# Supplementary material for: Genome wide expression profiling of two accession of G. herbaceum L. in response to drought
Source: BMC Genomics. 2012 Mar 16;13:94. doi: 10.1186/1471-2164-13-94 (PMC3320563; doi:10.1186/1471-2164-13-94)
Supplement: Additional file 1 — List of primers for QGE assay. Excel file containing all primer sequences used for the QGE experiment. [file 1471-2164-13-94-S1.XLS]

## Sheet:  QGE assay design
Additional file 1: QGE assay Design of selected genes
Gene names	PCRP1	PCRP2	AMP_LEN	UP_CONF	MP_CONF	Tm(NN)	PcGC	UEP_DIR	UEP_MASS	Extension Primer	EXT1_CALL	EXT1_MASS	EXT1_SEQ	EXT2_CALL	EXT2_MASS	EXT2_SEQ
Wos2 motif	ACGTTGGATGTCCCAAGTTCTACCTTGGTG	ACGTTGGATGAACTGCTTCTCCATATGCAAT	90	0.891	0.803	52	0.588	R	5235.4	TTGGTGGCAGAACCAGC	T	5506	TTGGTGGCAGAACCAGCA	MUT	5562	TTGGTGGCAGAACCAGCT
Cystathionine	ACGTTGGATGGTCAACACAAAGAAGCCCAC	ACGTTGGATGGAGGATCACCCCCAGCATGAG	98	0.89	0.803	49.7	0.474	R	5685.7	AAGCCCACCATACCCATAT	MUT	5956	AAGCCCACCATACCCATATA	A	6012	AAGCCCACCATACCCATATT
Omega-6 desaturase	ACGTTGGATGACTTGCCGAGTATTGGTTTG	ACGTTGGATGGCTCATCACCTCTTCTCAACG	99	0.962	0.803	49.9	0.364	R	6777.4	CGAGTATTGGTTTGATTGCTTT	T	7048	CGAGTATTGGTTTGATTGCTTTA	MUT	7104	CGAGTATTGGTTTGATTGCTTTT
WRKY DNA -binding domain	ACGTTGGATGAGTAGAACAACCCTATATGTA	ACGTTGGATGGCCCATGGTCTCTAATTAATG	118	0.783	0.803	49.3	0.391	F	6955.5	CCCTATATGTATGCTTCATTGTC	MUT	7226	CCCTATATGTATGCTTCATTGTCA	T	7282	CCCTATATGTATGCTTCATTGTCT
Sucrose_synthase	ACGTTGGATGGCCGTTACCTGGAGATGTTT	ACGTTGGATGAACCCGCCTCTTCCTTTGTTT	117	0.922	0.803	58.1	0.542	R	7328.8	CTCTTAAGTACCGCAAGCTGGCTG	T	7600	CTCTTAAGTACCGCAAGCTGGCTGA	MUT	7655	CTCTTAAGTACCGCAAGCTGGCTGT
TBP-associated factor	ACGTTGGATGGGAGGAGGTTATAAAGGAGG	ACGTTGGATGTAAGAGCAGCACCTTTGGCAG	100	0.976	0.803	64.6	0.667	R	7425.8	AGGAGGCTGCGCCTATGGCTGCTG	MUT	7697	AGGAGGCTGCGCCTATGGCTGCTGA	A	7752	AGGAGGCTGCGCCTATGGCTGCTGT
