# Supplementary material for: Genome wide expression profiling of two accession of G. herbaceum L. in response to drought
Source: BMC Genomics. 2012 Mar 16;13:94. doi: 10.1186/1471-2164-13-94 (PMC3320563; doi:10.1186/1471-2164-13-94)
Supplement: Additional file 2 — Annotation and fold change (fold change > = 2) of up-regulated unique genes in Vagad during irrigated condition. Excel file containing the list of unique up-regulated genes of Vagad during irrigated condition. [file 1471-2164-13-94-S2.XLS]

## Sheet: 656PLEXdb_annotation_Cotton
Additional file 2: Annotation and fold change (fold change>=2) of up regulated unique genes in Vagad during irrigated condition.
cotton Probeset	Plexdb annotation	Fold Change	P-Value
GhiAffx.54359.1.S1_at	sphingosine hydroxylase	64.2415	0.00840287
Ghi.787.3.S1_s_at	DC1 domain-containing protein	44.7746	0.0289586
GraAffx.31232.2.S1_s_at	protein serine/threonine phosphatase	39.1776	0.00251028
GhiAffx.25955.1.A1_at	unknown protein	37.1559	0.00761977
Ghi.787.2.S1_s_at	DC1 domain-containing protein	35.1952	0.0405977
GhiAffx.18167.1.S1_at	calcium-binding protein	34.881	0.000355
GraAffx.28538.1.S1_s_at	unknown protein	33.3095	0.000314
Ghi.8943.2.A1_s_at	phosphatase	28.1983	0.0143393
Ghi.2961.1.A1_s_at	unknown protein	27.3947	3.63e-05
GraAffx.1134.1.A1_s_at	beta-fructofuranosidase/ hydrolase	23.1729	0.00842333
GraAffx.28297.1.S1_at	glutaredoxin family protein	23.1108	0.00250375
GhiAffx.60328.1.S1_at	pathogenesis-related protein	19.7287	0.0277887
Ghi.5063.1.A1_s_at	DT049241	19.3588	0.0080443
Gra.2902.1.A1_s_at	dicarboxylate transporter ; oxoglutarate:malate antiporter	18.5192	0.0200529
GhiAffx.10920.2.S1_at	PLASMA MEMBRANE INTRINSIC PROTEIN 2; water channel	17.3788	0.0159531
GhiAffx.63341.1.S1_at	unknown protein	15.8383	0.00169648
GhiAffx.48034.1.S1_at	DNA-directed RNA polymerase/ sigma factor/ transcription factor	15.8154	0.00233116
GhiAffx.30132.1.S1_s_at	MAP kinase	15.381	0.00836428
Ghi.3081.1.S1_s_at	hloroallyl aldehyde dehydrogenase/ glyceraldehyde-3-phosphate dehydrogenase (NADP+)	15.2599	0.0193866
GhiAffx.36307.1.S1_s_at	beta-fructofuranosidase/ hydrolase, hydrolyzing O-glycosyl compounds	15.193	0.0143783
GhiAffx.30159.1.S1_s_at	oxoglutarate:malate antiporter	14.572	0.0242579
Ghi.207.1.S1_s_at	transferase/ transferase, transferring acyl groups other than amino-acyl groups	13.9699	0.00771086
GhiAffx.48858.1.S1_s_at	regulator of chromosome condensation (RCC1) family protein	13.4401	0.038757
Ghi.9697.2.S1_s_at	coumarate-CoA ligase	12.5179	0.00603554
Ghi.7290.1.S1_at	adenylate kinase family protein	12.3891	0.0244129
Ghi.6734.1.S1_x_at	CA993424	12.2395	0.0426145
GhiAffx.23736.1.S1_s_at	starch synthase 2; transferase, transferring glycosyl groups	11.6032	0.00748227
Gra.2682.2.S1_s_at	Phe ammonia lyase 1; phenylalanine ammonia-lyase	11.2996	0.00992493
GhiAffx.6660.1.S1_at	pentatricopeptide (PPR) repeat-containing protein	11.2976	0.0122058
GhiAffx.60835.1.S1_at	ATP binding / kinase/ protein kinase/ protein serine/threonine kinase	11.1848	0.0324183
Ghi.7727.1.S1_s_at	sulfur cluster binding / electron carrier/ iron-sulfur cluster binding	10.9031	0.0170591
GhiAffx.25293.1.S1_s_at	transcription factor	10.7461	0.000451
GhiAffx.6053.1.S1_s_at	glucose-6-phosphate transmembrane transporter	10.564	0.00369128
GhiAffx.42527.1.A1_s_at	nitrate transmembrane transporter/ transporter	10.4063	0.00298101
GhiAffx.2530.1.S1_at	glycoside hydrolase starch-binding domain-containing protein	10.3714	0.0102643
Ghi.2516.1.S1_s_at	naringenin-chalcone synthase	10.1421	0.00878567
Ghi.2174.1.S1_s_at	myb family transcription factor	9.97227	0.0128218
GhiAffx.43033.1.S1_at	TONOPLAST INTRINSIC PROTEIN 1;3; urea transmembrane transporter	9.91477	0.00154379
GhiAffx.22829.1.S1_s_at	MAP kinase/ kinase	9.71387	0.0110298
Ghi.6412.1.S1_at	transporter-related	9.70099	0.00687562
GhiAffx.4044.1.S1_at	late embryogenesis abundant protein	9.57589	0.00580897
GhiAffx.43557.1.S1_at	unknown	9.45281	0.00232375
Gra.1694.2.S1_s_at	glycoside hydrolase family 28 protein	9.44495	0.00177957
GhiAffx.4153.1.S1_s_at	glycoside hydrolase family 28 protein	9.3998	0.00409793
Ghi.3666.1.A1_at	DT462992	9.38922	2.53e-05
GhiAffx.38883.1.S1_s_at	cellulose synthase/ transferase/ transferase	9.23828	0.000433
Ghi.1456.1.S1_x_at	fructose-bisphosphate aldolase	9.07882	0.0128537
Ghi.6822.1.A1_s_at	UDP-glucosyltransferase	9.01061	0.0370366
GhiAffx.42587.1.S1_at	unknown protein	8.93018	0.00142452
GhiAffx.12305.1.S1_at	squalene epoxidase 3	8.86197	0.00548768
GhiAffx.4328.1.S1_at	ABC1 family protein	8.76295	0.00313867
GhiAffx.61812.1.S1_at	early-responsive to dehydration 4	8.57997	0.0159544
Gra.3000.1.S1_at	UDP-glucosyl transferase family protein	8.52029	0.0140727
Ghi.9697.1.A1_s_at	coumarate-CoA ligase	8.31419	0.00532352
GhiAffx.17156.1.S1_at	nodulin	8.30319	0.0011979
Ghi.4855.1.A1_at	Ca2+-binding protein	8.28873	0.00938394
Ghi.1711.1.S1_s_at	DNA-binding family protein	8.03634	0.00214966
Ghi.1234.1.S1_s_at	leucocyanidin oxygenase	8.02545	0.00696803
Ghi.9606.1.S1_s_at	ATP binding / kinase/ protein kinase/ protein serine/threonine kinase	7.74915	0.0194668
Gra.2029.1.S1_s_at	glyceraldehyde-3-phosphate dehydrogenase (NADP+)	7.64306	0.0275462
Gra.432.1.S1_s_at	naringenin-chalcone synthase	7.46976	0.0104682
GhiAffx.7412.1.S1_at	pathogenesis-related family protein	7.45847	0.00901505
Gra.718.1.S1_s_at	nitrate reductase (NADH)/ nitrate reductase	7.44787	0.00337323
Ghi.9834.1.S1_s_at	HEAT SHOCK PROTEIN	7.37597	0.0107255
GhiAffx.22893.1.A1_s_at	zinc finger (B-box type) family protein	7.23344	3.08e-05
GhiAffx.5522.1.A1_at	glycine dehydrogenase (decarboxylating)	7.20487	6.07e-05
GraAffx.9185.1.S1_s_at	zinc ion binding	7.18745	0.00178107
Gra.1323.2.A1_s_at	Arabidopsis thaliana Nudix hydrolase homolog 8; hydrolase	7.0043	0.0191114
Gra.1548.1.S1_s_at	L-asparagine amidohydrolase	7.00195	0.0396132
GhiAffx.57151.1.S1_s_at	ABC transporter family protein	6.97897	0.014343
Gra.787.2.A1_s_at	coumarate-CoA ligase	6.7843	0.00491437
GhiAffx.10920.1.S1_s_at	PLASMA MEMBRANE INTRINSIC PROTEIN 2	6.74252	6.43e-05
GhiAffx.22064.1.S1_at	monooxygenase/ oxygen binding	6.65095	0.00530994
Ghi.9795.1.S1_s_at	dihydrokaempferol 4-reductase	6.62539	0.00837449
GhiAffx.44797.1.S1_at	unknown protein	6.62479	0.0100285
Ghi.710.1.S1_s_at	SENESCENCE-ASSOCIATED PROTEIN	6.55443	0.00409626
Gra.2239.1.S1_s_at	phenylalanine ammonia-lyase	6.50538	0.00948183
GraAffx.11285.1.A1_s_at	PLASMA MEMBRANE INTRINSIC PROTEIN 2	6.47386	0.000104
Ghi.3132.1.S1_at	signal transducer/ transcription factor	6.45173	0.0292227
GhiAffx.7318.1.A1_at	protein phosphatase 2C	6.29999	0.000161
Ghi.6304.2.S1_s_at	unknown	6.29154	0.0157025
Ghi.10537.1.S1_at	PLASMA MEMBRANE INTRINSIC PROTEIN	6.25395	0.00414161
Ghi.7718.1.S1_at	ATP citrate synthase	6.15869	0.00667866
Ghi.755.2.S1_at	zinc finger (B-box type) family protein	6.15775	0.012378
Ghi.8087.1.S1_s_at	TRANSPARENT TESTA 2; DNA binding / transcription factor	6.07899	0.00342188
GhiAffx.43282.1.S1_s_at	DNA photolyase	6.05229	0.0191801
GhiAffx.12253.1.S1_at	guanylate kinase	6.04287	0.00828103
GhiAffx.42463.1.S1_a_at	unknown protein	6.03249	0.00370749
GhiAffx.41054.1.A1_at	zinc finger (C3HC4-type RING finger) family protein	5.99552	0.0131281
GhiAffx.5365.1.A1_at	phosphoenolpyruvate carboxylase	5.94755	0.00578619
GhiAffx.6438.1.S1_at	nodulin family protein	5.94749	0.000223
GhiAffx.15772.1.A1_s_at	subtilase family protein	5.94318	0.00828631
Ghi.5410.1.S1_s_at	unknown protein	5.83619	0.00939545
GhiAffx.59216.1.S1_at	amino acid binding	5.82263	0.0113257
Ghi.1456.1.S1_at	fructose-bisphosphate aldolase	5.71182	0.0302099
GhiAffx.10340.1.S1_at	basic helix-loop-helix (bHLH) family protein	5.69687	0.000708
GhiAffx.12340.1.S1_at	DW503675.1	5.64922	0.00466441
Ghi.6706.1.A1_s_at	SMALL AND BASIC INTRINSIC PROTEIN 1A; water channel	5.64135	0.0085089
Ghi.1443.1.S1_x_at	naringenin-chalcone synthase	5.63636	0.00433865
GhiAffx.8593.1.S1_s_at	phosphoprotein phosphatase/ protein histidine kinase	5.60884	0.00673859
Ghi.9535.1.S1_s_at	MYO-INOSITOL-1-PHOSTPATE SYNTHASE 2; binding / catalytic/ inositol-3-phosphate synthase	5.60162	0.0222861
GhiAffx.41408.1.S1_at	DW502797.1	5.541	0.0011457
Ghi.5515.1.A1_s_at	ferric iron binding / oxidoreductase/ transition metal ion binding	5.4653	0.00703754
Ghi.10066.1.S1_at	subtilase family protein	5.39848	0.00806533
Gra.2891.1.S1_s_at	trans-cinnamate 4-monooxygenase	5.3577	0.000989
Ghi.6895.1.A1_at	SOUL-1; binding	5.26949	0.0207526
Ghi.3382.1.A1_at	UDP-glycosyltransferase/ transferase	5.23852	0.032965
GhiAffx.3523.1.S1_at	unknown protein	5.1982	0.0115195
GhiAffx.4889.1.S1_at	phospholipase/carboxylesterase family protein	5.19708	0.00284089
Ghi.6754.1.S1_at	CA993325	5.19545	0.0235463
Ghi.8182.1.S1_at	sulfate adenylyltransferase (ATP)	5.14896	0.00524412
Ghi.794.1.S1_s_at	unknown protein	5.10843	0.049671
GraAffx.2336.1.S1_at	zinc finger (B-box type) family protein	5.08852	3.62e-05
Ghi.3041.1.S1_s_at	ANTHOCYANIN11; nucleotide binding	5.08599	0.00680385
GhiAffx.14537.1.S1_s_at	SMALL AND BASIC INTRINSIC PROTEIN 1A	5.04489	0.00786371
Ghi.3170.2.A1_at	ferredoxin-nitrate reductase/ nitrite reductase (NO-forming)	5.04138	0.00421915
Ghi.6385.1.S1_s_at	integral membrane family protein	5.02336	0.0204967
Ghi.2953.2.A1_at	EMPFINDLICHER IM DUNKELROTEN LICHT 1	5.01829	0.00528707
Ghi.2738.1.S1_s_at	HEAT SHOCK PROTEIN 81-2); ATP binding	5.0178	0.0294808
Ghi.5630.1.S1_s_at	protein heterodimerization/ transcription factor	5.00553	0.000831
Gra.2967.2.S1_s_at	trans-cinnamate 4-monooxygenase	4.97135	0.017043
GhiAffx.60787.1.S1_at	DNAJ heat shock N-terminal domain-containing protein	4.9166	0.00118227
GhiAffx.26756.1.S1_s_at	DNA binding / transcription factor	4.85657	4.17e-05
Ghi.10760.1.S1_s_at	chalcone isomerase	4.84047	0.00491432
GhiAffx.33882.1.S1_s_at	heat shock protein	4.83385	0.00102013
GhiAffx.24931.1.S1_at	unknown protein	4.83122	0.00197533
GhiAffx.5726.1.S1_at	unknown protein	4.8276	0.0016728
Ghi.8301.1.S1_s_at	unknown protein	4.807	0.00505308
GhiAffx.34543.1.A1_at	transferase, transferring glycosyl groups / transferase	4.78652	0.000613
Ghi.9174.1.A1_at	adenylyl-sulfate reductase	4.78588	0.00321785
Ghi.7724.1.S1_at	cellulose synthase/ transferase, transferring glycosyl group	4.78496	0.0313648
GraAffx.28056.2.S1_s_at	pyridoxal phosphate binding	4.77378	0.00019
GhiAffx.2461.1.A1_s_at	integral membrane family protein	4.75953	0.0155446
Ghi.3957.2.S1_at	phenylalanine ammonia-lyase	4.7589	0.0219685
GhiAffx.42439.1.S1_at	proton gradient regulation 5; electron carrier	4.73145	0.00203687
Ghi.1165.1.A1_s_at	DT050989	4.70649	0.00612501
Ghi.8378.2.S1_s_at	HEAT SHOCK COGNATE PROTEIN 7	4.65244	0.0305407
Ghi.9283.1.S1_s_at	Arabidopsis NAC domain containing protein	4.59861	0.0127349
Gra.371.1.A1_at	iron-sulfur cluster binding	4.57989	0.00244772
Ghi.8780.3.S1_s_at	acetyl-CoA carboxylase	4.57337	0.00755042
Ghi.3751.1.A1_s_at	DT462024	4.54783	0.0379465
GhiAffx.57209.1.S1_at	F-box family protein	4.53154	0.00143882
GhiAffx.22386.1.S1_s_at	proton-dependent oligopeptide transport (POT) family protein	4.51501	0.00188148
GarAffx.24670.1.S1_at	trans-cinnamate 4-monooxygenase	4.48072	0.0152834
Ghi.1015.8.S1_s_at	sulfate adenylyltransferase (ATP)	4.47416	0.0478701
GhiAffx.53100.1.S1_at	auxin-responsive family protein	4.44394	0.00724915
Ghi.9125.1.S1_s_at	DN804704	4.42873	0.0164895
Ghi.6309.3.A1_at	CO495924	4.42219	0.0021996
Ghi.4548.2.S1_s_at	heme binding	4.41774	0.00520765
Ghi.2177.1.S1_s_at	oxidoreductase	4.39881	0.0132716
GhiAffx.59137.1.S1_s_at	heat shock protein binding / unfolded protein binding	4.39421	0.00358542
Ghi.4728.1.S1_at	transcription factor	4.35384	0.00111017
Ghi.3062.1.S1_s_at	unknown protein	4.33753	0.0162274
GhiAffx.23797.1.S1_at	exocyst subunit EXO70 family protein H4; protein binding	4.33115	0.0100557
GhiAffx.42337.1.S1_s_at	peroxisomal membrane protein	4.32971	0.0306785
Ghi.3049.4.S1_at	haloacid dehalogenase	4.32888	0.0308155
GhiAffx.22451.1.S1_at	DW500807.1	4.29614	0.0147211
GhiAffx.62126.1.S1_a_at	DW509253.1	4.27105	0.0409043
Gra.191.2.S1_s_at	enoyl-CoA hydratase/isomerase family protein	4.26901	0.0243988
GhiAffx.34829.1.S1_at	oxidoreductase	4.25382	0.000244
Gra.35.1.A1_s_at	CO085222	4.24795	0.00136038
Ghi.8177.1.S1_s_at	glutathione transferase	4.23762	0.00530782
GhiAffx.34485.1.S1_at	F-box family protein	4.23524	0.000883
GhiAffx.3459.1.A1_s_at	senescence-associated protein-related	4.23011	0.00285301
Ghi.1558.1.S1_at	glyceraldehyde-3-phosphate dehydrogenase (NADP+)	4.1887	9.69e-05
GhiAffx.9242.4.A1_at	zinc finger (C3HC4-type RING finger) family protein	4.17982	6.88e-05
GhiAffx.8631.1.S1_at	unknown protein	4.17865	0.000879
Ghi.7389.1.S1_x_at	sequence-specific DNA binding / transcription factor	4.15395	0.0382105
Gra.2681.1.S1_s_at	:hydrogen antiporter/ transmembrane transporter/ transporter	4.12988	0.00186256
Ghi.7685.1.S1_at	inositol 1,3,4-trisphosphate 5/6-kinase family protein	4.12516	0.00112702
Gra.2113.1.A1_x_at	F-box family protein	4.1139	0.00386777
GraAffx.26831.1.S1_at	signal transducer	4.0957	0.0398213
GhiAffx.25540.1.A1_s_at	protein binding / transcription factor	4.0844	0.00384944
GhiAffx.52370.1.S1_at	DW499043.1	4.08166	0.00313605
Ghi.3741.1.S1_at	unknown	4.0495	0.0177147
Gra.2726.2.A1_s_at	protein kinase/ protein serine/threonine kinase	4.04503	0.015081
Ghi.8370.1.S1_s_at	DV849266	4.03158	0.00885624
GhiAffx.61831.1.S1_at	starch synthase	4.02166	0.00291748
GhiAffx.63289.1.S1_s_at	unknown	4.01755	0.000755
GhiAffx.29204.1.S1_s_at	oxoglutarate:malate antiporter	4.00982	0.0125161
GhiAffx.42075.1.S1_at	unknown protein	4.0096	0.00568672
Ghi.10212.1.S1_x_at	peptidyl-prolyl cis-trans isomerase	4.009	0.0183987
Ghi.10292.1.S1_s_at	DNA binding / transcription factor	4.00688	0.00768844
Gra.212.1.A1_s_at	iron ion binding / monooxygenase/ oxygen binding	4.00138	0.0495015
Ghi.7009.1.S1_s_at	copper ion binding / electron carrier	3.95967	0.0103035
Ghi.3049.1.A1_at	haloacid dehalogenase	3.95739	0.0396024
GraAffx.16056.1.S1_s_at	cinnamoyl-CoA reductase-related	3.94628	0.0122851
GraAffx.28667.1.A1_s_at	MATE efflux family protein	3.94137	0.00203004
Ghi.7079.1.S1_at	AW187354	3.93183	0.0374822
GhiAffx.9750.1.S1_s_at	enoyl-CoA hydratase/isomerase family protein	3.92676	0.0238666
Ghi.2125.2.A1_at	unknown protein	3.92657	0.00410346
Ghi.1663.1.S1_s_at	PHOSPHOENOLPYRUVATE CARBOXYLASE	3.92604	0.0174112
GhiAffx.22520.1.S1_at	unknown	3.89799	0.0469821
Gra.969.1.A1_at	CO069891	3.89601	0.0280112
GbaAffx.18.1.S1_at	NADH-ubiquinone oxidoreductase	3.89031	0.000135
Ghi.8737.1.A1_s_at	DT051723	3.88121	0.0065901
GhiAffx.8334.1.S1_s_at	|ATP binding / kinase/ protein kinase/ protein serine/threonine kinase	3.87728	0.0405317
Ghi.8025.1.S1_s_at	| aminocyclopropane-1-carboxylate oxidase	3.87522	0.00998464
Gra.2590.1.A1_at	carboxy-lyase/ catalytic/ pyridoxal phosphate binding	3.86075	0.000115
GhiAffx.50774.1.S1_s_at	cinnamoyl-CoA reductase-related	3.85886	0.00336421
Ghi.1164.2.S1_x_at	methionine synthase	3.81789	0.00167241
GhiAffx.4587.1.S1_at	S-locus lectin protein kinase family protein	3.80483	0.00644033
Ghi.1626.1.S1_s_at	leucine-rich repeat transmembrane protein kinase	3.80167	0.0202657
GhiAffx.43092.1.S1_at	heavy-metal-associated domain-containing protein / copper chaperone (CCH)-related	3.79575	0.00359563
Ghi.1796.1.S1_at	sodium:solute symporter family protein	3.76036	0.0221734
GhiAffx.48996.1.S1_at	centromeric protein-related	3.75987	0.0277367
Ghi.6216.1.S1_s_at	DT457708	3.75773	0.00979668
Ghi.1137.1.S1_at	PLASMA MEMBRANE INTRINSIC PROTEIN 2;4; water channel	3.73418	0.0010011
Ghi.7116.1.S1_at	unknown protein	3.72793	0.00129313
GhiAffx.30296.1.S1_at	unknown protein	3.72705	0.0143529
GhiAffx.24973.1.S1_at	pentatricopeptide (PPR) repeat-containing protein	3.72677	0.00410755
Gra.207.1.A1_s_at	naringenin-chalcone synthase	3.71075	0.00568633
Gra.2669.1.A1_at	nodulin MtN21 family protein	3.7107	0.00274991
Ghi.3138.1.S1_s_at	serine O-acetyltransferase	3.70684	0.0246561
Ghi.10699.1.S1_at	unknown protein	3.69523	0.000961
GhiAffx.36018.1.S1_at	UDP-glucose 4-epimerase/ protein dimerization	3.68837	0.0288984
Ghi.2175.1.S1_s_at	flavonoid 3'-monooxygenase/ oxygen binding	3.68499	0.0345126
GhiAffx.4183.1.S1_s_at	oxidoreductase	3.66691	0.0034487
Ghi.1623.1.S1_at	serine-type endopeptidase	3.65992	0.00382348
Ghi.6697.1.A1_at	CA993638	3.65562	0.0464933
Ghi.6309.2.A1_at	carboxylesterase	3.64792	0.00135214
GhiAffx.12850.2.S1_at	DW230229.1	3.64785	0.00331546
GhiAffx.52063.1.S1_s_at	adenine phosphoribosyltransferase	3.6386	0.00133059
GarAffx.37325.1.S1_s_at	ubiquitin-protein ligase	3.633	0.0224442
Ghi.1503.1.S1_s_at	ubiquitin-protein ligase	3.62069	0.00225652
GbaAffx.18.1.S1_x_at	NADH-ubiquinone oxidoreductase	3.61749	0.000219
Ghi.3049.2.S1_at	haloacid dehalogenase	3.6094	0.013089
GarAffx.30221.1.S1_s_at	rans-cinnamate 4-monooxygenase	3.60869	0.00225156
Ghi.5206.1.S1_at	unknown protein	3.59819	0.0236044
Ghi.1153.1.S1_s_at	enoyl-CoA hydratase/isomerase family protein	3.58191	0.00994135
Ghi.4613.1.S1_at	urea transmembrane transporter	3.57089	3.11e-05
Ghi.1676.1.S1_s_at	unknown protein	3.5609	0.0113574
GarAffx.24670.1.S1_s_at	trans-cinnamate 4-monooxygenase	3.55538	0.0150049
Ghi.8534.1.A1_s_at	cyclin-dependent protein kinase	3.55462	0.00230495
Ghi.6277.1.A1_x_at	CO491064	3.5546	0.000905
Ghi.8579.1.S1_s_at	transmembrane transporter/ transporter	3.55423	0.00508324
GraAffx.32888.2.S1_s_at	dihydrokaempferol 4-reductase	3.5537	0.00108432
Ghi.2696.2.S1_s_at	unknown	3.55185	0.0240618
GhiAffx.43612.1.A1_at	predicted protein [Populus trichocarpa]	3.54731	0.0159738
Ghi.4159.1.S1_at	U-box domain-containing protein	3.54348	0.00842462
GhiAffx.28478.1.S1_at	auxin-responsive family protein	3.53532	0.000792
Ghi.8460.2.A1_x_at	CO498319	3.53505	0.00768575
Ghi.6473.1.S1_at	TONOPLAST INTRINSIC PROTEIN 2;2; water channel	3.53077	0.0163308
Ghi.10559.1.A1_at	ATPase, coupled to transmembrane movement of substances	3.52926	0.0191347
Gra.2689.1.S1_s_at	glyceraldehyde-3-phosphate dehydrogenase (NADP+)/ glyceraldehyde-3-phosphate dehydrogenase	3.52789	0.000296
Ghi.1924.1.S1_s_at	DV849077	3.52077	0.0340149
Gra.3069.1.A1_s_at	magnesium chelatas	3.50839	0.00320521
Ghi.7438.1.S1_s_at	GILT family protein	3.48119	0.0237943
Ghi.6277.3.S1_a_at	CO498559	3.4787	0.00120376
Ghi.1704.1.S1_s_at	ATVAMP724	3.45392	0.00899366
Ghi.4426.1.S1_s_at	trans-cinnamate 4-monooxygenase	3.45303	0.0121799
Ghi.7733.1.S1_s_at	DT050088	3.44179	0.0146918
Ghi.6748.1.A1_at	unknown protein	3.43816	0.0477766
Ghi.4700.1.A1_at	tolB protein-related	3.43706	0.00143774
Gra.2250.1.A1_s_at	quinone reductase family protein	3.42996	0.00223978
GhiAffx.22819.1.S1_at	DW502664.1	3.42573	0.00822852
Ghi.3027.1.S1_s_at	scarecrow-like transcription factor	3.42547	0.00326078
Ghi.8802.1.S1_at	methionine adenosyltransferase	3.42319	0.00310438
GhiAffx.4043.15.A1_s_at	DT054327	3.41353	0.0418171
GhiAffx.7363.1.S1_at	DW511008.1	3.41283	0.000458
Ghi.10562.1.S1_at	anion exchanger/ boron transporter	3.41072	0.0108753
Ghi.5136.1.S1_s_at	HEAT SHOCK PROTEIN	3.39456	0.0112308
GhiAffx.27201.1.S1_at	dentin sialophosphoprotein-related	3.37781	0.00894998
GhiAffx.29457.1.S1_at	inorganic phosphate transmembrane transporter	3.37661	0.0179812
GraAffx.33404.1.A1_at	catalytic/ transcription repressor	3.36114	0.0325144
Ghi.4891.1.A1_s_at	DT050016	3.34448	0.0421981
Gra.2329.2.S1_s_at	kinesin motor protein	3.33339	0.00362128
Ghi.3290.2.S1_s_at	hydrolase	3.32757	0.0242363
Ghi.10494.1.S1_s_at	structural constituent of cytoskeleton	3.31851	0.0202878
Gra.2673.2.S1_at	hydrolase, alpha/beta fold family protein	3.31568	0.000225
Gra.1672.2.S1_at	coupled to transmembrane movement of substances	3.31122	0.0144723
GhiAffx.60169.1.S1_at	unknown protein	3.301	0.0157032
GraAffx.25027.1.A1_s_at	starch synthase	3.27885	0.00317755
Ghi.1098.2.S1_s_at	myb family transcription factor	3.26054	0.000455
GhiAffx.5993.1.S1_at	unknown	3.26044	0.0117679
Gra.641.1.S1_at	myb family transcription factor	3.25617	0.023613
GhiAffx.5805.1.A1_at	ATP binding / phosphoribulokinase	3.2541	0.00137324
Ghi.7337.1.S1_at	AI731477	3.2458	0.000407
GraAffx.21935.1.S1_s_at	oxidoreductase	3.24536	0.00591653
GhiAffx.7949.1.S1_s_at	sulfate adenylyltransferase (ATP)	3.24456	0.0166817
GhiAffx.26276.1.S1_s_at	DW491672.1	3.24004	0.036834
GraAffx.25565.2.S1_s_at	naringenin-chalcone synthase	3.23634	0.0277401
Ghi.7921.1.S1_x_at	1-aminocyclopropane-1-carboxylate oxidase	3.23413	0.00392949
GhiAffx.8120.1.S1_at	oligopeptide transporter	3.23232	0.000208
Ghi.9416.1.S1_s_at	DNA binding / protein homodimerization	3.22219	0.000216
Ghi.6543.1.S1_s_at	transcription factor/ transcription repressor	3.21613	0.0361785
GraAffx.8388.1.S1_s_at	cellulose synthase/ transferase, transferring glycosyl groups	3.20418	0.0248922
Ghi.7475.1.S1_s_at	cinnamyl-alcohol dehydrogenase	3.20089	0.0021385
Ghi.7285.1.S1_at	FMN reductase	3.19044	2.96e-05
GhiAffx.12228.1.S1_at	AAA-type ATPase family protein	3.18022	0.00124952
GhiAffx.4924.1.S1_a_at	UDP-glycosyltransferase/ thiohydroximate beta-D-glucosyltransferase/ transferase	3.17514	0.000223
Ghi.871.1.S1_s_at	SPX DOMAIN GENE 2	3.17236	0.00284384
Ghi.1607.1.S1_s_at	cinnamyl-alcohol dehydrogenase	3.16748	0.00228524
Ghi.9321.2.S1_s_at	IFRD protein family	3.16038	0.0106732
Ghi.327.1.S1_at	zinc ion transmembrane transporter	3.15843	0.0141398
GhiAffx.47310.1.S1_at	sulfate adenylyltransferase (ATP)	3.15125	0.00936445
GhiAffx.59884.1.A1_at	carbonate dehydratase/ zinc ion binding	3.13751	0.0151475
Ghi.779.1.S1_at	glutathione transferase	3.13345	0.027222
GhiAffx.6066.1.S1_x_at	serine hydroxymethyltransferase	3.1308	0.000485
Ghi.10416.1.S1_s_at	beta-amylase/ catalytic/ cation binding	3.12936	0.0184874
GhiAffx.28227.1.S1_s_at	endomembrane system, membrane;InterPro DOMAIN	3.12012	0.00374948
GhiAffx.45421.1.S1_at	unknown protein	3.1065	0.0408319
GhiAffx.32860.1.S1_at	oxidoreductase	3.10531	0.00336659
Ghi.10602.1.S1_s_at	unknown	3.09875	2.41e-05
Gra.2173.1.S1_at	oxoglutarate:malate antiporter	3.09823	0.0277927
Ghi.10640.1.S1_s_at	heat shock protein	3.08655	0.0134146
GhiAffx.1302.1.S1_x_at	nodulin MtN21 family protein	3.07704	0.000147
Ghi.3140.1.S1_s_at	NADPH-hemoprotein reductase	3.07036	0.035883
GhiAffx.14127.1.S1_s_at	allantoate deiminase/ metallopeptidase	3.06902	0.0446841
GhiAffx.28839.1.A1_at	unknown protein	3.06438	0.0181656
Gra.2794.2.S1_s_at	naringenin 3-dioxygenase	3.05743	0.0481094
Ghi.7301.1.S1_s_at	allyl alcohol dehydrogenase	3.05607	0.00747131
Gra.1637.1.S1_s_at	ARABIDOPSIS THALIANA MYOSIN	3.05338	0.0297602
Ghi.1123.3.S1_s_at	DV849162	3.04835	0.00121842
GhiAffx.4406.1.A1_at	alanine-glyoxylate transaminase/ serine-glyoxylate transaminase	3.04734	0.00352815
GhiAffx.23338.1.S1_at	scarecrow transcription factor family protein	3.03922	0.00388365
GraAffx.31461.2.A1_s_at	haloacid dehalogenase	3.03689	0.0148801
Ghi.5587.1.S1_at	CA993040	3.03461	0.041026
Ghi.10782.1.S1_s_at	zinc finger (C3HC4-type RING finger) family protein	3.02975	0.00145016
Ghi.4039.1.A1_s_at	phenylalanine ammonia-lyase	3.02693	0.00596316
Ghi.8277.1.S1_s_at	aldehyde-lyase/ mandelonitrile lyase	3.01931	0.0104794
Ghi.5630.1.A1_s_at	protein heterodimerization/ transcription factor	3.01109	0.0259726
GhiAffx.23286.1.S1_at	heavy-metal-associated domain-containing protein	3.01067	0.00850097
GraAffx.28398.1.S1_s_at	endomembrane system, membrane; InterPro DOMAIN/s	3.01047	0.00709059
Gra.279.3.S1_s_at	aldo/keto reductase family protein	3.00784	0.00819438
GraAffx.28239.1.S1_s_at	zinc ion binding	3.0057	0.034046
Ghi.891.1.A1_s_at	sulfate transmembrane transporter	2.9959	0.00359161
Gra.605.2.A1_x_at	flavonoid 3'-monooxygenase/ oxygen binding	2.99575	0.0274286
Gra.235.1.A1_x_at	copper ion binding	2.98091	0.000236
Gra.2634.1.S1_at	chlorophyllide a oxygenase	2.96375	0.00299612
GarAffx.21877.1.S1_s_at	chalcone-flavanone isomerase family protein	2.96088	0.00405579
Ghi.1876.1.S1_s_at	citrate hydro-lyase/aconitase	2.95847	0.00299204
GhiAffx.16092.1.A1_s_at	galactinol-sucrose galactosyltransferase/ hydrolase	2.95821	0.0257807
Ghi.1123.1.S1_s_at	ferric iron binding / oxidoreductase	2.9579	0.00143073
GhiAffx.8720.1.S1_s_at	remorin family protein	2.94984	0.00369788
Ghi.5471.1.S1_at	basic helix-loop-helix (bHLH) family protein	2.94876	0.012997
Ghi.6705.1.S1_s_at	SGS domain-containing protein	2.9269	0.0175801
GhiAffx.43630.1.S1_at	basic helix-loop-helix (bHLH) family protein	2.91912	0.00112163
Ghi.10688.1.S1_s_at	zinc ion binding	2.91408	0.027803
Ghi.5755.3.S1_s_at	DT527176	2.90807	0.0260433
Gra.2093.1.S1_s_at	citrate synthase	2.90557	0.0239288
Ghi.8015.1.S1_s_at	ascorbate peroxidase	2.90452	0.000318
GraAffx.11839.1.S1_s_at	ATP binding / damaged DNA binding /	2.89953	0.000388
Gra.2504.1.A1_s_at	elongation factor family protein	2.89165	0.000744
Ghi.7731.1.S1_at	coenzyme binding	2.89006	0.00650579
GhiAffx.23257.1.S1_s_at	cellulose synthase/ transferase	2.88949	0.0452935
GhiAffx.22719.1.S1_at	DW502155.1	2.8869	0.0029179
Gra.2508.1.A1_x_at	naringenin-chalcone synthase	2.86734	0.00737557
Ghi.4155.1.A1_at	proton-dependent oligopeptide transport (POT) family protein	2.85415	0.0292868
Ghi.9347.1.S1_s_at	trans-cinnamate 4-monooxygenase	2.85393	0.0138124
GhiAffx.19524.1.S1_at	zeaxanthin epoxidase	2.84981	0.000317
GraAffx.26917.1.S1_at	unknown	2.8478	0.0256836
GhiAffx.24076.1.S1_at	DW509391.1	2.84564	0.000186
Ghi.9166.1.A1_s_at	monooxygenase/ oxygen binding	2.84387	0.0150961
Gra.2392.1.S1_s_at	zinc finger (B-box type) family protein	2.83326	0.00146297
Gra.429.1.A1_x_at	metal ion binding / protein binding	2.82989	0.000324
Gra.1699.1.S1_s_at	long-chain-fatty-acid-CoA ligase	2.82316	0.0144863
Gra.2958.3.S1_at	phosphoglycerate kinase, putative	2.82036	0.00284275
GhiAffx.30384.1.S1_at	protein kinase/ protein tyrosine kinase	2.81444	0.000454
GhiAffx.53661.1.S1_s_at	phosphoethanolamine N-methyltransferase 2	2.81414	0.00988074
Gra.2508.2.S1_x_at	naringenin-chalcone synthase	2.81376	0.00726232
GhiAffx.40827.1.S1_s_at	ARABIDOPSIS THALIANA MYOSIN	2.81329	0.0329988
Ghi.10383.1.S1_s_at	DT455955	2.7928	0.0462199
Ghi.4950.1.S1_s_at	GDP-D-glucose phosphorylase/ galactose-1-phosphate guanylyltransferase (GDP	2.79197	0.00581827
Gra.1552.2.A1_x_at	kelch repeat-containing F-box family protein	2.78909	0.00279936
GraAffx.12789.1.A1_s_at	transcription factor/ transcription repressor	2.7839	0.0359369
Gra.369.1.S1_s_at	unknown protein	2.77772	0.0314804
GhiAffx.36224.1.S1_at	5-enolpyruvylshikimate-3-phosphate / EPSP synthase	2.77262	0.0167636
Ghi.390.1.S1_at	DR460070	2.76315	0.00963455
GhiAffx.17865.1.S1_at	HEAT SHOCK PROTEIN	2.76092	0.00519644
GhiAffx.60468.1.S1_at	protein kinase family protein	2.76008	0.0107195
Ghi.2031.1.S1_s_at	ATJ3; protein binding |	2.7581	0.0464041
Ghi.3384.3.S1_at	RWP-RK domain-containing protein	2.75769	0.00261281
GraAffx.19774.2.A1_at	unknown protein	2.7552	0.0204319
Ghi.3389.2.A1_s_at	ATTPPA; trehalose-phosphatase	2.73607	0.0309596
GhiAffx.58791.1.A1_at	nitrate transporter (NTP2)	2.73596	0.00791227
GhiAffx.52079.1.S1_at	glutamyl-tRNA reductase	2.73177	0.00282231
GraAffx.27105.1.A1_s_at	starch synthase	2.72903	0.000242
Ghi.10797.1.S1_at	copper ion binding / oxidoreductase	2.71998	0.000878
Ghi.8780.1.S1_s_at	acetyl-CoA carboxylase	2.71598	0.0096329
GhiAffx.18861.1.S1_at	ubiquitin-protein ligase	2.71116	0.0103968
Gra.797.1.A1_at	catalytic/ glycine dehydrogenase (decarboxylating)/ pyridoxal phosphate binding	2.70707	0.00359279
Gra.1758.1.A1_s_at	glyceraldehyde-3-phosphate dehydrogenase	2.70514	0.000302
GhiAffx.50324.1.S1_at	phototropic-responsive NPH3 family protein	2.70492	0.0113755
Gra.48.1.A1_a_at	chalcone isomerase	2.69744	0.000708
Ghi.312.1.S1_at	senescence-associated protein-related	2.69456	0.0242768
GhiAffx.6989.1.S1_at	coenzyme binding	2.68873	0.027406
GhiAffx.12134.1.S1_at	DW491308.1	2.68358	0.00130122
GraAffx.33059.2.S1_s_at	PLASMA MEMBRANE INTRINSIC PROTEIN 1;4; water channel	2.67907	0.000136
GhiAffx.29419.1.S1_at	unknown	2.66442	0.00267908
GhiAffx.6568.1.S1_at	hydrolase family protein	2.65147	0.00157915
GhiAffx.8818.1.S1_at	unknown protein	2.64533	0.00095
GhiAffx.1120.1.S1_at	DW490504.1	2.64245	0.00580172
Ghi.6559.1.S1_at	peroxidase	2.63598	0.0191251
GhiAffx.7727.1.A1_at	DW515075.1	2.63462	0.0185827
Ghi.5000.1.S1_s_at	transcription factor	2.62965	0.00250901
Gra.2101.1.A1_s_at	zinc finger (C3HC4-type RING finger) family protein	2.62524	0.00617115
Ghi.2407.1.S1_a_at	unknown protein	2.62035	0.0495576
GhiAffx.20514.1.S1_s_at	arsenite transmembrane transporter/ boron transporter	2.61705	0.0120714
GhiAffx.16935.1.A1_at	DW496358.1	2.61049	0.00647672
Ghi.10771.2.S1_s_at	arogenate dehydratase/ prephenate dehydratase	2.6104	0.0115155
Ghi.2581.1.A1_at	DT464185	2.60293	0.0131864
GhiAffx.24458.1.A1_at	hydrolase/ metal ion binding	2.59809	0.00674597
GraAffx.29899.1.A1_s_at	calcium ion binding	2.59804	0.0308395
Ghi.8192.2.S1_s_at	galactinol-sucrose galactosyltransferase	2.59681	0.0243131
GhiAffx.20685.1.S1_at	nucleotide binding / protein binding	2.59502	2.06e-05
Ghi.1771.1.S1_at	unknown	2.58865	0.0321126
GhiAffx.43641.1.A1_at	tructural molecule	2.58781	0.00829176
GhiAffx.6006.1.S1_at	calmodulin binding	2.58754	0.0164972
Ghi.6899.1.A1_at	ATP binding / unfolded protein binding	2.58101	0.000586
GraAffx.19713.1.S1_s_at	OBAMOVIRUS MULTIPLICATION 2A; protein binding	2.57798	0.038516
GhiAffx.35468.1.S1_s_at	aldo/keto reductase family protein	2.57279	0.00325886
Gra.382.1.A1_at	protein kinase family protein	2.5694	0.00732338
GhiAffx.5407.1.S1_at	WRKY31; transcription factor	2.56792	0.0322799
Gra.3026.3.S1_s_at	laccase	2.56169	0.040458
Gra.1672.1.A1_at	ATPase, coupled to transmembrane movement of substances / folic acid transporter	2.56054	0.0114812
Ghi.10745.1.S1_s_at	farnesyl-diphosphate farnesyltransferase	2.56014	0.00337906
GhiAffx.22436.1.S1_at	heat shock proteine	2.55786	0.0320222
GhiAffx.63571.1.S1_at	DW242568.1	2.54953	0.000558
GhiAffx.4907.1.S1_s_at	calcium ion binding	2.5489	0.014149
GhiAffx.34843.1.S1_s_at	aldehyde-lyase/ mandelonitrile lyase	2.54819	0.0183137
GhiAffx.30627.1.S1_s_at	cation transmembrane transporter	2.54573	0.00781221
Ghi.7194.1.S1_s_at	unknown protein	2.54491	0.0021003
GhiAffx.361.1.S1_at	ABC1 family protein	2.54348	0.00362775
GhiAffx.3087.1.S1_at	4-alpha-methyl-delta7-sterol-4alpha-methyl oxidase/ C-4 methylsterol oxidase	2.54296	0.00145421
GhiAffx.25308.1.S1_at	chaperone protein dnaJ-related	2.5408	0.00232438
Ghi.7987.1.S1_s_at	naringenin 3-dioxygenase	2.53911	0.00631874
Ghi.9182.3.S1_at	WRKY6; transcription factor	2.53735	0.0276209
Ghi.6329.1.S1_s_at	inorganic diphosphatase	2.5251	0.00431524
Ghi.2046.1.S1_s_at	zinc ion binding	2.52365	3.95e-05
Gra.1163.1.A1_s_at	glyoxalase I family protein	2.52313	0.000523
GhiAffx.10829.1.S1_at	calmodulin binding	2.52213	0.00528823
GhiAffx.48124.1.S1_at	allyl alcohol dehydrogenase	2.51294	0.00515376
Ghi.6433.1.S1_at	unknown	2.51091	0.028553
GhiAffx.21342.1.S1_s_at	unknown protein	2.5084	0.000671
Ghi.7537.1.S1_s_at	unknown protein	2.50433	0.00571206
Ghi.4155.1.S1_at	proton-dependent oligopeptide transport (POT) family protein	2.50017	0.00293142
Gra.1111.1.A1_at	nitrate reductase (NADH)/ nitrate reductase	2.49728	6.05e-05
Ghi.10576.1.S1_s_at	adenosylhomocysteinase/ copper ion binding	2.49723	4.17e-05
Ghi.7838.1.S1_s_at	endomembrane system, membrane InterPro DOMAIN	2.48672	0.00992385
Gra.132.1.A1_s_at	unknown	2.4719	0.0374775
GhiAffx.4048.1.S1_at	unknown	2.47067	0.00573466
Gra.123.2.S1_s_at	cinnamyl-alcohol dehydrogenase	2.46884	0.00123624
Ghi.7690.1.S1_s_at	UDP-glycosyltransferase/ anthocyanidin 3-O-glucosyltransferase	2.46559	0.0034665
Ghi.5610.1.A1_at	DT047180	2.46156	0.0261377
Ghi.1871.1.S1_at	oxidoreductase/ zinc ion binding	2.45894	0.0368769
Ghi.3422.1.S1_at	eukaryotic translation initiation factor 5	2.45796	2.72e-05
Ghi.1478.1.S1_s_at	PLASMA MEMBRANE INTRINSIC PROTEIN 1;4; water channel	2.45488	4.42e-05
GhiAffx.48714.1.S1_at	unknown protein	2.44858	0.0146749
Ghi.6211.1.S1_at	GTP binding	2.44634	0.00375136
Gra.664.1.S1_s_at	omega-3 fatty acid desaturase	2.43739	0.0172316
Ghi.9259.1.S1_s_at	protein heterodimerization/ protein homodimerization	2.43721	0.00597209
Gra.1992.1.A1_at	methionine synthase	2.43273	0.00869451
Gra.2950.1.S1_s_at	Calcium sensing receptor	2.42655	0.019571
GraAffx.1369.1.S1_s_at	kelch repeat-containing F-box family protein	2.42487	0.000124
GhiAffx.23170.1.S1_at	unknown	2.4248	0.000513
GhiAffx.19354.1.S1_s_at	UDP-glucose 4-epimerase/ protein dimerization	2.42221	0.019007
Ghi.1464.1.S1_s_at	kinase/ pyruvate, phosphate dikinase	2.42158	0.0103039
GraAffx.16062.1.S1_s_at	2-phosphoglycerate kinase-related	2.41565	0.00483629
Ghi.5349.2.S1_at	beta-galactosidase/ catalytic/ cation binding	2.41374	0.0358748
GhiAffx.6130.1.S1_at	fringe-related protein	2.41241	0.0362779
Ghi.4382.1.A1_s_at	ATP transmembrane transporter	2.41186	0.0206118
Gra.2316.1.A1_s_at	myb family transcription factor	2.40965	0.0119633
GhiAffx.3403.1.S1_at	transcription factor	2.40899	0.00727225
GhiAffx.33623.1.S1_at	protein homodimerization	2.40708	0.00124527
Ghi.5349.1.A1_at	beta-galactosidase	2.40662	0.041104
Gra.256.3.S1_s_at	choline kinase	2.40618	0.00192039
Ghi.10584.1.S1_s_at	unknown	2.404	0.0202592
GhiAffx.46259.1.S1_at	unknown	2.40069	0.00497599
Ghi.4441.1.A1_s_at	DT052979	2.39943	0.00508444
GhiAffx.5109.1.S1_at	PHYTOCHROME INTERACTING FACTOR	2.39776	0.00883913
Ghi.8604.1.S1_x_at	POLYUBIQUITIN	2.38614	0.00110656
GarAffx.37325.1.S1_at	ubiquitin-protein ligase	2.38561	0.002018
Ghi.4950.1.A1_x_at	GDP-D-glucose phosphorylase	2.38452	0.0124637
GhiAffx.7505.1.S1_at	unknown protein	2.38346	0.0160201
Gra.2595.2.A1_s_at	unknown protein	2.37948	0.00386723
Gra.2992.1.A1_at	phosphoribulokinase	2.37732	0.00774605
Ghi.3296.1.S1_at	NPR4 (NPR1-like protein 4); protein binding	2.37555	0.00313888
Gra.486.2.S1_at	phosphate transmembrane transporter	2.37497	0.0434792
GhiAffx.43252.1.S1_at	cytochrome c-2; electron carrier	2.36852	0.0160738
Ghi.8291.1.S1_s_at	GDSL-motif lipase/hydrolase family protein	2.36559	0.0310303
Ghi.427.1.S1_at	cysteine-type endopeptidase	2.36339	0.0397093
Gra.2797.1.S1_s_at	unknown protein	2.36218	0.00611629
Ghi.10817.1.S1_s_at	TONOPLAST INTRINSIC PROTEIN	2.35659	0.0409711
Ghi.6565.1.S1_s_at	unknown	2.35623	0.0041985
GraAffx.33844.1.A1_s_at	arogenate dehydratase	2.35046	0.0406719
Gra.2448.1.A1_at	structural constituent of cytoskeleton	2.34897	0.0380991
Ghi.8175.1.S1_at	monooxygenase	2.34755	0.00668339
Ghi.7981.1.S1_x_at	remorin family protein	2.34551	0.015827
GhiAffx.21685.1.S1_at	unknown protein	2.34277	0.0212776
GhiAffx.40157.1.S1_a_at	amino acid transporter family protein	2.34244	0.00116216
GhiAffx.1402.1.S1_at	gibberellin 3-beta-dioxygenase	2.34122	0.00651283
GarAffx.24201.1.A1_s_at	unknown protein	2.33846	0.000567
GraAffx.31749.1.A1_s_at	ABC1 family protein	2.33765	0.00291895
GhiAffx.4334.1.S1_at	6-phosphofructokinase	2.33407	0.00214998
Ghi.6874.1.A1_s_at	unknown protein	2.33052	0.00361536
Ghi.6277.2.A1_a_at	CO498604	2.32998	0.0045843
GarAffx.29986.1.S1_s_at	GLYCOSYLPHOSPHATIDYLINOSITOL-ANCHORED LIPID PROTEIN TRANSFER	2.32905	0.00166286
GhiAffx.40054.1.S1_at	ARABIDOPSIS THALIANA EXPANSIN A8	2.32814	0.0256017
GraAffx.27719.1.S1_at	ATPase/ hydrogen-translocating pyrophosphatase	2.32599	0.0419277
Ghi.459.1.S1_at	MLP-LIKE PROTEIN	2.31794	0.0343164
Ghi.6828.1.A1_s_at	unknown	2.3141	0.0425567
Ghi.9241.4.A1_s_at	adenylyl-sulfate reductase	2.30969	0.00607398
GraAffx.15730.1.S1_at	GIBBERELLIN 20 OXIDASE	2.3044	0.0153242
GraAffx.2195.1.S1_at	regulator of chromosome condensation (RCC1) family protein	2.30206	0.0095914
GhiAffx.24305.2.S1_at	acidic amino acid transmembrane transporter	2.30035	0.00571522
GhiAffx.54969.1.S1_s_at	interferon-related developmental regulator family protein	2.29957	0.0183011
GraAffx.28603.1.S1_at	amine oxidase family	2.29811	0.0249814
Ghi.1750.1.S1_at	subtilase family protein	2.29279	0.0157676
Ghi.8899.3.S1_at	pentatricopeptide (PPR) repeat-containing protein	2.29238	0.0314687
GhiAffx.6197.1.S1_at	glycine-rich protein	2.29082	0.0177409
GhiAffx.33606.1.S1_s_at	long-chain-fatty-acid-CoA ligase	2.29069	0.0132325
GhiAffx.31622.1.S1_at	extracellular matrix structural constituent	2.29063	0.00253674
Ghi.3170.2.S1_s_at	ferredoxin-nitrate reductase/ nitrite reductase	2.28531	0.032867
Gra.3004.2.S1_s_at	ARABIDOPSIS THALIANA EXPANSIN A 10	2.28059	0.0040758
Ghi.4259.1.S1_at	glycine dehydrogenase (decarboxylating)	2.27983	0.00118049
GhiAffx.43703.1.S1_s_at	ADP-RIBOSYLATION FACTOR	2.27223	0.000857
GhiAffx.40609.1.S1_at	myb family transcription factor	2.26486	0.00944742
GhiAffx.53273.1.S1_at	magnesium ion transmembrane transporter	2.26428	0.000571
GhiAffx.48251.1.S1_at	Phloem protein; carbohydrate binding	2.26371	0.0203248
Gra.8.1.A1_s_at	ferrochelatase	2.26117	0.000679
Ghi.4838.1.S1_at	squalene monooxygenase	2.25959	0.00197663
GhiAffx.59645.1.S1_at	ONE HELIX PROTEIN	2.25909	0.00444252
Ghi.3252.1.S1_at	ubiquitin-protein ligase	2.25629	0.00863952
GhiAffx.2548.1.S1_at	choline kinas	2.25038	0.0417682
Ghi.6032.1.A1_at	SYNTAXIN OF PLANTS 21; SNAP receptor	2.25013	0.0484554
GhiAffx.7695.1.A1_at	unknown protein	2.24985	0.0339057
GhiAffx.52427.1.S1_s_at	unknown protein	2.24849	0.00697454
Ghi.7.1.S1_x_at	DR463892	2.24707	0.0465675
GhiAffx.6395.1.S1_s_at	transcription factor/ transcription repressor	2.24692	0.0018504
Ghi.4944.1.A1_at	DT049823;	2.24525	0.00211698
Ghi.6041.1.S1_s_at	chloroplast nucleoid DNA-binding protein	2.24382	0.0391272
Ghi.10556.1.S1_s_at	TEMPERATURE-INDUCED LIPOCALIN	2.23703	0.0156202
GhiAffx.20947.1.S1_at	MITOCHONDRION-LOCALIZED SMALL HEAT SHOCK PROTEIN	2.23161	0.0416265
GraAffx.18193.1.A1_s_at	carotene beta-ring hydroxylase	2.2312	0.0353434
Ghi.10505.1.S1_s_at	2-dehydro-3-deoxyphosphoheptonate aldolase	2.23061	0.016633
Gra.2927.1.S1_s_at	Aha1 domain-containing protein	2.22272	0.0232165
GhiAffx.19126.1.A1_at	iron-sulfur cluster binding / pheophorbide a oxygenase	2.21984	0.0034487
Gra.2366.1.A1_x_at	phosphoglycerate kinase	2.21895	0.0116601
Ghi.5178.1.A1_s_at	DT048732	2.21714	0.0160281
GhiAffx.17190.1.S1_at	ABC1 family protein	2.21694	0.0120182
GhiAffx.33369.1.S1_s_at	dihydrolipoamide S-acetyltransferase	2.21447	0.00805119
Ghi.10005.1.S1_s_at	stress-inducible protein	2.21306	0.0368681
GhiAffx.6084.1.S1_at	DW518700.1	2.21129	0.00863687
GhiAffx.6639.1.S1_s_at	unknown protein	2.20781	0.0403867
GraAffx.28521.1.S1_at	amino acid binding	2.20467	0.0491649
Ghi.6877.1.A1_at	chlorophyll binding / xanthophyll binding	2.20118	0.0109893
Ghi.10041.1.S1_at	protein kinase family protein	2.1973	0.0106355
Gra.2007.1.S1_x_at	naringenin 3-dioxygenase	2.18849	0.0311209
Ghi.8018.1.S1_s_at	ATP citrate synthase	2.18756	0.0416724
Gra.315.1.S1_at	FIBRILLIN; structural molecule	2.18366	0.00685535
Ghi.3479.1.A1_at	unknown	2.18015	0.0189027
GhiAffx.40231.1.S1_x_at	metal ion binding	2.17872	0.00149114
GhiAffx.52.1.A1_s_at	hydrogen ion transporting ATP synthase	2.17754	0.0114083
Ghi.7427.1.S1_s_at	strictosidine synthase family protein	2.17573	0.0122254
Ghi.10311.1.S1_s_at	SNAP receptor/ protein anchor	2.17352	0.0382954
Gra.408.1.A1_at	hydroxymethylglutaryl-CoA lyase	2.17091	0.037471
Gra.325.1.S1_s_at	unknown	2.16872	0.00307587
GhiAffx.25551.1.S1_a_at	DW516919	2.16773	0.0408036
Gra.2394.1.S1_s_at	unknown protein	2.16331	0.0163632
Ghi.10472.2.S1_s_at	zinc finger (B-box type) family protein	2.1612	0.00073
Ghi.1326.1.S1_s_at	BASIC HELIX-LOOP-HELIX	2.15823	0.0306635
GhiAffx.7606.1.S1_at	cellulose synthase	2.15719	0.00509074
Ghi.6981.1.A1_at	unknown	2.15687	0.0192864
GhiAffx.37581.1.S1_s_at	unknown	2.15476	0.00108756
Gra.130.1.A1_at	elongation factor family protein	2.15178	0.0109075
Ghi.8589.2.S1_s_at	protein kinase	2.15078	0.0133034
Ghi.2846.1.S1_at	DT462744	2.15053	0.00195124
GhiAffx.49733.1.A1_s_at	DT466956	2.14698	0.0198581
Ghi.4736.1.A1_s_at	glutathione peroxidase	2.14344	0.00261728
GhiAffx.24618.1.S1_at	CPC DNA binding / transcription factor	2.1417	0.00250291
Ghi.4502.1.A1_s_at	ADP transmembrane transporter	2.13898	0.0310178
GhiAffx.60965.1.S1_at	GDP-D-glucose phosphorylase	2.13764	0.0160175
GraAffx.32630.1.A1_s_at	thylakoid lumenal protein	2.13752	0.012857
GhiAffx.10083.1.S1_at	DW515041.1	2.13414	0.0231645
GraAffx.33115.2.S1_s_at	isoflavone reductase	2.13388	0.026018
Gra.2912.1.A1_s_at	isoflavone reductase	2.1331	0.00254342
GhiAffx.24044.1.S1_at	zinc finger-containing protein	2.12825	0.0404082
Ghi.6522.1.S1_at	protein homodimerization	2.12558	0.000422
Ghi.3708.1.S1_s_at	DT462369	2.1203	0.00954664
GhiAffx.44027.1.S1_at	DW517527.1	2.11918	0.00587871
GhiAffx.40088.1.S1_at	MYO-INOSITOL POLYPHOSPHATE 5-PHOSPHATASE 2	2.11864	0.0389576
GhiAffx.10836.1.A1_at	UDP-glycosyltransferase/ sinapate 1-glucosyltransferase	2.11714	0.0240648
Gra.1992.2.A1_at	5-methyltetrahydropteroyltriglutamate-homocysteine S-methyltransferase	2.11621	0.00175395
GhiAffx.1956.1.S1_at	MYC2; DNA binding / transcription activator/ transcription factor	2.11558	0.00934841
Ghi.10552.1.S1_at	ADP transmembrane transporter/ AMP transmembrane transporter	2.10974	0.0154773
Ghi.1098.3.S1_at	myb family transcription factor	2.10913	0.000152
Ghi.7735.1.S1_s_at	ATP citrate synthase	2.10657	0.0336079
GhiAffx.11691.1.S1_at	extracellular dermal glycoprotein	2.10357	0.040187
Ghi.4629.2.S1_s_at	isoflavone reductase	2.09943	0.00232979
Ghi.6877.2.A1_at	chlorophyll binding / xanthophyll binding	2.09908	0.0167061
GhiAffx.23426.1.S1_at	phototropic-responsive NPH3 family protein	2.09464	0.00624318
Ghi.7998.1.S1_s_at	strictosidine synthase family protein	2.09273	0.0245803
GhiAffx.13494.1.S1_s_at	helicase domain-containing protein	2.09174	0.0091778
Gra.3006.1.A1_s_at	ATP binding / translation elongation factor/ translation factor	2.09097	0.0374041
Gra.2651.1.A1_at	UDP-glycosyltransferase/ transferase	2.08961	0.0311654
Ghi.4009.1.A1_at	hydroxyproline-rich glycoprotein family protein	2.08682	0.0121072
GraAffx.15932.1.S1_at	unknown	2.07841	0.0140217
GhiAffx.41021.1.S1_s_at	ARABIDOPSIS THALIANA HOMEOBOX	2.07689	0.00238589
GarAffx.37322.1.S1_s_at	MYB DOMAIN PROTEIN	2.07594	0.0266725
Ghi.9264.3.S1_s_at	AOX2; alternative oxidase	2.07515	0.000158
Ghi.1949.1.S1_s_at	iron-sulfur cluster binding	2.0748	0.000358
Ghi.8452.1.S1_s_at	short-chain dehydrogenase/reductase (SDR) family protein	2.07139	0.0160816
GhiAffx.60368.1.S1_s_at	S-locus lectin protein kinase family protein	2.06769	0.00160775
Ghi.6592.1.S1_s_at	calcium ion binding	2.06408	0.0458958
GhiAffx.62834.1.S1_at	APRR2; transcription factor/ two-component response regulator	2.06332	0.00823894
GhiAffx.41916.1.S1_at	unknown	2.05954	0.0431827
Ghi.9383.3.S1_at	DT465936	2.05773	0.0119868
Ghi.3331.1.A1_s_at	RWP-RK domain-containing protein	2.05744	0.0460765
Ghi.9237.3.A1_at	ATL6; protein binding / zinc ion binding	2.05492	0.0414802
GhiAffx.59483.1.S1_s_at	ferredoxin thioredoxin reductase catalytic beta chain family protein	2.05469	8.56e-05
Gra.443.1.A1_a_at	zinc-binding family protein	2.0544	0.00899148
GhiAffx.863.1.S1_at	magnesium chelatase	2.05183	0.00496262
Gra.1809.1.A1_at	adenosylhomocysteinase/ copper ion binding	2.0508	0.00221489
GhiAffx.7662.1.S1_s_at	unknown protein	2.05077	0.0048913
Ghi.9259.3.S1_x_at	protein heterodimerization/ protein homodimerization	2.04946	0.00778114
GhiAffx.2746.1.S1_at	bile acid:sodium symporter family protein	2.04931	0.00200906
Ghi.4423.1.A1_s_at	DT053226	2.04892	0.0336741
GraAffx.34171.1.A1_s_at	metallopeptidase/ zinc ion binding	2.04808	0.0333999
GhiAffx.54548.1.S1_s_at	monodehydroascorbate reductase (NADH)	2.04529	0.00624616
GhiAffx.41421.1.S1_at	calmodulin binding / protein binding / transcription factor	2.04505	0.0112077
Gra.1484.1.A1_x_at	methionine adenosyltransferase	2.0442	0.0365025
Gra.3030.2.A1_s_at	glyceraldehyde-3-phosphate dehydrogenase (NADP+)/ glyceraldehyde-3-phosphate dehydrogenase	2.04412	0.00624863
GhiAffx.46630.1.S1_at	DNA binding / transcription factor	2.04176	0.04522
Gra.1540.1.S1_s_at	ketol-acid reductoisomerase	2.04142	0.00170682
GhiAffx.7269.1.S1_at	calcium ion binding	2.04076	0.0328231
GraAffx.33532.1.A1_s_at	MYO-INOSITOL-1-PHOSTPATE SYNTHASE 2	2.04071	0.0236604
GhiAffx.64269.1.S1_at	unknown protein	2.04056	0.000458
Gra.2135.2.S1_s_at	UDP-4-keto-6-deoxy-glucose-3,5-epimerase	2.0399	0.0304811
GhiAffx.43668.1.S1_s_at	calcium-binding protein	2.03964	0.000817
Ghi.1633.1.S1_s_at	ubiquitin-protein ligase	2.03879	0.026914
Ghi.2036.1.S1_s_at	superoxide dismutase	2.03469	0.00778737
Ghi.4705.1.A1_s_at	tryptophan:2-oxoglutarate aminotransferase	2.03448	0.005864
Ghi.1654.1.S1_x_at	glycosyl hydrolase family 3 protein	2.03376	0.0445901
Gra.2747.1.A1_at	protein heterodimerization/ protein homodimerization	2.03312	0.0372655
Ghi.8386.1.S1_x_at	cysteine-type endopeptidase/ cysteine-type peptidase	2.02941	0.0351371
Ghi.3138.1.A1_at	serine O-acetyltransferase	2.02817	0.00982946
GhiAffx.22156.1.S1_at	nuclease/ nucleic acid binding	2.02737	0.00332096
Gra.2970.2.A1_at	transferase, transferring acyl groups other than amino-acyl groups	2.02605	0.0248926
GhiAffx.53145.1.A1_s_at	calcium:cation antiporter/ calcium:hydrogen antiporter/	2.02272	0.0488935
GhiAffx.60203.1.S1_at	transcription regulator	2.02234	0.0332071
Gra.2780.1.S1_at	catalase	2.02059	0.0294805
GhiAffx.22725.1.S1_at	protein homodimerization	2.01735	0.00140426
Ghi.6592.1.A1_x_at	calcium ion binding	2.01567	0.019486
GhiAffx.14194.1.A1_at	peroxisomal membrane protein-related	2.01536	0.00179105
Ghi.7206.1.S1_s_at	unknown protein	2.01362	0.00424232
GhiAffx.3815.1.A1_s_at	HEAT SHOCK PROTEIN	2.01347	0.00905181
GhiAffx.41245.1.S1_s_at	Per1-like protein-related	2.01344	0.00771428
Ghi.5565.6.S1_s_at	ARABIDOPSIS THALIANA BCL-2-ASSOCIATED ATHANOGENE 1	2.01217	0.0217959
Gra.788.1.S1_s_at	aspartyl protease family protein	2.01133	0.0489915
GraAffx.27353.1.S1_s_at	unknown	2.01004	0.00799233
GhiAffx.3475.1.S1_at	glycerate dehydrogenase	2.00796	0.00424424
GhiAffx.6797.1.S1_at	unknown protein	2.00782	0.0240512
Ghi.5441.1.A1_s_at	DNA binding / transcription factor	2.0067	0.0100617
Ghi.2459.1.S1_at	myb domain protein	2.00146	0.0163642
Gra.2791.2.S1_x_at	glyceraldehyde-3-phosphate dehydrogenase	2.00042	0.0104659
