# Supplementary material for: Genome wide expression profiling of two accession of G. herbaceum L. in response to drought
Source: BMC Genomics. 2012 Mar 16;13:94. doi: 10.1186/1471-2164-13-94 (PMC3320563; doi:10.1186/1471-2164-13-94)
Supplement: Additional file 3 — Annotation and fold change (fold change > = 2) of up-regulated unique genes in RAHS-14 during irrigated condition. Excel file containing the list of unique up-regulated genes of RAHS-14 during irrigated condition. [file 1471-2164-13-94-S3.XLS]

## Sheet: 535PLEXdb_annotation_Cotton
Additional file 3: Annotation and fold change (fold change >=2) of up regulated unique genes in RAHS-14 during irrigated condition.
cotton Probeset	Plexdb annotation	Fold change	P-Value
Ghi.6780.1.S1_s_at	DNAJ heat shock protein	98.6722	4.28e-05
Ghi.10655.1.S1_s_at	asparagine synthase	39.9804	0.000658
Ghi.1436.1.S1_at	asparagine synthase	33.6687	0.000395
Gra.1614.2.S1_x_at	asparagine synthase	26.6142	0.000219
Ghi.7133.2.S1_s_at	DORMANCY-ASSOCIATED PROTEIN	24.2751	0.034012
Ghi.10753.1.S1_at	unknown protein	20.2801	0.000369
Ghi.743.1.S1_at	senescence-associated protein	17.4599	0.00170902
Ghi.3805.1.A1_s_at	DT461590	16.8712	0.0255598
GhiAffx.62564.1.S1_at	unknown protein	16.7552	0.000667
Ghi.7994.2.S1_at	Beta galactosidase	14.5945	0.000257
Ghi.8544.1.S1_at	lipase/thioesterase family protein	13.3841	0.0276739
GhiAffx.30354.1.S1_at	LOB DOMAIN-CONTAINING PROTEIN	12.8296	0.00240325
GraAffx.27075.1.S1_at	copper amine oxidase	12.6189	0.00320405
GhiAffx.7596.1.S1_at	unknown protein	10.3135	0.00663919
Ghi.8524.1.S1_at	hydrolase	9.4133	0.0101572
GhiAffx.8552.1.S1_at	unknown protein	9.05917	0.0174695
GhiAffx.59002.1.S1_at	unknown protein	8.43571	0.0044147
Ghi.9885.1.A1_at	carbohydrate transmembrane transporter	8.382	5.59e-05
Ghi.6317.1.A1_s_at	CO492326	8.3237	0.00335496
Ghi.6260.1.S1_x_at	CO492694	8.27119	0.0345448
Ghi.9327.1.S1_s_at	alpha-N-arabinofuranosidase	8.14562	0.0485967
GarAffx.19281.1.S1_at	ceramide glucosyltransferase	8.00946	0.00746752
GarAffx.19281.1.S1_x_at	ceramide glucosyltransferase	7.99984	0.00570872
Ghi.2396.1.S1_s_at	copper ion binding / oxidoreductase	7.95475	0.0224457
GhiAffx.21534.1.S1_at	glutaredoxin family protein	7.93708	0.00479811
Gra.2459.1.A1_s_at	beta-galactosidase	7.73637	0.000211
Ghi.2241.2.A1_at	3-methyl-2-oxobutanoate hydroxymethyltransferase	7.64697	0.0398368
Ghi.1970.1.S1_s_at	SENESCENCE-ASSOCIATED GENE	7.64295	0.0129454
GhiAffx.9792.1.S1_s_at	calcium ion binding	7.4152	0.00869562
GhiAffx.40297.1.A1_at	DW510087.1	7.32892	0.00279595
Ghi.2611.1.A1_at	protein kinase family protein	7.30679	0.013414
Ghi.524.1.S1_x_at	spermine synthase/ thermospermine synthase	7.24306	0.0158616
Ghi.3270.2.S1_at	DT461945	7.12991	0.00778056
Ghi.7694.1.S1_at	Beta galactosidase	7.00819	0.000339
Ghi.4479.1.A1_x_at	DT051628	6.97288	0.00934491
GhiAffx.29174.1.S1_s_at	pentatricopeptide (PPR) repeat-containing protein	6.78413	0.0490709
Ghi.8373.1.S1_s_at	CA993213	6.66343	0.0465345
GhiAffx.1517.1.S1_at	ETHYLENE-RESPONSIVE ELEMENT BINDING PROTEIN	6.57923	0.00118809
Ghi.5914.1.S1_s_at	protein disulfide isomerase	6.49596	0.0289648
GhiAffx.6042.1.S1_s_at	gibberellin-regulated family protein	6.3639	0.0256417
GhiAffx.12655.1.S1_at	auxin-responsive family protein	6.31258	0.00167871
Gra.615.1.S1_at	alpha-L-fucosidase/ carboxylesterase	6.17904	0.00574117
GhiAffx.56498.1.S1_at	unknown protein	6.17897	0.00511676
Ghi.3122.1.S1_at	chloroplast ribosomal protein	6.11548	0.00397056
Ghi.7994.3.A1_at	DT465995	6.01806	0.000341
GhiAffx.8028.1.S1_s_at	curculin-like (mannose-binding) lectin family protein	6.00017	0.000726
Gra.2314.1.S1_at	beta-galactosidase/ peroxidase/ sugar binding	5.96006	0.000107
GhiAffx.3185.1.S1_at	mannose-binding) lectin family protein	5.79717	0.0106717
Ghi.5305.1.A1_at	DT048241	5.79669	0.000655
GhiAffx.6217.1.S1_at	serine-rich protein	5.74296	0.0280664
Ghi.7907.2.A1_at	DT463334	5.72925	0.00835776
Gra.1436.4.A1_s_at	hydroxymethylglutaryl-CoA reductase	5.69808	0.0096774
Gra.2105.1.A1_s_at	acyl-CoA binding	5.54767	0.00137387
GraAffx.17247.2.S1_s_at	hydroxymethylglutaryl-CoA reductase	5.54074	0.00928676
Ghi.2060.2.S1_x_at	structural constituent of cell wall	5.49186	0.00537943
Gra.183.2.S1_s_at	AMP-binding protein	5.42013	0.0294571
Ghi.8034.1.S1_s_at	transferring glycosyl groups / trehalose-phosphatase	5.38405	0.00556718
Gra.2763.1.S1_s_at	unknown	5.32859	0.0024445
Ghi.9111.1.S1_at	ATPase, coupled to transmembrane movement of substances / cadmium ion transmembrane transporter	5.30352	0.00559071
Ghi.3370.1.A1_at	disease resistance protein	5.29544	4.92e-05
Ghi.6193.1.S1_at	unknown protein	5.292	0.000701
GhiAffx.6110.1.A1_x_at	DW226506.1	5.28336	0.0102795
Ghi.5297.1.A1_s_at	DT048302	5.25474	0.0119846
Ghi.5484.1.S1_s_at	copper ion binding / oxidoreductase	5.21902	0.0464597
GhiAffx.52133.1.S1_s_at	serine-type carboxypeptidase	5.14751	0.00613646
Ghi.6521.1.S1_at	chitinase	5.14102	0.0182123
Ghi.7723.1.S1_s_at	COLD-REGULATED 413-PLASMA MEMBRANE	5.13463	0.00642049
Ghi.885.1.S1_s_at	remorin family protein	5.11373	0.0258365
Ghi.10475.1.S1_at	protein kinase family protein	5.09565	0.0490445
Ghi.8013.1.S1_at	FASCICLIN-LIKE ARABINOGALACTAN	5.09321	0.0143901
Ghi.7907.1.S1_s_at	RESPONSIVE TO DESICCATION 26; transcription activator	5.06591	0.00385045
GhiAffx.7865.1.S1_at	AP2 domain-containing transcription factor family protein	5.03953	0.0331143
Ghi.7994.3.S1_s_at	DT466759	4.95874	0.0010965
GhiAffx.50595.1.A1_at	DW513538.1	4.93747	0.00989551
GhiAffx.27536.1.S1_at	ATP binding / kinase/ protein kinase	4.91563	0.0120908
Ghi.490.1.S1_s_at	disease resistance protein	4.85173	0.000517
Ghi.8050.1.S1_s_at	UDP-glycosyltransferase/ sucrose synthase	4.84828	0.0174988
Ghi.6452.1.A1_at	CK640597	4.80968	0.0109957
Ghi.3992.1.A1_at	DT459290	4.71263	0.00283706
Ghi.9269.1.S1_at	hydrolase, hydrolyzing O-glycosyl compounds	4.7003	0.0178389
Ghi.8866.1.S1_at	cyclase family protein	4.67196	0.0290675
Gra.1332.1.A1_s_at	beta-galactosidase/ catalytic/ cation binding	4.6704	0.00265835
Ghi.235.1.S1_s_at	Arabidopsis thaliana protein match is: myosin heavy chain-related	4.6469	0.0398786
Ghi.1627.1.S1_s_at	transmembrane receptor protein serine/threonine kinase	4.58389	0.000111
Ghi.5020.1.A1_s_at	DT04939	4.55627	0.0446346
Ghi.1436.1.A1_s_at	asparagine synthase	4.53184	1.05e-05
Ghi.9671.1.S1_s_at	phosphoinositide binding	4.51787	0.00474352
GhiAffx.21560.1.A1_a_at	DW495835.1	4.51463	0.000332
Ghi.1398.1.S1_at	CA992953	4.48062	0.046114
GhiAffx.4305.1.S1_at	unknown protein	4.45682	0.000889
Gra.2307.2.A1_at	serine-type carboxypeptidase	4.41747	0.0049179
Gra.20.2.S1_at	WLIM1; transcription factor/ zinc ion binding	4.39636	0.0288005
Ghi.3451.2.A1_at	transferring glycosyl groups / trehalose-phosphatase	4.39354	0.00240623
Ghi.6308.1.S1_s_at	unknown	4.25921	0.0165652
Ghi.246.1.S1_s_at	disease resistance-responsive family protein	4.248	0.00419108
Gra.2459.3.S1_s_at	beta-galactosidase/ peroxidase	4.24277	0.000667
GhiAffx.4205.1.S1_a_at	cold-shock DNA-binding family protein	4.24144	0.0317997
Ghi.5042.1.A1_s_at	hydrolyzing O-glycosyl compounds / xylan 1,4-beta-xylosidase	4.20854	0.000128
Ghi.2802.1.S1_s_at	unknown	4.20239	0.00186783
GhiAffx.4169.2.A1_at	zinc finger (C3HC4-type RING finger) family protein	4.18239	0.0164956
GhiAffx.53494.1.S1_s_at	translation initiation factor	4.14073	0.0301683
GhiAffx.23300.1.S1_at	unknown	4.12529	0.000516
GhiAffx.25651.1.S1_at	unknown protein	4.1119	0.000264
GhiAffx.6067.1.S1_at	DW496038.1	4.07764	0.00585024
Ghi.3779.1.S1_s_at	protein kinase/ protein serine/threonine kinase	4.06434	0.00359635
GhiAffx.62628.1.S1_s_at	DW515433.1	4.04981	0.0024896
Ghi.8614.1.A1_at	ABI FIVE BINDING PROTEIN	4.02614	0.00627421
Ghi.886.1.S1_s_at	AW187012	4.02473	0.00583004
GhiAffx.36369.1.S1_at	serine-type carboxypeptidase	4.02418	0.000691
Ghi.3204.1.S1_at	ethylene binding / glycogen synthase kinase	4.02264	0.000578
Ghi.3122.2.S1_at	chloroplast ribosomal protein	3.98603	0.0433268
Ghi.8578.1.S1_s_at	SNF1-RELATED PROTEIN KINASE REGULATORY SUBUNIT	3.97657	0.00267005
Ghi.2351.1.A1_s_at	kinase/ protein serine/threonine kinase	3.943	0.000568
Ghi.4318.2.A1_s_at	unknown	3.94126	0.0340025
GhiAffx.63008.1.S1_s_at	fatty acyl-CoA reductase (alcohol-forming)/ oxidoreductase	3.92523	0.00268145
GraAffx.17973.1.S1_s_at	G-protein coupled photoreceptor/ protein histidine kinase	3.92271	0.0048211
Ghi.4646.1.A1_at	DT051724	3.88086	0.0102188
Gra.1971.1.A1_at	acetyltransferase/ alpha-ketoacid dehydrogenase	3.87326	0.00022
Ghi.3600.1.A1_at	monooxygenase	3.84704	0.0325746
GhiAffx.54201.1.S1_at	amino acid transporter family protein	3.84526	0.0116481
Ghi.6180.1.A1_at	CO494646	3.84375	0.0148039
GraAffx.15028.1.S1_s_at	SNF1-RELATED PROTEIN KINASE REGULATORY SUBUNIT	3.82711	0.0014048
Ghi.8787.1.S1_s_at	protein kinase	3.82494	0.0335425
Ghi.115.1.S1_at	DNA binding / transcription factor	3.81507	0.00263578
Ghi.3168.2.A1_s_at	beta-galactosidase/ catalytic/ cation binding	3.79648	0.0014337
GhiAffx.7698.1.S1_at	protein serine/threonine kinase	3.78312	0.0279521
Ghi.7196.1.S1_s_at	unknown protein	3.72186	0.0233283
GhiAffx.50233.1.A1_at	armadillo/beta-catenin repeat family protein	3.70452	0.0436758
Ghi.10003.1.S1_s_at	hydroxymethylbilane synthase	3.69799	0.0200865
GhiAffx.15786.1.S1_s_at	unknown	3.67141	0.0203052
GhiAffx.33994.1.A1_s_at	DW515886.1	3.67129	0.0280626
GhiAffx.9860.1.A1_at	TETRATRICOPETIDE-REPEAT THIOREDOXIN	3.6626	0.0030494
Ghi.2645.1.S1_at	unknown protein	3.66034	0.0421927
GhiAffx.6110.2.S1_x_at	DW496609.1	3.646	0.00684668
Ghi.6330.2.S1_a_at	unknown protein	3.6224	0.00971293
GhiAffx.13410.1.S1_at	mechanically-gated ion channel	3.60581	0.00575373
Ghi.8767.1.S1_s_at	chloroplast nucleoid DNA-binding protein-related	3.60128	0.0312699
GhiAffx.59955.1.S1_at	myb family transcription factor	3.58115	0.01432
GhiAffx.61810.1.S1_at	NADH dehydrogenase	3.57796	0.0181685
Ghi.9197.1.S1_at	copper ion binding / electron carrier	3.57544	0.00129742
Ghi.4808.1.A1_s_at	DT050454	3.54558	0.00284398
GhiAffx.47654.1.S1_at	armadillo/beta-catenin repeat family protein / U-box domain-containing protein	3.54277	0.0136493
Ghi.10112.4.S1_s_at	unknown protein	3.53706	0.0297063
Ghi.2271.1.S1_at	sequence-specific DNA binding / transcription factor	3.53706	1.45e-05
GhiAffx.49512.1.S1_at	PLASTID TRANSCRIPTIONALLY ACTIVE	3.53438	0.0412115
Ghi.391.1.S1_s_at	DR460057	3.50512	0.000262
Ghi.7820.1.S1_s_at	unknown	3.49598	0.0261938
Ghi.9568.1.S1_at	WRKY40; transcription factor	3.49552	0.0040452
GhiAffx.23127.1.S1_at	unknown	3.4928	0.00987672
Ghi.1185.1.A1_at	SNF1-RELATED PROTEIN KINASE REGULATORY SUBUNIT GAMMA 1	3.48527	0.00133056
GhiAffx.35224.1.A1_at	unknown protein	3.48352	0.0243981
GhiAffx.46821.1.S1_at	zinc finger (C3HC4-type RING finger) family protein	3.4172	0.00461351
GhiAffx.26316.1.S1_at	thioredoxin family protein	3.39924	0.0426612
GhiAffx.7053.1.S1_at	unknown protein	3.39807	0.0353074
Gra.2013.4.S1_s_at	wound-responsive family protein	3.39403	0.0339812
Ghi.440.1.S1_s_at	3-chloroallyl aldehyde dehydrogenase/ ATP binding / aldehyde dehydrogenase (NAD)	3.37458	0.0216297
GhiAffx.15555.1.A1_at	aldose 1-epimerase family protein	3.37055	0.00518592
Ghi.8203.1.S1_x_at	bZIP transcription factor family protein	3.36933	0.025974
GhiAffx.6671.1.S1_s_at	DW503045.1	3.36136	0.00165134
Ghi.4892.1.S1_at	cytosol aminopeptidase	3.35895	0.0200822
GhiAffx.7478.1.S1_at	unknown protein	3.34994	0.000653
Ghi.10112.1.S1_s_at	unknown protein	3.34026	0.0296565
Ghi.2060.1.S1_s_at	structural constituent of cell wall	3.32104	0.00435823
GhiAffx.7312.1.S1_at	kelch repeat-containing protein	3.29955	0.00110885
Ghi.3605.1.A1_at	cyclic nucleotide binding / inward rectifier potassium channel	3.29598	0.0201642
GhiAffx.44610.1.S1_s_at	protein kinase family protein	3.2924	0.00479636
GhiAffx.16921.1.A1_at	unknown protein	3.2864	0.0372745
Ghi.9587.1.S1_s_at	myb family transcription factor	3.28215	0.0482608
GhiAffx.44018.1.S1_at	DW502867.1	3.28022	0.0297434
Ghi.5521.1.A1_s_at	transferase family protein	3.26687	0.00824403
GhiAffx.25797.1.S1_s_at	pectinesterase family protein	3.26297	0.00175581
GhiAffx.60407.1.S1_at	unknown protein	3.26191	0.000984
GhiAffx.2606.1.S1_at	kinase/ protein kinase	3.26058	0.00716541
Gra.1752.1.A1_s_at	unknown protein	3.25732	0.0263157
Ghi.8654.1.A1_at	unknown protein	3.2564	0.000408
Ghi.7402.1.S1_at	unknown	3.25048	0.00102301
Ghi.6188.1.A1_at	ARABIDOPSIS THALIANA EXPANSIN A4	3.24676	0.0129988
GhiAffx.43317.1.A1_s_at	hydrolase	3.22988	0.0153255
GhiAffx.37268.1.S1_s_at	DR453664	3.22895	0.0162045
GhiAffx.1112.1.S1_s_at	WLIM1; transcription factor/ zinc ion binding	3.21758	0.0120808
GhiAffx.26787.1.A1_a_at	DT050751	3.216	0.00209794
GhiAffx.7472.1.A1_at	leucine-rich repeat protein kinase	3.21139	0.00562682
Ghi.124.1.S1_s_at	DR462647	3.20415	0.000179
GhiAffx.34015.1.S1_at	DN799909	3.19563	0.00295895
GhiAffx.4905.1.S1_at	unknown protein	3.19264	0.0304397
GhiAffx.24403.1.S1_s_at	gb|DW510967.1;	3.1843	0.00810142
Ghi.6495.1.S1_at	unknown protein	3.18178	0.0249185
Ghi.7985.1.S1_s_at	unknown protein	3.17022	0.0101928
GhiAffx.52930.1.S1_s_at	unknown protein	3.16822	0.0420225
Ghi.5172.1.A1_at	unknown protein	3.16442	0.0232237
GhiAffx.4169.1.S1_at	zinc finger (C3HC4-type RING finger) family protein	3.16073	0.0290129
GhiAffx.50439.1.S1_at	pentatricopeptide (PPR) repeat-containing protein	3.15094	0.0387097
GhiAffx.13724.1.A1_at	unknown protein	3.1365	0.0426886
Ghi.3356.2.S1_at	hydroxyproline-rich glycoprotein family protein	3.13198	0.0190931
Ghi.8686.2.A1_s_at	HEAT-SHOCK PROTEIN	3.11907	0.0304305
Ghi.9194.2.A1_x_at	unknown	3.11049	0.00266702
Ghi.8584.1.S1_at	transaldolase	3.09731	0.0285003
GhiAffx.26159.1.A1_at	GLYCINE-RICH PROTEIN ; DNA binding / nucleic acid binding / zinc ion binding	3.095	0.00410253
Ghi.5486.1.A1_s_at	DT047567	3.09401	0.030431
GhiAffx.5944.1.A1_at	unknown	3.07957	0.00195966
GhiAffx.22487.1.A1_s_at	unknown	3.07871	0.0138351
Ghi.10530.1.S1_at	ARABIDOPSIS THALIANA MYOSIN	3.07076	0.00393711
Ghi.434.1.S1_at	DT046913	3.06786	0.0439845
GraAffx.8216.1.S1_at	unknown protein	3.05996	0.0289853
Ghi.1545.1.S1_at	CHLORORESPIRATORY REDUCTION	3.05679	0.025815
Ghi.6292.2.S1_at	PLASMA MEMBRANE INTRINSIC PROTEIN ; water channel	3.04375	0.00790529
GhiAffx.42419.1.S1_at	ABI FIVE BINDING PROTEIN	3.04354	0.00667821
Ghi.8231.1.S1_s_at	zinc finger (CCCH-type) family protein	3.04192	0.00926554
Ghi.8622.1.S1_s_at	unknown protein	3.04062	0.00165333
Ghi.9788.1.S1_at	DN760011	3.03386	0.0156933
GhiAffx.24249.1.A1_s_at	arogenate dehydrogenase	3.03269	0.019022
Ghi.2580.1.S1_s_at	DT046904	3.03176	0.00509302
Gra.1559.1.A1_at	asparagine synthase (glutamine-hydrolyzing)	2.98751	0.0123798
Ghi.7367.1.S1_s_at	unknown	2.9772	0.0198635
Ghi.7720.1.S1_at	ALFIN-LIKE 2; DNA binding / methylated histone residue binding	2.97652	0.0079612
Ghi.6746.1.A1_s_at	CA993378	2.97581	0.00723473
GhiAffx.10448.1.S1_s_at	cupin family protein	2.97499	0.00147111
Gra.249.1.A1_at	rac GTPase activating protein	2.93786	0.0158303
Ghi.7691.1.S1_s_at	protein phosphatase 2C	2.92586	0.00106679
GhiAffx.7195.1.S1_at	dof affecting germination ; DNA binding / transcription factor	2.92281	0.00157851
Ghi.4531.1.A1_at	UDP-glucose 4-epimerase/ binding / catalytic	2.89998	0.00819939
Ghi.5057.1.S1_s_at	oxidoreductase	2.87803	0.0269499
GhiAffx.63298.1.S1_at	unknown protein	2.86184	0.00685784
GhiAffx.16775.1.A1_at	CYCLING DOF FACTOR 2; DNA binding	2.8601	0.0496455
Ghi.2741.2.A1_s_at	DT052864	2.85969	0.0336845
GhiAffx.47089.1.S1_s_at	unknown	2.85785	0.0396889
GhiAffx.24379.1.S1_at	DW510882.1	2.85706	0.014741
GhiAffx.16191.1.S1_at	small heat shock protein	2.85344	0.0114286
GhiAffx.44010.1.A1_s_at	NF-YC2 ; DNA binding / transcription activator	2.84345	0.000444
Ghi.1327.1.S1_s_at	phosphoglyceride transfer family protein	2.82077	0.00154487
GhiAffx.16755.1.S1_at	kinesin motor protein-related	2.81776	0.0201843
Ghi.292.1.S1_s_at	thioredoxin M-type 3, chloroplast	2.81558	0.0193798
Ghi.4646.1.S1_s_at	DT461302	2.81535	0.000467
Ghi.9197.3.S1_at	plastocyanin-like domain-containing protein	2.81216	0.000789
GraAffx.31417.1.S1_s_at	structural constituent of cell wall	2.80364	0.00714953
GhiAffx.64141.1.A1_at	protein kinase family protein	2.79675	0.0375376
GhiAffx.819.1.S1_at	Encodes a subunit of ATPase complex	2.79081	0.00638045
Ghi.7070.1.S1_s_at	AW187449	2.78451	0.00419669
Gra.286.1.S1_s_at	NF-YC1 (NUCLEAR FACTOR Y, SUBUNIT C1); DNA binding / transcription activator	2.78372	0.0155712
Ghi.9633.2.S1_s_at	hydrolase	2.78047	0.0285901
Ghi.9194.3.S1_x_at	unknown	2.76544	0.00343647
Ghi.6099.1.S1_s_at	F-box family protein	2.76494	0.0407211
GhiAffx.36984.1.S1_s_at	protein kinase	2.76468	0.000869
Ghi.8108.1.S1_at	cationic peroxidase	2.76406	0.00499439
Ghi.6390.1.S1_s_at	MLP-LIKE PROTEIN	2.75554	0.00846582
Ghi.2837.1.S1_s_at	unknown protein	2.75548	0.0138746
GhiAffx.21497.1.S1_at	VQ motif-containing protein	2.75044	6.75e-06
Ghi.5498.1.A1_s_at	citrate hydro-lyase/aconitase	2.7347	0.0202422
GhiAffx.44195.2.S1_at	tropinone reductase	2.73215	0.00976365
GhiAffx.6043.1.A1_at	lipoxygenase	2.73118	0.000947
GhiAffx.25424.1.A1_s_at	unknown	2.72731	0.02641
Ghi.6262.1.S1_x_at	zinc-binding family protein	2.72177	0.0498931
GhiAffx.3083.1.A1_x_at	AJ513803	2.71392	0.00363913
Ghi.9969.2.S1_s_at	BETA-6 TUBULIN; structural constituent of cytoskeleton	2.7082	0.0196424
GhiAffx.21096.2.S1_a_at	lipase	2.70411	0.0367
Ghi.6529.1.S1_at	trypsin and protease inhibitor family protein	2.70276	0.00430801
Ghi.204.1.S1_s_at	acetyl-CoA C-acetyltransferase	2.70223	0.032141
GhiAffx.8542.1.A1_s_at	Ran GTPase binding	2.70149	0.0189696
GhiAffx.25167.1.A1_at	AFO (ABNORMAL FLORAL ORGANS); protein binding / transcription factor	2.70072	0.03531
GraAffx.9655.1.S1_s_at	inositol oxygenase	2.69706	0.014057
GhiAffx.2040.1.A1_s_at	,alpha-trehalose-phosphate synthase (UDP-forming)/ transferase	2.69494	0.0102602
Ghi.3567.2.S1_at	leucine-rich repeat family protein	2.69241	0.0380836
GhiAffx.24355.1.A1_at	GTP binding	2.69032	0.0113652
GhiAffx.32111.1.A1_at	ATP binding / kinase/ protein kinase	2.69027	0.00700654
Ghi.374.1.S1_s_at	DR460282	2.68849	0.002057
Gra.1483.2.S1_at	pectinesterase	2.68712	0.0491605
GhiAffx.49147.1.S1_x_at	unknown	2.68404	0.00204691
Ghi.1119.1.S1_s_at	eheme binding / iron ion binding	2.6817	0.0288944
Ghi.234.1.S1_s_at	lipoxygenase	2.67833	0.0135619
Ghi.7925.1.S1_s_at	hydrolase	2.67269	0.0143476
Ghi.8642.3.S1_s_at	unknown protein	2.66336	0.00466497
GhiAffx.42904.1.S1_at	beta-caryophyllene synthase	2.66303	0.0407878
GhiAffx.6056.1.S1_s_at	60S ribosomal protein	2.66303	0.0268526
GhiAffx.7836.1.S1_at	methyladenine glycosylase family protein	2.65711	7.22e-05
Ghi.9194.1.S1_a_at	unknown	2.64511	0.00617208
GhiAffx.39930.1.S1_at	IAA16; transcription factor	2.64502	0.000958
Ghi.6362.1.S1_at	CO491551	2.64144	0.0242885
Ghi.3743.1.A1_at	DT462103	2.63102	0.023135
GhiAffx.2019.1.S1_at	protein kinase	2.62899	0.00149521
GhiAffx.35968.1.S1_at	unknown	2.62317	0.000921
Gra.3079.2.A1_s_at	iron ion binding / monooxygenase	2.61908	0.0219965
Ghi.1188.1.S1_at	UMP pyrophosphorylase	2.6176	0.00147989
Ghi.7345.1.S1_at	calnexin	2.60735	0.0109513
GhiAffx.48934.1.S1_at	unknown protein	2.60592	0.0458644
GhiAffx.25384.1.S1_s_at	arginine biosynthesis protein	2.60446	0.0339269
Ghi.5759.1.S1_s_at	myosin heavy chain protein	2.59053	0.024641
Ghi.8669.1.S1_s_at	kinesin-related protein	2.58231	0.00823234
Ghi.5094.1.A1_x_at	30S ribosomal protein	2.57879	0.0460769
Ghi.690.1.A1_s_at	SGAST1 PROTEIN HOMOLOG 4	2.57873	0.000467
GhiAffx.42523.1.A1_at	DW508575.1	2.57685	0.0238797
Gra.687.1.S1_s_at	unknown	2.57503	0.0050256
Ghi.3352.1.A1_s_at	SNF1-RELATED PROTEIN KINASE REGULATORY SUBUNIT GAMMA	2.57501	0.0194979
Ghi.1202.1.A1_s_at	AMP binding / acetate-CoA ligase	2.57302	0.00218055
Ghi.6072.1.S1_s_at	beta-galactosidase	2.57088	0.0256981
Ghi.6320.2.A1_at	DT462221	2.56667	0.00329291
Ghi.3370.1.S1_s_at	disease resistance protein-related	2.55973	0.00202918
GhiAffx.16170.1.S1_at	ATP binding / kinase	2.55341	0.00835748
GhiAffx.16634.1.A1_s_at	beta-fructofuranosidase	2.55131	0.0365731
Ghi.812.1.S1_at	unknown protein	2.54933	0.0121089
Ghi.10732.1.S1_s_at	acetyl-CoA C-acyltransferase	2.54777	0.00722408
GhiAffx.60703.1.S1_s_at	dihydrolipoyl dehydrogenase	2.54725	0.00148979
Ghi.1023.2.S1_at	DT049308	2.54611	0.00632338
Ghi.4635.1.A1_x_at	DT051785	2.54333	0.019696
Ghi.10043.3.S1_at	unknown	2.54254	0.000472
Ghi.9904.1.S1_at	thaumatin	2.53942	0.015599
GhiAffx.429.1.A1_at	ubiquitin-protein ligase/ zinc ion binding	2.53574	0.00326506
Ghi.5465.1.A1_at	DT047653	2.53563	0.000317
Ghi.3193.2.A1_at	WRKY48; transcription factor	2.52782	0.0311022
GhiAffx.22625.1.A1_s_at	delta-8 sphingolipid desaturase	2.5274	0.031131
Ghi.4318.3.S1_s_at	indole-3-acetic acid amido synthetase	2.526	0.0490719
GhiAffx.35152.2.A1_s_at	EXPANSIN A5	2.5249	0.00160331
Ghi.8829.1.S1_s_at	ATPase, coupled to transmembrane movement of substances	2.52168	0.0200765
Ghi.9269.2.S1_s_at	glycosyl hydrolase family protein	2.51978	0.0208631
Ghi.6141.2.S1_at	triacylglycerol lipase	2.51972	0.000771
Ghi.4689.1.S1_s_at	LIM domain-containing protein	2.51884	0.00536484
GhiAffx.5489.1.S1_at	DW493406.1	2.51445	0.00803464
Ghi.9772.1.S1_s_at	Ran-binding protein	2.50434	0.0422432
Ghi.9969.3.A1_s_at	structural constituent of cytoskeleton	2.50279	0.0182424
GhiAffx.21096.1.S1_at	lipase	2.50223	0.0212867
Ghi.7144.1.S1_at	unknown	2.50181	0.00118632
Ghi.4041.2.S1_s_at	protein kinase family protein	2.50101	0.00987078
Gra.398.2.S1_s_at	ubiquitin-protein ligase	2.49402	0.0158653
GraAffx.16508.1.A1_x_at	amino acid transporter family protein	2.49246	0.0130733
GhiAffx.39428.1.A1_s_at	5-formyltetrahydrofolate cyclo-ligase family protein	2.492	0.0459295
Gra.994.2.S1_s_at	ribonucleoprotein	2.49139	0.0468699
GhiAffx.24592.1.A1_at	DW511910.1	2.49103	0.00330099
GhiAffx.5786.1.A1_s_at	DW234545.1	2.48751	0.0437779
Ghi.9470.1.A1_at	unfertilized embryo sac 12; DNA binding / transcription factor	2.48274	0.00406022
Ghi.1460.1.S1_at	unknown protein	2.47921	0.0191835
Ghi.4714.1.A1_s_at	calmodulin-related protein	2.47845	0.015273
Ghi.2835.1.S1_s_at	osmotin-like protein	2.47832	0.0336453
Ghi.10673.1.S1_at	efflux transmembrane transporter/zinc ion transmembrane transporter	2.47729	0.0103564
GhiAffx.53648.2.S1_at	auxin-responsive family protein	2.47565	0.000184
Ghi.4479.2.A1_x_at	DT052498	2.472	0.0148666
Ghi.836.1.S1_at	DR454138	2.47022	0.0014039
Ghi.4482.1.A1_at	MONOPTEROS	2.46601	0.0332826
Ghi.6785.1.S1_at	unknown protein	2.46408	0.00246936
Ghi.9165.1.S1_s_at	BRASSINAZOLE-RESISTANT protein	2.45713	0.0377918
Ghi.8200.1.S1_at	calmodulin-binding protein	2.4539	0.0324197
Gra.249.2.S1_at	rac GTPase activating protein	2.45317	0.0274453
Ghi.5350.1.A1_at	unknown	2.4531	0.0150755
GhiAffx.59813.1.S1_at	GRAM domain-containing protein / ABA-responsive protein-related	2.45037	0.0287228
GhiAffx.32380.1.S1_s_at	nicotinate phosphoribosyltransferase	2.44948	0.00393695
Ghi.6951.1.S1_x_at	ANGUSTIFOLIA ; protein binding / transcription coactivator	2.44064	0.00441418
GhiAffx.41417.1.S1_at	ATPase, coupled to transmembrane movement of substances	2.44045	0.0124669
GhiAffx.18483.1.S1_at	GROWTH-REGULATING FACTOR ; transcription activator	2.4328	0.0226889
Ghi.5287.1.S1_s_at	C2 domain-containing protein	2.42696	0.000477
GhiAffx.53708.1.A1_s_at	glycine-rich protein	2.42458	0.0160739
GhiAffx.51193.1.S1_at	malate dehydrogenase (oxaloacetate-decarboxylating) (NADP+)/ malic enzyme/ oxidoreductase	2.42269	0.024043
Ghi.9124.2.S1_s_at	RAP2.12; DNA binding / transcription factor	2.41681	0.000722
GraAffx.1146.1.S1_at	xanthine/uracil permease family protein	2.41598	0.00817097
Gra.1106.1.A1_s_at	acyltransferase/ fatty acid elongase	2.40368	0.00217067
Ghi.9098.1.A1_at	octicosapeptide/domain-containing protein	2.40006	0.00667126
GhiAffx.51022.1.S1_at	CO498772	2.39931	0.00488364
GraAffx.27187.1.S1_at	trehalose-phosphate synthase (UDP-forming)/ transferase	2.39788	0.011463
Gra.1848.1.A1_s_at	auxin efflux carrier family protein	2.39559	0.00617071
Ghi.8955.2.S1_s_at	WRKY7; calmodulin binding / transcription factor	2.39443	0.00683151
Ghi.1500.1.S1_at	aldo/keto reductase family protein	2.38957	0.00554771
GhiAffx.6115.1.S1_at	ATP-dependent helicase/ helicase/ nucleic acid binding	2.38734	0.0329194
Ghi.1314.2.S1_s_at	tructural constituent of cytoskeleton	2.3866	0.0281997
GhiAffx.24021.1.S1_at	lipase-related	2.38624	0.013743
Ghi.10033.1.S1_s_at	fatty acid elongase	2.38017	0.00551428
GhiAffx.8275.1.S1_at	GCIP-interacting family protein	2.37798	0.0298577
GhiAffx.23083.1.A1_s_at	iron ion binding / monooxygenase/ oxygen binding	2.37618	0.00347465
GhiAffx.1527.1.S1_at	zinc finger (GATA type) family protein	2.37588	0.00620969
Ghi.283.1.S1_s_at	alpha-amylase/ limit dextrinase/ pullulanase	2.36851	0.0204746
Ghi.4358.1.A1_at	DT053995	2.36088	0.0139225
Ghi.8124.1.S1_at	AGAMOUS-LIKE; DNA binding / transcription factor	2.35511	0.0201613
Ghi.7896.1.S1_s_at	unknown protein	2.35308	0.00749483
GhiAffx.34667.1.A1_s_at	metalloendopeptidase	2.34739	0.0459878
Ghi.5742.1.A1_s_at	DT046432	2.34319	0.025047
GhiAffx.6622.1.A1_a_at	unknown protein	2.33955	0.0383447
GhiAffx.49242.1.S1_at	microtubule binding	2.33139	0.00212246
Ghi.3732.1.S1_s_at	beta-fructofuranosidase	2.33015	0.037249
Ghi.5778.1.S1_s_at	DNA-binding protein-related	2.32717	0.0113525
Ghi.109.1.S1_at	ethylene-responsive family protein	2.31993	0.0433251
Ghi.1461.1.S1_s_at	unknown protein	2.31434	0.00686667
Ghi.10373.2.A1_s_at	protein kinase family protein	2.31401	0.0291661
GhiAffx.31090.2.S1_s_at	leucine-rich repeat family protein	2.31038	0.0027562
GraAffx.23799.1.A1_at	unknown protein	2.30813	0.000961
Ghi.652.1.S1_at	unknown protein	2.30541	0.0355453
Ghi.1644.1.S1_s_at	calmodulin binding	2.30514	0.00277292
Ghi.5954.1.S1_s_at	unknown protein	2.30381	0.0232087
GhiAffx.52912.1.A1_at	ATP binding / nucleoside-triphosphatase	2.29882	0.00166046
Ghi.8698.1.A1_at	GTPase/ channel regulator/ signal transducer	2.29785	0.000476
GhiAffx.10976.1.S1_at	glycerophosphodiester phosphodiesterase/ phosphoric diester hydrolase	2.29767	0.0320375
GhiAffx.53687.1.S1_at	DW232903.1	2.2927	0.00620515
GhiAffx.61409.1.S1_at	DW509160.1	2.29004	0.0309193
Ghi.3113.1.S1_at	DNAJ heat shock N-terminal domain-containing protein	2.28504	0.0476523
Ghi.9238.3.A1_at	adenyl-nucleotide exchange factor/ chaperone binding	2.28499	0.024276
Ghi.1383.1.S1_s_at	DR452888	2.28165	0.0353094
GhiAffx.59753.1.S1_at	unknown	2.27399	0.00355749
Ghi.6264.1.A1_s_at	CO493264	2.27054	0.0124708
Ghi.2020.1.S1_at	transcription factor/ transcription regulator	2.26734	0.0025189
Ghi.6141.1.S1_at	triacylglycerol lipase	2.26515	0.00142038
GhiAffx.27031.1.A1_at	unknown	2.25381	0.00075
GhiAffx.2968.1.S1_at	pantoate-beta-alanine ligase/ protein homodimerization	2.25265	0.00265392
Ghi.8075.2.S1_s_at	GLABRA ; DNA binding / transcription factor	2.2506	3.59e-05
GhiAffx.23130.2.A1_a_at	1,3-beta-glucan synthase/ transferase, transferring glycosyl groups	2.2493	0.0297273
Ghi.6252.1.S1_at	F-box family protein	2.2478	0.0315279
Ghi.4573.1.S1_at	GAMMA TONOPLAST INTRINSIC PROTEIN; water channel	2.24617	0.00838097
GhiAffx.52087.1.S1_s_at	WLIM1; transcription factor/ zinc ion binding	2.24166	0.0339157
GhiAffx.13183.2.S1_at	unknown protein	2.24044	0.0190051
GhiAffx.10817.1.S1_at	Arabidopsis thaliana phloem protein; carbohydrate binding	2.23973	0.0101737
Ghi.501.2.S1_at	myb family transcription factor	2.23793	0.012518
Ghi.9871.1.S1_at	TIFY10B	2.23056	0.0280889
Ghi.3159.1.A1_s_at	DT468925	2.22861	0.0325401
Ghi.5088.1.A1_s_at	DT467181	2.22553	0.012392
GhiAffx.41577.1.S1_s_at	heat shock protein	2.22208	0.0403731
Ghi.4512.1.A1_x_at	oxidoreductase, acting on CH-OH group of donors	2.22008	0.00830946
GhiAffx.63455.1.S1_at	leucine-rich repeat family protein	2.2194	0.0331749
GhiAffx.12844.1.S1_at	alpha,alpha-trehalase/ trehalase	2.21537	0.000356
Ghi.1032.2.A1_s_at	oxophytodienoate reductase	2.21374	0.0248011
GhiAffx.19360.1.S1_at	terpene synthase/cyclase family protein	2.20995	0.00655584
Ghi.4716.1.A1_s_at	DT051239	2.2037	0.0141291
Ghi.9246.2.S1_at	DT047459	2.20054	0.0439615
Gra.1867.2.A1_x_at	ATPase, coupled to transmembrane movement of substances	2.20027	0.0242016
Gra.177.1.A1_s_at	ABI FIVE BINDING PROTEIN	2.19887	0.00572108
Ghi.9852.1.S1_a_at	coumarate-CoA ligase	2.19882	0.0240307
GhiAffx.40134.2.A1_at	amino acid transporter family protein	2.19602	9.86e-05
GhiAffx.28084.1.S1_at	embro defective related protein	2.19347	0.0438144
Gra.1977.1.S1_s_at	ATYPICAL CYS HIS RICH THIOREDOXIN 5	2.19125	0.00273124
GraAffx.23876.1.A1_at	iron ion binding / monooxygenase	2.18862	0.00621814
Ghi.3689.2.S1_at	unknown protein	2.18619	0.00499769
Ghi.6343.3.A1_at	CO494811	2.18594	0.0443494
GhiAffx.30199.1.S1_at	WRKY23; transcription factor	2.18459	0.000341
GraAffx.16370.1.S1_at	zinc ion binding	2.18439	0.0032111
GhiAffx.28050.1.S1_at	unknown protein	2.18276	0.0186732
GhiAffx.63079.1.S1_at	Arabidopsis thaliana Nudix hydrolase homolog ; hydrolase	2.18027	0.00293335
GhiAffx.32109.1.A1_s_at	DNA-directed RNA polymerase/ transcription factor	2.18002	0.0126371
GhiAffx.40480.2.S1_at	calcium ion binding / calcium-dependent protein serine/threonine phosphatase	2.1778	0.0107148
Gra.1705.1.A1_s_at	amidase/ hydrolase, acting on carbon-nitrogen (but not peptide) bonds	2.17766	0.0450661
Ghi.8397.1.A1_at	oxidoreductase, zinc-binding dehydrogenase family protein	2.17682	0.029062
Ghi.4586.1.A1_at	CLIP-ASSOCIATED PROTEIN	2.17662	0.0380797
GhiAffx.18330.1.S1_s_at	MYB4; DNA binding / transcription factor	2.17591	0.0012048
Ghi.10646.1.S1_s_at	osmotin	2.17338	0.0361276
Ghi.4900.1.A1_x_at	leucine-rich repeat transmembrane protein kinase	2.1727	0.00916806
Ghi.3652.1.S1_s_at	glutamate transmembrane transporter	2.17221	0.013151
Ghi.3650.1.S1_at	DT463216	2.1692	0.00625518
GhiAffx.45753.1.S1_at	unknown	2.16704	0.00209221
Ghi.3184.1.S1_s_at	AMP binding / acetate-CoA ligase	2.16672	0.00984657
Ghi.3654.2.S1_s_at	leucine-rich repeat transmembrane protein kinase	2.16583	0.0055735
Ghi.6548.1.S1_s_at	protein kinase family protein	2.16277	0.000272
GhiAffx.13191.1.A1_at	DT459858	2.16092	0.00528126
Ghi.5660.1.A1_at	DT046909	2.15832	0.0122795
GhiAffx.5540.1.S1_at	UDP-arabinose 4-epimerase/ catalytic	2.15794	0.0254623
GhiAffx.16171.1.S1_at	calmodulin-dependent protein kinase/	2.15581	0.00553374
Ghi.381.1.S1_at	unknown protein	2.15446	0.00901628
GhiAffx.16158.1.A1_at	phototropic-responsive NPH3 family protein	2.1508	0.0116499
GhiAffx.6556.1.S1_at	pectate lyase family protein	2.14516	0.0036632
Ghi.7495.1.S1_s_at	pectate lyase family protein	2.14454	0.0259431
Ghi.3191.1.A1_at	DT463575	2.14349	0.00387775
Ghi.796.1.S1_s_at	40S ribosomal protein	2.14341	0.0122516
Ghi.6182.1.S1_s_at	polyadenylate-binding protein family protein	2.14026	0.0139474
Ghi.1933.2.A1_at	UDP-glycosyltransferase/ cis-zeatin O-beta-D-glucosyltransferase	2.1348	0.0295329
Ghi.8698.1.A1_s_at	GTP binding / GTPase/ channel regulator	2.13438	0.000699
GhiAffx.7770.1.A1_at	pentatricopeptide (PPR) repeat-containing protein	2.1318	0.0444494
Ghi.4532.1.A1_at	xyloglucosyl transferase, putative / xyloglucan endotransglycosylase	2.13118	0.0197593
GhiAffx.58784.1.A1_s_at	MYB DOMAIN PROTEIN ; DNA binding / transcription factor	2.13031	0.0138592
Gra.2359.1.S1_at	beta-galactosidase/ catalytic/ cation binding / heme binding	2.12513	0.028967
GhiAffx.6814.1.S1_s_at	UVB-resistance protein-related	2.12503	0.00137128
Ghi.8885.1.S1_x_at	DT456474	2.12391	0.010298
Ghi.355.1.S1_s_at	30S ribosomal protein	2.12218	0.0405395
Ghi.5056.1.A1_at	C2 domain-containing protein	2.122	0.0277618
Ghi.4530.1.A1_s_at	DT052429	2.12086	0.0143405
Ghi.3888.1.S1_s_at	unknown	2.12042	0.0454618
GhiAffx.49861.2.A1_s_at	protein phosphatase 2C	2.11981	0.0036025
Ghi.5775.1.S1_s_at	ETR2 (ethylene response 2); ethylene binding	2.11736	0.0064976
Ghi.5620.1.S1_at	methyltransferase	2.11597	0.0470086
Gra.1498.1.S1_x_at	curculin-like (mannose-binding) lectin family protein	2.11513	0.0326451
Gra.2756.1.S1_x_at	RAP2.2; DNA binding / transcription factor	2.11058	0.000272
GraAffx.14712.1.S1_at	catalytic	2.11042	0.0109587
GhiAffx.50506.1.A1_at	unknown	2.08684	0.00464298
Ghi.9124.1.S1_x_at	RAP2.12; DNA binding / transcription factor	2.08511	0.00636732
GhiAffx.34140.1.A1_s_at	unknown	2.08482	0.0210069
Ghi.5663.1.A1_at	unknown	2.08363	0.017603
Ghi.5602.1.A1_s_at	catalytic/ methionine gamma-lyase	2.08239	0.000811
Ghi.10581.1.S1_at	unknown protein	2.08139	0.0445323
GhiAffx.3070.1.S1_at	60S ribosomal protein	2.07936	0.0142616
GhiAffx.53777.1.S1_s_at	glycosyl hydrolase family protein	2.07605	0.0414614
Ghi.7668.1.S1_s_at	actin binding / actin filament binding	2.07597	0.00464469
Ghi.507.1.S1_at	DR458753	2.0753	0.00562065
Ghi.7370.1.S1_at	AP2 domain-containing transcription factor	2.07524	0.0217766
Ghi.10256.1.S1_at	pectate lyase family protein	2.07389	0.0306296
Ghi.60.1.S1_s_at	DR463272	2.0706	0.038999
GhiAffx.34527.1.A1_at	unknown protein	2.0697	0.00487399
Ghi.135.1.S1_at	DR462568	2.06904	0.000345
Ghi.10242.1.S1_at	DT053185	2.06887	0.0178719
Ghi.9780.1.A1_s_at	esterase/lipase/thioesterase family protein	2.0678	0.0273822
GraAffx.8187.1.S1_s_at	prenylcysteine methylesterase |	2.06727	0.00453421
Ghi.5154.1.A1_s_at	DT048034	2.06708	0.0250867
Ghi.9690.1.S1_at	RPM1 INTERACTING PROTEIN	2.06523	0.00281261
Ghi.4680.1.A1_at	DT051485	2.06384	0.0214235
Ghi.8075.3.S1_s_at	GLABRA ; DNA binding / transcription factor	2.06343	0.000624
Ghi.10198.1.S1_s_at	mutase family protein	2.06332	0.0291634
GhiAffx.32213.1.S1_s_at	cysteine synthase	2.06203	0.0418274
GhiAffx.59445.1.S1_at	protein kinase	2.06196	3.78e-05
GhiAffx.58844.1.S1_at	1-deoxy-D-xylulose-5-phosphate synthase	2.06109	0.00373412
Gra.2702.3.S1_s_at	protein serine/threonine kinase	2.05785	0.0138645
GhiAffx.49943.1.A1_at	DT464246	2.05517	0.0174964
GhiAffx.36458.1.S1_at	DW481805.1	2.04982	0.0191079
GhiAffx.3538.1.S1_at	serine-rich protein	2.04885	0.0350775
GhiAffx.43126.1.S1_x_at	IQ-domain ; calmodulin binding	2.04686	0.00796421
GhiAffx.40305.1.S1_s_at	unknown protein	2.04607	0.000917
GhiAffx.33426.1.S1_at	glycosyl hydrolase family protein	2.04489	0.000702
GhiAffx.24388.1.S1_at	ATP binding / DNA binding / helicase	2.04332	0.0321983
Ghi.3827.3.A1_at	RNA binding	2.04201	0.0292296
Ghi.9839.1.S1_at	SSXT protein-related / transcription co-activator-related	2.03992	0.0400881
GhiAffx.41982.1.S1_s_at	ATP binding / microtubule motor	2.03798	0.0198107
Ghi.422.1.S1_s_at	subtilase family protein	2.03581	0.00365862
GhiAffx.35152.2.A1_at	EXPANSIN A	2.03494	0.00121672
Ghi.1830.1.S1_at	DV850232	2.03325	7.21e-05
Gra.1965.1.S1_s_at	serine-type carboxypeptidase	2.03321	0.0131485
Ghi.6200.1.S1_at	DV849891	2.03313	0.0385743
Ghi.1481.1.S1_at	iron-sulfur cluster binding	2.0286	0.0443779
Ghi.4839.1.S1_at	carboxy-lyase/ catalytic/ pyridoxal phosphate binding	2.02619	0.0123134
GraAffx.26864.1.S1_s_at	glycoside hydrolase family protein	2.0245	0.0317186
GhiAffx.23355.1.S1_at	histidine phosphotransfer kinase	2.02082	0.0315788
Ghi.8863.1.S1_s_at	DT456307	2.01983	0.00236105
Ghi.10033.3.S1_s_at	fatty acid elongase	2.01569	0.0313975
Ghi.563.2.A1_at	DT463965	2.01531	0.0249813
GhiAffx.62282.1.S1_at	heat shock protein	2.01489	0.0112853
Ghi.10413.1.S1_at	alpha-L-fucosidase	2.01443	0.00589884
GhiAffx.21206.1.S1_s_at	unknown protein	2.01243	0.0113148
GhiAffx.24587.1.S1_s_at	LVR family protein	2.01151	0.028303
GhiAffx.19691.1.A1_x_at	DT046824	2.01084	0.00164387
Ghi.10696.1.S1_s_at	phospholipase C	2.01013	0.00359063
Ghi.10746.1.S1_s_at	aminotransferase class IV family protein	2.01001	0.0416804
GraAffx.28607.1.A1_s_at	leucine-rich repeat family protein	2.00933	0.0486711
Ghi.8818.1.S1_at	protein kinase-related	2.00675	0.00619729
Ghi.4467.1.A1_at	DT052766	2.00482	0.0195286
Ghi.113.1.A1_at	alpha-N-arabinofuranosidase	2.00184	0.0157132
Gra.343.1.S1_s_at	polynucleotide adenylyltransferase family protein	2.0016	0.0137864
Ghi.4965.1.A1_s_at	RNA recognition motif (RRM)-containing protein	2.00118	0.030227
Ghi.357.1.A1_s_at	SWIB complex BAF60b domain-containing protein	2.00076	0.00906242
