# Supplementary material for: Genome wide expression profiling of two accession of G. herbaceum L. in response to drought
Source: BMC Genomics. 2012 Mar 16;13:94. doi: 10.1186/1471-2164-13-94 (PMC3320563; doi:10.1186/1471-2164-13-94)
Supplement: Additional file 4 — Annotation and fold change (fold change > = 2) of up-regulated unique genes in Vagad during drought stress. Excel file containing the list of unique up-regulated genes of Vagad during drought condition. [file 1471-2164-13-94-S4.XLS]

## Sheet: 430 PLEXdb_annotation_Cotton
Additional file 4: Annotation and fold change (fold change >=2) of up regulated unique genes in Vagad during drought condition.
cotton chip Probeset	PLEXdb annotation	Fold Change	P-Value
Ghi.787.3.S1_s_at	DC1 domain-containing protein	113.98	2.37e-06
Ghi.8943.2.A1_s_at	phosphatase	94.0614	0.000729
Ghi.787.2.S1_s_at	DC1 domain-containing protein	76.6425	3.51e-06
Ghi.7226.1.S1_s_at	AW186996	41.4255	0.000221
GhiAffx.54359.1.S1_at	SBH2 (SPHINGOID BASE HYDROXYLASE 2); catalytic/ sphingosine hydroxylase	38.9968	0.00819512
Ghi.6734.1.S1_x_at	CA993424	26.3363	0.000165
GhiAffx.33882.1.S1_s_at	17.4 kDa class III heat shock protein (HSP17.4-CIII)	19.8741	0.00368032
Ghi.1892.1.S1_at	DV849532	18.122	0.0135454
GhiAffx.25293.1.S1_s_at	ATHB2 | ATHB-2 (ARABIDOPSIS THALIANA HOMEOBOX PROTEIN )	18.0275	0.00781984
GraAffx.31232.2.S1_s_at	PAP10 (PURPLE ACID PHOSPHATASE 10); acid phosphatase/ protein serine/threonine phosphatase	15.8435	0.00199509
GhiAffx.61812.1.S1_at	ERD4 (early-responsive to dehydration 4)	14.7098	0.0380752
GraAffx.9185.1.S1_s_at	BB (BIG BROTHER); protein binding / ubiquitin-protein ligase/ zinc ion binding	13.4734	0.00024
Gra.1548.1.S1_s_at	L-asparagine amidohydrolase, putative	12.3399	0.0320023
Ghi.1410.1.A1_s_at	DT052327	11.6885	0.0273896
Ghi.8187.2.A1_at	MIOX1 (MYO-INISITOL OXYGENASE); inositol oxygenase/ oxidoreductase	11.6742	0.0113542
GraAffx.28538.1.S1_s_at	unknown protein	10.7148	0.00131784
GhiAffx.6046.1.S1_at	protease inhibitor/seed storage/lipid transfer protein (LTP) family protein	10.6513	0.00335311
Ghi.6412.1.S1_at	transporter-related	10.5537	0.00290653
GhiAffx.4265.1.S1_at	MIOX1 (MYO-INISITOL OXYGENASE); inositol oxygenase/ oxidoreductase	9.98574	0.0147612
Ghi.9834.1.S1_s_at	HSP81-2 (HEAT SHOCK PROTEIN 81-2)	9.91119	0.0389685
GhiAffx.42453.1.S1_at	EGY3 (ETHYLENE-DEPENDENT GRAVITROPISM-DEFICIENT AND YELLOW-GREEN-LIKE 3)	9.63784	0.0275119
Ghi.9535.1.S1_s_at	MIPS2 (MYO-INOSITOL-1-PHOSTPATE SYNTHASE 2); binding	9.51811	0.0181671
GhiAffx.25955.1.A1_at	unknown protein	9.22741	0.027246
Ghi.421.1.S1_at	ATPAO5 (Polyamine oxidase 5)	8.98149	0.0274644
GhiAffx.60328.1.S1_at	pathogenesis-related protein, putative	8.91668	0.00100987
Ghi.6754.1.S1_at	CA993325	8.90544	0.011431
GhiAffx.4699.1.A1_at	ATPAO5 | ATPAO5 (Polyamine oxidase 5)	8.69789	0.0213942
Ghi.1635.1.S1_s_at	DN760285	8.56387	0.00289948
GhiAffx.63341.1.S1_at	unknown protein	8.47371	0.00978237
GhiAffx.13635.1.S1_s_at	LHY (LATE ELONGATED HYPOCOTYL)	8.38979	0.0264821
Gra.2835.2.S1_s_at	L-asparaginase, putative / L-asparagine amidohydrolase	8.34312	0.021176
GhiAffx.42439.1.S1_at	PGR5 (proton gradient regulation 5)	8.3338	0.00842231
Ghi.10091.1.A1_s_at	L-asparaginase, putative / L-asparagine amidohydrolase, putative	7.93407	0.0208769
GhiAffx.26021.1.S1_at	lactoylglutathione lyase family protein	7.89693	0.0162232
GraAffx.27366.1.S1_at	P5CS2 (DELTA 1-PYRROLINE-5-CARBOXYLATE SYNTHASE 2	7.32282	0.00555052
GhiAffx.30132.1.S1_s_at	MPK9 (MAP KINASE 9)	6.98955	0.0367006
Gra.2029.1.S1_s_at	glyceraldehyde-3-phosphate dehydrogenase	6.96451	0.0458991
GhiAffx.4153.1.S1_s_at	glycoside hydrolase family 28 protein	6.87368	0.0332384
Ghi.207.1.S1_s_at	embryo defective 3009); transferase/ transferase	6.46218	0.0105101
GhiAffx.30159.1.S1_s_at	DiT1 (dicarboxylate transporter 1)	6.34586	0.0057658
GhiAffx.12340.1.S1_at	DW503675.1	6.17889	0.000124
Ghi.834.1.A1_at	CH1 (CHLORINA 1); chlorophyllide a oxygenase	5.94741	0.0308391
GbaAffx.18.1.S1_at	NADH-ubiquinone oxidoreductase-related	5.89567	0.000189
GhiAffx.40054.1.S1_at	ATHEXP ALPHA 1.11 | ATEXPA8 (ARABIDOPSIS THALIANA EXPANSIN A8)	5.84505	0.00265972
GraAffx.28297.1.S1_at	glutaredoxin family protein	5.84248	0.0397004
GhiAffx.42587.1.S1_at	unknown protein	5.7199	0.012588
Gra.2239.1.S1_s_at	pal1 (Phe ammonia lyase 1); phenylalanine ammonia-lyase	5.66818	0.0475788
Ghi.9416.1.S1_s_at	ATHB-2 (ARABIDOPSIS THALIANA HOMEOBOX PROTEIN 2)	5.65299	0.00688994
GhiAffx.43033.1.S1_at	TIP1;3 (TONOPLAST INTRINSIC PROTEIN 1;3)	5.63611	0.0277913
GhiAffx.43557.1.S1_at	mitochondrion; contain interPro domain	5.63396	0.0252317
GraAffx.20510.2.A1_s_at	leucine-rich repeat family protein	5.57071	0.0239646
GhiAffx.22829.1.S1_s_at	MAP kinase	5.48275	0.0444231
Ghi.6236.2.S1_s_at	xyloglucosyl transferase	5.43247	0.00697406
Gra.2590.1.A1_at	carboxy-lyase/ catalytic/ pyridoxal phosphate binding	5.40461	0.00175312
GhiAffx.4328.1.S1_at	ABC1 family protein	5.39476	0.0244041
GhiAffx.43282.1.S1_s_at	DNA photolyase	5.38456	0.0320927
GhiAffx.23736.1.S1_s_at	AtSS2 (starch synthase 2); transferase, transferring glycosyl groups	5.34123	0.0300378
GhiAffx.61831.1.S1_at	starch synthase, putative	5.26435	0.0154938
Gra.2902.1.A1_s_at	dicarboxylate transporter 1	5.21404	0.0257914
Ghi.1569.1.S1_at	Unknown	5.17628	0.000575
Ghi.1456.1.S1_x_at	fructose-bisphosphate aldolase	5.16071	0.0108383
GbaAffx.18.1.S1_x_at	NADH-ubiquinone oxidoreductase-related	5.13643	0.000237
GhiAffx.2530.1.S1_at	glycoside hydrolase starch-binding domain-containing protein	5.12096	0.0436119
Gra.2682.2.S1_s_at	Phe ammonia lyase	5.10008	0.0472766
GhiAffx.24789.1.S1_at	SMALL AUXIN UPREGULATED	5.09715	0.0293173
Ghi.3425.2.S1_a_at	GRAM domain-containing protein / ABA-responsive protein-related	5.04861	0.0471466
Ghi.8087.1.S1_s_at	TRANSPARENT TESTA ; DNA binding / transcription factor	5.01306	0.00135751
GhiAffx.7318.1.A1_at	protein phosphatase 2C	4.90672	0.00438153
Ghi.4325.2.S1_x_at	heat shock protein 70	4.89406	0.0320615
GhiAffx.6239.1.S1_at	EXPANSIN A5	4.88834	0.00926729
GhiAffx.4044.1.S1_at	late embryogenesis abundant protein	4.88724	0.047317
GhiAffx.18167.1.S1_at	calcium-binding protein	4.86293	0.000702
GraAffx.28056.2.S1_s_at	serine hydroxymethyltransferase	4.8591	0.000953
GhiAffx.34114.1.A1_s_at	fatty acyl-ACP thioesterases	4.81584	0.00962563
Ghi.249.1.A1_at	ARABIDOPSIS THALIANA EXPANSIN A8	4.72729	0.0472905
GhiAffx.10920.1.S1_s_at	PLASMA MEMBRANE INTRINSIC PROTEIN	4.67492	0.000894
GhiAffx.15071.1.S1_s_at	ARABIDOPSIS THALIANA OVATE FAMILY PROTEIN	4.6726	0.0139413
GraAffx.11285.1.A1_s_at	PLASMA MEMBRANE INTRINSIC PROTEIN	4.65112	0.000951
Ghi.2174.1.S1_s_at	myb family transcription factor	4.59628	0.0480413
Ghi.7630.1.S1_at	mid1-complementing activity 1	4.58336	0.0421033
Ghi.10292.1.S1_s_at	ATHSFA2; DNA binding / transcription factor	4.53419	0.0424238
GhiAffx.6438.1.S1_at	nodulin family protein	4.51672	0.0323293
GhiAffx.22436.1.S1_at	small heat shock protein	4.41535	0.0174262
Gra.786.1.S1_at	calcium ion binding / unfolded protein binding	4.41154	5e-05
Ghi.1165.1.A1_s_at	DT050989	4.38911	0.0209265
Ghi.6277.1.A1_x_at	CO491064	4.37985	0.00601189
GhiAffx.62090.2.S1_a_at	DW501790.1	4.3075	0.023156
Ghi.6277.3.S1_a_at	CO498559	4.25976	0.0122161
Gra.2958.3.S1_at	phosphoglycerate kinase	4.24341	0.0343611
Ghi.395.1.S1_s_at	NOD26-LIKE INTRINSIC PROTEIN	4.10114	0.0230983
GhiAffx.62451.1.S1_at	DELTA 1-PYRROLINE-5-CARBOXYLATE SYNTHASE 2	4.09748	0.0138324
GraAffx.8958.1.S1_s_at	xyloglucosyl transferase	4.05585	3.9e-05
GhiAffx.6053.1.S1_s_at	antiporter/ glucose-6-phosphate transmembrane transporter	4.05567	0.00262358
GhiAffx.60787.1.S1_at	DNAJ heat shock protein	4.0498	0.0067202
GhiAffx.44797.1.S1_at	unknown protein	4.04097	0.044346
Ghi.7160.1.S1_at	unknown protein	4.01253	0.0291985
GhiAffx.2109.1.A1_at	LOB DOMAIN-CONTAINING PROTEIN	4.00825	0.0307846
GraAffx.9457.1.A1_at	disease resistance protein	3.96411	0.00162055
Ghi.6705.1.S1_s_at	SGS domain-containing protein	3.91676	0.0213463
Ghi.6877.1.A1_at	NONPHOTOCHEMICAL QUENCHING	3.89584	0.000128
Ghi.8502.2.S1_at	(IQ-domain 2); calmodulin binding	3.87877	0.0316515
Ghi.9697.1.A1_s_at	coumarate-CoA ligase	3.82735	0.0333665
GraAffx.16450.1.S1_at	GDSL-motif lipase/hydrolase family protein	3.81053	0.0296884
Ghi.2961.1.A1_s_at	unknown	3.80781	0.00213281
GhiAffx.1589.45.S1_s_at	CO491814	3.80733	0.0217147
GhiAffx.6006.1.S1_at	LP1; calmodulin binding	3.78341	0.0475408
Ghi.6697.1.A1_at	CA993638	3.77842	0.0118892
GhiAffx.27201.1.S1_at	dentin sialophosphoprotein-related	3.77449	0.0279157
Ghi.1606.1.S1_at	DN761185	3.76933	0.0227955
Ghi.5238.1.A1_at	STEROL-4ALPHA-METHYL OXIDASE 1	3.76256	0.0240387
GhiAffx.21773.2.A1_x_at	transcription factor	3.7598	0.0279667
Ghi.5213.1.S1_s_at	protease inhibitor	3.75501	0.0287226
Ghi.9164.1.S1_s_at	ABRE BINDING FACTOR 4	3.72905	0.0168586
GhiAffx.22819.1.S1_at	DW502664.1	3.728	0.000459
Ghi.7719.1.S1_s_at	CBS domain-containing protein	3.72421	0.0230681
GhiAffx.5726.1.S1_at	unknown protein	3.65914	0.00425409
Ghi.1558.1.S1_at	GLYCERALDEHYDE-3-PHOSPHATE DEHYDROGENASE B SUBUNIT	3.65166	0.00142659
Gra.2316.1.A1_s_at	myb family transcription factor	3.64618	0.00109383
GhiAffx.14333.1.S1_s_at	ATEXPA8 (ARABIDOPSIS THALIANA EXPANSIN A8)	3.64026	0.00781785
GraAffx.25027.1.A1_s_at	starch synthase	3.60805	0.0281506
Ghi.6543.1.S1_s_at	INDOLE-3-ACETIC ACID INDUCIBLE 14	3.60232	0.00833976
Ghi.8296.1.S1_s_at	AI732005	3.60051	0.00816417
Ghi.7853.1.S1_at	phosphoglyceride transfer protein	3.58482	0.0393011
Gra.969.1.A1_at	CO069891	3.56694	0.0164066
GhiAffx.3523.1.S1_at	unknown protein	3.55453	0.0433934
Ghi.6506.1.S1_s_at	GAMMA TONOPLAST INTRINSIC PROTEIN	3.53468	0.00281229
Gra.787.2.A1_s_at	coumarate-CoA ligase	3.52085	0.0221442
GhiAffx.5109.1.S1_at	PHYTOCHROME INTERACTING FACTOR 3	3.51838	0.00890031
Gra.2250.1.A1_s_at	quinone reductase family protein	3.49775	0.0113043
Ghi.9697.2.S1_s_at	coumarate-CoA ligase	3.49761	0.0484771
GhiAffx.15044.1.S1_at	transferase, transferring glycosyl groups	3.49336	0.0352293
GhiAffx.28161.1.S1_s_at	MULTIPROTEIN BRIDGING FACTOR	3.49047	0.0207728
GhiAffx.20670.1.S1_at	ABNORMAL FLORAL ORGANS	3.48813	0.0372164
Ghi.6463.1.S1_at	CD809334	3.476	0.0452736
GraAffx.32888.2.S1_s_at	DIHYDROFLAVONOL 4-REDUCTASE	3.46465	0.0228428
GhiAffx.6717.1.S1_s_at	ralf-like signal transducer	3.42264	0.00398717
Ghi.6309.3.A1_at	CO495924	3.39425	0.00124341
Ghi.10494.1.S1_s_at	ACT11 structural constituent of cytoskeleton	3.39183	0.0415663
Ghi.9676.1.S1_s_at	unknown protein	3.38535	0.00745277
Ghi.7438.1.S1_s_at	gamma interferon responsive lysosomal thiol reductase family protein	3.38204	0.0286836
Ghi.4633.1.A1_s_at	|SHOOT GRAVITROPSIM	3.37045	0.00896307
Ghi.1456.1.S1_at	fructose-bisphosphate aldolase	3.36231	0.00282394
Ghi.1438.1.S1_s_at	DT049362	3.36043	0.00296681
GhiAffx.16329.1.A1_s_at	peroxidase	3.32927	0.00177506
Ghi.4426.1.S1_s_at	trans-cinnamate 4-monooxygenase	3.3243	0.0190252
Ghi.10212.1.S1_x_at	peptidyl-prolyl cis-trans isomerase	3.31156	0.011366
Gra.2634.1.S1_at	chlorophyllide a oxygenase	3.30892	0.0161621
GhiAffx.15941.1.S1_at	cell wall, plant-type cell wall InterPro DOMAIN Protein	3.30716	0.00817008
Gra.2967.2.S1_s_at	trans-cinnamate 4-monooxygenase	3.30487	0.0171605
GarAffx.24670.1.S1_s_at	trans-cinnamate 4-monooxygenase	3.29229	0.0159733
Ghi.10464.1.S1_at	protein heterodimerization/ transcription factor	3.27632	0.0186637
Ghi.7009.1.S1_s_at	copper ion binding / electron carrier	3.26738	0.0255615
Ghi.5537.1.A1_s_at	DT047379	3.2653	0.03707
GhiAffx.41408.1.S1_at	DW502797.1	3.25263	0.000702
Ghi.160.1.S1_at	|O-methyltransferase family 2 protein	3.25015	0.0060113
Ghi.4464.1.A1_at	DT052573	3.22553	0.00532505
GhiAffx.6395.1.S1_s_at	INDOLE-3-ACETIC ACID INDUCIBLE 14	3.21132	0.0140443
GhiAffx.59216.1.S1_at	amino acid binding	3.20757	0.0168027
Ghi.6309.2.A1_at	Arabidopsis thaliana carboxyesterase 18	3.2048	0.000129
GhiAffx.57209.1.S1_at	F-box family protein	3.19434	0.0190026
GhiAffx.52370.1.S1_at	DW499043.1	3.19375	0.0044922
Gra.2726.2.A1_s_at	SNRK3.14	3.17358	0.0306633
Ghi.6896.1.A1_s_at	Arabidopsis NAC domain containing protein	3.17201	0.0174636
Gra.2392.1.S1_s_at	zinc finger (B-box type) family protein	3.14705	0.00145295
GhiAffx.58823.1.S1_at	Dof-type zinc finger domain-containing protein	3.1396	0.0435578
Ghi.8291.1.S1_s_at	GDSL-motif lipase/hydrolase family protein	3.1323	0.0377356
Ghi.10002.1.S1_at	BURP domain-containing protein	3.13043	0.044566
Ghi.4382.1.A1_s_at	ADENINE NUCLEOTIDE TRANSPORTER	3.13012	0.0134976
GhiAffx.7727.1.A1_at	DW515075.1	3.11765	0.0002
Ghi.891.1.A1_s_at	sulfate transmembrane transporter	3.11347	0.0317932
Ghi.3826.1.S1_at	CELLULOSE SYNTHASE-LIKE A3); cellulose synthase	3.1107	0.0482019
Ghi.8579.1.S1_s_at	TRANSPARENT TESTA 12); antiporter	3.09151	0.0202254
GhiAffx.6403.1.S1_s_at	unknown protein	3.08597	0.0418554
Ghi.1767.1.S1_at	STRUBBELIG-RECEPTOR FAMILY 6; ATP binding protein	3.06162	0.0391257
GhiAffx.6066.1.S1_x_at	serine hydroxymethyltransferase	3.04936	0.000104
GraAffx.27105.1.A1_s_at	starch synthase	3.04539	0.0251257
GhiAffx.7289.1.S1_at	DW510224.1	3.03951	0.0137248
Ghi.4953.1.A1_s_at	DT049784	3.03363	0.0339144
Ghi.5187.1.A1_at	DT048704	3.03343	0.0107383
GarAffx.24670.1.S1_at	CINNAMATE-4-HYDROXYLASE; trans-cinnamate 4-monooxygenase	3.02813	0.0260426
GraAffx.11839.1.S1_s_at	ATP binding / damaged DNA binding / protein binding	3.02557	0.00112262
Ghi.10345.1.S1_at	carboxylesterase	3.02194	0.0286813
Ghi.1164.2.S1_x_at	5-methyltetrahydropteroyltriglutamate-homocysteine S-methyltransferase/ methionine synthase	3.02021	6.42e-05
GhiAffx.35152.2.A1_at	EXPA5 (EXPANSIN A5) |	3.01604	0.0162667
Gra.1699.1.S1_s_at	long-chain-fatty-acid-CoA ligase	3.00591	0.0297997
Gra.1694.2.S1_s_at	glycoside hydrolase family 28 protein	2.99696	0.038065
GraAffx.9255.1.S1_x_at	PLASMA MEMBRANE INTRINSIC PROTEIN	2.98999	0.0207812
GhiAffx.61758.1.S1_a_at	DW515008.1	2.98933	0.000141
Gra.1545.2.S1_at	squalene epoxidase 3; squalene monooxygenase	2.96788	0.00750773
Ghi.5330.1.A1_s_at	CO493032	2.9537	0.0240859
GhiAffx.18276.1.A1_at	FATTY ACID DESATURASE	2.94191	0.00789965
GhiAffx.33585.1.S1_at	pectin methylesterase inhibitor family protein	2.93673	0.0148029
Ghi.1153.1.S1_s_at	enoyl-CoA hydratase/isomerase family protein	2.92973	0.0231253
Ghi.9606.1.S1_s_at	SOS3-INTERACTING PROTEIN 3	2.92262	0.0485201
Ghi.704.1.A1_s_at	DR455901	2.9064	0.00240929
Ghi.7337.1.S1_at	AI731477	2.88615	0.000201
GhiAffx.63289.1.S1_s_at	Putative thiol-disulphide oxidore	2.87577	0.00718508
Ghi.9166.1.A1_s_at	electron carrier/ heme binding / iron ion binding / monooxygenase	2.87427	0.0377097
Ghi.3052.1.S1_at	MATE efflux family protein	2.86861	0.00478172
GraAffx.22476.1.S1_s_at	ATP binding / protein binding	2.85805	0.000877
Ghi.6877.2.A1_at	NONPHOTOCHEMICAL QUENCHING	2.83532	0.00145643
GhiAffx.29204.1.S1_s_at	DICARBOXYLATE TRANSPORT 2.1	2.83433	0.0327047
GhiAffx.42104.1.S1_at	ATL6; protein binding / zinc ion binding	2.83344	0.0299587
Gra.2798.2.S1_s_at	GAMMA-TIP (GAMMA TONOPLAST INTRINSIC PROTEIN); water channel	2.82937	0.0269984
GraAffx.15730.1.S1_at	GIBBERELLIN 20 OXIDASE 2; gibberellin 20-oxidase	2.82807	9.48e-05
Ghi.6304.2.S1_s_at	Unknown	2.8198	0.0284528
Ghi.8370.1.S1_s_at	DV849266	2.81881	0.0295791
Ghi.8943.3.S1_at	phosphatase	2.8102	0.0163251
Ghi.8534.1.A1_s_at	cyclin-dependent protein kinase	2.79455	0.00663463
Gra.1992.2.A1_at	5-methyltetrahydropteroyltriglutamate-homocysteine S-methyltransferase/ methionine synthase	2.79344	0.000145
Ghi.2406.1.A1_s_at	pectinesterase family protein	2.78799	0.0351528
Gra.3069.1.A1_s_at	magnesium chelatase	2.78621	0.00198435
GhiAffx.22893.1.A1_s_at	zinc finger (B-box type) family protein	2.78307	0.0303946
Ghi.6706.1.A1_s_at	SMALL AND BASIC INTRINSIC PROTEIN 1A	2.77124	0.0027697
GhiAffx.11783.1.S1_s_at	zinc finger (GATA type) family protein	2.76528	0.0394146
Ghi.6236.1.S1_s_at	xyloglucan endotransglycosylase	2.76429	0.00285168
GhiAffx.42463.1.S1_a_at	unknown protein	2.75737	0.0148543
Ghi.4891.1.A1_s_at	DT050016	2.75727	0.00717587
Ghi.3062.1.S1_s_at	unknown protein	2.75271	0.0270948
Gra.279.3.S1_s_at	aldo/keto reductase family protein	2.73318	0.00469401
Gra.2891.1.S1_s_at	trans-cinnamate 4-monooxygenase	2.73312	0.0271878
GhiAffx.6989.1.S1_at	catalytic/ coenzyme binding	2.7211	0.036229
Ghi.10310.1.A1_s_at	unknown protein	2.71653	0.0175323
GraAffx.2336.1.S1_at	zinc finger (B-box type) family protein	2.71103	0.00124553
Ghi.4843.1.A1_at	glutaredoxin family protein	2.70405	0.0329938
GhiAffx.1120.1.S1_at	DW490504.1	2.69982	0.00950046
Ghi.6277.2.A1_a_at	CO498604	2.69737	0.00236009
Ghi.4737.1.A1_at	RIBONUCLEASE 3; RNA binding / endoribonuclease	2.69012	0.0352448
Ghi.7.1.S1_x_at	DR463892	2.68671	0.0273989
Ghi.4950.1.S1_s_at	GDP-D-glucose phosphorylase/ galactose-1-phosphate guanylyltransferase (GDP)	2.68488	0.0220204
Ghi.7733.1.S1_s_at	DT050088	2.67964	0.0151951
GhiAffx.60997.1.S1_s_at	remorin family protein	2.67862	0.0370091
Ghi.9864.1.S1_s_at	peroxidase	2.67486	0.00829169
Ghi.10817.1.S1_s_at	GAMMA-TIP (GAMMA TONOPLAST INTRINSIC PROTEIN)	2.67093	0.0301352
GhiAffx.31277.1.S1_s_at	ABC1 family protein	2.66053	0.0436391
GhiAffx.35152.2.A1_s_at	EXPANSIN A5	2.65764	0.0351038
Ghi.1907.1.S1_s_at	DV849267	2.65747	0.0403679
Ghi.9125.1.S1_s_at	DN804704	2.64333	0.0306955
Gra.2927.1.S1_s_at	Aha1 domain-containing protein	2.64026	0.0266135
Ghi.10131.1.S1_at	calmodulin binding / peptidyl-prolyl cis-trans isomerase	2.63117	0.0313785
GhiAffx.53142.1.S1_s_at	ferulate 5-hydroxylase/ monooxygenase	2.61739	0.00618215
Ghi.3170.2.A1_at	ferredoxin-nitrate reductase/ nitrite reductase (NO-forming)	2.6117	0.00784137
Ghi.8869.1.S1_s_at	leucine-rich repeat transmembrane protein kinase	2.61102	0.00827076
Gra.1992.1.A1_at	5-methyltetrahydropteroyltriglutamate-homocysteine S-methyltransferase/ methionine synthase	2.60528	0.00171687
GhiAffx.43630.1.S1_at	basic helix-loop-helix (bHLH) family protein	2.59866	0.0180147
GhiAffx.42636.1.S1_s_at	alanine--glyoxylate aminotransferase, putative / beta-alanine-pyruvate aminotransferase	2.5958	0.0236274
Ghi.6523.1.S1_s_at	Unknown	2.5941	0.0291734
GhiAffx.49982.1.S1_at	unknown protein	2.57273	0.0209792
Ghi.10550.1.S1_s_at	anion exchange family protein	2.55831	0.0377361
Ghi.10665.1.S1_s_at	alanine--glyoxylate aminotransferase	2.55336	0.000492
GhiAffx.42359.1.S1_s_at	DW514397.1	2.55114	0.0127174
Ghi.3291.1.S1_at	STHESEUS1 kinase/ protein kinase	2.54582	0.0175089
Ghi.4950.1.A1_x_at	GDP-D-glucose phosphorylase	2.54382	0.00820534
GhiAffx.21342.1.S1_s_at	unknown protein	2.54331	0.0183857
GraAffx.19774.2.A1_at	unknown protein	2.54312	0.0379509
GhiAffx.8384.3.S1_a_at	EXORDIUM LIKE 5	2.54215	0.0462208
Ghi.7116.1.S1_at	unknown protein	2.53842	0.00114384
Ghi.7142.1.A1_s_at	DT468589	2.52727	0.0303155
GarAffx.30221.1.S1_s_at	trans-cinnamate 4-monooxygenase	2.51773	0.0457476
GhiAffx.62781.1.S1_at	SLEEPY2	2.51714	0.00626716
GbaAffx.201.1.S1_s_at	Unknown	2.51339	0.0318689
Ghi.8097.1.S1_at	late embryogenesis abundant protein	2.50924	0.0264106
GhiAffx.33535.1.S1_at	ACTIN DEPOLYMERIZING FACTOR	2.50561	0.0152925
Ghi.6470.1.S1_s_at	protease inhibitor/seed storage/lipid transfer protein (LTP) family protein	2.50132	0.0310858
GhiAffx.36224.1.S1_at	3-phosphoshikimate 1-carboxyvinyltransferase	2.5013	0.00587322
GhiAffx.8334.1.S1_s_at	ATP binding / kinase/ protein kinase/ protein serine/threonine kinase	2.49802	0.0176442
Ghi.8444.1.S1_s_at	unknown protein	2.49736	0.00222161
GhiAffx.8631.1.S1_at	unknown protein	2.49574	0.036309
GhiAffx.35468.1.S1_s_at	aldo/keto reductase family protein	2.49343	0.00150458
GhiAffx.8384.1.S1_x_at	EXORDIUM LIKE 5	2.48318	0.042415
Ghi.6769.1.S1_at	HEAT SHOCK PROTEIN	2.47653	0.00364894
GhiAffx.61128.2.A1_at	protease-associated (PA) domain-containing protein	2.46934	0.0328575
Ghi.1704.1.S1_s_at	ATVAMP724	2.46788	0.00253055
GhiAffx.59884.1.A1_at	carbonate dehydratase/ zinc ion binding	2.46544	0.0214676
GhiAffx.43612.1.A1_at	predicted protein [Populus trichocarpa]	2.45215	0.0147587
Ghi.6498.1.S1_s_at	ammonia transporter/ methylammonium transmembrane transporter	2.44504	0.00349116
Ghi.8460.2.A1_x_at	CO498319	2.43906	0.000448
Ghi.10760.1.S1_s_at	TRANSPARENT TESTA 5	2.437	0.03494
GarAffx.37324.1.S1_s_at	IQD3 (IQ-domain 3); calmodulin binding	2.43364	0.0085132
GhiAffx.12253.1.S1_at	| GUANYLATE KINASE	2.4328	0.00201402
Ghi.777.1.S1_at	unknown protein	2.43267	0.0250655
Gra.2673.2.S1_at	hydrolase, alpha/beta fold family protein	2.42886	0.000781
Ghi.8780.1.S1_s_at	acetyl-CoA carboxylase	2.42757	0.0186975
GhiAffx.9746.1.S1_at	nucleic acid binding / nucleotide binding	2.409	0.0254213
GhiAffx.33606.1.S1_s_at	long-chain-fatty-acid-CoA ligase	2.40504	0.0435
GhiAffx.21445.1.A1_at	DW518164.1	2.40001	0.044724
GhiAffx.52079.1.S1_at	glutamyl-tRNA reductase	2.39817	0.00840171
Gra.623.2.S1_s_at	xyloglucan:xyloglucosyl transferase	2.38923	0.0128022
GraAffx.33059.2.S1_s_at	PLASMA MEMBRANE INTRINSIC PROTEIN	2.38474	0.00713663
GhiAffx.14537.1.S1_s_at	SMALL AND BASIC INTRINSIC PROTEIN	2.38473	0.0068104
Ghi.5136.1.S1_s_at	HEAT SHOCK PROTEIN	2.38257	0.018103
Ghi.2090.1.S1_s_at	SF2/ASF-like splicing modulator	2.3788	0.0085358
Ghi.4441.1.A1_s_at	DT052979	2.37679	0.00242222
Ghi.9253.2.A1_a_at	copper ion binding / oxidoreductase	2.36794	0.0405319
GhiAffx.59137.1.S1_s_at	PLASTID TRANSCRIPTIONALLY ACTIVE5	2.36753	0.00518086
GhiAffx.4614.1.S1_at	nitrate transporter	2.3618	0.0213898
Ghi.7987.1.S1_s_at	FLAVANONE 3-HYDROXYLASE	2.35798	0.0402807
GhiAffx.24133.1.S1_at	disease resistance-responsive protein-related	2.35774	0.0388252
Gra.2595.2.A1_s_at	Unknown	2.35407	0.00216624
GraAffx.26917.1.S1_at	unknown	2.35337	0.000899
Ghi.8881.1.S1_at	DT457280	2.35236	0.000163
GhiAffx.863.1.S1_at	magnesium chelatase	2.34988	0.00170547
Ghi.6565.1.S1_s_at	Unknown	2.34769	0.00199032
Ghi.6492.1.S1_s_at	PLASMA MEMBRANE INTRINSIC PROTEIN	2.34508	0.029021
GhiAffx.59929.1.S1_at	hypothetical protein [Vitis vinifera]	2.34387	0.0144224
Ghi.10454.1.S1_at	amino acid transporter family protein	2.33947	0.00450991
Ghi.6918.2.A1_at	DT052237	2.33945	0.000505
GhiAffx.41161.1.A1_s_at	|unknown	2.32922	0.0349408
Ghi.7019.1.A1_s_at	EXORDIUM LIKE 3	2.32765	0.0241528
Ghi.9987.1.S1_s_at	DT568722	2.32133	0.00114911
Ghi.1711.1.S1_s_at	DNA-binding family protein	2.32088	0.0394971
GhiAffx.9242.4.A1_at	zinc finger (C3HC4-type RING finger) family protein	2.31881	0.000184
Ghi.6957.1.A1_at	glutamine-fructose-6-phosphate transaminase	2.31813	0.0290819
Ghi.8388.2.S1_at	Unknown	2.31105	0.00132553
Ghi.3666.1.A1_at	DT462992	2.30969	0.0124188
Ghi.6585.1.S1_at	RanBPM-related	2.29984	0.0330344
Gra.2681.1.S1_s_at	TRANSPARENT TESTA 12	2.29942	0.0259087
Ghi.907.1.S1_x_at	DR453327	2.29639	0.0186397
GhiAffx.6641.1.S1_at	unknown protein	2.29536	0.011952
Ghi.2046.1.S1_s_at	SALT TOLERANCE	2.29207	0.0203593
Ghi.8780.3.S1_s_at	ACETYL-COENZYME A CARBOXYLASE 1	2.28907	0.0399663
GhiAffx.5999.1.S1_at	chloroplast nucleoid DNA-binding protein	2.28482	0.00963663
GhiAffx.43668.1.S1_s_at	calcium-binding protein	2.28422	0.00562536
Ghi.3335.1.A1_at	DT463623	2.28384	0.0175595
Gra.1950.1.A1_x_at	PHOSPHOGLYCERATE KINASE	2.28015	0.034609
Ghi.4039.1.A1_s_at	phenylalanine ammonia-lyase	2.27575	0.0368121
GhiAffx.2527.1.S1_s_at	spermidine synthase/ spermine synthase	2.27571	0.0295779
GhiAffx.24488.1.S1_at	defense-related protein	2.27276	0.0301233
GraAffx.1674.1.S1_at	hydrolase	2.2706	0.00204661
GraAffx.33548.2.A1_x_at	phosphoethanolamine N-methyltransferase	2.27002	9.91e-06
GhiAffx.48714.1.S1_at	unknown protein	2.26325	0.00601327
Ghi.7992.1.S1_at	unknown protein	2.26244	0.00351989
Ghi.4944.1.A1_at	DT049823	2.25943	0.000493
GhiAffx.48124.1.S1_at	allyl alcohol dehydrogenase	2.25906	0.0457145
Ghi.8015.1.S1_s_at	L-ascorbate peroxidase	2.25746	0.00551619
Ghi.3323.2.S1_s_at	METHIONINE OVERACCUMULATION	2.25602	0.00109432
GhiAffx.62446.1.S1_s_at	DW514709.1	2.25549	0.00136785
GhiAffx.42075.1.S1_at	unknown protein	2.25149	0.0183123
GhiAffx.11237.1.A1_at	protein serine/threonine kinase	2.24765	0.0443015
Ghi.3313.1.A1_s_at	ATP BINDING CASSETTE PROTEIN 1	2.24571	0.0226394
Gra.212.1.A1_s_at	electron carrier/ heme binding / iron ion binding	2.24529	0.0462066
GhiAffx.59204.1.S1_at	unknown protein	2.24172	0.00929578
Gra.557.2.S1_a_at	transporter-related	2.24122	0.00265945
GhiAffx.7391.1.S1_s_at	DW511313.1	2.23839	0.0016093
Ghi.4723.1.A1_s_at	CD485699	2.2268	0.0252587
GbaAffx.6.1.S1_s_at	Gossypium barbadense fiber protein	2.22526	0.00291004
GhiAffx.6789.1.S1_at	phosphoserine phosphatase	2.22177	0.000527
Gra.2378.1.A1_s_at	omega-3 fatty acid desaturase	2.22069	0.0180101
Ghi.459.1.S1_at	MLP-LIKE PROTEIN 423	2.21928	0.0129185
GhiAffx.47051.1.S1_s_at	amino acid transporter family protein	2.21897	0.040283
Ghi.6899.1.A1_at	HEAT SHOCK PROTEIN	2.21833	0.0159655
Gra.1484.1.A1_x_at	methionine adenosyltransferase	2.21769	0.0193066
Ghi.10576.1.S1_s_at	adenosylhomocysteinase/ copper ion binding	2.21767	0.00369741
GhiAffx.40568.1.A1_s_at	pyruvate kinase	2.21649	0.0238879
GhiAffx.8816.1.S1_at	ABC transporter family protein	2.21326	0.0135245
GraAffx.34131.2.S1_x_at	phosphatase	2.20396	0.00293193
Ghi.5065.1.S1_s_at	glutathione binding / glutathione dehydrogenase	2.20049	0.0346525
GraAffx.2195.1.S1_at	regulator of chromosome condensation (RCC1) family protein	2.19825	0.000819
Ghi.7731.1.S1_at	atalytic/ coenzyme binding	2.19712	0.0195855
GhiAffx.2299.1.A1_at	DY985192	2.19618	0.000967
Ghi.10705.1.S1_s_at	DR459282	2.19562	0.00262338
GhiAffx.58712.1.S1_at	cellulose synthase/ transferase, transferring glycosyl groups	2.19439	0.0210737
GhiAffx.53661.1.S1_s_at	phosphoethanolamine N-methyltransferase 2	2.1923	0.00624656
GraAffx.1369.1.S1_s_at	kelch repeat-containing F-box family protein	2.18886	0.00510095
GhiAffx.44780.1.S1_at	quinate O-hydroxycinnamoyltransferase/ shikimate O-hydroxycinnamoyltransferase/ transferase	2.18421	0.00196388
GhiAffx.25024.1.S1_at	disease resistance protein	2.18248	0.0022759
Ghi.6849.1.A1_at	ATP-dependent peptidase/ ATPase/ metallopeptidase/ peptidase/ zinc ion binding	2.18081	0.0400838
Gra.1095.1.A1_s_at	CBS domain-containing protein	2.17321	0.0109226
Ghi.10310.2.S1_s_at	unknown protein	2.17111	0.0277984
Ghi.4855.1.A1_at	Ca2+-binding protein 1	2.16343	0.0101976
GhiAffx.33980.1.A1_at	unknown protein	2.16317	0.0448649
GhiAffx.42790.1.S1_at	antiporter/ triose-phosphate transmembrane transporter	2.16	0.00514852
GarAffx.29986.1.S1_s_at	GLYCOSYLPHOSPHATIDYLINOSITOL-ANCHORED LIPID PROTEIN TRANSFER	2.15621	1.05e-05
Ghi.1091.1.S1_x_at	HEAT SHOCK PROTEIN 81-2	2.14845	0.0260564
Ghi.8737.1.A1_s_at	DT051723	2.14813	0.0142821
GhiAffx.23627.1.A1_s_at	hydroxymethylglutaryl-CoA lyase	2.14383	0.0499903
GhiAffx.25154.1.A1_at	auxin-responsive protein-related	2.13967	0.0150072
Ghi.6423.1.A1_at	histone kinase(H3-S10 specific) / kinase/ protein serine/threonine kinase	2.13325	0.026612
Ghi.7484.1.S1_s_at	nucleic acid binding / oxidoreductase	2.13176	0.0026275
Ghi.1326.1.S1_s_at	BASIC HELIX-LOOP-HELIX 32); DNA binding / transcription factor	2.12701	0.0220663
Gra.436.1.A1_s_at	3'(2'),5'-bisphosphate nucleotidase/ L-galactose-1-phosphate phosphatase	2.12465	0.0132086
Ghi.7199.1.A1_at	| S MEB5.2 gene (At3g17800)	2.12331	0.0018297
GhiAffx.20947.1.S1_at	MITOCHONDRION-LOCALIZED SMALL HEAT SHOCK PROTEIN	2.11661	0.0152331
Ghi.4260.1.S1_s_at	unknown protein	2.11615	0.0114831
GhiAffx.967.1.A1_at	disease resistance-responsive family protein	2.11472	0.0322719
GhiAffx.50753.1.A1_at	amino acid transporter family protein	2.11325	0.0448962
GraAffx.23146.1.S1_s_at	ATPME1; pectinesterase	2.10524	0.0221512
GhiAffx.60845.1.A1_at	kinase/ protein kinase	2.10385	0.0463847
GhiAffx.7499.1.S1_s_at	unknown protein	2.09872	0.0364325
Ghi.10311.1.S1_s_at	SYNTAXIN OF PLANTS 121); SNAP receptor/ protein anchor	2.0975	0.0239491
Gra.2101.1.A1_s_at	zinc finger (C3HC4-type RING finger) family protein	2.09637	0.0225485
Ghi.8189.2.S1_s_at	adenosine kinase/ copper ion binding / kinase	2.09127	0.00189625
GraAffx.33706.2.A1_s_at	unknown protein	2.08385	0.0207156
Gra.2508.1.A1_x_at	naringenin-chalcone synthase	2.0837	0.0487764
Ghi.10476.2.S1_s_at	pectinacetylesterase	2.08034	0.0337364
Ghi.6828.1.A1_s_at	unknown	2.0787	0.00520036
GhiAffx.11219.1.S1_at	miRNA binding / transcription factor	2.07342	0.00277632
GhiAffx.40609.1.S1_at	myb family transcription factor	2.06945	0.00374079
GhiAffx.60440.1.S1_s_at	ralf-like 23); signal transducer	2.06665	0.0302481
GhiAffx.6062.1.S1_at	auxin-responsive protein-related	2.06522	0.0457188
Ghi.7735.1.S1_s_at	ATP citrate synthase	2.06492	0.0483596
Ghi.3713.1.A1_at	DT462330	2.06364	0.0391123
Ghi.3997.1.A1_at	DT457438	2.06128	0.00925744
Ghi.10569.1.S1_s_at	AUXIN RESPONSE FACTOR 9; transcription factor	2.05993	0.0307166
Gra.398.2.S1_s_at	ubiquitin-protein ligase	2.05585	0.00392537
Gra.235.1.A1_x_at	adenosylhomocysteinase/ copper ion binding	2.0519	0.00192536
GhiAffx.33381.1.S1_s_at	acyltransferase/ catalytic/ transferase,	2.05187	0.0293286
Ghi.10505.1.S1_s_at	2-dehydro-3-deoxyphosphoheptonate aldolase	2.05057	0.0251547
GhiAffx.15772.1.A1_s_at	subtilase family protein	2.04804	0.0319736
Gra.664.1.S1_s_at	omega-3 fatty acid desaturase	2.04343	0.0268755
Gra.2958.1.A1_s_at	phosphoglycerate kinase	2.04289	0.0189615
Gra.1563.2.S1_s_at	EXPANSIN A6	2.04288	0.0266021
Ghi.9499.1.A1_s_at	unknown protein	2.03928	0.0124734
Gra.2448.1.A1_at	structural constituent of cytoskeleton	2.03898	0.0448746
GraAffx.33115.2.S1_s_at	isoflavone reductase	2.03626	0.00812922
Ghi.1478.1.S1_s_at	PLASMA MEMBRANE INTRINSIC PROTEIN	2.03134	0.00848283
Ghi.5551.1.A1_s_at	miRNA binding / transcription factor	2.03049	0.0305062
Ghi.7685.1.S1_at	inositol 1,3,4-trisphosphate 5/6-kinase family protein	2.02746	0.000365
Ghi.1138.1.S1_at	ribulose-1,5-bisphosphate carboxylase/oxygenase activator	2.02692	0.00214399
GhiAffx.62188.1.S1_at	auxin-responsive protein	2.02601	0.00915233
Ghi.4732.1.A1_s_at	DT051826	2.02274	0.040143
Ghi.7834.2.S1_s_at	potassium ion transmembrane transporter	2.0194	0.000151
GhiAffx.12880.1.S1_at	ATPase, coupled to transmembrane movement of substances	2.01784	0.0237775
GhiAffx.16827.2.S1_a_at	transketolase family protein	2.01232	0.00693659
GhiAffx.20514.1.S1_s_at	arsenite transmembrane transporter/ boron transporter/ water channel	2.01189	0.048283
Ghi.9544.1.S1_s_at	FASCICLIN-LIKE ARABINOGALACTAN PROTEIN 17 PRECURSOR	2.00816	0.0290495
Ghi.8359.1.A1_at	CA993401	2.00589	0.00108648
Ghi.10383.1.S1_s_at	DT455955	2.00504	0.0173701
GhiAffx.25583.1.A1_s_at	pyruvate kinase	2.00466	0.0499619
GhiAffx.62078.1.S1_at	elprotein disulfide oxidoreductase	2.00037	0.0246162
