# Supplementary material for: Genome wide expression profiling of two accession of G. herbaceum L. in response to drought
Source: BMC Genomics. 2012 Mar 16;13:94. doi: 10.1186/1471-2164-13-94 (PMC3320563; doi:10.1186/1471-2164-13-94)
Supplement: Additional file 5 — Annotation and fold change (fold change > = 2) of up-regulated unique genes in RAHS-14 during drought stress. Excel file containing the list of unique up-regulated genes of RAHS-14 during drought condition. [file 1471-2164-13-94-S5.XLS]

## Sheet: 411PLEXdb_annotation_Cotton
Additional file 5: Annotation and fold change ( fold change >=2) of up regulated unique genes in RAHS-14 during drought condition.
Probeset	Ref_Source	PLEXdb annotation	Fold change	P-Value
Ghi.6486.1.S1_s_at	At_genome	unknown protein	35.4283	1.07e-05
Ghi.6546.1.S1_s_at	GhGI	CD485570	28.9227	0.00101888
Ghi.743.1.S1_at	At_genome	senescence-associated protein	27.5888	1.33e-06
GhiAffx.25446.1.S1_at	At_genome	octicosapeptide	19.2367	0.00405401
Ghi.4920.1.A1_at	GhGI	DN758194	16.765	0.00367076
Ghi.9193.2.A1_at	At_genome	WRKY70; transcription factor	12.9285	0.0486539
Ghi.904.1.S1_s_at	GhGI	DR453388	11.7826	9.71e-05
Ghi.2241.2.A1_at	At_genome	3-methyl-2-oxobutanoate hydroxymethyltransferase	11.5559	9.63e-07
Ghi.6898.1.S1_at	At_genome	oxidoreductase/ oxidoreductase, acting on paired donors	11.0262	0.0178447
Ghi.8544.1.S1_at	At_genome	esterase/lipase/thioesterase family protein	10.5859	0.00883081
GhiAffx.7054.1.S1_at	At_genome	zinc finger (C3HC4-type RING finger) family protein	9.65009	0.007307
GhiAffx.39386.1.S1_at	TIGR_TA	DW233404.1	7.94219	0.0168911
Ghi.9193.2.S1_s_at	At_genome	WRKY70; transcription factor	7.92606	0.0168429
Ghi.4227.1.S1_s_at	At_genome	CHLOROPLAST BETA-AMYLASE; beta-amylase	7.71841	0.0146769
Ghi.8158.1.S1_s_at	At_genome	cyclopropane fatty acid synthase, putative / CPA-FA synthase, putative | chr3:8428071-8433159 FORWARD	7.50792	0.00808781
GhiAffx.22487.1.A1_s_at	At_genome	unknown	7.24727	0.000509
Ghi.3673.1.S1_at	At_genome	AP2 domain-containing transcription factor	7.04375	0.0143449
GraAffx.27075.1.S1_at	At_genome	copper amine oxidase	6.89024	0.00158001
Ghi.3139.1.A1_at	At_genome	WRKY51; transcription factor	6.50286	0.00717892
Ghi.1092.1.A1_x_at	At_genome	unknown protein	6.41143	0.0396119
Ghi.8715.1.A1_s_at	At_genome	unknown protein	6.23254	0.000131
Ghi.10747.1.S1_at	At_genome	ETHYLENE RESPONSIVE ELEMENT BINDING FACTOR	5.99679	0.000444
GhiAffx.7906.1.S1_at	At_genome	sequence-specific DNA binding / transcription factor	5.74002	0.00190465
GhiAffx.22242.1.S1_at	At_genome	unknown	5.72576	0.00422329
GraAffx.8654.1.S1_s_at	GhGI	CO089582	5.69742	0.0391031
GhiAffx.61409.1.S1_at	GhGI	DW509160.1	5.60598	0.0080017
Ghi.6528.1.S1_at	Genbank	unknown	5.5506	0.000473
GhiAffx.42518.1.S1_at	At_genome	auxin-responsive protein-related	5.54364	0.0420495
GhiAffx.33994.1.A1_s_at	GhGI	DW515886.1	5.5176	0.0341145
Ghi.7994.2.S1_at	At_genome	Beta galactosidase 1); beta-galactosidase	5.35288	6.84e-06
GhiAffx.62564.1.S1_at	At_genome	unknown protein	5.30134	0.0200554
Ghi.6260.1.S1_x_at	GhGI	CO492694	5.29587	0.00138862
GhiAffx.13886.1.S1_s_at	At_genome	CYP77A5P; catalytic	4.96102	8.18e-05
Gra.2917.1.S1_s_at	At_genome	atnudt3 (Arabidopsis thaliana Nudix hydrolase homolog 3	4.85991	0.000228
GhiAffx.44360.1.S1_at	GhGI	DW518204.1	4.84293	0.000232
GhiAffx.2752.1.S1_at	At_genome	ARABIDOPSIS THALIANA GLUTATHIONE S-TRANSFERASE TAU	4.77835	0.0273986
Ghi.3270.2.S1_at	GhGI	DT461945	4.76705	0.00015
GraAffx.27703.1.S1_s_at	At_genome	copper ion transmembrane transporter	4.72869	0.0425379
Ghi.6521.1.S1_at	At_genome	ARABIDOPSIS THALIANA BASIC CHITINASE; chitinase	4.65418	0.00487087
Ghi.9720.1.S1_at	At_genome	REDOX RESPONSIVE TRANSCRIPTION FACTOR 1	4.62962	0.0221552
GhiAffx.13112.1.S1_s_at	At_genome	metal ion binding	4.59339	0.00263317
Ghi.9111.1.S1_at	At_genome	ATPase, coupled to transmembrane movement of substances / cadmium ion transmembrane transporter	4.48583	0.0309993
GhiAffx.10674.1.S1_at	Genbank	unknown	4.40546	0.0154472
Ghi.6467.1.S1_s_at	GhGI	CA993386	4.37832	0.046995
GhiAffx.15721.1.S1_at	At_genome	glutaredoxin family protein	4.34974	0.0268199
GhiAffx.6891.2.A1_x_at	At_genome	unknown protein	4.34246	0.0405358
Gra.2763.1.S1_s_at	At_genome	unknown	4.3074	0.0196579
Ghi.9362.1.S1_at	At_genome	CCR4-NOT transcription complex protein	4.27156	0.00116995
Gra.2402.1.A1_at	At_genome	PATATIN-LIKE PROTEIN 6; nutrient reservoir	4.24625	0.00974026
Ghi.3444.2.S1_at	At_genome	unknown protein	4.22797	0.000334
GhiAffx.31436.2.A1_at	At_genome	haloacid dehalogenase-like hydrolase family protein	4.14178	0.00102873
Ghi.6704.1.S1_at	At_genome	zinc finger (C2H2 type) family protein	4.12151	0.00755762
Ghi.1613.1.S1_at	GhGI	DN760859	4.11091	0.00451094
Ghi.7994.3.S1_s_at	GhGI	DT466759	4.09089	0.00137779
Ghi.10583.1.S1_s_at	GhGI	DN759633	4.06138	0.0182998
Ghi.5565.2.S1_a_at	At_genome	ATPase, coupled to transmembrane movement of substances	4.05579	0.0223472
GhiAffx.1594.1.A1_s_at	At_genome	UDP-glucoronosyl/UDP-glucosyl transferase family protein	4.03578	0.0461102
GhiAffx.15731.1.S1_s_at	At_genome	zinc finger (B-box type) family protein	4.00064	0.027353
GhiAffx.4043.15.A1_s_at	GhGI	DT054327	3.98368	0.00932652
Ghi.6878.1.A1_at	GhGI	CA992781	3.94677	0.031536
GhiAffx.7865.1.S1_at	At_genome	AP2 domain-containing transcription factor family protein	3.93948	0.00618722
Ghi.8880.1.S1_s_at	At_genome	epsin N-terminal homology (ENTH) domain-containing protein	3.93794	0.0232393
Gra.2536.1.S1_s_at	At_genome	zinc finger (C3HC4-type RING finger) family protein	3.88577	0.0315394
GhiAffx.44794.1.S1_at	At_genome	SCARECROW-LIKE 14; transcription factor	3.88315	0.0343137
GhiAffx.21532.1.S1_at	At_genome	pentatricopeptide (PPR) repeat-containing protein	3.77258	0.0444026
Ghi.8610.3.A1_a_at	At_genome	CCR4-NOT transcription complex protein	3.70252	0.00305388
Ghi.5565.5.S1_s_at	At_genome	ATPase, coupled to transmembrane movement of substances	3.68003	0.039373
Ghi.3122.2.S1_at	At_genome	encodes a chloroplast ribosomal protein L2	3.67266	0.0214155
GraAffx.30905.2.A1_s_at	At_genome	aminotransferase class IV family protein	3.65305	0.0317353
Ghi.2766.2.S1_s_at	At_genome	zinc ion binding	3.6238	0.000236
GhiAffx.63923.1.S1_s_at	At_genome	WD-40 repeat family protein	3.59411	0.0229666
Ghi.2235.1.A1_s_at	At_genome	HEAT SHOCK PROTEIN 60; ATP binding	3.59202	0.0186184
GhiAffx.6891.1.A1_at	At_genome	unknown protein	3.58781	0.0414304
Ghi.3743.1.A1_at	GhGI	DT462103	3.58004	0.0205253
Ghi.9959.1.S1_s_at	At_genome	ERF DOMAIN PROTEIN 9; DNA binding / transcription factor/	3.56374	0.00969897
Ghi.1032.3.S1_at	At_genome	xophytodienoate reductase	3.53801	0.00114502
Gra.1332.1.A1_s_at	At_genome	beta-galactosidase	3.52165	0.0118357
Ghi.1074.1.S1_s_at	At_genome	salt tolerance zinc finger	3.48662	0.00682565
Ghi.10468.1.S1_at	GhGI	DN758243	3.48523	0.0145016
Gra.2105.1.A1_s_at	At_genome	ACYL-COA-BINDING DOMAIN	3.47796	0.000613
Ghi.2608.2.A1_at	At_genome	unknown	3.46707	0.0116267
Ghi.9153.1.S1_x_at	At_genome	heavy-metal-associated domain-containing protein	3.46035	0.00265013
GhiAffx.9436.1.S1_at	At_genome	ATP synthase	3.44579	0.0380443
GhiAffx.44622.1.A1_s_at	At_genome	PATATIN-LIKE PROTEIN 4; nutrient reservoir	3.43473	0.0308636
GhiAffx.62259.1.S1_at	GhGI	DW513872.1	3.40351	2.71e-05
Ghi.8749.1.S1_at	At_genome	ETHYLENE RESPONSIVE ELEMENT BINDING FACTOR	3.36918	1.41e-05
Gra.2660.1.A1_s_at	At_genome	THIC (ThiaminC); ADP-ribose pyrophosphohydrolase	3.35852	0.0174597
Ghi.9312.1.A1_s_at	At_genome	NADP-dependent oxidoreductase	3.35595	0.0117177
GhiAffx.43814.1.S1_at	At_genome	unknown	3.30086	0.0113185
Gra.275.1.S1_s_at	At_genome	oxidoreductase	3.294	0.043875
Ghi.7941.1.A1_at	GhGI	AI055173	3.26772	0.0128854
Gra.3029.1.A1_at	At_genome	acetolactate synthase small subunit	3.26287	0.000824
Ghi.6438.1.S1_at	At_genome	acidic endochitinase (CHIB1)	3.24687	0.0461999
GhiAffx.48934.1.S1_at	At_genome	unknown protein	3.24504	0.0111794
Ghi.5772.1.S1_a_at	GhGI	DT466062	3.21683	0.0189274
Ghi.6903.1.A1_at	GhGI	CA992674	3.21199	0.00456567
GhiAffx.27665.1.S1_s_at	At_genome	60S ribosomal protein	3.20625	0.00133528
Ghi.8400.1.S1_s_at	At_genome	plant basic secretory protein (BSP) family protein	3.19938	0.00141414
GhiAffx.47654.1.S1_at	At_genome	armadillo/beta-catenin repeat family protein	3.19233	0.0112815
Ghi.1032.2.A1_s_at	At_genome	oxophytodienoate reductase	3.1596	1.04e-05
GhiAffx.58305.1.S1_s_at	At_genome	transcription activator/ transcription factor	3.15482	0.00039
Ghi.42.2.S1_s_at	At_genome	AUXIN RESPONSE FACTOR 2; protein binding / transcription factor	3.14355	0.00250141
Gra.463.1.A1_s_at	At_genome	unknown protein	3.12834	0.0117904
GhiAffx.46593.1.S1_x_at	At_genome	AUXIN RESPONSE FACTOR 2; protein binding / transcription factor	3.12787	0.00200028
GhiAffx.7854.1.A1_at	At_genome	non race-specific disease resistance	3.12023	0.0385348
Ghi.3567.2.S1_at	At_genome	protein kinase family protein	3.11959	0.0326229
Ghi.9726.2.S1_s_at	GhGI	CA993790	3.11024	0.0111414
GhiAffx.6965.1.S1_at	At_genome	zinc ion binding protein	3.1044	0.00316511
Ghi.6262.1.S1_x_at	At_genome	zinc-binding family protein	3.0787	0.0179052
Ghi.7907.1.S1_s_at	At_genome	RESPONSIVE TO DESICCATION	3.07493	0.0277782
GraAffx.23297.1.A1_s_at	At_genome	phosphatase-associated family protein	3.07237	0.0316143
Ghi.6723.1.S1_at	GhGI	CA993483	3.06469	0.00513107
Ghi.3399.2.S1_at	At_genome	ARABIDOPSIS THALIANA CRINKLY4 RELATED	3.04391	0.00832529
Ghi.8366.1.S1_s_at	At_genome	F-box family protein	3.03717	0.0164099
Ghi.5701.1.A1_at	At_genome	UDP-glucosyl transferase 85A5); glucuronosyltransferase	3.01656	0.0120826
Ghi.10802.1.S1_at	At_genome	Encodes the D1 subunit of photosystem I and II reaction centers	3.01058	0.0287352
Ghi.6317.1.A1_s_at	GhGI	CO492326	2.9813	0.000706
Ghi.4960.2.A1_s_at	At_genome	unknown	2.97082	0.0215662
Ghi.2212.1.S1_at	At_genome	glycosyl hydrolase family 18 protein	2.96464	0.0440341
Ghi.9098.1.A1_at	At_genome	octicosapeptide/Bem1p (PB1) domain-containing protein	2.95288	0.00201883
Ghi.10061.1.S1_s_at	At_genome	WRKY40; transcription factor	2.94967	0.00127402
Ghi.10033.3.S1_s_at	At_genome	fatty acid elongase	2.94877	3.73e-05
Ghi.3652.1.S1_s_at	At_genome	AMINO ACID TRANSPORTER 1); L-glutamate transmembrane transporter	2.94045	0.00570873
Ghi.5305.1.A1_at	GhGI	DT048241	2.93947	0.00284545
Ghi.4960.1.A1_s_at	At_genome	unknown	2.9366	0.0192731
Ghi.4636.1.A1_s_at	At_genome	protein kinase family protein	2.93547	0.0371936
GhiAffx.6556.1.S1_at	At_genome	pectate lyase family protein	2.93498	0.0219091
Ghi.3815.1.A1_at	At_genome	WRKY15; calmodulin binding	2.93059	0.000542
Gra.1971.1.A1_at	At_genome	acetyltransferase/ alpha-ketoacid dehydrogenase	2.92805	0.00132699
Ghi.3278.1.A1_s_at	At_genome	alcohol dehydrogenase	2.92249	0.010821
Ghi.909.1.S1_s_at	GhGI	DR453290	2.91523	0.00949608
GraAffx.15881.1.S1_s_at	At_genome	almodulin binding / transcription factor	2.89787	0.00140107
Ghi.9343.2.S1_s_at	GhGI	AW187643	2.85252	0.0384164
Gra.2457.1.S1_at	At_genome	ATP binding / fructokinase/ glucokinase/ hexokinase	2.84622	0.00189065
Ghi.8373.1.S1_s_at	GhGI	CA993213	2.82659	0.0246765
Ghi.9196.2.A1_at	At_genome	zinc finger (C3HC4-type RING finger) family protein	2.82265	0.00196957
Ghi.3365.1.A1_at	GhGI	DT466837	2.81897	0.0336152
GhiAffx.41539.1.S1_at	At_genome	protein binding / zinc ion binding	2.81679	0.023867
GhiAffx.17808.1.S1_at	At_genome	DNA-binding family protein	2.8166	0.0474675
GhiAffx.47722.1.A1_at	At_genome	heavy-metal-associated domain-containing protein	2.78219	0.0254776
Ghi.8329.1.S1_at	GhGI	AW187347	2.77718	0.00183739
GhiAffx.21096.1.S1_at	At_genome	lipase, putative	2.76767	0.0444307
GraAffx.17659.1.A1_s_at	At_genome	ethylene response 2); ethylene binding	2.76642	0.00511476
GraAffx.27696.1.S1_s_at	At_genome	serine/threonine protein kinase	2.74076	0.0218832
Gra.1848.1.A1_s_at	At_genome	auxin efflux carrier family protein	2.73646	0.0017639
Ghi.1032.2.S1_x_at	At_genome	oxophytodienoate reductase	2.72921	0.0121016
GhiAffx.44010.1.A1_s_at	At_genome	|NUCLEAR FACTOR Y, SUBUNIT ; DNA binding / transcription activator	2.72714	0.000971
Ghi.8389.2.S1_at	GhGI	CO497017	2.70853	0.0462637
Ghi.8955.2.S1_s_at	At_genome	WRKY7; calmodulin binding / transcription factor	2.7039	0.0148368
Gra.1544.1.A1_s_at	At_genome	GA INSENSITIVE DWARF1B; hydrolase	2.69228	0.000517
GhiAffx.13937.1.A1_at	At_genome	RECEPTOR-LIKE PROTEIN KINASE 1; ATP binding / carbohydrate binding	2.68975	0.00340351
GhiAffx.50595.1.A1_at	GhGI	DW513538.1	2.68511	0.0189182
Ghi.10487.3.A1_s_at	Genbank	unknown	2.66974	0.0131584
Gra.2977.1.S1_at	GhGI	CO091953	2.66017	0.0278841
GhiAffx.59727.1.S1_s_at	At_genome	C2 domain-containing protein	2.6526	0.0110375
Ghi.8451.1.S1_s_at	GhGI	CO496935	2.6457	0.0278821
GhiAffx.19570.1.S1_at	At_genome	PHOSPHOLIPASE A 2A; lipase/ nutrient reservoir	2.64128	0.00982347
Ghi.6539.1.S1_s_at	At_genome	ARABIDOPSIS ORTHOLOG OF SUGAR BEET HS1 PRO-1 2	2.63614	0.0353362
Ghi.2271.1.S1_at	At_genome	equence-specific DNA binding / transcription factor	2.6183	0.00143832
GhiAffx.21497.1.S1_at	At_genome	VQ motif-containing protein	2.61563	0.00849941
GraAffx.8514.1.S1_s_at	At_genome	leucine-rich repeat transmembrane protein kinase	2.61131	0.00360245
Ghi.9197.1.S1_at	At_genome	copper ion binding / electron carrier	2.61024	0.0005
Ghi.8854.1.S1_at	At_genome	cation transmembrane transporter/ metal ion transmembrane transporter	2.60837	0.0189373
Gra.2026.2.A1_s_at	At_genome	transferase family protein	2.60571	0.0074776
Ghi.5914.1.S1_s_at	At_genome	C-terminal cysteine residue is changed to a serine 1	2.6039	0.00105957
GhiAffx.63150.1.S1_at	At_genome	heavy-metal-associated domain-containing protein	2.60135	0.00388145
Gra.2722.2.A1_s_at	At_genome	iron ion binding / monooxygenase/ oxygen binding	2.58572	0.0403656
Ghi.6308.1.S1_s_at	At_genome	unknown	2.58545	0.0089802
Ghi.9112.1.S1_at	At_genome	Chloroplast encoded ribosomal protein	2.58475	0.0394016
Ghi.670.1.S1_at	At_genome	hydrolase, hydrolyzing O-glycosyl compounds	2.5847	0.0120899
Ghi.6473.1.S1_at	At_genome	TONOPLAST INTRINSIC PROTEIN 2; water channel	2.58442	0.0240004
GhiAffx.52399.3.S1_at	At_genome	PATATIN-LIKE PROTEIN 6; nutrient reservoir	2.58439	0.0445237
GhiAffx.43532.1.S1_at	At_genome	unknown protein	2.57249	0.0201659
Gra.1495.1.S1_s_at	At_genome	ERF DOMAIN PROTEIN 9; DNA binding / transcription factor	2.57207	0.0142531
Ghi.9149.3.A1_at	GhGI	DT465603	2.57004	0.0244985
Ghi.3805.1.A1_s_at	GhGI	DT461590	2.56851	0.0459468
GraAffx.30457.1.S1_s_at	At_genome	serine carboxypeptidase	2.56628	0.00641559
Ghi.184.1.S1_x_at	At_genome	histone H4	2.5602	0.0491895
GraAffx.23876.1.A1_at	At_genome	electron carrier/ heme binding	2.56013	0.00110252
Gra.602.1.S1_s_at	At_genome	ETHYLENE INSENSITIVE 2; transporter	2.55742	0.0136927
Ghi.9103.1.S1_s_at	At_genome	BRIGHT DNA-binding domain-containing protein	2.54578	0.00155008
GhiAffx.4409.1.S1_at	At_genome	unknown protein	2.54548	0.00530096
Ghi.4064.2.S1_at	At_genome	unknown protein	2.5347	0.00247629
GhiAffx.7280.1.S1_at	At_genome	CONSTITUTIVE PHOTOMORPHOGENIC DWARF; electron carrier/ heme binding	2.53246	0.0252183
Ghi.3047.1.S1_a_at	At_genome	UNCOUPLING PROTEIN 5; binding	2.52373	0.0305304
GhiAffx.8542.1.A1_s_at	At_genome	Ran GTPase binding	2.52137	0.0305548
Ghi.10510.1.A1_s_at	At_genome	dienelactone hydrolase family protein	2.51964	0.00777466
Ghi.5486.1.A1_s_at	GhGI	DT047567	2.51553	0.0295604
Ghi.6141.1.S1_at	At_genome	SUGAR-DEPENDENT1; triacylglycerol lipase	2.51418	0.00517528
GhiAffx.14206.1.S1_at	At_genome	unknown protein	2.51078	0.0156022
Ghi.1468.1.S1_s_at	GhGI	DN781357	2.51076	0.0337845
Ghi.7994.3.A1_at	GhGI	DT465995	2.51062	0.00131702
Ghi.10043.3.S1_at	At_genome	unknown	2.50718	0.0191339
GraAffx.30430.1.S1_s_at	At_genome	WRKY17; calmodulin binding / transcription factor	2.4967	0.000285
Ghi.6408.1.A1_s_at	Genbank	unknown	2.49355	0.0066162
GhiAffx.48583.1.S1_at	At_genome	MYB108 (myb domain protein 108)	2.49104	0.0106817
Ghi.838.1.S1_s_at	At_genome	DEAD box RNA helicase, putative	2.49085	0.0276895
Gra.2961.2.A1_x_at	At_genome	ETHYLENE-FORMING ENZYME) 1-aminocyclopropane-1-carboxylate oxidase	2.47702	0.0229238
Ghi.4808.1.A1_s_at	GhGI	DT050454	2.46668	0.0407954
Gra.602.2.A1_at	At_genome	ETHYLENE INSENSITIVE 2; transporter	2.4618	0.015541
GraAffx.28084.1.A1_s_at	At_genome	maternal effect embryo arrest	2.46032	0.0447099
GhiAffx.36458.1.S1_at	GhGI	DW481805.1	2.45653	0.00445627
GhiAffx.39722.1.A1_at	At_genome	SAR DNA-binding protein	2.45576	0.0035055
Ghi.9154.1.S1_at	GhGI	DT462489	2.44894	0.00414842
GraAffx.27942.1.S1_at	At_genome	MATE efflux family protein	2.44729	0.000716
Ghi.4932.1.A1_s_at	At_genome	60S ribosomal protein	2.43498	0.00771766
Ghi.3815.1.S1_at	At_genome	WRKY15; calmodulin binding / transcription factor	2.43437	0.00569556
Ghi.9740.1.S1_s_at	GhGI	DT466040	2.43168	0.0205867
Gra.3022.1.A1_s_at	At_genome	chloroplast inner membrane, chloroplast envelope	2.41927	0.0365076
Ghi.162.1.S1_s_at	GhGI	DN826409	2.41776	0.026744
GhiAffx.31090.2.S1_s_at	At_genome	leucine-rich repeat family protein	2.41464	0.000552
GhiAffx.12635.1.S1_s_at	At_genome	unknown protein	2.4062	0.0358663
GhiAffx.1837.1.S1_s_at	At_genome	band 7 family protein	2.40415	0.00898848
Ghi.8092.1.S1_at	At_genome	MYB DOMAIN PROTEIN 3; DNA binding / transcription factor	2.40149	0.000159
Ghi.3370.1.A1_at	At_genome	disease resistance protein-related	2.38392	0.0372787
Ghi.3204.1.S1_at	At_genome	ETHYLENE INSENSITIVE 4; ethylene binding	2.38386	0.0212355
GhiAffx.39428.1.A1_s_at	At_genome	5-formyltetrahydrofolate cyclo-ligase family protein	2.38126	0.0314696
Ghi.6088.2.A1_s_at	At_genome	ARABIDOPSIS THALIANA MITOGEN-ACTIVATED PROTEIN KINASE	2.37566	0.00475857
Ghi.1842.1.S1_at	At_genome	|hydrolase/ hydrolase, acting on ester bonds / methyl indole-3-acetate esterase	2.37221	0.0321855
GhiAffx.29875.1.S1_s_at	At_genome	WUSCHEL-RELATED HOMEOBOX 13; DNA binding / transcription factor	2.37116	0.0053674
Gra.2026.1.S1_s_at	At_genome	transferase family protein	2.36955	0.0329753
Ghi.9583.1.S1_at	At_genome	unknown	2.36886	0.00230809
Ghi.8614.1.A1_at	At_genome	ABI FIVE BINDING PROTEIN 3	2.36822	0.00116943
Gra.425.1.A1_s_at	At_genome	NADP-dependent oxidoreductase	2.3598	0.000944
GhiAffx.11496.1.A1_at	At_genome	sequence-specific DNA binding / transcription factor	2.35892	0.014913
Ghi.8610.1.S1_s_at	At_genome	CCR4-NOT transcription complex protein	2.35315	0.0126464
Ghi.9375.3.S1_s_at	GhGI	DT466484	2.35026	0.00103926
GraAffx.16856.1.A1_at	At_genome	zinc-binding family protein	2.34671	0.00753344
GhiAffx.33868.1.S1_at	GhGI	DW504626	2.34317	0.000767
Ghi.5444.1.S1_at	At_genome	auxin-responsive family protein	2.34138	0.00428433
GhiAffx.2577.1.A1_s_at	At_genome	protein serine/threonine phosphatase	2.33236	0.0341974
Gra.1273.2.S1_at	At_genome	PHOSPHOENOLPYRUVATE CARBOXYLASE KINASE	2.33111	0.000288
GraAffx.13725.1.A1_s_at	At_genome	pectinesterase family protein	2.32925	0.00348146
Ghi.4125.1.A1_s_at	At_genome	NOP10; RNA binding	2.32769	0.0191335
GhiAffx.11707.1.A1_at	At_genome	Phloem protein 2	2.32408	0.00202078
GraAffx.10900.2.A1_s_at	At_genome	dynein light chain	2.32288	0.00681063
GhiAffx.28739.1.S1_s_at	At_genome	ETHYLENE RESPONSIVE ELEMENT BINDING FACTOR 2	2.3191	0.0251262
Ghi.9165.1.S1_s_at	At_genome	BRASSINAZOLE-RESISTANT	2.31765	0.00366927
Ghi.5214.1.S1_at	At_genome	ribonucleoprotein, chloroplastbinding protein	2.31326	0.0495576
Ghi.2766.2.A1_s_at	At_genome	protein binding / zinc ion binding	2.31159	0.00302974
GhiAffx.34015.1.S1_at	GhGI	DN799909	2.30881	0.0369274
GhiAffx.37268.1.A1_at	GhGI	DT459900	2.3085	0.0181832
GhiAffx.28707.1.S1_at	Genbank	unknown	2.30842	0.0058045
Gra.2725.1.A1_at	At_genome	NUCLEOTIDE TRANSPORTER	2.30735	0.0196972
GhiAffx.40546.1.S1_s_at	At_genome	unknown protein	2.30463	0.0019095
Ghi.9501.1.S1_at	At_genome	ERF DOMAIN PROTEIN 12	2.29463	0.039532
Ghi.3038.1.A1_s_at	At_genome	catalytic/ protein serine/threonine phosphatase	2.29411	0.000422
Ghi.6615.1.S1_s_at	At_genome	transferase family protein	2.29332	0.0187464
Ghi.355.1.S1_s_at	At_genome	30S ribosomal protein	2.28859	0.0102983
GraAffx.17500.1.A1_s_at	At_genome	Arabidopsis NAC domain containing protein	2.28524	0.0183546
GhiAffx.3886.1.S1_at	At_genome	chloroplast inner membrane	2.28458	0.0149489
Gra.1989.1.S1_at	At_genome	AUXIN RESPONSE FACTOR	2.28371	0.0251806
GhiAffx.16775.1.A1_at	At_genome	CYCLING DOF FACTOR 2; DNA binding / protein binding	2.28185	0.0317116
Ghi.490.1.S1_s_at	At_genome	disease resistance protein-related	2.28184	0.0301185
Ghi.7073.1.S1_at	At_genome	unknown protein	2.28068	0.0406468
Ghi.507.1.S1_at	GhGI	DR458753	2.27969	0.000211
Ghi.10746.1.S1_s_at	At_genome	aminotransferase class IV family protein	2.27495	0.0412001
GhiAffx.46311.1.S1_at	At_genome	unknown protein	2.26383	0.0204367
Gra.2359.1.S1_at	At_genome	|Beta galactosidase 1	2.26232	5.72e-05
GhiAffx.6056.1.S1_s_at	At_genome	60S ribosomal protein	2.26042	0.0209801
GhiAffx.25472.1.A1_s_at	At_genome	PATHOGENESIS-RELATED ; chitin binding	2.25487	0.0317588
GraAffx.12114.1.A1_s_at	At_genome	NPR1-LIKE PROTEIN 3; protein binding	2.25351	0.00371085
GhiAffx.5664.1.S1_s_at	At_genome	PSII D2 protein	2.25111	0.00517855
Gra.1642.1.A1_s_at	At_genome	sarcosine oxidase family protein	2.2508	0.0223227
GhiAffx.13045.1.S1_at	At_genome	ubiquitin-protein ligase	2.24935	0.0118214
GraAffx.16508.1.A1_x_at	At_genome	amino acid transporter family protein	2.24883	2.36e-05
GhiAffx.24723.1.S1_at	At_genome	GTP binding	2.24805	0.000219
Ghi.7105.1.S1_at	GhGI	DT050308	2.24612	0.014644
GhiAffx.13191.1.A1_at	GhGI	DT45985	2.24121	0.00469666
Ghi.4597.1.S1_at	At_genome	Arabidopsis H(+)-ATPase 5); ATPase	2.2404	0.0147227
GhiAffx.46678.1.S1_at	At_genome	cysteine-type endopeptidase	2.23807	0.0295762
GhiAffx.24941.1.S1_at	At_genome	MECHANOSENSITIVE CHANNEL OF SMALL CONDUCTANCE-LIKE 10	2.23331	0.0417818
GhiAffx.42232.1.S1_at	RefSeq	predicted protein [Populus trichocarpa]	2.23267	0.0437448
Ghi.1457.1.S1_s_at	GhGI	DN781479	2.23067	0.0103586
GhiAffx.23083.1.A1_s_at	At_genome	iron ion binding / monooxygenase/ oxygen binding	2.23023	0.0191632
GhiAffx.61860.1.S1_at	At_genome	Gar1 RNA-binding region family protein	2.22923	0.036988
Gra.2885.1.S1_s_at	At_genome	hydrolase, alpha/beta fold family protein	2.2273	0.0273077
Ghi.9897.1.S1_s_at	At_genome	pfkB-type carbohydrate kinase family protein	2.22696	0.00233098
GhiAffx.9792.1.S1_s_at	At_genome	calcium ion binding	2.22596	0.00854841
Ghi.9092.1.A1_s_at	At_genome	pyrrolidone-carboxylate peptidase family protein	2.22329	0.0011918
Ghi.6180.1.A1_at	GhGI	CO494646	2.21801	0.0324981
Gra.1663.1.A1_s_at	At_genome	AAA-type ATPase family protein	2.21552	0.0194641
Ghi.7907.2.A1_at	GhGI	DT463334	2.21203	0.0268636
Ghi.10296.3.S1_x_at	GhGI	DT468127	2.21143	0.0168608
GhiAffx.11094.1.A1_at	At_genome	amino acid transmembrane transporter	2.20881	0.0210247
Gra.2980.1.A1_s_at	At_genome	unknown protein	2.20666	0.0216911
GhiAffx.21490.1.S1_at	At_genome	kinase/ protein kinase/ protein serine/threonine kinase	2.20639	0.0194526
Ghi.1023.2.S1_at	GhGI	DT049308	2.20196	0.00424684
Ghi.10481.3.S1_s_at	GhGI	DN758487	2.20155	0.0195455
Ghi.8787.1.S1_s_at	At_genome	protein kinase	2.19574	0.032909
Ghi.10487.2.S1_s_at	Genbank	unknown	2.1951	0.00942922
Ghi.3700.3.A1_s_at	At_genome	RADICAL-INDUCED CELL DEATH1	2.19431	0.00234954
GhiAffx.14296.1.A1_s_at	At_genome	photoassimilate-responsive protein	2.1937	0.0247327
Ghi.8107.1.S1_at	At_genome	peroxidase 17 (PER17) (P17)	2.19021	0.0346685
GhiAffx.22890.1.S1_s_at	At_genome	zinc finger (GATA type) family protein	2.1866	0.00964339
Gra.139.1.A1_s_at	At_genome	myb family transcription factor	2.18585	0.0111407
Ghi.101.1.S1_s_at	At_genome	prenylcysteine oxidase	2.18493	0.0052602
Ghi.4064.2.A1_at	At_genome	unknown protein	2.17992	0.000675
GhiAffx.58511.1.S1_at	At_genome	CYTOKININ RESPONSE FACTOR 2; DNA binding / transcription factor	2.17939	0.00817949
Ghi.9197.3.S1_at	At_genome	plastocyanin-like domain-containing protein	2.17851	0.00632582
GhiAffx.13724.1.A1_at	At_genome	unknown protein	2.17471	0.0380618
GraAffx.28529.1.S1_s_at	At_genome	ARABIDOPSIS RAB GTPASE HOMOLOG A2C; GTP binding	2.17338	0.00714077
GhiAffx.29174.1.S1_s_at	At_genome	pentatricopeptide (PPR) repeat-containing protein	2.17109	0.0491319
Ghi.9190.1.A1_at	At_genome	DNA binding	2.17073	0.00150067
Ghi.9690.1.S1_at	At_genome	RPM1 INTERACTING PROTEIN 4; protein binding	2.16443	0.00910981
Gra.137.1.A1_s_at	At_genome	scarecrow transcription factor family protein	2.16238	0.0134604
Ghi.9706.1.S1_s_at	GhGI	AI725767	2.16128	0.043241
Ghi.4064.1.A1_at	At_genome	unknown	2.15991	0.00388765
Ghi.3824.1.S1_s_at	At_genome	histone H4	2.15716	0.00993666
Ghi.1545.1.A1_s_at	At_genome	CHLORORESPIRATORY REDUCTION	2.15268	0.00990759
Ghi.9932.2.A1_s_at	At_genome	PROHIBITIN 4	2.15084	0.0308177
Ghi.5914.1.A1_s_at	At_genome	protein disulfide isomerase	2.14914	0.00143597
Ghi.5007.1.A1_at	GhGI	DT049479	2.14882	0.00907651
GhiAffx.16191.1.S1_at	At_genome	mall heat shock protein	2.14821	0.0257794
Ghi.7870.1.S1_at	At_genome	| zinc ion binding	2.14565	0.0125687
Ghi.10750.1.S1_at	At_genome	heavy-metal-associated domain-containing protein	2.14447	0.0388904
GhiAffx.52522.1.S1_at	At_genome	NONEXPRESSER OF PR GENES ; protein binding / transcription activator	2.13829	0.02656
GhiAffx.45421.1.S1_at	At_genome	unknown protein	2.13669	0.0469616
Ghi.1398.1.S1_at	GhGI	CA992953	2.13393	0.00897405
Ghi.2580.1.S1_s_at	GhGI	DT046904	2.13017	0.000749
GhiAffx.22085.1.A1_at	At_genome	leucine-rich repeat family protein	2.12975	0.041575
Ghi.2692.2.S1_at	At_genome	calmodulin-binding protein	2.12858	0.000697
GarAffx.5818.1.S1_s_at	GhGI	BF278946	2.12552	0.0301026
Ghi.9334.1.A1_s_at	At_genome	leucine-rich repeat protein	2.12375	0.0435553
GhiAffx.35935.1.S1_at	GhGI	DW479246.1	2.12284	0.00576157
GraAffx.33618.1.A1_at	At_genome	GLUCOSE HYPERSENSITIVE 1; structural constituent of ribosome	2.12233	0.0325721
Ghi.6860.1.A1_at	At_genome	PROFILIN 4; actin binding	2.12231	0.0423673
Ghi.3938.2.S1_s_at	GhGI	DT571293	2.1216	0.00843653
Gra.605.1.A1_s_at	At_genome	TRANSPARENT TESTA 7; flavonoid 3'-monooxygenase	2.11832	0.00144043
Ghi.4165.1.A1_at	At_genome	DNA-3-methyladenine glycosylase (MAG)	2.11786	0.00847219
Ghi.1999.1.A1_s_at	At_genome	salt tolerance zinc finger; nucleic acid binding / transcription factor/ transcription repressor/ zinc ion binding	2.11331	0.00375402
GhiAffx.20860.1.S1_s_at	GhGI	DW520468.1	2.11276	0.000734
GhiAffx.6667.1.A1_s_at	At_genome	haloacid dehalogenase-like hydrolase family protein	2.11047	0.0280943
Gra.740.1.S1_s_at	At_genome	rhodanese-like domain-containing protein	2.10618	0.0456577
GhiAffx.7763.1.S1_at	Genbank	unknown	2.10528	0.00168773
Ghi.3582.1.A1_s_at	GhGI	DT464042	2.09944	0.0214984
Gra.2702.3.S1_s_at	At_genome	ATP binding / kinase/ protein kinase	2.09911	0.00855646
GhiAffx.49663.1.S1_at	GhGI	DT467939	2.09766	0.00276915
Ghi.1500.1.S1_at	At_genome	aldo/keto reductase family protein	2.09707	0.0278333
Ghi.9240.1.S1_s_at	At_genome	WRKY33; transcription factor	2.09585	0.0163231
Ghi.8610.2.S1_at	At_genome	CCR4-NOT transcription complex protein	2.0951	0.000548
GhiAffx.15196.1.S1_at	At_genome	tRNA (adenine-N1-)-methyltransferase	2.09504	0.0403892
Ghi.8319.1.S1_at	At_genome	nknown protein	2.09403	0.015977
Ghi.10033.1.S1_s_at	At_genome	3-KETOACYL-COA SYNTHASE 20; fatty acid elongase	2.09311	0.000995
GraAffx.1012.1.S1_at	At_genome	exostosin family protein	2.09257	0.0102899
GraAffx.23080.1.S1_s_at	At_genome	immunophilin-related / FKBP-type peptidyl-prolyl cis-trans isomerase-related	2.09034	0.0287781
Gra.3002.1.A1_s_at	At_genome	CYSTEINE-RICH RLK10; ATP binding / kinase/ protein kinase/ protein serine	2.08914	0.00314178
GhiAffx.63702.3.A1_s_at	At_genome	hydrophobic protein	2.0816	0.0170286
GhiAffx.24403.1.S1_s_at	GhGI	DW510967.1	2.07811	0.00223817
GhiAffx.7473.1.S1_at	At_genome	electron carrier/ heme binding	2.07782	0.0145766
GhiAffx.6170.1.A1_s_at	At_genome	2,3-diketo-5-methylthio-1-phosphopentane phosphatase family	2.07594	0.0123997
GhiAffx.1589.25.S1_s_at	At_genome	AT-TCP20; transcription factor	2.07555	0.0185033
GhiAffx.6277.1.S1_at	GhGI	DW498685.1	2.07524	0.000276
GhiAffx.44558.1.S1_s_at	At_genome	protease inhibitor/seed storage/lipid transfer protein	2.07499	0.0174076
Ghi.9277.1.A1_s_at	At_genome	dehydroascorbate reductase 1	2.07444	0.0115987
Ghi.1646.1.S1_s_at	At_genome	DICARBOXYLATE TRANSPORT 2.1	2.07345	0.0289006
Ghi.10296.2.S1_s_at	At_genome	heavy-metal-associated domain-containing protein	2.0734	0.00603768
GhiAffx.31721.2.S1_s_at	At_genome	EIN3-BINDING F BOX PROTEIN 1; protein binding / ubiquitin-protein ligase	2.07183	0.0104117
GhiAffx.7770.1.A1_at	At_genome	pentatricopeptide (PPR) repeat-containing protein	2.07133	0.0316078
Ghi.3442.2.A1_x_at	At_genome	unknown protein	2.07084	0.00145627
GraAffx.15391.1.A1_at	At_genome	RNA-DEPENDENT RNA POLYMERASE 1; RNA-directed RNA polymerase	2.06918	0.010072
Ghi.455.1.S1_at	GhGI	DR459416	2.06703	0.0162814
Ghi.2352.1.A1_at	At_genome	|AMMONIUM TRANSPORTER 1;1; ammonium transmembrane transporter	2.0651	0.0128644
GhiAffx.8099.1.A1_s_at	At_genome	isocitrate dehydrogenase (NAD+)/ oxidoreductase	2.06478	0.0264989
GhiAffx.44802.1.S1_at	At_genome	protein serine/threonine kinase/ protein tyrosine kinase	2.06395	0.000294
Ghi.5389.1.A1_at	GhGI	DT047944	2.06206	0.03015
Ghi.5465.1.A1_at	GhGI	DT047653	2.0617	0.00555076
GraAffx.13158.1.A1_s_at	At_genome	(ZWILLE; translation initiation factor	2.06168	0.00880237
Ghi.5954.1.A1_at	At_genome	unknown protein	2.06092	0.0366553
Ghi.4405.1.S1_at	At_genome	copper chaperone	2.05574	0.0031606
GhiAffx.6699.1.S1_at	At_genome	DNAJ heat shock protein	2.05028	0.0454953
GhiAffx.18998.1.A1_at	At_genome	basic helix-loop-helix (bHLH) family protein	2.0499	0.0124204
Ghi.2688.2.A1_at	At_genome	unknown protein	2.04879	0.00340324
GhiAffx.1112.1.S1_s_at	At_genome	WLIM1; transcription factor/ zinc ion binding	2.04668	0.0412106
GhiAffx.51436.1.S1_s_at	At_genome	Dof-type zinc finger domain-containing protein	2.0454	0.00366366
GhiAffx.29105.1.S1_at	At_genome	hydrogen-translocating pyrophosphatase	2.04221	0.00977022
GhiAffx.25651.1.S1_at	At_genome	unknown protein	2.04162	0.00148299
Ghi.9282.1.S1_s_at	GhGI	DT465999	2.0415	0.000219
GhiAffx.7701.2.A1_a_at	Genbank	unknown	2.03833	0.00803238
GhiAffx.3502.1.S1_at	At_genome	TP binding / aminoacyl-tRNA ligase/ lysine-tRNA ligase/ nucleic acid binding	2.0357	0.0381582
Ghi.7115.1.S1_s_at	At_genome	ETHYLENE-INSENSITIVE3; transcription factor	2.03239	0.00585846
Ghi.8266.1.S1_s_at	At_genome	CYTOCHROME B5 ISOFORM B; heme binding	2.03044	0.00837956
Ghi.10750.2.S1_s_at	At_genome	heavy-metal-associated domain-containing protein	2.03032	0.0427829
Ghi.4905.1.A1_at	GhGI	DT049955	2.02981	0.0376649
GhiAffx.55382.1.S1_at	At_genome	acyl-CoA oxidase	2.0272	0.00105813
Ghi.2611.1.A1_at	At_genome	protein kinase family protein	2.02696	0.00405588
Ghi.1847.1.S1_at	At_genome	dipeptide transporter/ transporter/ tripeptide transporter	2.0268	0.000269
Ghi.1549.1.S1_at	At_genome	embryo-specific protein-related	2.02659	0.00946263
Gra.2678.1.S1_s_at	At_genome	plastid-lipid associated protein	2.0262	0.00536783
Ghi.8397.1.A1_at	At_genome	oxidoreductase, zinc-binding dehydrogenase family protein	2.02584	0.00435607
GhiAffx.35559.1.S1_s_at	At_genome	hydroxyproline-rich glycoprotein family protein	2.02205	0.0118123
Gra.562.1.A1_s_at	At_genome	COLD, CIRCADIAN RHYTHM, AND RNA BINDING 2; RNA binding / double-stranded DNA binding	2.02003	0.0343136
Ghi.3440.1.A1_at	At_genome	SENESCENCE-ASSOCIATED GENE 101; carboxylesterase	2.01939	0.00526727
GhiAffx.13394.1.A1_at	At_genome	pentatricopeptide (PPR) repeat-containing protein	2.01918	0.00292991
GhiAffx.2606.1.S1_at	At_genome	kinase/ protein kinase	2.0172	0.0174006
GraAffx.33550.1.A1_s_at	At_genome	HIGH MOBILITY GROUP B 3; DNA binding protein	2.01627	0.0408203
Ghi.2091.1.A1_s_at	At_genome	unknown protein	2.01572	0.0219995
Ghi.5775.1.S1_s_at	At_genome	ethylene binding / glycogen synthase kinase	2.01416	0.00904356
GhiAffx.42904.1.S1_at	At_genome	beta-caryophyllene synthase/ alpha-humulene synthase	2.0124	0.0277295
GhiAffx.62037.1.S1_x_at	At_genome	desulfoglucosinolate sulfotransferase	2.0116	0.0065682
Ghi.3776.1.A1_at	GhGI	DR463043	2.01156	0.0236115
Ghi.2692.1.S1_at	At_genome	calmodulin-binding protein	2.01028	0.00266422
Gra.81.1.A1_at	At_genome	unknown protein	2.00927	0.00906646
GhiAffx.49923.1.A1_x_at	Genbank	unknown protein	2.0092	0.00708522
GhiAffx.24594.1.S1_at	At_genome	threonine kinase/ protein tyrosine kinase	2.00539	0.00173236
Ghi.4849.1.A1_s_at	At_genome	unknown protein	2.00239	0.00449761
Gra.610.1.S1_x_at	At_genome	unknown protein	2.00225	0.0408889
Gra.2627.1.S1_s_at	At_genome	spermidine synthase	2.00091	0.0422575
Ghi.4423.1.A1_s_at	GhGI	DT053226	2.00087	0.0314465
Ghi.9258.2.S1_at	At_genome	VQ motif-containing protein	2.00051	0.00612734
GhiAffx.47674.1.A1_at	At_genome	MEMBRANE-ANCHORED UBIQUITIN-FOLD PROTEIN 4 PRECURSOR	2.00014	0.000624
