# Supplementary material for: Genome wide expression profiling of two accession of G. herbaceum L. in response to drought
Source: BMC Genomics. 2012 Mar 16;13:94. doi: 10.1186/1471-2164-13-94 (PMC3320563; doi:10.1186/1471-2164-13-94)
Supplement: Additional file 8 — Analysis of differentially expressed TFs. Excel file containing the summary result of expressed TFs number in both the accessions under drought and irrigated condition. Arabidopsis homolog IDs were mapped from TAIR10. [file 1471-2164-13-94-S8.XLSX]

## Sheet: Sheet1
Additional file 8: Analysis of differentially expressed TFs.
TFs family	Vagad irrigated (43)	Tair hits(43)	RAHS-14 irrigated (36)	Tair hits(36)	Vagad Drought (22)	Tair hits(22)	RAHS-14 Drought (40)	Tair hits(40)
ABI3VP1	0	-	0	-	1	At4g30080	0	-
Alfin-like	0	-	1	At3g11200	0	-	0	-
AP2-EREBP	2	At1g78080;At4g23750	3	At1g53910;At3g16770;At5g07580	0	-	9	At1g19210;At1g28360;At3g16770;At4g23750;At4g34410;At5g07580;At5g44210;At5g47220;At5g47230
ARF	0	-	2	At1g19850;At1g30330	2	At2g46530;At4g30080	1	At5g62000
bHLH	7	At1g09530;At1g29950;At1g32640;At1g68810;At2g40200;At4g00050;At5g57150	2	At4g02590;At4g29100	4	At1g09250;At1g09530;At1g68810;At2g40200	2	At2g42280;At3g47640
bZIP	4	At1g77920;At2g46270;At4g34590;At5g24800	3	At2g42380;At4g36730;At5g28770	2	At4g34000;At4g34590	4	At1g77920;At3g62420;At4g36730;At5g28770
BZR	0	-	1	At1g75080	0	-	1	At1g75080
C2C2-CO-like	3	At5g24930;At5g54470;At5g57660	0	-	3	At5g24930;At5g54470;At5g57660	1	At1g28050
C2C2-Dof	2	At3g47500;At5g60850	1	At3g61850	1	At1g28310	1	At1g64620
C2C2-Gata	0	-	1	At5g25830	1	At4g32890	1	At5g66320
C2C2-YABBY	0	-	1	At2g45190	1	At2g45190	0	-
C2H2	2	At3g02830;At5g12330	1	At3g18290	0	-	1	At1g27730
C3H	2	At2g04240;At3g19910	0	-	1	At3g19910	0	-
CCAAT-HAP5	0	-	2	At1g56170;At3g48590	0	-	1	At1g56170
EIL	0	-	0	-	0	-	1	At3g20770
G2-like	2	At3g24120;At4g18020	3	-	1	At3g24120	0	-
GRAS	3	At5g48150;At5g52510;At5g66770	0	-	0	-	3	At1g07530;At4g37650;At5g41920
GRF	0	-	1	-	0	-	0	-
Homeobox	3	At2g35940;At3g01470;At4g16780	3	At1g25550;At1g49560;At1g68670	1	At4g16780	1	At4g35550
HSF	2	At2g26150;At4g11660	1	At5g62020	1	At2g26150	0	-
MADS	0	-	1	At5g13790	0	-	0	-
MYB	5	At2g46410;At4g38620;At5g14750;At5g15310;At5g35550	2	At1g09540;At4g38620	1	At5g35550	2	At1g22640;At3g06490
NAC	1	At3g49530	2	At3g04070;At4g27410	1	At2g17040	3	At3g04070;At4g27410;At5g08790
NLP	1	At4g35270	0	-	0	-	0	-
Orphan	1	At1g06040	0	-	1	At1g06040	0	-
SBP	0	-	1	At2g42200	0	-	0	-
TCP	2	At3g02150;At3g47620	0	-	0	-	1	At3g27010
WRKY	1	At1g62300	4	At1g80840;At2g47260;At4g24240;At5g49520	0	-	7	At1g29860;At1g80840;At2g23320;At2g24570;At2g38470;At3g56400;At4g24240
