# Supplementary material for: Genome wide expression profiling of two accession of G. herbaceum L. in response to drought
Source: BMC Genomics. 2012 Mar 16;13:94. doi: 10.1186/1471-2164-13-94 (PMC3320563; doi:10.1186/1471-2164-13-94)
Supplement: Additional file 10 — BlastN analysis of both transcriptome contigs and singlets against the NCBI NR database. Excel file containing summary result of BLAST analysis and short description. [file 1471-2164-13-94-S10.XLS]

## Sheet: sheet1
Additional file 10: BlastN analysis of both transcriptome contigs and singlets against NCBI NR database
Query id	Subject id	% identity	alignment length	mismatches	gap openings	q. start	q. end	s. start	s. end	e-value	bit score		Description
vagad leaf_949	gi|147835464|emb|CAN61119.1|	78.75	80	17	0	642	721	78	157	4e-14	84		hypothetical protein [Vitis vinifera]
vagad leaf_1341	gi|13449404|ref|NP_085587.1|	95.83	96	4	0	1	96	430	525	5e-50	199		cytochrome c oxidase subunit 1 [Arabidopsis thaliana]
vagad leaf_1778	gi|115464309|ref|NP_001055754.1|	36.73	637	352	19	43	660	36	640	3e-77	293		Os05g0460000 [Oryza sativa (japonica cultivar-group)]
vagad leaf_368	gi|170576554|ref|XP_001893676.1|	68	50	9	1	217	266	12	54	6e-10	69.7		hypothetical protein Bm1_11025 [Brugia malayi]
vagad leaf_1521	gi|157348007|emb|CAO22594.1|	77.14	35	8	0	24	58	68	102	5e-08	60.5		unnamed protein product [Vitis vinifera]
vagad leaf_222	gi|547683|sp|P36181.1|HSP80_SOLLC	49.28	207	94	7	81	284	275	473	9e-33	145		RecName: Full=Heat shock cognate protein 80
vagad leaf_222	gi|547683|sp|P36181.1|HSP80_SOLLC	47.83	138	65	4	380	515	567	699	8e-13	79.3		RecName: Full=Heat shock cognate protein 80
vagad leaf_994	gi|78033430|emb|CAJ30045.1|	42.31	104	55	3	355	456	26	126	3e-08	64.3		conserved hypothetical protein [Magnetospirillum gryphiswaldense]
vagad leaf_1340	gi|159895667|gb|ABX10444.1|	48.7	462	197	12	1	446	1	438	2e-92	343		phosphoethanolamine N-methyltransferase [Gossypium hirsutum]
vagad leaf_1537	gi|225446693|ref|XP_002282107.1|	49.2	502	208	17	2	485	170	642	7e-95	352		PREDICTED: hypothetical protein [Vitis vinifera]
vagad leaf_1175	gi|74486738|gb|ABA12222.1|	45.31	426	211	11	32	450	1	411	3e-77	293		translation elongation factor 1A-6 [Gossypium hirsutum]
vagad leaf_3908	gi|1864017|dbj|BAA09709.1|	55.45	431	153	13	22	436	27	434	3e-99	366		elongation factor-1 alpha [Nicotiana tabacum]
vagad leaf_896	gi|224129430|ref|XP_002320584.1|	30.38	237	145	8	11	240	127	350	4e-11	72		predicted protein [Populus trichocarpa]
vagad leaf_880	gi|224118378|ref|XP_002317804.1|	37.89	190	115	3	11	200	177	363	1e-17	93.6		predicted protein [Populus trichocarpa]
vagad leaf_482	gi|12620883|gb|AAG61121.1|AF329935_1	57.82	403	157	9	31	431	44	435	5e-111	405		ribulose-1,5-bisphosphate carboxylase/oxygenase activase 2 [Gossypium hirsutum]
vagad leaf_741	gi|12620881|gb|AAG61120.1|	59.45	402	137	15	42	434	24	408	1e-97	360		ribulose-1,5-bisphosphate carboxylase/oxygenase activase 1 [Gossypium hirsutum]
vagad leaf_784	gi|73620644|sp|Q6SJV8.2|CRD1_GOSHI	61.7	329	120	5	96	423	82	405	2e-103	379		RecName: Full=Magnesium-protoporphyrin IX monomethyl ester [oxidative] cyclase, chloroplastic; Short=Mg-protoporphyrin IX monomethyl ester oxidative cyclase; Flags: Precursor
vagad leaf_815	gi|223547801|gb|EEF49293.1|	43	400	192	10	19	405	2	378	3e-42	176		glyceraldehyde 3-phosphate dehydrogenase, putative [Ricinus communis]
vagad leaf_764	gi|66732625|gb|AAY52460.1|	42.37	295	163	6	3	296	67	355	1e-38	164		geranylgeranyl hydrogenase [Lotus corniculatus var. japonicus]
vagad leaf_941	gi|1781348|emb|CAA71408.1|	49.85	343	148	12	1	335	31	357	3e-59	232		homologous to plastidic aldolases [Solanum tuberosum]
vagad leaf_628	gi|266742|sp|Q01289.1|POR_PEA	37.14	420	222	14	22	423	4	399	4e-23	113		RecName: Full=Protochlorophyllide reductase, chloroplastic; Short=PCR; AltName: Full=NADPH-protochlorophyllide oxidoreductase; Short=POR; Flags: Precursor
vagad leaf_4390	gi|223533180|gb|EEF34937.1|	35.05	311	187	8	2	308	159	458	3e-29	133		transferase, transferring glycosyl groups, putative [Ricinus communis]
vagad leaf_560	gi|225433491|ref|XP_002265088.1|	49.4	83	41	1	18	100	140	221	1e-10	69.3		PREDICTED: hypothetical protein [Vitis vinifera]
vagad leaf_1278	gi|225444525|ref|XP_002275015.1|	38.93	280	148	6	9	279	97	362	2e-34	149		PREDICTED: hypothetical protein isoform 1 [Vitis vinifera]
vagad leaf_859	gi|225444377|ref|XP_002267414.1|	57.67	352	115	9	1	338	4	335	2e-90	336		PREDICTED: hypothetical protein [Vitis vinifera]
vagad leaf_700	gi|139389983|ref|YP_001123583.1|	51.52	99	46	2	1	99	1	97	2e-12	74.7		ribosomal protein S11 [Draba nemorosa]
vagad leaf_2528	gi|30696056|ref|NP_849818.1|	44.37	444	216	15	8	440	420	843	3e-73	279		LOS1 (Low expression of osmotically responsive genes 1); translation elongation factor/ translation factor, nucleic acid binding [Arabidopsis thaliana]
vagad leaf_1391	gi|147789493|emb|CAN67413.1|	52.88	278	110	7	1	270	20	284	1e-52	210		hypothetical protein [Vitis vinifera]
vagad leaf_1315	gi|4754913|gb|AAD29049.1|AF132854_1	85.71	287	39	2	81	367	21	305	3e-128	462		carbonic anhydrase isoform 1 [Gossypium hirsutum]
vagad leaf_1306	gi|224119532|ref|XP_002331184.1|	36.13	357	210	9	13	365	59	401	5e-36	155		predicted protein [Populus trichocarpa]
vagad leaf_5486	gi|146215994|gb|ABQ10199.1|	47.06	357	174	9	1	351	1	348	7e-58	228		cysteine protease Cp1 [Actinidia deliciosa]
vagad leaf_3952	gi|225432062|ref|XP_002280604.1|	43.75	400	186	12	1	384	2	378	1e-43	181		PREDICTED: hypothetical protein [Vitis vinifera]
vagad leaf_629	gi|167367|gb|AAA99868.1|	46.67	315	146	10	42	348	29	329	2e-57	226		peroxidase
vagad leaf_3239	gi|157332446|emb|CAO70659.1|	44.73	313	158	9	1	308	1	303	2e-54	216		unnamed protein product [Vitis vinifera]
vagad leaf_1554	gi|224067463|ref|XP_002302490.1|	45.1	153	76	4	7	153	254	404	1e-20	102		cationic amino acid transporter [Populus trichocarpa]
vagad leaf_1650	gi|224111860|ref|XP_002316006.1|	33.08	393	224	13	2	379	141	509	2e-36	157		predicted protein [Populus trichocarpa]
vagad leaf_322	gi|223532911|gb|EEF34679.1|	50.21	243	85	11	1	228	237	458	2e-42	176		glutamate decarboxylase, putative [Ricinus communis]
vagad leaf_568	gi|118484458|gb|ABK94105.1|	42.07	290	154	7	2	286	184	464	2e-36	157		unknown [Populus trichocarpa]
vagad leaf_5156	gi|19569160|gb|AAL92037.1|AF488305_1	62.73	161	52	4	17	174	104	259	1e-42	176		apoplastic anionic gaiacol peroxidase [Gossypium hirsutum]
vagad leaf_401	gi|21632092|gb|AAL33696.1|	41.67	288	148	8	2	282	91	365	3e-23	113		alpha-tubulin [Halteria grandinella]
vagad leaf_1664	gi|225427714|ref|XP_002264345.1|	46.48	284	146	6	22	305	97	374	4e-48	195		PREDICTED: hypothetical protein [Vitis vinifera]
vagad leaf_845	gi|1345698|sp|P27518.2|CB21_GOSHI	42.21	289	123	10	1	269	1	265	1e-37	160		RecName: Full=Chlorophyll a-b binding protein 151, chloroplastic; AltName: Full=LHCII type II CAB-151; Short=LHCP; Flags: Precursor
vagad leaf_1811	gi|4689382|gb|AAD27878.1|AF139466_1	67.36	242	65	6	36	271	37	270	2e-77	292		chlorophyll a/b binding protein CP29 [Vigna radiata]
vagad leaf_5171	gi|58201024|gb|AAW66657.1|	43.75	96	49	2	2	95	73	165	6e-10	68.6		thiamine biosynthetic enzyme [Picrorhiza kurrooa]
vagad leaf_1813	gi|225423963|ref|XP_002282443.1|	53.04	181	81	3	21	201	601	777	7e-43	177		PREDICTED: hypothetical protein isoform 2 [Vitis vinifera]
vagad leaf_3963	gi|224084209|ref|XP_002307234.1|	49.42	342	147	10	1	333	7	331	1e-65	254		hypothetical protein POPTRDRAFT_716206 [Populus trichocarpa]
vagad leaf_556	gi|450880|emb|CAA54419.1|	46.24	279	138	7	2	277	318	587	3e-50	202		heat shock cognate 70-1 [Arabidopsis thaliana]
vagad leaf_4731	gi|224109060|ref|XP_002315066.1|	45.15	237	114	7	4	234	226	452	8e-33	144		predicted protein [Populus trichocarpa]
vagad leaf_596	gi|157342126|emb|CAO64239.1|	46.13	271	133	7	11	277	14	275	3e-38	162		unnamed protein product [Vitis vinifera]
vagad leaf_1742	gi|222630505|gb|EEE62637.1|	38.8	183	92	7	83	252	84	259	1e-19	100		hypothetical protein OsJ_17440 [Oryza sativa Japonica Group]
vagad leaf_828	gi|510240|emb|CAA43420.1|	43.48	184	90	5	25	202	95	270	6e-26	120		RNA binding protein [Arabidopsis thaliana]
vagad leaf_1701	gi|6136121|sp|O82627.1|SSG1_ANTMA	40.39	411	189	14	2	387	112	491	4e-63	246		RecName: Full=Granule-bound starch synthase 1, chloroplastic/amyloplastic; AltName: Full=Granule-bound starch synthase I; Short=GBSS-I; Flags: Precursor
vagad leaf_1449	gi|4049348|emb|CAA22573.1|	44.44	90	39	2	27	111	196	279	5e-08	60.1		putative protein [Arabidopsis thaliana]
vagad leaf_2347	gi|312160|emb|CAA51679.1|	51.47	272	110	8	1	263	77	335	4e-41	172		ubiquitin [Solanum lycopersicum]
vagad leaf_2347	gi|312160|emb|CAA51679.1|	50.74	272	112	8	1	263	1	259	5e-39	165		ubiquitin [Solanum lycopersicum]
vagad leaf_2347	gi|312160|emb|CAA51679.1|	50.74	272	112	8	1	263	229	487	5e-39	165		ubiquitin [Solanum lycopersicum]
vagad leaf_2347	gi|312160|emb|CAA51679.1|	52.53	158	65	4	1	154	381	532	8e-25	118		ubiquitin [Solanum lycopersicum]
vagad leaf_203	gi|226872|prf||1609235A	40	150	84	5	1	148	1	146	1e-11	73.6		chlorophyll a/b binding protein
vagad leaf_4961	gi|225466065|ref|XP_002264028.1|	58.56	111	45	1	1	111	91	200	1e-31	138		PREDICTED: hypothetical protein [Vitis vinifera]
vagad leaf_2991	gi|195619030|gb|ACG31345.1|	51.2	166	73	3	10	172	115	275	2e-27	125		sedoheptulose-1,7-bisphosphatase [Zea mays]
vagad leaf_2843	gi|150416573|gb|ABR68794.1|	52.69	279	125	6	5	282	3	275	2e-48	196		aquaporin PIP1-2 [Gossypium hirsutum]
vagad leaf_5458	gi|223529339|gb|EEF31307.1|	33.77	151	91	3	111	255	110	257	6e-12	75.1		cytochrome P450, putative [Ricinus communis]
vagad leaf_1415	gi|224064850|ref|XP_002301582.1|	65.83	240	61	5	22	252	10	237	2e-76	289		light-harvesting complex II protein Lhcb2 [Populus trichocarpa]
vagad leaf_1699	gi|224062595|ref|XP_002300858.1|	37.92	269	134	8	1	255	1	250	2e-29	133		hypothetical protein POPTRDRAFT_551203 [Populus trichocarpa]
vagad leaf_1733	gi|164604980|dbj|BAF98286.1|	45.95	185	75	6	1	174	73	243	3e-26	122		isopentenyl-diphosphate Delta-isomerase [Hevea brasiliensis]
vagad leaf_451	gi|225428973|ref|XP_002264383.1|	41.38	290	140	7	5	282	90	361	3e-43	179		PREDICTED: hypothetical protein [Vitis vinifera]
vagad leaf_4506	gi|223533800|gb|EEF35532.1|	39.33	239	120	7	25	249	14	241	1e-27	127		chlorophyll A/B binding protein, putative [Ricinus communis]
vagad leaf_497	gi|289920|gb|AAA18529.1|	88.12	261	29	2	1	261	6	264	1e-115	419		chlorophyll A/B binding protein
vagad leaf_3787	gi|223525797|gb|EEF28243.1|	38.49	252	127	9	1	241	1	235	4e-26	121		Salt-tolerance protein, putative [Ricinus communis]
vagad leaf_1071	gi|223529130|gb|EEF31110.1|	60	180	66	3	38	215	145	320	5e-47	191		dtdp-glucose 4-6-dehydratase, putative [Ricinus communis]
vagad leaf_235	gi|194707692|gb|ACF87930.1|	54.04	161	64	6	51	208	118	271	9e-29	130		unknown [Zea mays]
vagad leaf_1436	gi|153810909|ref|ZP_01963577.1|	54.55	99	44	1	198	296	6	103	8e-16	88.6		hypothetical protein RUMOBE_01295 [Ruminococcus obeum ATCC 29174]
vagad leaf_1646	gi|224122412|ref|XP_002318827.1|	47.85	163	82	2	22	184	3	162	8e-23	110		predicted protein [Populus trichocarpa]
vagad leaf_770	gi|83283967|gb|ABC01891.1|	55.8	181	77	3	5	185	253	430	4e-36	154		tubulin alpha-5 chain-like protein [Solanum tuberosum]
vagad leaf_342	gi|224124190|ref|XP_002330127.1|	51.74	259	108	9	1	255	1	246	2e-54	216		light-harvesting complex I protein Lhca4 [Populus trichocarpa]
vagad leaf_66	gi|223543274|gb|EEF44806.1|	52.1	238	102	4	28	260	43	273	9e-60	233		conserved hypothetical protein [Ricinus communis]
vagad leaf_2515	gi|225440003|ref|XP_002281642.1|	52.94	136	43	4	1	119	138	269	3e-21	104		PREDICTED: hypothetical protein [Vitis vinifera]
vagad leaf_186	gi|223547349|gb|EEF48844.1|	38.69	274	154	7	2	270	490	754	8e-36	154		lipoxygenase, putative [Ricinus communis]
vagad leaf_745	gi|223551300|gb|EEF52786.1|	51.57	159	58	6	4	153	124	272	4e-28	127		conserved hypothetical protein [Ricinus communis]
vagad leaf_1515	gi|224102193|ref|XP_002312583.1|	56.64	143	54	3	86	225	160	297	3e-27	125		predicted protein [Populus trichocarpa]
vagad leaf_536	gi|223548410|gb|EEF49901.1|	38.17	131	69	5	31	156	2	125	2e-07	58.2		conserved hypothetical protein [Ricinus communis]
vagad leaf_964	gi|15221071|ref|NP_172630.1|	40.3	201	113	4	1	198	144	340	6e-25	118		ATRBP45B; RNA binding [Arabidopsis thaliana]
vagad leaf_341	gi|32401253|gb|AAP80800.1|	49.06	265	104	7	2	253	68	314	8e-50	200		class VII chitinase precursor [Gossypium hirsutum]
vagad leaf_4192	gi|226263|prf||1503276A	71.09	211	59	2	65	275	37	245	7e-68	261		chlorophyll a/b binding protein
vagad leaf_966	gi|75148243|sp|Q84TQ7.1|GAI_GOSHI	51.78	197	88	4	31	225	346	537	3e-43	178		RecName: Full=DELLA protein GAI; AltName: Full=Gibberellic acid-insensitive mutant protein; AltName: Full=GhGAI
vagad leaf_1159	gi|224073124|ref|XP_002303983.1|	53.17	252	92	8	14	254	367	603	2e-46	189		predicted protein [Populus trichocarpa]
vagad leaf_148	gi|110931694|gb|ABH02846.1|	44.71	85	45	2	1	84	207	290	6e-09	63.5		MYB transcription factor MYB180 [Glycine max]
vagad leaf_477	gi|223540545|gb|EEF42112.1|	38.29	175	82	5	3	165	501	661	5e-12	73.9		conserved hypothetical protein [Ricinus communis]
vagad leaf_1213	gi|83356299|gb|ABC16634.1|	39.79	191	82	9	8	182	204	377	1e-15	86.3		protein phosphatase PP2C [Gossypium hirsutum]
vagad leaf_2628	gi|118485072|gb|ABK94399.1|	37.89	161	86	6	7	163	172	322	4e-14	80.9		unknown [Populus trichocarpa]
vagad leaf_827	gi|225470567|ref|XP_002272662.1|	42.51	207	101	7	32	231	148	343	3e-24	115		PREDICTED: hypothetical protein [Vitis vinifera]
vagad leaf_2496	gi|224054274|ref|XP_002298178.1|	43.71	151	81	2	1	151	1	147	7e-13	77.4		light-harvesting complex II protein Lhcb6 [Populus trichocarpa]
vagad leaf_638	gi|224109746|ref|XP_002315298.1|	44.2	224	108	4	1	219	1	212	1e-34	150		light-harvesting complex I protein Lhca1 [Populus trichocarpa]
vagad leaf_1630	gi|224073168|ref|XP_002304005.1|	37.96	274	147	11	4	267	84	344	2e-24	116		f-box family protein [Populus trichocarpa]
vagad leaf_456	gi|224073594|ref|XP_002304117.1|	43.32	187	85	5	11	188	247	421	3e-18	94.7		predicted protein [Populus trichocarpa]
vagad leaf_1527	gi|223529288|gb|EEF31258.1|	48.29	292	145	6	1	292	1	286	7e-52	207		serine-pyruvate aminotransferase, putative [Ricinus communis]
vagad leaf_5716	gi|224054554|ref|XP_002298318.1|	71.29	317	75	5	7	314	149	458	4e-104	381		predicted protein [Populus trichocarpa]
vagad leaf_5504	gi|543905|sp|P35694.1|BRU1_SOYBN	59.49	79	31	1	5	83	129	206	2e-19	98.2		RecName: Full=Brassinosteroid-regulated protein BRU1; Flags: Precursor
vagad leaf_4241	gi|224126585|ref|XP_002329591.1|	44.68	141	76	2	4	144	727	865	6e-19	96.7		predicted protein [Populus trichocarpa]
vagad leaf_4325	gi|225446461|ref|XP_002277475.1|	47.72	241	96	7	7	235	675	897	2e-33	146		PREDICTED: hypothetical protein [Vitis vinifera]
vagad leaf_1198	gi|224057968|ref|XP_002299414.1|	42.06	233	122	7	1	229	1	224	3e-22	108		hypothetical protein POPTRDRAFT_709002 [Populus trichocarpa]
vagad leaf_5757	gi|18076088|emb|CAC80550.1|	94.22	173	10	0	31	203	1	173	4e-84	313		cyclophilin [Ricinus communis]
vagad leaf_722	gi|225469185|ref|XP_002275624.1|	50	172	84	2	43	214	41	210	9e-33	143		PREDICTED: hypothetical protein [Vitis vinifera]
vagad leaf_1743	gi|224060333|ref|XP_002300147.1|	37.18	312	167	9	2	301	120	414	1e-32	144		adenosylhomocysteinase/s-adenosyl-l-homocysteine hydrolase [Populus trichocarpa]
vagad leaf_2190	gi|223540958|gb|EEF42516.1|	38.06	155	84	4	2	152	223	369	5e-19	97.1		pectin acetylesterase, putative [Ricinus communis]
vagad leaf_988	gi|51971475|dbj|BAD44402.1|	48.76	121	58	3	63	182	61	178	5e-19	97.8		putative ribosomal protein S9 [Arabidopsis thaliana]
vagad leaf_1221	gi|118486729|gb|ABK95200.1|	51.33	113	47	3	107	218	66	171	2e-23	113		unknown [Populus trichocarpa]
vagad leaf_4746	gi|19171725|gb|AAL85657.1|	47.19	89	36	2	38	121	3	85	2e-10	68.2		trypsin inhibitor [Theobroma sylvestre]
vagad leaf_440	gi|195605028|gb|ACG24344.1|	48.45	161	73	5	44	200	43	197	2e-24	115		photosystem I reaction center subunit XI [Zea mays]
vagad leaf_1406	gi|223549574|gb|EEF51062.1|	43.92	255	115	7	24	263	50	291	8e-32	141		conserved hypothetical protein [Ricinus communis]
vagad leaf_150	gi|399213|sp|P31542.1|CLPAB_SOLLC	49.06	159	72	4	2	157	728	880	1e-23	112		RecName: Full=ATP-dependent Clp protease ATP-binding subunit clpA homolog CD4B, chloroplastic; Flags: Precursor
vagad leaf_2188	gi|225426188|ref|XP_002279525.1|	43.8	121	48	4	4	115	81	190	8e-14	79.7		PREDICTED: hypothetical protein [Vitis vinifera]
vagad leaf_167	gi|63099797|gb|AAY32946.1|	51.5	233	92	8	1	225	32	251	1e-45	187		actin [Absidia parricida]
vagad leaf_1836	gi|223544266|gb|EEF45787.1|	93.87	163	10	0	2	164	895	1057	5e-90	332		glycine dehydrogenase, putative [Ricinus communis]
vagad leaf_1349	gi|4754913|gb|AAD29049.1|AF132854_1	48.36	213	80	5	6	204	111	307	1e-39	166		carbonic anhydrase isoform 1 [Gossypium hirsutum]
vagad leaf_1399	gi|194454813|gb|ACF71455.1|	48.65	222	98	5	22	237	115	326	2e-28	129		cinnamyl alcohol dehydrogenase [Gossypium hirsutum]
vagad leaf_5547	gi|13430203|gb|AAK25768.1|AF336307_1	56.48	108	46	1	1	108	1	107	1e-23	112		auxin-repressed protein like-protein [Malus x domestica]
vagad leaf_1266	gi|157357851|emb|CAO64856.1|	49.69	159	71	4	1	156	114	266	7e-25	117		unnamed protein product [Vitis vinifera]
vagad leaf_1047	gi|125711079|gb|ABN51235.1|	47.37	76	15	1	1	76	592	642	9e-09	62.8		phospholipase D alpha [Gossypium hirsutum]
vagad leaf_3631	gi|224103497|ref|XP_002313079.1|	34.48	203	98	6	14	203	1	181	5e-10	68.2		predicted protein [Populus trichocarpa]
vagad leaf_685	gi|119657103|gb|ABL86676.1|	57.45	141	59	1	18	158	61	200	3e-34	147		GLP2 [Gossypium barbadense]
vagad leaf_3706	gi|42541154|gb|AAS19470.1|	41.22	148	76	4	15	157	96	237	1e-18	95.5		delta tonoplast intrinsic protein TIP2;3 [Triticum aestivum]
vagad leaf_8759	gi|225458701|ref|XP_002284973.1|	77.7	296	63	2	1	294	108	402	4e-119	431		PREDICTED: hypothetical protein [Vitis vinifera]
vagad leaf_1113	gi|223550181|gb|EEF51668.1|	38.59	184	98	8	2	179	314	488	3e-19	99.4		calnexin, putative [Ricinus communis]
vagad leaf_1013	gi|10039641|gb|AAG12204.1|AF287482_5	42.19	128	42	6	120	226	1	117	3e-09	66.6		Orf122 [Chlorobium tepidum]
vagad leaf_1729	gi|224101253|ref|XP_002312203.1|	51.22	123	54	3	2	122	133	251	5e-19	96.7		predicted protein [Populus trichocarpa]
vagad leaf_3558	gi|224063653|ref|XP_002301248.1|	47.94	267	135	4	22	288	120	382	5e-56	221		predicted protein [Populus trichocarpa]
vagad leaf_2039	gi|1352821|sp|P31333.2|RBS_GOSHI	94.51	164	9	0	16	179	19	182	2e-88	327		RecName: Full=Ribulose bisphosphate carboxylase small chain, chloroplastic; Short=RuBisCO small subunit; Flags: Precursor
vagad leaf_1246	gi|120680|sp|P26517.1|G3PX_HORVU	53.08	260	101	9	7	258	15	261	4e-47	191		RecName: Full=Glyceraldehyde-3-phosphate dehydrogenase, cytosolic
vagad leaf_4590	gi|1352821|sp|P31333.2|RBS_GOSHI	99.25	134	1	0	29	162	49	182	2e-75	284		RecName: Full=Ribulose bisphosphate carboxylase small chain, chloroplastic; Short=RuBisCO small subunit; Flags: Precursor
vagad leaf_1749	gi|136707|sp|P26291.1|UCRIA_PEA	38.42	177	92	6	2	171	47	213	3e-12	75.1		RecName: Full=Cytochrome b6-f complex iron-sulfur subunit, chloroplastic; AltName: Full=Rieske iron-sulfur protein; Short=RISP; Short=ISP; AltName: Full=Plastohydroquinone:plastocyanin oxidoreductase iron-sulfur protein; Flags: Precursor
vagad leaf_1203	gi|147796457|emb|CAN74806.1|	37.96	216	122	6	2	213	219	426	5e-12	74.7		hypothetical protein [Vitis vinifera]
vagad leaf_2044	gi|73761689|gb|AAZ83344.1|	49.75	199	96	4	8	206	104	298	3e-38	162		ACC oxidase 3 [Gossypium hirsutum]
vagad leaf_910	gi|223533839|gb|EEF35570.1|	44.85	136	73	2	7	142	197	330	1e-09	65.5		glutamate-1-semialdehyde 2,1-aminomutase, putative [Ricinus communis]
vagad leaf_8514	gi|46237494|emb|CAG25586.1|	56.25	96	38	1	1	96	1	92	1e-12	77.4		histone H1 [Pisum sativum]
vagad leaf_1301	gi|462013|sp|P35016.1|ENPL_CATRO	53.85	104	40	4	19	118	627	726	2e-16	89.4		RecName: Full=Endoplasmin homolog; AltName: Full=GRP94 homolog; Flags: Precursor
vagad leaf_630	gi|225443630|ref|XP_002279836.1|	46.15	65	35	0	64	128	37	101	1e-06	55.8		PREDICTED: hypothetical protein [Vitis vinifera]
vagad leaf_1014	gi|224099787|ref|XP_002311618.1|	54.2	131	56	3	81	211	56	182	1e-25	119		hypothetical protein POPTRDRAFT_564827 [Populus trichocarpa]
vagad leaf_3437	gi|224144439|ref|XP_002325290.1|	85.44	158	22	1	27	184	401	557	4e-73	276		predicted protein [Populus trichocarpa]
vagad leaf_1754	gi|223551304|gb|EEF52790.1|	57.86	140	57	2	26	164	13	151	2e-35	152		Plastocyanin A, chloroplast precursor, putative [Ricinus communis]
vagad leaf_9359	gi|223543040|gb|EEF44575.1|	81.86	215	34	2	13	226	73	283	1e-96	355		conserved hypothetical protein [Ricinus communis]
vagad leaf_190	gi|224090821|ref|XP_002309096.1|	48.8	125	58	4	22	146	5	123	2e-17	92.4		predicted protein [Populus trichocarpa]
vagad leaf_296	gi|217071146|gb|ACJ83933.1|	39.87	158	76	7	19	167	14	161	1e-10	69.3		unknown [Medicago truncatula]
vagad leaf_455	gi|22597174|gb|AAN03474.1|	42.79	222	98	5	2	210	39	244	1e-28	129		syntaxin [Glycine max]
vagad leaf_768	gi|223535009|gb|EEF36692.1|	48.06	283	106	9	1	265	451	710	9e-53	210		5-methyltetrahydropteroyltriglutamate--homocysteine methyltransferase, putative [Ricinus communis]
vagad leaf_1423	gi|223538504|gb|EEF40109.1|	44.96	258	133	7	2	257	242	492	9e-34	147		conserved hypothetical protein [Ricinus communis]
vagad leaf_631	gi|224093408|ref|XP_002309915.1|	36.05	172	106	3	1	171	1	169	2e-15	85.5		predicted protein [Populus trichocarpa]
vagad leaf_1015	gi|11131949|sp|Q9ZPP1.1|CALR_BERST	37.94	253	141	8	3	249	120	362	3e-31	139		RecName: Full=Calreticulin; Flags: Precursor
vagad leaf_4803	gi|224090212|ref|XP_002308954.1|	43.18	132	71	3	10	141	87	214	7e-14	79.7		predicted protein [Populus trichocarpa]
vagad leaf_5138	gi|225439608|ref|XP_002266957.1|	41.18	187	101	6	44	227	16	196	1e-24	117		PREDICTED: hypothetical protein [Vitis vinifera]
vagad leaf_4665	gi|224078910|ref|XP_002305676.1|	61.86	215	79	2	4	218	457	668	3e-72	275		predicted protein [Populus trichocarpa]
vagad leaf_4426	gi|223545868|gb|EEF47371.1|	45.63	252	126	7	22	270	75	318	5e-36	155		calreticulin, putative [Ricinus communis]
vagad leaf_1539	gi|224073124|ref|XP_002303983.1|	53.11	241	109	4	8	248	154	390	1e-49	200		predicted protein [Populus trichocarpa]
vagad leaf_2926	gi|223547748|gb|EEF49240.1|	35.77	137	63	6	1	118	1	131	1e-08	62.8		Chaperone protein dnaJ 8, chloroplast precursor, putative [Ricinus communis]
vagad leaf_3573	gi|8698891|gb|AAF78511.1|AF195209_1	54.55	77	34	1	1	76	1	77	9e-14	79.3		polypeptide precursor of photosystem II [Pyrus pyrifolia]
vagad leaf_850	gi|223535382|gb|EEF37056.1|	44.05	84	46	1	39	122	417	499	7e-08	59.7		oligopeptide transporter, putative [Ricinus communis]
vagad leaf_3691	gi|224103125|ref|XP_002312934.1|	32.31	195	128	3	20	214	159	349	3e-17	92		flavonoid o-methyltransferase predicted protein [Populus trichocarpa]
vagad leaf_1339	gi|224066763|ref|XP_002302203.1|	44.68	188	89	5	22	203	225	403	2e-27	126		predicted protein [Populus trichocarpa]
vagad leaf_979	gi|224090749|ref|XP_002309071.1|	51.75	114	53	2	68	181	26	137	3e-17	92		predicted protein [Populus trichocarpa]
vagad leaf_1784	gi|224102209|ref|XP_002312591.1|	51.05	190	89	4	20	208	14	200	1e-31	140		predicted protein [Populus trichocarpa]
vagad leaf_1561	gi|133902299|gb|ABO41830.1|	39.48	233	133	7	1	232	1	226	2e-22	109		alcohol dehydrogenase A [Gossypium raimondii]
vagad leaf_906	gi|225429074|ref|XP_002270921.1|	42.6	169	67	5	22	176	198	350	7e-19	97.1		PREDICTED: hypothetical protein [Vitis vinifera]
vagad leaf_944	gi|223539220|gb|EEF40813.1|	71.83	71	20	0	2	72	189	259	7e-26	119		Benzoate carboxyl methyltransferase, putative [Ricinus communis]
vagad leaf_3964	gi|225428556|ref|XP_002284627.1|	48.25	143	71	3	3	145	86	225	1e-23	112		PREDICTED: hypothetical protein [Vitis vinifera]
vagad leaf_1780	gi|225431711|ref|XP_002267516.1|	46.5	200	85	9	14	207	190	373	3e-28	128		PREDICTED: similar to HDA14 (histone deacetylase 14); histone deacetylase [Vitis vinifera]
vagad leaf_388	gi|223528989|gb|EEF30980.1|	32.7	159	100	4	1	157	1	154	1e-12	75.5		Major latex protein, putative [Ricinus communis]
vagad leaf_1497	gi|15224046|ref|NP_178547.1|	84.93	146	21	1	1	145	1	146	3e-67	257		ferredoxin thioredoxin reductase catalytic beta chain family protein [Arabidopsis thaliana]
vagad leaf_1624	gi|223551260|gb|EEF52746.1|	41.67	108	61	2	45	152	379	484	2e-10	68.2		calcium lipid binding protein, putative [Ricinus communis]
vagad leaf_1596	gi|40850676|gb|AAR23816.2|	40.58	138	72	4	3	136	135	266	7e-08	59.7		betaine-aldehyde dehydrogenase [Gossypium hirsutum]
vagad leaf_4397	gi|225454391|ref|XP_002279302.1|	48.41	126	57	3	62	184	109	229	8e-18	93.2		PREDICTED: hypothetical protein [Vitis vinifera]
vagad leaf_861	gi|118487026|gb|ABK95344.1|	36.06	208	107	6	17	209	125	321	2e-15	85.9		unknown [Populus trichocarpa]
vagad leaf_8365	gi|223538079|gb|EEF39690.1|	63.16	247	91	0	2	248	37	283	7e-84	313		Leucoanthocyanidin dioxygenase, putative [Ricinus communis]
vagad leaf_4376	gi|224059444|ref|XP_002299849.1|	45.38	130	63	3	20	146	116	240	7e-11	70.1		predicted protein [Populus trichocarpa]
vagad leaf_473	gi|125538883|gb|EAY85278.1|	50	162	55	6	1	150	1	148	3e-21	104		hypothetical protein OsI_06649 [Oryza sativa Indica Group]
vagad leaf_625	gi|224143592|ref|XP_002325009.1|	42.27	97	47	2	2	94	868	959	9e-09	62.8		predicted protein [Populus trichocarpa]
vagad leaf_4697	gi|6911549|emb|CAB72128.1|	42.24	232	115	8	5	230	447	665	2e-26	122		heat shock protein 70 [Cucumis sativus]
vagad leaf_527	gi|224082534|ref|XP_002306732.1|	44.83	116	58	3	3	116	188	299	4e-14	80.5		predicted protein [Populus trichocarpa]
vagad leaf_1710	gi|1173256|sp|P46299.1|RS4_GOSHI	59.29	113	42	3	28	140	111	219	1e-22	109		RecName: Full=40S ribosomal protein S4
vagad leaf_2794	gi|225466194|ref|XP_002264862.1|	47.1	155	54	4	27	154	19	172	9e-24	112		PREDICTED: hypothetical protein [Vitis vinifera]
vagad leaf_655	gi|225457881|ref|XP_002269982.1|	51.89	106	41	3	5	105	9	109	2e-17	91.7		PREDICTED: hypothetical protein isoform 1 [Vitis vinifera]
vagad leaf_942	gi|147787229|emb|CAN69132.1|	31.52	184	115	5	3	184	26	200	8e-12	74.3		hypothetical protein [Vitis vinifera]
vagad leaf_1223	gi|29836465|gb|AAM78185.1|	45.37	108	53	3	12	118	17	119	1e-13	79		putative SAH7 protein [Gossypium herbaceum]
vagad leaf_1488	gi|223546832|gb|EEF48329.1|	48.21	168	82	4	21	187	269	432	2e-22	109		porphobilinogen synthase, putative [Ricinus communis]
vagad leaf_2819	gi|225424364|ref|XP_002284976.1|	72	50	14	0	42	91	22	71	5e-13	76.6		PREDICTED: hypothetical protein [Vitis vinifera]
vagad leaf_940	gi|25067747|gb|AAN65341.1|	50	124	60	2	48	171	201	322	2e-22	108		thioredoxin/transketolase fusion protein [synthetic construct]
vagad leaf_4300	gi|224064764|ref|XP_002301551.1|	37.68	138	51	5	96	233	184	286	2e-10	70.1		predicted protein [Populus trichocarpa]
vagad leaf_747	gi|223537425|gb|EEF39053.1|	85.96	235	33	0	2	236	206	440	2e-104	382		Aspartic proteinase nepenthesin-1 precursor, putative [Ricinus communis]
vagad leaf_7073	gi|224091991|ref|XP_002309428.1|	86.09	151	21	0	75	225	25	175	4e-73	278		hypothetical protein POPTRDRAFT_416266 [Populus trichocarpa]
vagad leaf_7073	gi|224091991|ref|XP_002309428.1|	40.48	84	49	1	136	219	205	287	4e-11	72		hypothetical protein POPTRDRAFT_416266 [Populus trichocarpa]
vagad leaf_8996	gi|83356299|gb|ABC16634.1|	69.86	219	56	6	1	213	1	215	2e-74	281		protein phosphatase PP2C [Gossypium hirsutum]
vagad leaf_59	gi|157346620|emb|CAO16689.1|	48.03	152	63	3	44	195	238	373	5e-22	107		unnamed protein product [Vitis vinifera]
vagad leaf_4518	gi|224057968|ref|XP_002299414.1|	63.86	83	27	2	56	137	127	207	3e-19	97.4		hypothetical protein POPTRDRAFT_709002 [Populus trichocarpa]
vagad leaf_1405	gi|224062099|ref|XP_002300754.1|	43.07	202	101	7	1	196	1	194	5e-25	117		predicted protein [Populus trichocarpa]
vagad leaf_7263	gi|164652940|gb|ABY65003.1|	100	171	0	0	2	172	33	203	1e-95	351		14-3-3d protein [Gossypium hirsutum]
vagad leaf_3488	gi|225435718|ref|XP_002283531.1|	71.3	216	62	0	2	217	251	466	2e-86	322		PREDICTED: hypothetical protein [Vitis vinifera]
vagad leaf_579	gi|115463933|ref|NP_001055566.1|	71.57	102	24	2	2	101	275	373	7e-30	132		Os05g0418000 [Oryza sativa (japonica cultivar-group)]
vagad leaf_1151	gi|77744869|gb|ABB02388.1|	50.78	128	55	3	2	126	7	129	9e-21	102		temperature-induced lipocalin' [Gossypium arboreum]
vagad leaf_1722	gi|20009|emb|CAA43429.1|	47.19	89	28	3	2	81	162	240	5e-11	70.1		ribonucleoprotein [Nicotiana tabacum]
vagad leaf_8932	gi|223540700|gb|EEF42263.1|	88.55	166	19	0	2	167	362	527	6e-84	312		conserved hypothetical protein [Ricinus communis]
vagad leaf_5216	gi|224068823|ref|XP_002302834.1|	41.92	198	86	6	24	208	425	606	7e-15	84.3		predicted protein [Populus trichocarpa]
vagad leaf_35	gi|225451312|ref|XP_002278643.1|	34.5	229	141	5	3	227	66	289	5e-20	101		PREDICTED: hypothetical protein [Vitis vinifera]
vagad leaf_408	gi|223635320|sp|A4PU48.1|METK_MEDTR	49.38	160	63	4	2	153	245	394	2e-26	121		RecName: Full=S-adenosylmethionine synthetase; Short=AdoMet synthetase; AltName: Full=Methionine adenosyltransferase; Short=MAT
vagad leaf_1769	gi|21780187|gb|AAM77651.1|AF522274_1	69.47	131	38	2	17	147	87	215	7e-34	146		cp10-like protein [Gossypium hirsutum]
vagad leaf_1806	gi|147770482|emb|CAN62678.1|	63.64	99	21	1	10	108	128	211	2e-24	115		hypothetical protein [Vitis vinifera]
vagad leaf_5407	gi|223541197|gb|EEF42752.1|	64.91	228	71	4	2	227	181	401	3e-69	265		serine-threonine protein kinase, plant-type, putative [Ricinus communis]
vagad leaf_811	gi|225461355|ref|XP_002284644.1|	35.48	155	77	6	84	226	55	198	4e-09	65.1		PREDICTED: hypothetical protein [Vitis vinifera]
vagad leaf_1822	gi|225424474|ref|XP_002281677.1|	51.69	89	40	3	2	90	463	548	2e-09	64.7		PREDICTED: hypothetical protein [Vitis vinifera]
vagad leaf_690	gi|223537716|gb|EEF39337.1|	62.2	82	23	2	19	97	135	211	2e-18	95.1		dehydroascorbate reductase, putative [Ricinus communis]
vagad leaf_8548	gi|223534230|gb|EEF35945.1|	86.22	225	30	1	2	226	159	382	5e-106	387		60S ribosomal protein L3, putative [Ricinus communis]
vagad leaf_465	gi|220702737|gb|ACL81167.1|	43.1	116	56	4	1	111	152	262	6e-13	76.6		auxin-responsive protein IAA1 [Mirabilis jalapa]
vagad leaf_1503	gi|224077612|ref|XP_002305327.1|	72.45	196	54	0	5	200	70	265	2e-79	298		predicted protein [Populus trichocarpa]
vagad leaf_997	gi|15553478|gb|AAL01887.1|AF404403_1	37.8	164	87	5	2	159	489	643	4e-12	73.9		acyl-CoA oxidase [Glycine max]
vagad leaf_1265	gi|224125688|ref|XP_002319651.1|	36.84	133	52	5	5	121	304	420	2e-11	71.6		predicted protein [Populus trichocarpa]
vagad leaf_1097	gi|223537387|gb|EEF39015.1|	70.21	47	14	0	5	51	182	228	2e-10	68.2		arginine/serine-rich splicing factor, putative [Ricinus communis]
vagad leaf_6742	gi|224082428|ref|XP_002306690.1|	90.31	196	18	1	1	195	278	473	1e-102	375		predicted protein [Populus trichocarpa]
vagad leaf_4880	gi|224141269|ref|XP_002323997.1|	42.74	117	60	2	2	118	414	523	3e-15	84.3		predicted protein [Populus trichocarpa]
vagad leaf_4457	gi|224129734|ref|XP_002328789.1|	66.33	98	32	1	22	119	288	384	1e-29	132		predicted protein [Populus trichocarpa]
vagad leaf_366	gi|55792822|gb|AAV65494.1|	51.81	83	25	2	3	78	775	849	2e-10	68.2		trehalose 6-phosphate synthase [Gossypium hirsutum]
vagad leaf_179	gi|125711079|gb|ABN51235.1|	50	78	30	3	5	78	676	748	3e-09	64.3		phospholipase D alpha [Gossypium hirsutum]
vagad leaf_3232	gi|223635320|sp|A4PU48.1|METK_MEDTR	96.55	145	5	0	2	146	250	394	3e-69	263		RecName: Full=S-adenosylmethionine synthetase; Short=AdoMet synthetase; AltName: Full=Methionine adenosyltransferase; Short=MAT
vagad leaf_1304	gi|224123920|ref|XP_002330242.1|	78.38	37	6	1	64	98	98	134	2e-08	61.6		predicted protein [Populus trichocarpa]
vagad leaf_1723	gi|157345934|emb|CAO15631.1|	49.15	118	56	3	2	118	341	455	3e-16	87.4		unnamed protein product [Vitis vinifera]
vagad leaf_1788	gi|3059095|emb|CAA04526.1|	43.08	130	55	4	2	123	1237	1355	4e-15	84		magnesium chelatase subunit [Glycine max]
vagad leaf_442	gi|225427917|ref|XP_002274871.1|	55.42	166	70	4	22	187	163	324	3e-38	160		PREDICTED: hypothetical protein [Vitis vinifera]
vagad leaf_4456	gi|225461808|ref|XP_002285634.1|	83.11	225	33	3	1	220	237	461	7e-109	396		PREDICTED: hypothetical protein [Vitis vinifera]
vagad leaf_55	gi|223539511|gb|EEF41099.1|	33.64	220	123	8	3	215	87	290	2e-18	95.9		tetracycline transporter, putative [Ricinus communis]
vagad leaf_621	gi|192910730|gb|ACF06473.1|	56.96	79	33	1	49	127	28	105	4e-14	80.5		light-inducible protein ATLS1 [Elaeis guineensis]
vagad leaf_817	gi|18396370|ref|NP_564287.1|	38.1	126	72	3	2	125	511	632	8e-11	69.7		unknown protein [Arabidopsis thaliana]
vagad leaf_1585	gi|225458605|ref|XP_002284724.1|	56.34	71	30	1	9	79	122	191	2e-11	71.6		PREDICTED: hypothetical protein [Vitis vinifera]
vagad leaf_5471	gi|8671350|emb|CAB95025.1|	76.82	220	46	3	2	218	100	317	2e-92	342		pectin methylesterase [Nicotiana tabacum]
vagad leaf_6900	gi|224138056|ref|XP_002326507.1|	86.24	218	28	2	2	219	290	505	2e-106	388		predicted protein [Populus trichocarpa]
vagad leaf_9004	gi|224131668|ref|XP_002321148.1|	78.67	211	45	0	2	212	88	298	1e-85	319		nitrate transporter, H+/oligopeptide symporter POT family [Populus trichocarpa]
vagad leaf_1655	gi|21593729|gb|AAM65696.1|	39.27	191	84	7	3	178	2	175	3e-21	105		ADP,ATP carrier-like protein [Arabidopsis thaliana]
vagad leaf_3611	gi|223530285|gb|EEF32182.1|	40.43	94	52	2	19	112	413	502	8e-07	57.4		ETHYLENE-INSENSITIVE3 protein, putative [Ricinus communis]
vagad leaf_5554	gi|147810287|emb|CAN75822.1|	47.54	183	82	6	9	186	133	306	3e-33	144		hypothetical protein [Vitis vinifera]
vagad leaf_2116	gi|312129|emb|CAA51664.1|	40.7	199	109	5	17	212	1038	1230	1e-22	109		protoporphyrin IX:Mg Chelatase [Antirrhinum majus]
vagad leaf_5505	gi|223536767|gb|EEF38408.1|	39.2	176	96	5	2	171	338	508	6e-18	94.4		cytochrome P450, putative [Ricinus communis]
vagad leaf_704	gi|225451443|ref|XP_002269664.1|	54.35	92	24	4	12	96	209	289	6e-14	80.1		PREDICTED: hypothetical protein [Vitis vinifera]
vagad leaf_4706	gi|225435790|ref|XP_002285744.1|	46.39	194	90	5	1	189	145	329	3e-30	134		PREDICTED: hypothetical protein [Vitis vinifera]
vagad leaf_1451	gi|147789805|emb|CAN62935.1|	35.29	221	105	11	23	214	170	381	1e-13	79.7		hypothetical protein [Vitis vinifera]
vagad leaf_346	gi|224090230|ref|XP_002308957.1|	40	125	59	6	17	134	483	598	1e-08	62.4		predicted protein [Populus trichocarpa]
vagad leaf_1057	gi|11036950|gb|AAG27431.1|	40.14	147	64	4	4	139	62	195	3e-14	80.9		QM-like protein [Elaeis guineensis]
vagad leaf_1816	gi|224131934|ref|XP_002321214.1|	59.15	142	56	2	3	144	225	364	5e-36	153		predicted protein [Populus trichocarpa]
vagad leaf_1570	gi|115470052|ref|NP_001058625.1|	55.17	87	32	2	30	113	593	675	4e-10	67.4		Os06g0725900 [Oryza sativa (japonica cultivar-group)]
vagad leaf_1128	gi|147798613|emb|CAN72185.1|	47.18	195	93	6	2	194	530	716	3e-30	134		hypothetical protein [Vitis vinifera]
vagad leaf_4669	gi|225459348|ref|XP_002285804.1|	42.99	214	92	8	2	200	171	369	7e-27	124		PREDICTED: hypothetical protein [Vitis vinifera]
vagad leaf_280	gi|118489599|gb|ABK96601.1|	39.33	150	72	3	2	142	118	257	2e-14	81.6		unknown [Populus trichocarpa x Populus deltoides]
vagad leaf_5089	gi|224145416|ref|XP_002325635.1|	73.12	93	18	3	22	111	120	208	3e-28	127		predicted protein [Populus trichocarpa]
vagad leaf_1332	gi|194475604|gb|ACF74549.1|	52.48	101	42	2	11	109	192	288	6e-14	80.1		RAV [Nicotiana tabacum]
vagad leaf_1160	gi|79320099|ref|NP_001031199.1|	54.39	171	74	3	43	212	77	244	2e-28	128		CRT1 (CALRETICULIN 1); calcium ion binding [Arabidopsis thaliana]
vagad leaf_5231	gi|223549005|gb|EEF50494.1|	55.34	103	45	1	2	104	140	241	7e-23	109		phosphomannomutase, putative [Ricinus communis]
vagad leaf_1440	gi|225444013|ref|XP_002274947.1|	37.2	164	100	3	3	166	1178	1338	6e-15	83.6		PREDICTED: hypothetical protein [Vitis vinifera]
vagad leaf_961	gi|194346220|gb|ABR68691.2|	64.15	106	30	3	22	121	93	196	9e-28	126		ascorbate peroxidase [Theobroma cacao]
vagad leaf_1369	gi|224104867|ref|XP_002313598.1|	40.88	137	57	5	17	140	75	200	3e-08	61.2		predicted protein [Populus trichocarpa]
vagad leaf_1259	gi|7012724|gb|AAF35186.1|AF195865_1	51.22	123	56	3	1	122	1	120	2e-18	94.7		lipid transfer protein precursor [Gossypium hirsutum]
vagad leaf_6077	gi|118132686|gb|ABK60194.1|	97.34	188	5	0	4	191	102	289	1e-100	368		PIP1 protein [Gossypium hirsutum]
vagad leaf_1738	gi|115477781|ref|NP_001062486.1|	60.71	56	21	1	17	72	379	433	5e-09	63.5		Os08g0557600 [Oryza sativa (japonica cultivar-group)]
vagad leaf_1277	gi|223527031|gb|EEF29218.1|	42.7	89	44	2	31	116	293	377	2e-11	72.4		RNA binding protein, putative [Ricinus communis]
vagad leaf_3678	gi|224059326|ref|XP_002299827.1|	42.38	151	76	5	2	148	148	291	3e-19	97.8		predicted protein [Populus trichocarpa]
vagad leaf_105	gi|220702721|gb|ACL81159.1|	60.24	83	32	1	15	97	119	200	4e-21	103		putative auxin/aluminum-responsive protein [Mirabilis jalapa]
vagad leaf_9167	gi|225451571|ref|XP_002274892.1|	87.17	187	24	0	1	187	379	565	1e-84	315		PREDICTED: hypothetical protein [Vitis vinifera]
vagad leaf_8936	gi|224056427|ref|XP_002298851.1|	58.71	264	53	7	1	208	131	394	4e-67	257		predicted protein [Populus trichocarpa]
vagad leaf_1637	gi|116781901|gb|ABK22290.1|	41.21	165	95	2	16	180	9	171	3e-19	98.2		unknown [Picea sitchensis]
vagad leaf_6112	gi|7528270|gb|AAF63202.1|AF240679_1	88.14	118	14	0	2	119	510	627	3e-54	213		poly(A)-binding protein [Cucumis sativus]
vagad leaf_1523	gi|224099853|ref|XP_002311645.1|	44.7	132	71	2	3	134	104	233	7e-19	96.7		predicted protein [Populus trichocarpa]
vagad leaf_5533	gi|223535465|gb|EEF37134.1|	84.91	159	24	0	2	160	87	245	4e-78	293		conserved hypothetical protein [Ricinus communis]
vagad leaf_69	gi|149208374|gb|ABR21761.1|	57.65	85	33	2	4	87	62	144	2e-14	81.6		calmodulin [Actinidia eriantha f. alba]
vagad leaf_778	gi|1130684|emb|CAA87084.1|	47.24	163	75	4	38	196	404	559	4e-20	101		acetohydroxyacid synthase [Gossypium hirsutum]
vagad leaf_4888	gi|13398537|gb|AAK21920.1|AF338252_1	45.9	183	84	4	2	178	264	437	1e-24	116		BiP-isoform D [Glycine max]
vagad leaf_1791	gi|225432784|ref|XP_002283323.1|	43.75	112	62	1	1	112	42	152	9e-17	89.4		PREDICTED: hypothetical protein [Vitis vinifera]
vagad leaf_1791	gi|225432784|ref|XP_002283323.1|	34.82	112	72	1	1	112	225	335	1e-10	69.3		PREDICTED: hypothetical protein [Vitis vinifera]
vagad leaf_8913	gi|225452944|ref|XP_002284224.1|	86.44	118	16	0	2	119	129	246	2e-46	187		PREDICTED: hypothetical protein [Vitis vinifera]
vagad leaf_225	gi|147782990|emb|CAN68564.1|	43.11	167	79	5	40	199	36	193	1e-21	105		hypothetical protein [Vitis vinifera]
vagad leaf_1557	gi|147844656|emb|CAN82138.1|	46.59	88	45	2	119	206	128	213	3e-11	72		hypothetical protein [Vitis vinifera]
vagad leaf_327	gi|548746|sp|P36688.1|RK12_NICSY	77.78	72	15	1	64	135	116	186	8e-21	102		RecName: Full=50S ribosomal protein L12, chloroplastic; AltName: Full=CL12; Flags: Precursor
vagad leaf_9021	gi|225468496|ref|XP_002270328.1|	89.22	102	11	0	2	103	49	150	1e-44	181		PREDICTED: hypothetical protein [Vitis vinifera]
vagad leaf_3972	gi|15223001|ref|NP_172256.1|	55.73	131	44	3	44	168	6	128	4e-27	124		RPS15A (RIBOSOMAL PROTEIN S15A); structural constituent of ribosome [Arabidopsis thaliana]
vagad leaf_2440	gi|223545765|gb|EEF47269.1|	39.45	109	48	3	27	126	44	143	3e-11	71.2		Ocs element-binding factor, putative [Ricinus communis]
vagad leaf_7324	gi|152206074|gb|ABS30422.1|	77.36	159	35	1	2	159	213	371	3e-65	250		acyl-ACP thioesterase FatA [Ricinus communis]
vagad leaf_3977	gi|148645874|gb|ABR01222.1|	42.08	183	100	5	22	202	90	268	8e-21	103		MYB10 [Gossypium hirsutum]
vagad leaf_439	gi|225440964|ref|XP_002283313.1|	57.26	117	37	2	2	112	57	166	4e-18	94		PREDICTED: hypothetical protein [Vitis vinifera]
vagad leaf_8966	gi|224131390|ref|XP_002328527.1|	53.81	197	91	0	3	199	266	462	3e-64	247		cytochrome P450 [Populus trichocarpa]
vagad leaf_1122	gi|218193194|gb|EEC75621.1|	55.13	78	34	1	26	103	13	89	1e-09	65.9		hypothetical protein OsI_12341 [Oryza sativa Indica Group]
vagad leaf_1372	gi|231586|sp|P29685.1|ATPBM_HEVBR	59.86	147	45	4	43	183	274	412	3e-35	151		RecName: Full=ATP synthase subunit beta, mitochondrial; Flags: Precursor
vagad leaf_7571	gi|225429650|ref|XP_002281141.1|	87.12	132	16	1	2	133	103	233	2e-60	234		PREDICTED: hypothetical protein [Vitis vinifera]
vagad leaf_1093	gi|82623403|gb|ABB87116.1|	51.24	121	44	6	1	115	1	112	9e-13	75.9		40S ribosomal protein S19-like [Solanum tuberosum]
vagad leaf_623	gi|225431247|ref|XP_002274205.1|	56.25	80	32	2	11	89	24	101	5e-15	83.6		PREDICTED: hypothetical protein [Vitis vinifera]
vagad leaf_943	gi|15292699|gb|AAK92718.1|	43.53	85	41	3	4	86	406	485	9e-08	59.3		putative S-adenosyl-L-homocysteinas protein [Arabidopsis thaliana]
vagad leaf_9148	gi|157348345|emb|CAO23132.1|	69.05	168	52	0	2	169	152	319	1e-63	245		unnamed protein product [Vitis vinifera]
vagad leaf_3002	gi|223530293|gb|EEF32190.1|	91.93	161	13	0	3	163	63	223	3e-80	300		serine-threonine protein kinase, plant-type, putative [Ricinus communis]
vagad leaf_4145	gi|224107677|ref|XP_002314559.1|	40.37	161	93	3	2	162	284	441	9e-19	96.3		predicted protein [Populus trichocarpa]
vagad leaf_779	gi|225464635|ref|XP_002276170.1|	86.11	36	5	0	7	42	319	354	1e-09	65.9		PREDICTED: hypothetical protein [Vitis vinifera]
vagad leaf_3117	gi|222820383|gb|ACM67554.1|	74.78	115	28	1	1	115	23	136	3e-39	164		ADP-ribosylation factor-like protein [Musa acuminata AAA Group]
vagad leaf_4480	gi|115187527|gb|ABI84258.1|	90.91	88	8	0	42	129	48	135	2e-30	134		photosystem I psaH protein [Arachis hypogaea]
vagad leaf_4560	gi|102230847|gb|ABF70331.1|	49.5	101	50	1	2	102	255	354	1e-17	92		aminotransferase 1 [Cucumis sativus]
vagad leaf_1215	gi|224138590|ref|XP_002322852.1|	45.91	159	77	4	2	157	664	816	3e-25	118		predicted protein [Populus trichocarpa]
vagad leaf_686	gi|223539014|gb|EEF40611.1|	40.76	184	88	7	2	176	354	525	2e-22	108		Patellin-3, putative [Ricinus communis]
vagad leaf_4530	gi|223547442|gb|EEF48937.1|	93.66	142	9	0	1	142	619	760	2e-71	270		Magnesium-chelatase subunit chlD, chloroplast precursor, putative [Ricinus communis]
vagad leaf_1155	gi|224032233|gb|ACN35192.1|	90.14	71	7	0	17	87	359	429	1e-31	138		unknown [Zea mays]
vagad leaf_2851	gi|15228983|ref|NP_191224.1|	45.1	102	43	3	4	99	136	230	4e-12	73.9		thylakoid lumenal 20 kDa protein [Arabidopsis thaliana]
vagad leaf_4057	gi|12323829|gb|AAG51883.1|AC016162_4	76.19	42	10	0	5	46	1485	1526	4e-12	73.9		putative UDP-glucose:glycoprotein glucosyltransferase; 101200-91134 [Arabidopsis thaliana]
vagad leaf_225	gi|87201358|gb|AAX07458.2|	72.79	136	33	1	10	141	255	390	9e-52	205		ethylene-responsive element binding protein ERF2 [Gossypium hirsutum]
vagad leaf_793	gi|223537941|gb|EEF39555.1|	94.07	118	7	0	19	136	21	138	4e-59	230		translation factor sui1, putative [Ricinus communis]
vagad leaf_960	gi|223537248|gb|EEF38880.1|	58.06	124	41	3	5	123	430	547	1e-23	112		adenylate kinase, putative [Ricinus communis]
vagad leaf_1274	gi|224062139|ref|XP_002300774.1|	43.75	96	39	2	24	112	212	299	1e-10	69.7		predicted protein [Populus trichocarpa]
vagad leaf_714	gi|223547054|gb|EEF48551.1|	36.42	173	91	5	2	162	59	224	4e-13	77.8		peroxidase, putative [Ricinus communis]
vagad leaf_5639	gi|224080564|ref|XP_002306164.1|	69.54	151	45	1	2	152	158	307	3e-51	204		aquaporin, MIP family, PIP subfamily [Populus trichocarpa]
vagad leaf_1011	gi|157330281|emb|CAO45069.1|	48.72	195	91	5	2	195	115	301	3e-35	151		unnamed protein product [Vitis vinifera]
vagad leaf_542	gi|224055123|ref|XP_002298420.1|	43.65	126	63	3	2	124	14	134	5e-14	80.1		predicted protein [Populus trichocarpa]
vagad leaf_4879	gi|222875436|gb|ACM68924.1|	96.37	193	7	0	2	194	21	213	1e-105	385		gibberellin 20-oxidase [Gossypium hirsutum]
vagad leaf_1143	gi|223549611|gb|EEF51099.1|	38.38	99	52	4	3	97	180	273	2e-07	58.5		ATPP2-A13, putative [Ricinus communis]
vagad leaf_1520	gi|225451509|ref|XP_002274777.1|	53.68	136	53	4	2	133	136	265	3e-25	117		PREDICTED: hypothetical protein [Vitis vinifera]
vagad leaf_1195	gi|224113283|ref|XP_002316445.1|	31.76	170	103	6	15	179	183	344	4e-09	64.7		predicted protein [Populus trichocarpa]
vagad leaf_2907	gi|225444853|ref|XP_002281094.1|	60.65	155	54	1	21	175	256	403	9e-46	186		PREDICTED: hypothetical protein [Vitis vinifera]
vagad leaf_3306	gi|132819|sp|P11893.1|RK24_PEA	82.81	128	22	0	2	129	59	186	6e-57	222		RecName: Full=50S ribosomal protein L24, chloroplastic; AltName: Full=CL24; Flags: Precursor
vagad leaf_541	gi|223550217|gb|EEF51704.1|	46.97	132	65	4	62	192	548	675	1e-16	89.4		ATP-dependent clp protease, putative [Ricinus communis]
vagad leaf_139	gi|224110162|ref|XP_002315434.1|	43.45	145	78	3	1	144	178	319	1e-19	99.4		predicted protein [Populus trichocarpa]
vagad leaf_2390	gi|166788439|dbj|BAG06675.1|	87.8	41	5	0	2	42	374	414	1e-14	82		protein kinase [Phaseolus vulgaris]
vagad leaf_4639	gi|223549518|gb|EEF51006.1|	47.06	85	36	3	12	92	351	430	3e-12	74.3		conserved hypothetical protein [Ricinus communis]
vagad leaf_1675	gi|225436797|ref|XP_002269323.1|	36.51	126	76	3	17	141	96	218	5e-07	57		PREDICTED: hypothetical protein [Vitis vinifera]
vagad leaf_5296	gi|74231016|gb|ABA00652.1|	59.4	133	42	5	24	151	225	350	8e-21	103		mitogen-activated protein kinase [Gossypium hirsutum]
vagad leaf_9296	gi|223545960|gb|EEF47463.1|	66.48	179	57	2	4	180	19	196	9e-67	255		conserved hypothetical protein [Ricinus communis]
vagad leaf_244	gi|2493694|sp|Q41387.1|PSBW_SPIOL	95.35	43	2	0	83	125	81	123	2e-17	91.7		RecName: Full=Photosystem II reaction center W protein, chloroplastic; AltName: Full=PSII 6.1 kDa protein; Flags: Precursor
vagad leaf_5737	gi|90823307|gb|ABE01124.1|	98.23	113	2	0	1	113	998	1110	1e-60	235		RNA-dependent RNA polymerase [Gossypium hirsutum]
vagad leaf_7058	gi|157347886|emb|CAO22473.1|	67.72	189	56	2	2	190	63	246	1e-58	228		unnamed protein product [Vitis vinifera]
vagad leaf_7995	gi|21616051|emb|CAC86003.1|	79.37	189	39	0	2	190	298	486	9e-89	328		aspartic proteinase [Theobroma cacao]
vagad leaf_2270	gi|223536621|gb|EEF38263.1|	35.53	197	85	8	2	169	423	606	6e-13	77		bel1 homeotic protein, putative [Ricinus communis]
vagad leaf_7897	gi|157349815|emb|CAO39671.1|	72.31	130	36	0	1	130	214	343	1e-52	208		unnamed protein product [Vitis vinifera]
vagad leaf_742	gi|1174595|sp|P46263.1|TBB1_SOLTU	45.93	172	80	5	22	188	114	277	2e-23	111		RecName: Full=Tubulin beta-1 chain; AltName: Full=Beta-1-tubulin
vagad leaf_8735	gi|223530476|gb|EEF32359.1|	90.11	91	9	0	3	93	335	425	4e-44	180		cystathionine gamma-synthase, putative [Ricinus communis]
vagad leaf_6744	gi|224082608|ref|XP_002306762.1|	80.75	187	36	0	2	188	40	226	1e-83	311		predicted protein [Populus trichocarpa]
vagad leaf_4688	gi|222424680|dbj|BAH20294.1|	48.86	88	44	1	20	107	18	104	2e-11	71.2		AT4G39330 [Arabidopsis thaliana]
vagad leaf_1297	gi|157340831|emb|CAO47636.1|	44.68	141	77	1	22	162	97	236	2e-12	75.9		unnamed protein product [Vitis vinifera]
vagad leaf_1352	gi|223536694|gb|EEF38335.1|	56.02	166	70	3	22	187	119	281	9e-39	162		50S ribosomal protein L3, putative [Ricinus communis]
vagad leaf_900	gi|42600879|gb|AAS21216.1|	55.13	78	34	1	10	87	19	95	4e-16	87		cysteine proteinase inhibitor [Aegiceras corniculatum]
vagad leaf_3421	gi|164471596|gb|ABY58262.1|	47.44	156	79	3	2	157	107	259	6e-26	119		serine-threonine kinase [Persea americana]
vagad leaf_5298	gi|157348168|emb|CAO22878.1|	46.4	125	61	3	1	123	390	510	1e-20	101		unnamed protein product [Vitis vinifera]
vagad leaf_407	gi|1514977|dbj|BAA12711.1|	43.98	166	86	5	11	174	43	203	2e-18	95.1		VM23 [Raphanus sativus]
vagad leaf_5468	gi|223541859|gb|EEF43405.1|	51.16	129	53	4	2	126	134	256	3e-23	110		ATP-dependent transporter, putative [Ricinus communis]
vagad leaf_856	gi|217073756|gb|ACJ85238.1|	53.01	83	34	3	2	82	239	318	6e-11	70.1		unknown [Medicago truncatula]
vagad leaf_4699	gi|223536837|gb|EEF38476.1|	46.51	129	67	2	22	150	704	830	4e-18	93.6		eukaryotic translation elongation factor, putative [Ricinus communis]
vagad leaf_576	gi|8489788|gb|AAF75750.1|AF261140_1	50.62	81	35	2	46	126	152	227	2e-10	68.6		unknown [Lycopersicon esculentum]
vagad leaf_752	gi|133902304|gb|ABO41835.1|	47.49	179	91	3	8	186	102	277	1e-26	122		putative photosystem II protein [Gossypium raimondii]
vagad leaf_1414	gi|21326148|gb|AAM47602.1|AF513859_1	58.33	72	29	1	14	85	215	285	9e-13	75.9		ovule/fiber cell elongation protein Ghfe1 [Gossypium hirsutum]
vagad leaf_1548	gi|21616051|emb|CAC86003.1|	83.33	150	25	0	1	150	1	150	4e-59	229		aspartic proteinase [Theobroma cacao]
vagad leaf_8536	gi|133902308|gb|ABO41838.1|	84.78	184	28	0	3	186	161	344	2e-86	321		putative protein disulfide isomerase [Gossypium arboreum]
vagad leaf_1847	gi|38564733|gb|AAR23806.1|	97.81	183	4	0	2	184	206	388	6e-102	372		initiation factor eIF4A-15 [Helianthus annuus]
vagad leaf_466	gi|417544|sp|P32869.1|PSAD_CUCSA	60.17	118	43	3	4	120	93	207	9e-27	122		RecName: Full=Photosystem I reaction center subunit II, chloroplastic; AltName: Full=Photosystem I 20 kDa subunit; Short=PSI-D; AltName: Full=PS I subunit 5; Flags: Precursor
vagad leaf_275	gi|51945069|gb|AAU14217.1|	51.56	64	28	1	2	65	337	397	4e-10	67		TUB8 [Quercus petraea]
vagad leaf_5105	gi|224098697|ref|XP_002311238.1|	47.13	87	41	3	5	89	1551	1634	2e-07	58.2		predicted protein [Populus trichocarpa]
vagad leaf_1331	gi|223526829|gb|EEF29047.1|	45.05	111	50	2	2	107	502	606	2e-13	78.6		conserved hypothetical protein [Ricinus communis]
vagad leaf_4358	gi|224138524|ref|XP_002326624.1|	52.54	118	54	2	25	142	430	545	2e-22	108		predicted protein [Populus trichocarpa]
vagad leaf_581	gi|223547310|gb|EEF48805.1|	50	68	33	1	63	130	460	526	1e-08	62.4		yth domain-containing protein, putative [Ricinus communis]
vagad leaf_6197	gi|30983936|gb|AAP40643.1|	100	89	0	0	2	90	19	107	2e-45	184		putative triose-phosphate isomerase [Gossypium barbadense]
vagad leaf_7592	gi|115477635|ref|NP_001062413.1|	69.47	131	40	0	1	131	1	131	3e-39	163		Os08g0545300 [Oryza sativa (japonica cultivar-group)]
vagad leaf_1383	gi|223547588|gb|EEF49083.1|	55.56	81	33	2	2	81	234	312	3e-17	90.9		short-chain dehydrogenase, putative [Ricinus communis]
vagad leaf_873	gi|223546910|gb|EEF48407.1|	49.41	85	40	2	39	122	160	242	9e-12	72.8		30S ribosomal protein S13, putative [Ricinus communis]
vagad leaf_3096	gi|224101115|ref|XP_002312148.1|	46.23	106	55	2	2	107	331	434	3e-13	77.8		predicted protein [Populus trichocarpa]
vagad leaf_6377	gi|29419702|gb|AAO61854.1|	79.43	141	29	0	2	142	79	219	9e-63	242		glutathione S-transferase U1 [Malva pusilla]
vagad leaf_1670	gi|15239226|ref|NP_196193.1|	45.33	75	36	2	28	100	256	327	3e-09	64.3		ATEGY2; metalloendopeptidase [Arabidopsis thaliana]
vagad leaf_2336	gi|21593963|gb|AAM65904.1|	44.58	83	45	1	19	101	173	254	2e-12	75.1		peptidylprolyl isomerase-like protein [Arabidopsis thaliana]
vagad leaf_1303	gi|223534169|gb|EEF35885.1|	53.75	80	36	1	2	81	46	124	2e-14	81.3		40S ribosomal protein S11, putative [Ricinus communis]
vagad leaf_518	gi|223531507|gb|EEF33338.1|	37.97	187	99	5	2	181	478	654	4e-18	94.4		glycerophosphoryl diester phosphodiesterase, putative [Ricinus communis]
vagad leaf_5052	gi|224105089|ref|XP_002313683.1|	48.55	173	82	4	10	180	612	779	1e-28	129		predicted protein [Populus trichocarpa]
vagad leaf_679	gi|224106303|ref|XP_002314121.1|	50.68	146	62	5	23	164	342	481	5e-17	90.5		predicted protein [Populus trichocarpa]
vagad leaf_8739	gi|224103237|ref|XP_002312978.1|	71.79	39	11	0	1	39	108	146	4e-08	61.2		predicted protein [Populus trichocarpa]
vagad leaf_1461	gi|223526273|gb|EEF28587.1|	52.85	123	54	3	25	145	108	228	9e-25	116		ferredoxin--NADP reductase, putative [Ricinus communis]
vagad leaf_5309	gi|223548935|gb|EEF50424.1|	84.04	94	15	0	2	95	602	695	3e-44	181		poly(A) polymerase cid, putative [Ricinus communis]
vagad leaf_7822	gi|223529742|gb|EEF31681.1|	87.72	171	19	2	1	171	249	417	1e-69	265		ATP binding protein, putative [Ricinus communis]
vagad leaf_4509	gi|225433318|ref|XP_002285558.1|	42.51	167	67	5	5	157	218	369	4e-19	97.4		PREDICTED: hypothetical protein [Vitis vinifera]
vagad leaf_3296	gi|224098028|ref|XP_002311109.1|	44.44	108	53	2	33	137	226	329	2e-10	68.9		global transcription factor group [Populus trichocarpa]
vagad leaf_4003	gi|225431934|ref|XP_002277394.1|	77.97	177	38	1	2	177	59	235	8e-74	279		PREDICTED: hypothetical protein [Vitis vinifera]
vagad leaf_4161	gi|133902301|gb|ABO41832.1|	80.9	89	17	0	2	90	407	495	2e-37	157		putative protein disulfide isomerase [Gossypium raimondii]
vagad leaf_1741	gi|222875436|gb|ACM68924.1|	50.39	129	58	3	3	129	226	350	2e-24	114		gibberellin 20-oxidase [Gossypium hirsutum]
vagad leaf_1551	gi|224139330|ref|XP_002323059.1|	42.5	120	55	3	3	116	307	418	6e-13	77		predicted protein [Populus trichocarpa]
vagad leaf_1845	gi|157342903|emb|CAO65615.1|	100	175	0	0	2	176	59	233	3e-102	373		unnamed protein product [Vitis vinifera]
vagad leaf_6329	gi|42795445|gb|AAS46232.1|	89.12	147	16	0	2	148	99	245	9e-77	288		methionine sulfoxide reductase A [Populus trichocarpa x Populus deltoides]
vagad leaf_6	gi|18378853|ref|NP_563630.1|	34.1	173	106	6	2	171	82	249	4e-10	67.4		BPS1 (BYPASS 1) [Arabidopsis thaliana]
vagad leaf_5005	gi|147828269|emb|CAN75406.1|	43.9	82	41	2	2	81	48	126	1e-08	62		hypothetical protein [Vitis vinifera]
vagad leaf_490	gi|217071428|gb|ACJ84074.1|	55.93	59	26	0	35	93	207	265	5e-13	77		unknown [Medicago truncatula]
vagad leaf_1409	gi|19698566|gb|AAL93210.1|AF487458_1	49	100	50	1	15	114	4	102	7e-15	83.2		BBC1-like protein [Triticum aestivum]
vagad leaf_1707	gi|13936363|gb|AAK40279.1|	43.12	109	43	4	2	101	6	104	2e-13	78.2		translation elongation factor EF-G [Hordeum vulgare subsp. vulgare]
vagad leaf_4432	gi|224063263|ref|XP_002301067.1|	44.44	135	51	4	14	137	166	287	1e-18	95.5		2-dehydro-3-deoxyphosphoheptonate aldolase/ 3-deoxy-d-arabino-heptulosonate 7-phosphate synthetase [Populus trichocarpa]
vagad leaf_599	gi|224071632|ref|XP_002303546.1|	55.11	176	76	3	2	175	125	299	6e-47	189		cytochrome P450 [Populus trichocarpa]
vagad leaf_3855	gi|223548416|gb|EEF49907.1|	95.37	108	5	0	2	109	296	403	2e-55	217		60S ribosomal protein L18, putative [Ricinus communis]
vagad leaf_5287	gi|223527002|gb|EEF29195.1|	48.85	174	86	3	2	175	190	360	1e-23	112		Urease accessory protein ureH, putative [Ricinus communis]
vagad leaf_6925	gi|224063707|ref|XP_002301269.1|	68.25	63	12	2	68	128	108	164	8e-14	79.7		GRAS family transcription factor [Populus trichocarpa]
vagad leaf_1245	gi|18447767|gb|AAL67994.1|	43.29	164	90	3	11	174	271	431	3e-23	111		acyltransferase-like protein [Gossypium hirsutum]
vagad leaf_3379	gi|225468153|ref|XP_002270292.1|	46.9	113	56	3	20	131	273	382	3e-19	97.4		PREDICTED: hypothetical protein [Vitis vinifera]
vagad leaf_810	gi|223545221|gb|EEF46730.1|	88.89	36	4	0	2	37	223	258	5e-11	70.5		vacuolar protein sorting 26, vps26, putative [Ricinus communis]
vagad leaf_3574	gi|49523567|emb|CAF18245.1|	49.04	157	56	7	2	149	757	898	3e-22	107		STYLOSA protein [Antirrhinum majus]
vagad leaf_2803	gi|71535031|gb|AAZ32913.1|	40.91	88	43	2	38	121	33	115	5e-08	60.5		beta-mannosidase [Medicago sativa]
vagad leaf_4709	gi|223528446|gb|EEF30479.1|	87.88	66	8	0	13	78	133	198	2e-26	121		ATP synthase delta chain, putative [Ricinus communis]
vagad leaf_939	gi|225465708|ref|XP_002273799.1|	51.22	82	39	1	2	83	383	463	3e-13	77.4		PREDICTED: hypothetical protein [Vitis vinifera]
vagad leaf_3227	gi|57471999|gb|AAW51125.1|	74.71	174	41	1	3	173	192	365	7e-78	292		putative alcohol acyl-transferases [Cucumis melo]
vagad leaf_6506	gi|50844677|gb|AAT84460.1|	86.07	122	17	0	2	123	12	133	3e-51	204		cytochrome b5 isoform Cb5-C [Vernicia fordii]
vagad leaf_1937	gi|224109524|ref|XP_002333242.1|	44.63	121	58	4	1	116	248	364	2e-13	77.8		predicted protein [Populus trichocarpa]
vagad leaf_5026	gi|224065128|ref|XP_002301682.1|	46.98	149	72	4	13	159	255	398	1e-24	115		predicted protein [Populus trichocarpa]
vagad leaf_3292	gi|147810795|emb|CAN76164.1|	78.95	76	16	0	7	82	571	646	2e-31	138		hypothetical protein [Vitis vinifera]
vagad leaf_7906	gi|223547986|gb|EEF49478.1|	71.64	67	19	0	7	73	224	290	1e-22	108		hypothetical protein RCOM_1449540 [Ricinus communis]
vagad leaf_7898	gi|223550896|gb|EEF52382.1|	53.05	164	75	1	7	170	397	558	8e-45	182		Cucumisin precursor, putative [Ricinus communis]
vagad leaf_1386	gi|223539030|gb|EEF40627.1|	43.45	145	57	5	2	134	652	783	1e-18	95.9		synaptotagmin, putative [Ricinus communis]
vagad leaf_7962	gi|224100389|ref|XP_002311857.1|	83.33	78	13	0	19	96	76	153	1e-33	145		predicted protein [Populus trichocarpa]
vagad leaf_3895	gi|223546765|gb|EEF48263.1|	74.56	169	39	2	2	170	63	227	3e-50	200		DNA binding protein, putative [Ricinus communis]
vagad leaf_6769	gi|225447618|ref|XP_002270988.1|	92.4	171	13	0	1	171	429	599	3e-90	333		PREDICTED: hypothetical protein [Vitis vinifera]
vagad leaf_7434	gi|157345268|emb|CAO71996.1|	77.85	149	32	1	6	153	359	507	4e-63	243		unnamed protein product [Vitis vinifera]
vagad leaf_8562	gi|223536355|gb|EEF38005.1|	70.69	174	47	1	2	171	631	804	6e-37	156		conserved hypothetical protein [Ricinus communis]
vagad leaf_8707	gi|224114830|ref|XP_002316868.1|	86.51	126	17	0	2	127	313	438	2e-57	224		predicted protein [Populus trichocarpa]
vagad leaf_8707	gi|224114830|ref|XP_002316868.1|	48.48	132	65	2	2	131	107	237	8e-25	115		predicted protein [Populus trichocarpa]
vagad leaf_6017	gi|157329034|emb|CAO23895.1|	88.89	81	8	1	1	81	1	80	2e-27	124		unnamed protein product [Vitis vinifera]
vagad leaf_1622	gi|225448920|ref|XP_002266451.1|	48.31	89	41	2	15	101	332	417	1e-13	79		PREDICTED: hypothetical protein [Vitis vinifera]
vagad leaf_1623	gi|47026870|gb|AAT08660.1|	42.06	126	60	5	30	150	38	155	2e-13	78.2		fatty acid desaturase [Hyacinthus orientalis]
vagad leaf_1327	gi|14596185|gb|AAK68820.1|	54.03	124	49	4	50	170	110	228	7e-25	116		similar to dihydroflavonol reductase [Arabidopsis thaliana]
vagad leaf_2798	gi|223535574|gb|EEF37242.1|	53.22	171	73	4	2	170	214	379	2e-34	147		ketol-acid reductoisomerase, chloroplast precursor, putative [Ricinus communis]
vagad leaf_3156	gi|224060491|ref|XP_002300223.1|	93.5	123	8	0	2	124	517	639	2e-55	218		predicted protein [Populus trichocarpa]
vagad leaf_8792	gi|34014756|gb|AAQ56194.1|	96.75	123	4	0	2	124	279	401	1e-63	244		aminotransferase 1 [Cucumis melo]
vagad leaf_1589	gi|40716077|gb|AAR88661.1|	43.41	129	66	4	5	129	48	173	7e-16	86.3		fructose-bisphosphate aldolase [Pandanus amaryllifolius]
vagad leaf_169	gi|47900734|gb|AAT39306.1|	43.37	83	46	1	5	87	190	271	2e-10	68.2		NmrA-like family protein [Solanum demissum]
vagad leaf_5057	gi|18415378|ref|NP_568178.1|	40	130	69	4	2	127	57	181	1e-08	62.8		proline-rich family protein [Arabidopsis thaliana]
vagad leaf_6337	gi|223537477|gb|EEF39103.1|	64.06	64	19	1	1	60	591	654	2e-15	84.7		hypothetical protein RCOM_0649410 [Ricinus communis]
vagad leaf_1802	gi|223544731|gb|EEF46247.1|	68.33	60	18	1	3	62	181	239	1e-16	89		chlorophyll A/B binding protein, putative [Ricinus communis]
vagad leaf_4344	gi|224055543|ref|XP_002298531.1|	68.42	114	36	0	55	168	4	117	4e-40	166		predicted protein [Populus trichocarpa]
vagad leaf_7455	gi|33329886|gb|AAQ10316.1|	60.74	163	64	0	2	164	277	439	2e-47	191		lecithine cholesterol acyltransferase-like protein [Medicago truncatula]
vagad leaf_7954	gi|225463398|ref|XP_002273766.1|	89.47	95	10	0	2	96	83	177	7e-32	139		PREDICTED: hypothetical protein isoform 1 [Vitis vinifera]
vagad leaf_7283	gi|223530804|gb|EEF32668.1|	91.77	158	13	0	11	168	1	158	4e-77	290		ATP synthase D chain, mitochondrial, putative [Ricinus communis]
vagad leaf_548	gi|225438549|ref|XP_002279804.1|	65.62	64	21	1	16	79	620	682	2e-16	88.2		PREDICTED: hypothetical protein [Vitis vinifera]
vagad leaf_804	gi|223551121|gb|EEF52607.1|	53.7	108	44	3	1	106	1	104	3e-15	84.3		50S ribosomal protein L31, putative [Ricinus communis]
vagad leaf_2992	gi|74486730|gb|ABA12218.1|	98.2	167	2	1	2	168	253	418	3e-90	333		translation elongation factor 1A-2 [Gossypium hirsutum]
vagad leaf_6042	gi|223546832|gb|EEF48329.1|	92.81	167	12	0	2	168	111	277	6e-89	329		porphobilinogen synthase, putative [Ricinus communis]
vagad leaf_6084	gi|224109524|ref|XP_002333242.1|	84.94	166	25	0	2	167	49	214	7e-79	295		predicted protein [Populus trichocarpa]
vagad leaf_6013	gi|223545386|gb|EEF46891.1|	94.92	118	6	0	3	120	156	273	3e-62	240		ccr4-associated factor, putative [Ricinus communis]
vagad leaf_865	gi|223544027|gb|EEF45553.1|	96.91	97	3	0	23	119	23	119	1e-38	161		60S ribosomal protein L22, putative [Ricinus communis]
vagad leaf_4831	gi|89258500|gb|ABD65463.1|	62.35	85	31	1	22	106	68	151	1e-21	105		DNA binding/zinc ion binding protein [Gossypium hirsutum]
vagad leaf_773	gi|149208287|gb|ABR21718.1|	71.83	142	29	3	1	137	7	142	5e-44	179		calmodulin [Actinidia melliana]
vagad leaf_1050	gi|223543831|gb|EEF45359.1|	51.35	111	53	1	42	152	261	370	3e-20	100		glucose-1-phosphate adenylyltransferase, putative [Ricinus communis]
vagad leaf_1909	gi|224133280|ref|XP_002328004.1|	35.15	165	88	4	2	166	280	425	3e-20	100		predicted protein [Populus trichocarpa]
vagad leaf_6520	gi|225437943|ref|XP_002269325.1|	93.9	82	5	0	2	83	297	378	2e-40	167		PREDICTED: hypothetical protein [Vitis vinifera]
vagad leaf_1783	gi|186478886|ref|NP_001117356.1|	48.15	108	52	3	12	116	5	111	1e-13	79		SP1L1 (SPIRAL1-LIKE1) [Arabidopsis thaliana]
vagad leaf_7431	gi|60459560|gb|AAX18166.2|	98.17	164	3	0	3	166	489	652	2e-89	331		CNGC2 [Gossypium hirsutum]
vagad leaf_5341	gi|224108968|ref|XP_002315034.1|	77.71	157	34	1	2	157	598	754	3e-64	247		pho1-like protein [Populus trichocarpa]
vagad leaf_9388	gi|223550398|gb|EEF51885.1|	80.19	106	20	1	2	107	528	632	5e-45	183		BRASSINOSTEROID INSENSITIVE 1-associated receptor kinase 1 precursor, putative [Ricinus communis]
vagad leaf_1308	gi|157336011|emb|CAO61841.1|	46.15	91	26	3	4	83	47	125	1e-09	65.5		unnamed protein product [Vitis vinifera]
vagad leaf_1604	gi|225425420|ref|XP_002277906.1|	46.67	120	58	3	46	163	156	271	4e-19	97.1		PREDICTED: hypothetical protein [Vitis vinifera]
vagad leaf_4541	gi|115459078|ref|NP_001053139.1|	96.77	31	1	0	29	59	291	321	2e-11	72		Os04g0486600 [Oryza sativa (japonica cultivar-group)]
vagad leaf_5287	gi|224142161|ref|XP_002324427.1|	75.9	166	39	1	2	166	208	373	3e-70	266		predicted protein [Populus trichocarpa]
vagad leaf_3215	gi|164652940|gb|ABY65003.1|	62.07	58	17	2	3	58	207	261	3e-07	57.8		14-3-3d protein [Gossypium hirsutum]
vagad leaf_3247	gi|147842247|emb|CAN76215.1|	52.34	107	28	2	8	112	96	181	7e-22	106		hypothetical protein [Vitis vinifera]
vagad leaf_4532	gi|225448441|ref|XP_002273682.1|	46.47	170	78	4	2	166	153	314	3e-28	127		PREDICTED: hypothetical protein isoform 1 [Vitis vinifera]
vagad leaf_4269	gi|147809843|emb|CAN76031.1|	85.14	74	11	0	1	74	124	197	8e-31	135		hypothetical protein [Vitis vinifera]
vagad leaf_1700	gi|157345121|emb|CAO71849.1|	46.04	139	73	2	6	144	179	315	6e-13	76.6		unnamed protein product [Vitis vinifera]
vagad leaf_2839	gi|224091763|ref|XP_002309345.1|	74.69	162	41	0	3	164	30	191	2e-32	141		predicted protein [Populus trichocarpa]
vagad leaf_1236	gi|223551158|gb|EEF52644.1|	50.59	85	31	2	85	164	134	212	8e-13	76.3		ATP-dependent peptidase, putative [Ricinus communis]
vagad leaf_1467	gi|223537719|gb|EEF39340.1|	47.41	135	47	4	42	165	35	156	1e-19	99		ATP synthase subunit d, putative [Ricinus communis]
vagad leaf_2535	gi|223538037|gb|EEF39650.1|	92.86	56	4	0	65	120	175	230	3e-23	110		Pre-mRNA-splicing factor cwc15, putative [Ricinus communis]
vagad leaf_2091	gi|17226270|gb|AAL37714.1|AF403444_1	85.07	67	10	0	2	68	448	514	9e-28	125		beta-mannosidase enzyme [Lycopersicon esculentum]
vagad leaf_3987	gi|22003090|emb|CAD30696.1|	30.13	156	91	4	17	164	152	297	2e-07	58.5		fatty acyl coA reductase [Triticum aestivum]
vagad leaf_4484	gi|224132566|ref|XP_002321354.1|	50	172	65	4	2	164	176	335	3e-27	124		predicted protein [Populus trichocarpa]
vagad leaf_2023	gi|223549356|gb|EEF50844.1|	93.1	58	4	0	2	59	252	309	6e-23	109		30S ribosomal protein S5, putative [Ricinus communis]
vagad leaf_5241	gi|225457446|ref|XP_002263177.1|	91.82	159	13	0	5	163	70	228	3e-75	283		PREDICTED: hypothetical protein [Vitis vinifera]
vagad leaf_6040	gi|157341392|emb|CAO49299.1|	65.12	129	45	0	2	130	214	342	5e-39	163		unnamed protein product [Vitis vinifera]
vagad leaf_4551	gi|225441601|ref|XP_002281697.1|	46.76	139	56	4	22	152	94	222	5e-22	106		PREDICTED: hypothetical protein [Vitis vinifera]
vagad leaf_4935	gi|224131746|ref|XP_002328098.1|	38.19	144	78	4	14	154	432	567	1e-10	68.9		ethylene-insensitive 3b [Populus trichocarpa]
vagad leaf_5104	gi|224137612|ref|XP_002327169.1|	79.75	163	33	0	2	164	4	166	4e-77	290		predicted protein [Populus trichocarpa]
vagad leaf_6659	gi|223530278|gb|EEF32176.1|	91.98	162	13	0	1	162	248	409	2e-84	314		aspartate aminotransferase, putative [Ricinus communis]
vagad leaf_2976	gi|223532570|gb|EEF34358.1|	85.85	106	15	0	2	107	175	280	6e-33	143		oxidoreductase, putative [Ricinus communis]
vagad leaf_7318	gi|223549349|gb|EEF50837.1|	83.15	89	15	0	46	134	52	140	1e-36	155		Squamosa promoter-binding protein, putative [Ricinus communis]
vagad leaf_981	gi|183238952|gb|ACC61047.1|	97.22	144	4	0	2	145	241	384	3e-75	283		mannitol transporter [Gossypium hirsutum]
vagad leaf_4122	gi|224101229|ref|XP_002312193.1|	50	96	37	3	4	94	179	268	6e-16	86.7		predicted protein [Populus trichocarpa]
vagad leaf_4636	gi|224127142|ref|XP_002319998.1|	49.38	162	80	2	1	162	524	683	8e-25	115		predicted protein [Populus trichocarpa]
vagad leaf_4997	gi|223540372|gb|EEF41943.1|	54.29	105	41	2	10	111	708	808	2e-21	104		sorting and assembly machinery (sam50) protein, putative [Ricinus communis]
vagad leaf_5531	gi|223551141|gb|EEF52627.1|	47.87	94	47	2	8	100	260	352	3e-12	74.3		26S protease regulatory subunit S10b, putative [Ricinus communis]
vagad leaf_4541	gi|224120122|ref|XP_002318247.1|	88.27	162	19	0	1	162	82	243	3e-81	303		predicted protein [Populus trichocarpa]
vagad leaf_4980	gi|223530658|gb|EEF32531.1|	98.39	124	2	0	2	125	301	424	8e-62	238		succinyl-CoA synthetase beta chain, putative [Ricinus communis]
vagad leaf_8856	gi|225456610|ref|XP_002266231.1|	64.6	161	52	2	2	162	559	714	1e-49	198		PREDICTED: hypothetical protein [Vitis vinifera]
vagad leaf_5337	gi|223549923|gb|EEF51410.1|	44.44	126	52	3	45	162	35	150	1e-19	99		steroid binding protein, putative [Ricinus communis]
vagad leaf_5389	gi|223545382|gb|EEF46887.1|	41.4	157	58	4	22	162	73	211	3e-21	103		Stromal cell-derived factor 2 precursor, putative [Ricinus communis]
vagad leaf_8611	gi|4008159|dbj|BAA35121.1|	91.54	130	11	0	31	160	231	360	2e-67	257		DnaJ homolog [Salix gilgiana]
vagad leaf_8212	gi|223542563|gb|EEF44103.1|	88.98	118	13	0	2	119	424	541	1e-58	228		methylmalonate-semialdehyde dehydrogenase, putative [Ricinus communis]
vagad leaf_987	gi|37725361|gb|AAO25536.1|	41.46	164	87	5	2	162	923	1080	9e-18	92.4		cellulose synthase [Populus tremuloides]
vagad leaf_7998	gi|225423853|ref|XP_002281093.1|	77.78	81	17	1	42	122	163	242	6e-18	93.2		PREDICTED: hypothetical protein [Vitis vinifera]
vagad leaf_1410	gi|147832854|emb|CAN72815.1|	40.65	123	70	2	22	144	160	279	9e-07	56.2		hypothetical protein [Vitis vinifera]
vagad leaf_2240	gi|217071452|gb|ACJ84086.1|	82.93	41	7	0	13	53	104	144	1e-12	75.5		unknown [Medicago truncatula]
vagad leaf_4913	gi|133874200|dbj|BAF49303.1|	46.58	73	34	2	14	84	354	423	2e-07	58.2		putative acyltransferase [Clitoria ternatea]
vagad leaf_2650	gi|2499488|sp|Q41140.1|PFPA_RICCO	90.57	53	5	0	2	54	545	597	2e-20	101		RecName: Full=Pyrophosphate--fructose 6-phosphate 1-phosphotransferase subunit alpha; Short=PFP; AltName: Full=6-phosphofructokinase, pyrophosphate dependent; AltName: Full=Pyrophosphate-dependent 6-phosphofructose-1-kinase; AltName: Full=PPi-PFK
vagad leaf_4157	gi|223550808|gb|EEF52294.1|	76.92	39	9	0	2	40	176	214	2e-09	65.1		Adenine phosphoribosyltransferase, putative [Ricinus communis]
vagad leaf_4810	gi|225426104|ref|XP_002277080.1|	35.75	179	69	8	1	156	1	156	3e-07	57.8		PREDICTED: hypothetical protein [Vitis vinifera]
vagad leaf_481	gi|223536432|gb|EEF38081.1|	71.6	162	44	2	2	162	797	957	1e-58	228		Protein GIGANTEA, putative [Ricinus communis]
vagad leaf_4977	gi|37730469|gb|AAO59439.1|	78.5	107	21	2	4	108	65	171	9e-33	142		ethylene-responsive element binding factor [Gossypium hirsutum]
vagad leaf_7308	gi|223543783|gb|EEF45311.1|	53.79	145	67	0	10	154	161	305	1e-37	158		5'-nucleotidase surE, putative [Ricinus communis]
vagad leaf_9312	gi|225459346|ref|XP_002285803.1|	73.12	160	39	2	2	161	168	323	2e-45	184		PREDICTED: hypothetical protein isoform 2 [Vitis vinifera]
vagad leaf_5136	gi|223532077|gb|EEF33886.1|	48.81	84	34	2	16	95	83	161	6e-10	66.6		NADP-specific isocitrate dehydrogenase, putative [Ricinus communis]
vagad leaf_3532	gi|48057670|gb|AAT39969.1|	94.74	38	2	0	2	39	52	89	3e-12	74.3		60S ribosomal protein L34, putative [Solanum demissum]
vagad leaf_6538	gi|225424568|ref|XP_002285370.1|	81.25	160	30	0	1	160	249	408	1e-71	271		PREDICTED: hypothetical protein [Vitis vinifera]
vagad leaf_4032	gi|223539994|gb|EEF41572.1|	94.64	112	6	0	2	113	141	252	1e-57	224		Alpha-expansin 8 precursor, putative [Ricinus communis]
vagad leaf_4210	gi|223550243|gb|EEF51730.1|	48.84	86	42	2	35	120	142	225	4e-11	70.9		conserved hypothetical protein [Ricinus communis]
vagad leaf_7830	gi|115484099|ref|NP_001065711.1|	91.3	46	4	0	2	47	263	308	3e-18	94.4		Os11g0140600 [Oryza sativa (japonica cultivar-group)]
vagad leaf_4653	gi|224078087|ref|XP_002305485.1|	53.93	89	39	2	70	158	115	201	3e-11	70.9		predicted protein [Populus trichocarpa]
vagad leaf_1152	gi|223533187|gb|EEF34944.1|	41.55	142	67	4	4	138	304	436	3e-16	87.8		conserved hypothetical protein [Ricinus communis]
vagad leaf_9059	gi|194700336|gb|ACF84252.1|	89.04	146	16	0	5	150	213	358	2e-74	280		unknown [Zea mays]
vagad leaf_3885	gi|224105493|ref|XP_002313830.1|	46.36	110	34	4	69	153	145	254	1e-13	79		predicted protein [Populus trichocarpa]
vagad leaf_2958	gi|13873336|dbj|BAB44156.1|	93.2	103	7	0	2	104	409	511	2e-51	204		dihydrolipoamide dehydrogenase precursor [Bruguiera gymnorrhiza]
vagad leaf_4160	gi|223547389|gb|EEF48884.1|	94.78	134	7	0	26	159	36	169	6e-67	256		40S ribosomal protein S2, putative [Ricinus communis]
vagad leaf_4951	gi|23505684|gb|AAN28922.1|	50.71	140	67	2	12	151	202	339	3e-30	134		4-hydroxyphenylpyruvate dioxygenase [Abutilon theophrasti]
vagad leaf_5135	gi|157345245|emb|CAO71973.1|	43.12	160	59	6	6	150	224	366	2e-16	88.2		unnamed protein product [Vitis vinifera]
vagad leaf_4681	gi|225449977|ref|XP_002271450.1|	40.91	132	77	1	2	132	181	312	3e-19	97.4		PREDICTED: hypothetical protein [Vitis vinifera]
vagad leaf_8898	gi|118481397|gb|ABK92641.1|	72.32	112	30	1	31	141	34	145	2e-40	168		unknown [Populus trichocarpa]
vagad leaf_7545	gi|192910762|gb|ACF06489.1|	95.58	113	5	0	1	113	70	182	2e-44	181		ribosomal protein L10a [Elaeis guineensis]
vagad leaf_9326	gi|225435987|ref|XP_002272429.1|	95.65	138	6	0	2	139	153	290	2e-75	283		PREDICTED: similar to cdc2MsC [Vitis vinifera]
vagad leaf_6176	gi|157142998|gb|ABV24481.1|	100	57	0	0	2	58	465	521	2e-28	128		5-enolpyruvylshikimate-3-phosphate synthase [Gossypium hirsutum]
vagad leaf_621	gi|224098105|ref|XP_002311120.1|	85.37	123	18	0	2	124	500	622	3e-57	223		predicted protein [Populus trichocarpa]
vagad leaf_1614	gi|157273658|gb|ABV27483.1|	67.48	123	37	3	16	138	123	242	2e-32	140		fasciclin-like arabinogalactan protein 12 [Gossypium hirsutum]
vagad leaf_3808	gi|1705678|sp|P54774.1|CDC48_SOYBN	45.11	133	63	2	13	140	680	807	3e-15	84.3		RecName: Full=Cell division cycle protein 48 homolog; AltName: Full=Valosin-containing protein homolog; Short=VCP
vagad leaf_5702	gi|223544292|gb|EEF45813.1|	88.46	156	18	0	2	157	231	386	3e-69	263		Vacuolar-processing enzyme precursor, putative [Ricinus communis]
vagad leaf_4044	gi|225446693|ref|XP_002282107.1|	83.23	155	26	0	2	156	3	157	6e-68	259		PREDICTED: hypothetical protein [Vitis vinifera]
vagad leaf_6750	gi|225442531|ref|XP_002284134.1|	95.08	122	6	0	2	123	488	609	2e-63	244		PREDICTED: hypothetical protein [Vitis vinifera]
vagad leaf_7047	gi|225443514|ref|XP_002272018.1|	70.37	108	32	0	1	108	127	234	2e-39	164		PREDICTED: hypothetical protein [Vitis vinifera]
vagad leaf_7746	gi|224078569|ref|XP_002305559.1|	65.77	111	34	1	2	112	183	289	2e-36	154		predicted protein [Populus trichocarpa]
vagad leaf_1497	gi|223543720|gb|EEF45248.1|	96	75	2	1	6	80	46	119	8e-35	149		40S ribosomal protein S3a, putative [Ricinus communis]
vagad leaf_1608	gi|115463073|ref|NP_001055136.1|	62.5	136	37	3	1	130	127	254	7e-35	149		Os05g0301700 [Oryza sativa (japonica cultivar-group)]
vagad leaf_4510	gi|157339679|emb|CAO44220.1|	94.52	146	8	0	11	156	93	238	3e-75	283		unnamed protein product [Vitis vinifera]
vagad leaf_8147	gi|224106682|ref|XP_002314247.1|	83.76	117	17	2	1	115	1	117	2e-49	197		predicted protein [Populus trichocarpa]
vagad leaf_8267	gi|225429582|ref|XP_002280239.1|	68.8	125	39	0	2	126	665	789	4e-45	183		PREDICTED: hypothetical protein [Vitis vinifera]
vagad leaf_3151	gi|147774624|emb|CAN69906.1|	42.75	138	63	4	27	152	670	803	3e-13	77.8		hypothetical protein [Vitis vinifera]
vagad leaf_4238	gi|225446573|ref|XP_002276404.1|	42.74	124	68	2	8	130	193	314	6e-22	106		PREDICTED: hypothetical protein [Vitis vinifera]
vagad leaf_6186	gi|20138707|sp|Q9AXQ5.1|IF5A2_SOLLC	93.13	131	9	0	1	131	1	131	3e-67	257		RecName: Full=Eukaryotic translation initiation factor 5A-2; Short=eIF-5A-2
vagad leaf_4933	gi|83283993|gb|ABC01904.1|	84.52	155	24	0	2	156	122	276	1e-69	265		34 kDa outer mitochondrial membrane protein porin-like protein [Solanum tuberosum]
vagad leaf_7745	gi|118574850|gb|ABL07003.1|	91.56	154	13	0	2	155	71	224	1e-77	291		DH [Medicago sativa]
vagad leaf_2424	gi|224053881|ref|XP_002298026.1|	40.41	146	81	3	2	145	736	877	1e-16	89		predicted protein [Populus trichocarpa]
vagad leaf_2880	gi|119367465|gb|ABL67649.1|	53.57	84	30	3	2	81	77	155	2e-11	71.6		putative thioredoxin-dependent peroxidase [Citrus cv. Shiranuhi]
vagad leaf_7984	gi|224081731|ref|XP_002306482.1|	70.42	142	39	2	5	145	13	152	2e-48	194		predicted protein [Populus trichocarpa]
vagad leaf_1053	gi|84514175|gb|ABC59096.1|	56.76	74	31	1	14	87	326	398	7e-14	79.7		cytochrome P450 monooxygenase CYP97C10 [Medicago truncatula]
vagad leaf_1177	gi|115478212|ref|NP_001062701.1|	42.11	114	64	2	41	154	34	145	2e-15	84.7		Os09g0258600 [Oryza sativa (japonica cultivar-group)]
vagad leaf_3797	gi|223539812|gb|EEF41392.1|	53.01	83	37	2	2	84	211	291	7e-08	59.7		trytophan synthase alpha subunit, putative [Ricinus communis]
vagad leaf_7122	gi|225456894|ref|XP_002277480.1|	45.22	115	47	4	6	107	684	795	5e-12	73.6		PREDICTED: similar to ubiquitin-associated protein [Vitis vinifera]
vagad leaf_3822	gi|223540940|gb|EEF42498.1|	79.17	72	14	1	1	72	348	418	6e-26	119		transporter, putative [Ricinus communis]
vagad leaf_8582	gi|15226690|ref|NP_181581.1|	86.89	61	8	0	7	67	326	386	1e-24	115		HEME2; uroporphyrinogen decarboxylase [Arabidopsis thaliana]
vagad leaf_107	gi|468562|emb|CAA83436.1|	41.96	112	63	2	3	114	117	226	2e-11	71.2		sucrose carrier [Ricinus communis]
vagad leaf_4204	gi|3413511|emb|CAA03982.1|	41.41	128	65	4	11	134	451	572	1e-15	85.5		glucose-6-phosphate isomerase [Spinacia oleracea]
vagad leaf_4680	gi|146454748|gb|ABQ42040.1|	50	134	63	3	2	134	6	136	8e-26	119		lecithine cholesterol acyltransferase [Sonneratia apetala]
vagad leaf_5157	gi|225459115|ref|XP_002283889.1|	34.44	151	97	2	2	152	175	323	5e-11	70.1		PREDICTED: hypothetical protein [Vitis vinifera]
vagad leaf_3105	gi|21780187|gb|AAM77651.1|AF522274_1	85.11	141	21	0	2	142	111	251	1e-63	244		cp10-like protein [Gossypium hirsutum]
vagad leaf_3105	gi|21780187|gb|AAM77651.1|AF522274_1	41.94	93	50	3	54	145	65	154	4e-09	63.9		cp10-like protein [Gossypium hirsutum]
vagad leaf_5940	gi|224103993|ref|XP_002313274.1|	80.92	131	25	0	23	153	174	304	2e-52	207		predicted protein [Populus trichocarpa]
vagad leaf_6637	gi|224107669|ref|XP_002314555.1|	79.5	161	25	1	2	154	156	316	2e-72	274		predicted protein [Populus trichocarpa]
vagad leaf_8639	gi|223530106|gb|EEF32020.1|	91.16	147	13	0	2	148	70	216	1e-76	288		conserved hypothetical protein [Ricinus communis]
vagad leaf_4550	gi|157336327|emb|CAO71012.1|	59.82	112	43	2	9	120	72	181	1e-22	108		unnamed protein product [Vitis vinifera]
vagad leaf_8121	gi|223539792|gb|EEF41372.1|	83.87	31	5	0	49	79	600	630	2e-07	58.5		cyclophilin, putative [Ricinus communis]
vagad leaf_3557	gi|224056361|ref|XP_002298820.1|	51.59	157	64	4	2	153	310	459	1e-31	139		predicted protein [Populus trichocarpa]
vagad leaf_6210	gi|2642638|gb|AAB91467.1|	86.93	153	20	0	2	154	302	454	3e-79	296		ADP-glucose pyrophosphorylase large subunit 1 [Citrullus lanatus]
vagad leaf_7499	gi|15223537|ref|NP_176040.1|	84.62	52	8	0	2	53	195	246	1e-19	99		PBG1 (20S proteasome beta subunit G1); peptidase [Arabidopsis thaliana]
vagad leaf_7538	gi|54645913|gb|AAV36562.1|	91.45	152	13	0	2	153	174	325	8e-76	285		nhx1 antiporter [Vitis vinifera]
vagad leaf_7730	gi|225456104|ref|XP_002281407.1|	76.52	132	30	1	14	145	163	293	2e-45	184		PREDICTED: hypothetical protein [Vitis vinifera]
vagad leaf_1567	gi|18404032|ref|NP_565834.1|	45	80	43	1	33	112	44	122	4e-10	67		MMZ3/UEV1C (MMS ZWEI HOMOLOGE 3); protein binding / ubiquitin-protein ligase [Arabidopsis thaliana]
vagad leaf_4031	gi|223547442|gb|EEF48937.1|	42.14	159	54	6	8	148	259	397	3e-17	90.9		Magnesium-chelatase subunit chlD, chloroplast precursor, putative [Ricinus communis]
vagad leaf_7577	gi|81230695|gb|ABB59694.1|	99.34	151	1	0	2	152	15	165	2e-74	280		alpha-expansin 2 [Gossypium hirsutum]
vagad leaf_4683	gi|224092184|ref|XP_002309498.1|	47.24	127	65	2	2	128	314	438	3e-18	94		predicted protein [Populus trichocarpa]
vagad leaf_4975	gi|224077614|ref|XP_002305328.1|	60	105	37	2	1	103	119	220	4e-15	84		predicted protein [Populus trichocarpa]
vagad leaf_6765	gi|225450259|ref|XP_002269499.1|	86.84	152	20	0	1	152	131	282	8e-77	288		PREDICTED: hypothetical protein [Vitis vinifera]
vagad leaf_1538	gi|223547981|gb|EEF49473.1|	58.33	60	24	1	2	61	251	309	2e-09	65.1		conserved hypothetical protein [Ricinus communis]
vagad leaf_4744	gi|224105809|ref|XP_002313938.1|	40.96	83	44	2	1	81	194	273	4e-07	57.4		predicted protein [Populus trichocarpa]
vagad leaf_1900	gi|147794520|emb|CAN75991.1|	56.21	153	58	3	8	152	119	270	3e-40	167		hypothetical protein [Vitis vinifera]
vagad leaf_7595	gi|1019946|gb|AAB52954.1|	100	142	0	0	1	142	1	142	2e-79	297		ascorbate peroxidase
vagad leaf_3655	gi|224143149|ref|XP_002324861.1|	44.62	130	70	2	22	151	554	681	9e-19	95.9		predicted protein [Populus trichocarpa]
vagad leaf_3828	gi|78191414|gb|ABB29928.1|	42.86	126	52	3	36	152	24	138	7e-16	86.3		unknown [Solanum tuberosum]
vagad leaf_1620	gi|223546735|gb|EEF48233.1|	82.89	76	13	0	2	77	635	710	4e-33	143		3-hydroxyacyl-CoA dehyrogenase, putative [Ricinus communis]
vagad leaf_1165	gi|108705994|gb|ABF93789.1|	65.73	143	48	1	1	143	38	179	6e-38	159		Glyceraldehyde-3-phosphate dehydrogenase B, chloroplast precursor, putative, expressed [Oryza sativa (japonica cultivar-group)]
vagad leaf_1176	gi|224053573|ref|XP_002297879.1|	54.81	104	46	1	3	106	103	205	5e-20	100		predicted protein [Populus trichocarpa]
vagad leaf_1335	gi|18447763|gb|AAL67992.1|	65.15	66	22	1	12	77	428	492	9e-16	85.9		putative serine carboxypeptidase precursor [Gossypium hirsutum]
vagad leaf_5931	gi|225458293|ref|XP_002282654.1|	78.01	141	31	0	12	152	90	230	4e-59	230		PREDICTED: hypothetical protein [Vitis vinifera]
vagad leaf_3728	gi|224130550|ref|XP_002328317.1|	52.08	96	44	2	2	97	350	443	3e-18	94		predicted protein [Populus trichocarpa]
vagad leaf_4911	gi|15425733|dbj|BAB64344.1|	44.17	120	54	5	37	151	384	495	5e-14	80.1		EIN3-like protein [Cucumis melo]
vagad leaf_3846	gi|223539589|gb|EEF41176.1|	74.71	87	22	0	2	88	287	373	3e-30	134		Monoglyceride lipase, putative [Ricinus communis]
vagad leaf_4525	gi|37719662|gb|AAP41851.1|	78.83	137	28	1	16	152	1	136	6e-58	226		beta-cyanoalanine synthase [Hevea brasiliensis]
vagad leaf_896	gi|224109788|ref|XP_002315310.1|	89.77	88	9	0	1	88	254	341	1e-40	168		predicted protein [Populus trichocarpa]
vagad leaf_777	gi|223535332|gb|EEF37007.1|	42.64	129	71	3	9	137	378	503	1e-13	79		nucleoredoxin, putative [Ricinus communis]
vagad leaf_3687	gi|37222955|gb|AAQ90153.1|	87.65	81	10	0	3	83	119	199	1e-28	128		putative fructose-bisphosphate aldolase protein [Solanum tuberosum]
vagad leaf_2832	gi|14334057|gb|AAK60517.1|AF332974_1	59.29	140	57	0	1	140	345	484	2e-50	201		P450 monooxygenase [Gossypium arboreum]
vagad leaf_2283	gi|154000865|gb|ABS57001.1|	46.62	148	69	3	5	148	152	293	3e-22	107		phototropin-2 [Solanum lycopersicum]
vagad leaf_4929	gi|85725391|gb|ABC79303.1|	50	94	24	2	1	83	274	355	3e-11	70.9		putative retinoblastoma binding protein [Gossypium hirsutum]
vagad leaf_5316	gi|1346698|sp|P29409.2|PGKH_SPIOL	50.56	89	38	3	19	105	344	428	6e-10	66.6		RecName: Full=Phosphoglycerate kinase, chloroplastic; Flags: Precursor
vagad leaf_4549	gi|223542633|gb|EEF44171.1|	81.46	151	26	1	4	152	30	180	2e-68	261		conserved hypothetical protein [Ricinus communis]
vagad leaf_5204	gi|224071395|ref|XP_002303439.1|	64.38	73	26	0	9	81	538	610	1e-21	105		predicted protein [Populus trichocarpa]
vagad leaf_4893	gi|157337653|emb|CAO21999.1|	51.85	81	38	1	15	95	301	380	6e-10	66.6		unnamed protein product [Vitis vinifera]
vagad leaf_5202	gi|224115922|ref|XP_002317160.1|	52.68	112	30	3	1	101	253	352	7e-22	106		predicted protein [Populus trichocarpa]
vagad leaf_4406	gi|157354303|emb|CAO46904.1|	85.33	150	22	0	2	151	23	172	2e-73	277		unnamed protein product [Vitis vinifera]
vagad leaf_5711	gi|224057724|ref|XP_002299302.1|	92.05	88	7	0	2	89	2	89	3e-42	174		predicted protein [Populus trichocarpa]
vagad leaf_2972	gi|223527030|gb|EEF29217.1|	45.93	135	57	4	2	129	276	401	8e-18	92.8		Root phototropism protein, putative [Ricinus communis]
vagad leaf_4655	gi|225460694|ref|XP_002270196.1|	93.89	131	8	0	20	150	251	381	1e-69	265		PREDICTED: hypothetical protein [Vitis vinifera]
vagad leaf_5324	gi|223542091|gb|EEF43635.1|	43.8	121	65	3	3	122	300	418	2e-19	98.2		serine-threonine protein kinase, plant-type, putative [Ricinus communis]
vagad leaf_568	gi|225458990|ref|XP_002285583.1|	92.36	144	11	0	7	150	228	371	2e-64	247		PREDICTED: hypothetical protein [Vitis vinifera]
vagad leaf_5685	gi|223551213|gb|EEF52699.1|	55.45	101	37	2	2	98	907	1003	7e-17	89.7		Myosin heavy chain, striated muscle, putative [Ricinus communis]
vagad leaf_6421	gi|224143293|ref|XP_002336023.1|	64.67	150	53	0	1	150	71	220	2e-54	214		predicted protein [Populus trichocarpa]
vagad leaf_1697	gi|224124656|ref|XP_002319386.1|	50.36	137	65	2	14	150	140	273	2e-18	95.1		predicted protein [Populus trichocarpa]
vagad leaf_3789	gi|224076048|ref|XP_002304888.1|	92	75	6	0	8	82	1887	1961	3e-34	147		predicted protein [Populus trichocarpa]
vagad leaf_642	gi|118489512|gb|ABK96558.1|	56	75	32	1	21	95	439	512	7e-14	79.7		unknown [Populus trichocarpa x Populus deltoides]
vagad leaf_7925	gi|223535735|gb|EEF37398.1|	79.19	149	31	0	2	150	262	410	2e-63	244		r3h domain containing protein, putative [Ricinus communis]
vagad leaf_8065	gi|224061919|ref|XP_002300664.1|	82.27	141	25	0	6	146	571	711	4e-63	243		predicted protein [Populus trichocarpa]
vagad leaf_5030	gi|66271049|gb|AAY43802.1|	54.21	107	45	3	2	107	30	133	1e-14	82.4		Fb2 [Gossypium hirsutum]
vagad leaf_2588	gi|225431386|ref|XP_002279284.1|	81.48	108	20	0	6	113	82	189	8e-48	192		PREDICTED: hypothetical protein [Vitis vinifera]
vagad leaf_8083	gi|223544842|gb|EEF46357.1|	72.5	80	22	0	22	101	144	223	3e-27	124		zinc finger protein, putative [Ricinus communis]
vagad leaf_6553	gi|224117802|ref|XP_002331635.1|	82.43	148	26	0	2	149	402	549	4e-67	256		methylenetetrahydrofolate reductase [Populus trichocarpa]
vagad leaf_6275	gi|147806280|emb|CAN72193.1|	55.26	152	55	4	2	148	125	268	3e-25	117		hypothetical protein [Vitis vinifera]
vagad leaf_8237	gi|223535611|gb|EEF37279.1|	88.89	117	13	0	2	118	544	660	1e-55	218		GTP-binding protein typa/bipa, putative [Ricinus communis]
vagad leaf_9180	gi|224074739|ref|XP_002304448.1|	87.76	147	18	0	3	149	207	353	7e-72	272		predicted protein [Populus trichocarpa]
vagad leaf_5206	gi|157337858|emb|CAO38902.1|	43.2	125	69	2	14	138	86	208	1e-17	92		unnamed protein product [Vitis vinifera]
vagad leaf_175	gi|78191406|gb|ABB29924.1|	70.49	61	15	2	24	83	145	203	3e-13	77.4		ripening regulated protein DDTFR10-like [Solanum tuberosum]
vagad leaf_5693	gi|222709121|gb|ACM67308.1|	90.91	132	12	0	18	149	1	132	6e-65	249		triosphosphate isomerase-like protein [Dimocarpus longan]
vagad leaf_6325	gi|223544346|gb|EEF45867.1|	85.52	145	21	0	5	149	19	163	2e-72	273		malic enzyme, putative [Ricinus communis]
vagad leaf_7958	gi|223551037|gb|EEF52523.1|	86.49	148	20	0	2	149	165	312	9e-74	278		transferase, transferring glycosyl groups, putative [Ricinus communis]
vagad leaf_888	gi|224140105|ref|XP_002323427.1|	33.33	105	60	3	3	103	9	107	1e-08	62		predicted protein [Populus trichocarpa]
vagad leaf_4942	gi|22331335|ref|NP_189213.2|	81.63	147	26	1	3	148	567	713	1e-66	254		protein kinase family protein [Arabidopsis thaliana]
vagad leaf_1819	gi|223538915|gb|EEF40513.1|	42.86	112	52	6	22	126	176	282	6e-08	60.1		zinc finger protein, putative [Ricinus communis]
vagad leaf_3111	gi|225424893|ref|XP_002269605.1|	63.27	98	23	6	4	91	210	304	2e-19	97.8		PREDICTED: hypothetical protein [Vitis vinifera]
vagad leaf_1629	gi|225464906|ref|XP_002274381.1|	46.92	130	49	5	26	143	2	123	8e-15	82.8		PREDICTED: hypothetical protein [Vitis vinifera]
vagad leaf_1341	gi|225453995|ref|XP_002280629.1|	87.8	41	5	0	2	42	382	422	4e-14	80.5		PREDICTED: hypothetical protein isoform 2 [Vitis vinifera]
vagad leaf_4268	gi|64213910|gb|AAY41234.1|	100	39	0	0	4	42	105	143	1e-15	85.9		putative peptidyl-prolyl cis-trans isomerase [Gossypium hirsutum]
vagad leaf_8807	gi|225460309|ref|XP_002282574.1|	90.83	120	11	0	14	133	315	434	9e-61	235		PREDICTED: hypothetical protein [Vitis vinifera]
vagad leaf_1226	gi|224111748|ref|XP_002315963.1|	49.32	146	61	5	2	142	801	938	1e-22	108		predicted protein [Populus trichocarpa]
vagad leaf_3886	gi|225456836|ref|XP_002276149.1|	39.1	133	65	6	19	144	576	699	3e-11	71.2		PREDICTED: hypothetical protein [Vitis vinifera]
vagad leaf_5338	gi|21592417|gb|AAM64368.1|	47.42	97	49	2	22	118	128	222	6e-14	80.1		lipase/hydrolase, putative [Arabidopsis thaliana]
vagad leaf_1661	gi|224137802|ref|XP_002322655.1|	78.65	89	17	1	2	90	944	1030	1e-30	135		autoinhibited calcium ATPase [Populus trichocarpa]
vagad leaf_4031	gi|223535448|gb|EEF37118.1|	71.92	146	40	1	2	147	254	398	4e-59	229		transferase, putative [Ricinus communis]
vagad leaf_5859	gi|223544746|gb|EEF46262.1|	67.92	106	32	2	1	104	1	106	9e-35	149		conserved hypothetical protein [Ricinus communis]
vagad leaf_6423	gi|224127704|ref|XP_002320140.1|	70.75	147	43	0	2	148	48	194	4e-45	183		predicted protein [Populus trichocarpa]
vagad leaf_1145	gi|224082634|ref|XP_002306773.1|	66.43	143	45	3	5	147	207	346	1e-42	175		predicted protein [Populus trichocarpa]
vagad leaf_5345	gi|224057608|ref|XP_002299283.1|	47.66	128	57	4	5	128	356	477	2e-17	91.7		predicted protein [Populus trichocarpa]
vagad leaf_2035	gi|223527039|gb|EEF29226.1|	71.53	137	37	2	7	142	624	759	5e-51	203		Xylem serine proteinase 1 precursor, putative [Ricinus communis]
vagad leaf_3286	gi|223529289|gb|EEF31259.1|	59.55	89	32	2	53	140	194	279	7e-19	96.3		conserved hypothetical protein [Ricinus communis]
vagad leaf_6439	gi|8347242|gb|AAF74565.1|AF215851_1	92.47	146	11	0	2	147	400	545	4e-51	203		hexose transporter [Spinacia oleracea]
vagad leaf_6634	gi|224075517|ref|XP_002304662.1|	88.36	146	16	1	2	147	4	148	5e-72	273		NAC domain protein, IPR003441 [Populus trichocarpa]
vagad leaf_9190	gi|223543931|gb|EEF45457.1|	93.66	142	9	0	2	143	365	506	2e-75	284		1-deoxyxylulose-5-phosphate synthase, putative [Ricinus communis]
vagad leaf_33	gi|2493694|sp|Q41387.1|PSBW_SPIOL	100	28	0	0	42	69	96	123	2e-08	61.6		RecName: Full=Photosystem II reaction center W protein, chloroplastic; AltName: Full=PSII 6.1 kDa protein; Flags: Precursor
vagad leaf_4260	gi|225444873|ref|XP_002281345.1|	56.72	67	25	3	42	106	280	344	6e-09	63.5		PREDICTED: hypothetical protein [Vitis vinifera]
vagad leaf_4867	gi|223550394|gb|EEF51881.1|	48.24	85	43	1	1	85	336	419	2e-11	71.6		Protein tipD, putative [Ricinus communis]
vagad leaf_6016	gi|222618163|gb|EEE54295.1|	94.44	72	4	0	1	72	34	105	1e-31	139		hypothetical protein OsJ_01227 [Oryza sativa Japonica Group]
vagad leaf_1534	gi|224093164|ref|XP_002309816.1|	48.28	87	41	1	5	87	103	189	9e-13	76.3		predicted protein [Populus trichocarpa]
vagad leaf_555	gi|15235745|ref|NP_195506.1|	67.96	103	32	1	42	144	120	221	2e-31	138		SHM1 (SERINE HYDROXYMETHYLTRANSFERASE 1); glycine hydroxymethyltransferase/ poly(U) binding [Arabidopsis thaliana]
vagad leaf_6034	gi|9294497|dbj|BAB02716.1|	67.9	81	21	1	71	146	2	82	4e-26	120		unnamed protein product [Arabidopsis thaliana]
vagad leaf_7257	gi|225447223|ref|XP_002277857.1|	72.53	91	21	2	3	93	386	472	4e-27	123		PREDICTED: hypothetical protein [Vitis vinifera]
vagad leaf_810	gi|223530182|gb|EEF32091.1|	94.52	146	8	0	2	147	399	544	4e-70	266		protein disulfide isomerase, putative [Ricinus communis]
vagad leaf_810	gi|223530182|gb|EEF32091.1|	46.48	71	35	2	47	115	105	174	3e-07	57.8		protein disulfide isomerase, putative [Ricinus communis]
vagad leaf_3374	gi|225433688|ref|XP_002266909.1|	54.39	114	40	3	1	109	5	111	6e-19	96.7		PREDICTED: hypothetical protein [Vitis vinifera]
vagad leaf_4709	gi|14970762|emb|CAC44460.1|	43.81	105	57	2	23	127	98	200	2e-12	74.7		protein tyrosine phosphatase [Solanum lycopersicum]
vagad leaf_4769	gi|223541058|gb|EEF42614.1|	53	100	41	3	42	138	175	271	1e-17	92		sugar transporter, putative [Ricinus communis]
vagad leaf_3583	gi|223551283|gb|EEF52769.1|	87.96	108	13	0	2	109	249	356	1e-51	204		alcohol dehydrogenase, putative [Ricinus communis]
vagad leaf_3875	gi|225462934|ref|XP_002266367.1|	82.05	117	21	0	6	122	294	410	3e-52	207		PREDICTED: hypothetical protein isoform 2 [Vitis vinifera]
vagad leaf_5929	gi|225445595|ref|XP_002282382.1|	80.14	146	27	2	2	146	573	717	1e-62	241		PREDICTED: hypothetical protein [Vitis vinifera]
vagad leaf_6630	gi|147774374|emb|CAN72399.1|	66.18	136	43	2	12	146	21	154	2e-45	184		hypothetical protein [Vitis vinifera]
vagad leaf_4962	gi|195622888|gb|ACG33274.1|	60.61	99	38	1	22	120	268	365	5e-23	110		glycogen synthase kinase-3 MsK-3 [Zea mays]
vagad leaf_4082	gi|34419961|gb|AAQ67366.1|	61.11	72	23	3	43	112	115	183	2e-09	65.1		POD9 precursor [Gossypium hirsutum]
vagad leaf_4800	gi|223535650|gb|EEF37316.1|	37.37	99	55	2	29	124	108	202	6e-08	60.1		erythroblast macrophage protein emp, putative [Ricinus communis]
vagad leaf_3531	gi|223549336|gb|EEF50824.1|	83.33	78	12	1	2	79	70	146	4e-29	130		conserved hypothetical protein [Ricinus communis]
vagad leaf_2093	gi|145910320|gb|ABP98813.1|	95.69	116	5	0	3	118	420	535	2e-60	234		chloroplast biotin carboxylase [Gossypium hirsutum]
vagad leaf_5073	gi|198075760|gb|ACH81292.1|	45.88	85	39	3	2	84	498	577	4e-08	60.5		putative double-strand telomere binding protein 1 [Carica papaya]
vagad leaf_6375	gi|224144407|ref|XP_002325280.1|	58.7	138	54	2	1	135	369	506	9e-39	162		predicted protein [Populus trichocarpa]
vagad leaf_8047	gi|89257525|gb|ABD65015.1|	80.17	121	24	0	2	122	127	247	1e-41	171		bax inhibitor, putative [Brassica oleracea]
vagad leaf_1136	gi|225465463|ref|XP_002267491.1|	59.22	103	41	1	1	103	20	121	3e-21	104		PREDICTED: hypothetical protein [Vitis vinifera]
vagad leaf_5217	gi|195642982|gb|ACG40959.1|	71.74	46	12	1	64	109	67	111	2e-10	68.2		hypothetical protein [Zea mays]
vagad leaf_5167	gi|223548171|gb|EEF49663.1|	79.41	68	14	0	1	68	117	184	2e-25	118		lipoic acid synthetase, putative [Ricinus communis]
vagad leaf_5211	gi|224086096|ref|XP_002307813.1|	42.06	107	54	3	2	104	314	416	9e-10	66.2		predicted protein [Populus trichocarpa]
vagad leaf_5264	gi|38454166|gb|AAR20777.1|	37.96	108	65	2	2	109	185	290	7e-11	69.7		At2g22125 [Arabidopsis thaliana]
vagad leaf_6300	gi|225429688|ref|XP_002280050.1|	80	120	24	0	24	143	597	716	6e-49	196		PREDICTED: hypothetical protein [Vitis vinifera]
vagad leaf_1545	gi|223537149|gb|EEF38782.1|	40.28	144	80	3	2	144	406	544	2e-15	84.7		zeaxanthin epoxidase, putative [Ricinus communis]
vagad leaf_4290	gi|223532700|gb|EEF34482.1|	90.71	140	13	0	2	141	7	146	4e-70	266		60S ribosomal protein L27a, putative [Ricinus communis]
vagad leaf_4117	gi|151414943|gb|ABS11687.1|	46.94	98	43	3	32	128	350	439	1e-13	79		Na+/H+ transporter [Robinia pseudoacacia]
vagad leaf_4559	gi|225446010|ref|XP_002268176.1|	43.68	87	42	2	43	125	116	199	6e-08	60.1		PREDICTED: hypothetical protein [Vitis vinifera]
vagad leaf_8970	gi|134142802|gb|ABO61735.1|	93.06	144	10	0	2	145	260	403	1e-74	281		mitochondrial lipoamide dehydrogenase [Populus tremuloides]
vagad leaf_9066	gi|225458970|ref|XP_002285563.1|	100	144	0	0	2	145	60	203	2e-67	257		PREDICTED: hypothetical protein [Vitis vinifera]
vagad leaf_1826	gi|223536367|gb|EEF38017.1|	37.14	105	61	2	42	144	423	524	1e-08	62.8		serine/threonine protein kinase, putative [Ricinus communis]
vagad leaf_4595	gi|108706108|gb|ABF93903.1|	52.68	112	49	3	34	143	20	129	1e-17	92		60S ribosomal protein L21, putative, expressed [Oryza sativa (japonica cultivar-group)]
vagad leaf_3917	gi|147798986|emb|CAN61634.1|	83.02	53	9	0	2	54	73	125	1e-19	99		hypothetical protein [Vitis vinifera]
vagad leaf_1291	gi|223528464|gb|EEF30496.1|	50	108	52	2	27	134	34	139	5e-18	93.2		ankyrin repeat-containing protein, putative [Ricinus communis]
vagad leaf_4187	gi|223539720|gb|EEF41302.1|	43.51	131	68	3	15	143	274	400	2e-13	77.8		chaperonin-60kD, ch60, putative [Ricinus communis]
vagad leaf_4438	gi|223527503|gb|EEF29629.1|	46.67	75	33	2	7	78	198	268	3e-07	57.4		N-acetyltransferase, putative [Ricinus communis]
vagad leaf_5271	gi|224106497|ref|XP_002314186.1|	51.95	77	36	1	43	119	135	210	4e-11	70.5		predicted protein [Populus trichocarpa]
vagad leaf_7089	gi|18394646|ref|NP_564061.1|	76.19	105	25	0	2	106	98	202	1e-42	175		unknown protein [Arabidopsis thaliana]
vagad leaf_5846	gi|224135299|ref|XP_002327613.1|	72.87	129	34	1	16	143	147	275	3e-40	167		predicted protein [Populus trichocarpa]
vagad leaf_7794	gi|225445842|ref|XP_002277907.1|	88.14	59	7	0	2	60	138	196	2e-22	107		PREDICTED: hypothetical protein [Vitis vinifera]
vagad leaf_2575	gi|225439691|ref|XP_002267558.1|	54.9	102	42	3	5	105	130	228	2e-14	81.3		PREDICTED: hypothetical protein [Vitis vinifera]
vagad leaf_2905	gi|12003285|gb|AAG43519.1|AF210699_1	35.42	144	63	5	3	132	477	604	1e-07	59.3		granule-bound starch synthase [Perilla frutescens]
vagad leaf_788	gi|41352683|gb|AAS01048.1|	36.84	114	60	3	12	120	65	171	3e-08	61.2		putative proteasome 20S beta1 subunit [Brassica napus]
vagad leaf_3378	gi|223547222|gb|EEF48717.1|	79.28	111	23	0	2	112	887	997	2e-47	191		pumilio, putative [Ricinus communis]
vagad leaf_5265	gi|158144895|gb|ABW21688.1|	98.78	82	1	0	2	83	364	445	1e-40	168		enolase [Gossypium hirsutum]
vagad leaf_8610	gi|223548017|gb|EEF49509.1|	87.12	132	17	0	2	133	178	309	5e-66	253		aldo-keto reductase, putative [Ricinus communis]
vagad leaf_9442	gi|225441864|ref|XP_002278551.1|	92.31	130	10	0	10	139	118	247	5e-68	259		PREDICTED: hypothetical protein [Vitis vinifera]
vagad leaf_4702	gi|224134486|ref|XP_002327417.1|	64.21	95	30	3	22	115	2251	2342	8e-24	112		predicted protein [Populus trichocarpa]
vagad leaf_5461	gi|223549518|gb|EEF51006.1|	41.55	142	66	6	8	142	80	211	2e-11	71.6		conserved hypothetical protein [Ricinus communis]
vagad leaf_3187	gi|42571109|ref|NP_973628.1|	83.92	143	23	0	1	143	392	534	4e-57	223		ceramidase family protein [Arabidopsis thaliana]
vagad leaf_4790	gi|224092093|ref|XP_002309469.1|	94.19	86	5	0	57	142	55	140	1e-39	165		predicted protein [Populus trichocarpa]
vagad leaf_1120	gi|223542993|gb|EEF44529.1|	46.24	93	43	2	17	106	249	337	6e-08	60.1		Cleft lip and palate transmembrane protein, putative [Ricinus communis]
vagad leaf_4181	gi|294668|gb|AAA33873.1|	56.6	106	41	2	22	125	280	382	6e-20	99.8		chloroplast beta-ketoacyl-ACP synthase precursor [Ricinus communis]
vagad leaf_5125	gi|33186655|gb|AAP97497.1|	50.68	73	29	4	11	80	158	226	7e-10	66.6		cellulose synthase [Solanum tuberosum]
vagad leaf_1036	gi|223533217|gb|EEF34973.1|	96.4	139	5	0	5	143	385	523	8e-72	272		Endosomal P24A protein precursor, putative [Ricinus communis]
vagad leaf_5555	gi|224086367|ref|XP_002307867.1|	93.42	76	5	0	2	77	175	250	4e-33	143		predicted protein [Populus trichocarpa]
vagad leaf_8498	gi|223548232|gb|EEF49723.1|	80.99	142	27	0	2	143	519	660	8e-65	248		catalytic, putative [Ricinus communis]
vagad leaf_1747	gi|225423676|ref|XP_002276767.1|	41.67	144	78	3	2	143	17	156	2e-17	91.7		PREDICTED: hypothetical protein isoform 1 [Vitis vinifera]
vagad leaf_846	gi|195984443|gb|ACG63794.1|	54.29	70	17	3	20	82	331	392	1e-08	62.8		phospholipase D alpha [Gossypium arboreum]
vagad leaf_5384	gi|225462452|ref|XP_002266118.1|	61.67	60	22	1	3	62	307	365	7e-11	69.7		PREDICTED: hypothetical protein [Vitis vinifera]
vagad leaf_3876	gi|147825346|emb|CAN73256.1|	80.7	114	21	1	2	114	256	369	1e-39	165		hypothetical protein [Vitis vinifera]
vagad leaf_5015	gi|223532335|gb|EEF34134.1|	91.58	95	8	0	2	96	53	147	3e-45	183		conserved hypothetical protein [Ricinus communis]
vagad leaf_5570	gi|225454954|ref|XP_002280495.1|	86.67	75	10	0	2	76	136	210	4e-32	140		PREDICTED: hypothetical protein [Vitis vinifera]
vagad leaf_7329	gi|224062213|ref|XP_002300796.1|	97.08	137	4	0	1	137	1	137	1e-71	271		predicted protein [Populus trichocarpa]
vagad leaf_1100	gi|224059192|ref|XP_002299760.1|	61.54	65	20	2	42	104	64	125	1e-12	75.5		predicted protein [Populus trichocarpa]
vagad leaf_8935	gi|225436538|ref|XP_002277357.1|	94.21	121	7	0	20	140	347	467	3e-57	223		PREDICTED: hypothetical protein [Vitis vinifera]
vagad leaf_4015	gi|224122328|ref|XP_002330596.1|	85.82	141	20	0	2	142	71	211	7e-67	255		predicted protein [Populus trichocarpa]
vagad leaf_7641	gi|223527509|gb|EEF29634.1|	67.35	147	41	2	2	141	303	449	6e-37	156		RNA binding protein, putative [Ricinus communis]
vagad leaf_8200	gi|15227169|ref|NP_179812.1|	94.51	91	5	0	2	92	420	510	3e-44	180		inositol-3-phosphate synthase isozyme 2 / myo-inositol-1-phosphate synthase 2 / MI-1-P synthase 2 / IPS 2 [Arabidopsis thaliana]
vagad leaf_1166	gi|223527883|gb|EEF29973.1|	75.61	41	10	0	22	62	413	453	3e-08	61.2		Xylose isomerase, putative [Ricinus communis]
vagad leaf_3041	gi|471089|dbj|BAA03091.1|	40.91	132	50	5	1	119	686	802	5e-13	77		chloroplast envelope Ca2+-ATPase precursor [Arabidopsis thaliana]
vagad leaf_4218	gi|18379060|ref|NP_563676.1|	47.73	88	36	3	22	103	333	416	2e-09	65.5		splicing factor Prp18 family protein [Arabidopsis thaliana]
vagad leaf_5530	gi|225460713|ref|XP_002267510.1|	90.78	141	13	0	2	142	289	429	2e-66	254		PREDICTED: hypothetical protein [Vitis vinifera]
vagad leaf_6747	gi|223547572|gb|EEF49067.1|	79.1	134	28	0	1	134	482	615	1e-59	231		DELLA protein GAI, putative [Ricinus communis]
vagad leaf_8330	gi|223541340|gb|EEF42891.1|	70.99	131	37	1	11	141	318	447	1e-53	211		cytochrome P450, putative [Ricinus communis]
vagad leaf_1776	gi|6635838|gb|AAF20002.1|AF213936_1	43.69	103	44	3	22	118	112	206	6e-11	70.1		amino acid/peptide transporter [Prunus dulcis]
vagad leaf_4739	gi|115447501|ref|NP_001047530.1|	48.15	81	31	4	1	76	6	80	1e-07	59.3		Os02g0637900 [Oryza sativa (japonica cultivar-group)]
vagad leaf_5126	gi|224131476|ref|XP_002321094.1|	47.37	95	33	4	2	90	275	358	4e-11	70.9		predicted protein [Populus trichocarpa]
vagad leaf_3707	gi|224104285|ref|XP_002313384.1|	88.46	130	15	0	11	140	1	130	2e-52	207		predicted protein [Populus trichocarpa]
vagad leaf_4128	gi|223532278|gb|EEF34081.1|	75.34	73	18	0	1	73	812	884	2e-25	118		conserved hypothetical protein [Ricinus communis]
vagad leaf_4532	gi|224065583|ref|XP_002301869.1|	59.42	69	26	1	1	67	1	69	1e-14	82.4		predicted protein [Populus trichocarpa]
vagad leaf_9233	gi|485742|gb|AAA61609.1|	95.04	141	6	1	2	142	539	678	3e-68	260		pyrophosphatase [Beta vulgaris]
vagad leaf_4454	gi|223972398|dbj|BAH23428.1|	48.65	111	53	3	1	110	248	355	1e-16	89.4		squalene synthetase [Euphorbia tirucalli]
vagad leaf_5099	gi|223542539|gb|EEF44079.1|	56.67	60	25	1	2	61	521	579	3e-07	57.8		glutamyl-tRNA(gln) amidotransferase subunit A, putative [Ricinus communis]
vagad leaf_3992	gi|225461247|ref|XP_002280938.1|	59	100	41	0	2	101	324	423	2e-33	144		PREDICTED: hypothetical protein [Vitis vinifera]
vagad leaf_5535	gi|223550170|gb|EEF51657.1|	71.22	139	40	0	3	141	534	672	4e-50	200		ERD1 protein, chloroplast precursor, putative [Ricinus communis]
vagad leaf_6748	gi|157352769|emb|CAO44584.1|	61.9	84	32	0	1	84	6	89	3e-21	103		unnamed protein product [Vitis vinifera]
vagad leaf_7337	gi|225465185|ref|XP_002263398.1|	92.14	140	11	0	2	141	104	243	5e-72	272		PREDICTED: hypothetical protein [Vitis vinifera]
vagad leaf_7354	gi|6759599|emb|CAB69824.1|	95.65	69	3	0	2	70	888	956	1e-31	138		plasma membrane H+ ATPase [Prunus persica]
vagad leaf_7644	gi|223548633|gb|EEF50124.1|	93.02	129	9	0	2	130	499	627	5e-67	256		glycyl-tRNA synthetase, putative [Ricinus communis]
vagad leaf_4824	gi|225452202|ref|XP_002270911.1|	48.72	78	35	2	2	77	298	372	3e-10	67.4		PREDICTED: hypothetical protein [Vitis vinifera]
vagad leaf_530	gi|223546102|gb|EEF47605.1|	48.44	64	31	2	40	102	369	431	4e-08	60.8		conserved hypothetical protein [Ricinus communis]
vagad leaf_879	gi|225437302|ref|XP_002263425.1|	45.45	110	58	2	29	138	323	430	4e-16	87		PREDICTED: hypothetical protein [Vitis vinifera]
vagad leaf_1417	gi|225445984|ref|XP_002266525.1|	82.46	57	10	0	6	62	84	140	3e-19	97.4		PREDICTED: hypothetical protein [Vitis vinifera]
vagad leaf_444	gi|147778651|emb|CAN62896.1|	85.83	120	17	0	2	121	202	321	3e-48	193		hypothetical protein [Vitis vinifera]
vagad leaf_4759	gi|224083390|ref|XP_002307008.1|	83.84	99	16	0	2	100	393	491	4e-43	176		predicted protein [Populus trichocarpa]
vagad leaf_1319	gi|116784442|gb|ABK23344.1|	99.07	108	1	0	2	109	74	181	6e-45	182		unknown [Picea sitchensis]
vagad leaf_4458	gi|223550037|gb|EEF51524.1|	46.61	118	60	3	2	119	4	118	5e-14	80.1		40S ribosomal protein S20, putative [Ricinus communis]
vagad leaf_5463	gi|224104681|ref|XP_002313525.1|	66.32	95	30	2	1	95	110	202	4e-21	103		predicted protein [Populus trichocarpa]
vagad leaf_1159	gi|197253305|gb|ACH54087.1|	84.78	138	21	0	3	140	88	225	5e-64	246		class III chitinase [Vitis vinifera]
vagad leaf_8651	gi|225465300|ref|XP_002269047.1|	89.92	129	13	0	2	130	210	338	7e-54	212		PREDICTED: hypothetical protein [Vitis vinifera]
vagad leaf_1162	gi|147772303|emb|CAN64563.1|	61.29	93	21	1	7	99	1786	1863	2e-22	108		hypothetical protein [Vitis vinifera]
vagad leaf_584	gi|1707932|sp|P55243.1|GLGL3_SOLTU	78.05	41	8	1	35	75	420	459	3e-09	64.3		RecName: Full=Glucose-1-phosphate adenylyltransferase large subunit 3, chloroplastic/amyloplastic; AltName: Full=Alpha-D-glucose-1-phosphate adenyl transferase; AltName: Full=ADP-glucose pyrophosphorylase; AltName: Full=AGPase S; AltName: Full=ADP-glucose synthase; Flags: Precursor
vagad leaf_3265	gi|223531240|gb|EEF33085.1|	77.55	98	21	1	1	98	668	764	4e-38	160		ethylene receptor, putative [Ricinus communis]
vagad leaf_7701	gi|217072722|gb|ACJ84721.1|	83.58	67	11	0	2	68	330	396	2e-28	127		unknown [Medicago truncatula]
vagad leaf_7978	gi|223527015|gb|EEF29204.1|	95	140	7	0	2	141	180	319	2e-58	227		protein translocase secy subunit, putative [Ricinus communis]
vagad leaf_9422	gi|224061615|ref|XP_002300568.1|	85	140	21	0	1	140	159	298	3e-65	250		predicted protein [Populus trichocarpa]
vagad leaf_4916	gi|157336334|emb|CAO71019.1|	61.76	68	25	1	2	69	340	406	4e-14	80.5		unnamed protein product [Vitis vinifera]
vagad leaf_5043	gi|15229338|ref|NP_191846.1|	57.14	112	42	3	28	137	119	226	2e-22	108		60S ribosomal protein L7A (RPL7aB) [Arabidopsis thaliana]
vagad leaf_1123	gi|110747150|gb|ABG89394.1|	99.15	117	1	0	2	118	228	344	4e-64	246		gibberellic acid receptor [Gossypium hirsutum]
vagad leaf_2928	gi|15214300|sp|Q9ZSR8.1|RSSA_BRANA	66.19	139	41	3	1	137	150	284	1e-36	155		RecName: Full=40S ribosomal protein SA; AltName: Full=p40; AltName: Full=Laminin receptor-like protein
vagad leaf_1777	gi|1173209|sp|P46293|RS16_GOSHI	58.44	77	31	1	49	125	48	123	2e-13	78.6		40S ribosomal protein S16
vagad leaf_5020	gi|225435884|ref|XP_002265891.1|	49.3	71	31	2	42	110	680	747	2e-07	58.5		PREDICTED: hypothetical protein [Vitis vinifera]
vagad leaf_532	gi|134035494|gb|ABO47735.1|	58.24	91	36	2	12	102	1	89	2e-18	94.7		alpha-tubulin [Gossypium hirsutum]
vagad leaf_2343	gi|224074185|ref|XP_002304291.1|	82.88	146	16	2	1	137	1	146	2e-57	224		predicted protein [Populus trichocarpa]
vagad leaf_2854	gi|21537379|gb|AAM61720.1|	82.01	139	25	0	2	140	68	206	3e-66	253		unknown [Arabidopsis thaliana]
vagad leaf_6281	gi|223536544|gb|EEF38190.1|	47.75	111	54	2	2	112	49	155	8e-19	95.9		conserved hypothetical protein [Ricinus communis]
vagad leaf_8017	gi|157343814|emb|CAO68320.1|	85.71	70	10	0	9	78	128	197	6e-27	123		unnamed protein product [Vitis vinifera]
vagad leaf_5328	gi|223544408|gb|EEF45929.1|	62.71	59	17	2	57	113	64	119	5e-10	67		afc, putative [Ricinus communis]
vagad leaf_2152	gi|217795376|gb|ACK56136.1|	89.78	137	14	0	2	138	260	396	1e-58	228		transaldolase [Dimocarpus longan]
vagad leaf_1556	gi|15028155|gb|AAK76701.1|	55.06	89	37	3	19	106	222	308	3e-16	87.8		putative fibrillarin 2 protein AtFib2 [Arabidopsis thaliana]
vagad leaf_3163	gi|73761689|gb|AAZ83344.1|	82.67	75	12	1	2	76	40	113	1e-25	119		ACC oxidase 3 [Gossypium hirsutum]
vagad leaf_650	gi|118481419|gb|ABK92652.1|	100	81	0	0	1	81	59	139	6e-31	136		unknown [Populus trichocarpa]
vagad leaf_3970	gi|147819966|emb|CAN64898.1|	46.38	138	65	4	3	133	133	268	1e-18	95.5		hypothetical protein [Vitis vinifera]
vagad leaf_5445	gi|225456471|ref|XP_002284518.1|	78.45	116	25	0	23	138	33	148	2e-31	137		PREDICTED: hypothetical protein [Vitis vinifera]
vagad leaf_6734	gi|225434610|ref|XP_002278413.1|	79.84	124	23	1	2	123	407	530	2e-50	201		PREDICTED: hypothetical protein [Vitis vinifera]
vagad leaf_9242	gi|400983|sp|P31164.1|RK11_SPIOL	94	50	3	0	17	66	162	211	2e-19	98.2		RecName: Full=50S ribosomal protein L11, chloroplastic; AltName: Full=CL11; Flags: Precursor
vagad leaf_5443	gi|224128183|ref|XP_002320264.1|	60.94	64	10	2	11	67	568	623	3e-12	74.3		predicted protein [Populus trichocarpa]
vagad leaf_4500	gi|224115760|ref|XP_002332050.1|	47.5	80	27	2	22	94	85	156	8e-11	69.3		predicted protein [Populus trichocarpa]
vagad leaf_4982	gi|224131886|ref|XP_002321203.1|	63.33	60	21	1	7	66	34	92	2e-11	71.6		predicted protein [Populus trichocarpa]
vagad leaf_4058	gi|145323880|ref|NP_001077529.1|	94.25	87	5	0	11	97	231	317	3e-43	177		GAPA-2 [Arabidopsis thaliana]
vagad leaf_4887	gi|223550950|gb|EEF52436.1|	78.95	95	20	0	2	96	144	238	2e-39	164		conserved hypothetical protein [Ricinus communis]
vagad leaf_6074	gi|223549437|gb|EEF50925.1|	55.2	125	45	4	12	133	25	141	4e-28	127		conserved hypothetical protein [Ricinus communis]
vagad leaf_7842	gi|217074392|gb|ACJ85556.1|	68.57	105	33	0	2	106	217	321	4e-37	156		unknown [Medicago truncatula]
vagad leaf_8165	gi|224135999|ref|XP_002327356.1|	89.13	138	15	0	1	138	558	695	2e-71	271		predicted protein [Populus trichocarpa]
vagad leaf_4215	gi|222423012|dbj|BAH19489.1|	67.68	99	25	2	42	137	123	217	2e-29	131		AT2G19480 [Arabidopsis thaliana]
vagad leaf_5243	gi|27530932|dbj|BAC54101.1|	58.9	73	27	2	25	96	456	526	5e-15	83.6		cytosolic NADP-malic enzyme [Lithospermum erythrorhizon]
vagad leaf_8104	gi|223542314|gb|EEF43856.1|	96.35	137	5	0	2	138	92	228	2e-73	277		5'-adenylylsulfate reductase 1, chloroplast precursor, putative [Ricinus communis]
vagad leaf_4731	gi|116054984|emb|CAL57061.1|	58.73	63	26	0	14	76	36	98	5e-11	70.1		unnamed protein product [Ostreococcus tauri]
vagad leaf_4235	gi|224103381|ref|XP_002313033.1|	93.02	86	6	0	10	95	397	482	2e-44	181		predicted protein [Populus trichocarpa]
vagad leaf_5491	gi|224131314|ref|XP_002328508.1|	69.63	135	41	0	2	136	114	248	2e-53	211		predicted protein [Populus trichocarpa]
vagad leaf_7480	gi|224138898|ref|XP_002322929.1|	90.16	122	12	0	17	138	303	424	5e-62	239		predicted protein [Populus trichocarpa]
vagad leaf_7819	gi|223544419|gb|EEF45940.1|	89.58	48	5	0	91	138	243	290	5e-21	103		zinc finger protein, putative [Ricinus communis]
vagad leaf_8370	gi|225432018|ref|XP_002273484.1|	45	120	65	1	10	128	11	130	1e-21	105		PREDICTED: hypothetical protein [Vitis vinifera]
vagad leaf_1142	gi|169475|gb|AAA33810.1|	75.56	90	20	2	1	90	406	493	7e-30	132		3-deoxy-D-arabino-heptulosonate 7-phosphate synthase (aro1; EC 4.1.2.15) precursor
vagad leaf_4537	gi|62320893|dbj|BAD93878.1|	43.51	131	64	5	2	128	180	304	3e-13	77.8		elongation factor G [Arabidopsis thaliana]
vagad leaf_458	gi|224099813|ref|XP_002311630.1|	43.3	97	50	3	3	97	347	440	5e-07	57		predicted protein [Populus trichocarpa]
vagad leaf_5277	gi|223534161|gb|EEF35877.1|	73.17	41	10	1	47	87	332	371	1e-08	62.4		1-phosphatidylinositol-4-phosphate 5-kinase, putative [Ricinus communis]
vagad leaf_571	gi|225457458|ref|XP_002265041.1|	44.74	114	55	3	26	136	1	109	4e-12	73.6		PREDICTED: hypothetical protein [Vitis vinifera]
vagad leaf_4616	gi|223549639|gb|EEF51127.1|	85.92	71	10	0	36	106	34	104	4e-17	90.5		cleavage and polyadenylation specificity factor, putative [Ricinus communis]
vagad leaf_5045	gi|223538996|gb|EEF40593.1|	91.91	136	11	0	2	137	202	337	3e-68	260		dead box ATP-dependent RNA helicase, putative [Ricinus communis]
vagad leaf_78	gi|3834310|gb|AAC83026.1|	49.32	73	37	0	6	78	65	137	3e-10	67.4		Similar to Ubiquitin-conjugating enzyme E2-17 KD gb|D83004 from Homo sapiens. ESTs gb|T88233, gb|Z24464, gb|N37265, gb|H36151, gb|Z34711, gb|AA040983, and gb|T22122 come from this gene. [Arabidopsis thaliana]
vagad leaf_6810	gi|126256295|gb|ABO09801.1|	100	82	0	0	2	83	56	137	1e-32	142		F-box protein [Gossypium hirsutum]
vagad leaf_4184	gi|223535986|gb|EEF37645.1|	76.74	86	19	1	1	86	147	231	2e-18	95.1		60S ribosomal protein L6, putative [Ricinus communis]
vagad leaf_7103	gi|224140225|ref|XP_002323485.1|	89.74	117	12	0	21	137	944	1060	1e-58	228		multidrug/pheromone exporter, MDR family, ABC transporter family [Populus trichocarpa]
vagad leaf_8642	gi|14626935|gb|AAK70805.1|	97.69	130	3	0	8	137	90	219	1e-55	218		leucine-rich repeat resistance protein-like protein [Gossypium hirsutum]
vagad leaf_1144	gi|224110618|ref|XP_002315580.1|	82.84	134	23	0	3	136	1	134	5e-54	213		predicted protein [Populus trichocarpa]
vagad leaf_1144	gi|224110618|ref|XP_002315580.1|	41.98	81	46	1	9	88	111	191	1e-11	72.4		predicted protein [Populus trichocarpa]
vagad leaf_3448	gi|224125042|ref|XP_002319488.1|	84.51	71	9	1	12	82	355	423	4e-28	126		predicted protein [Populus trichocarpa]
vagad leaf_4144	gi|147860149|emb|CAN78725.1|	72.39	134	27	1	15	138	508	641	5e-48	193		hypothetical protein [Vitis vinifera]
vagad leaf_5592	gi|223548200|gb|EEF49691.1|	97.56	41	1	0	17	57	414	454	8e-17	89.7		Zeta-carotene desaturase, chloroplast precursor, putative [Ricinus communis]
vagad leaf_7756	gi|211905343|gb|ACJ11251.1|	97.79	136	3	0	2	137	83	218	5e-66	253		Ted2 [Gossypium hirsutum]
vagad leaf_5517	gi|113952525|gb|ABI48955.1|	60.87	115	40	5	23	136	156	266	6e-22	106		GDP-D-mannose pyrophosphorylase [Viola baoshanensis]
vagad leaf_937	gi|224056457|ref|XP_002298866.1|	71.79	39	11	0	2	40	53	91	1e-08	62		predicted protein [Populus trichocarpa]
vagad leaf_2590	gi|223544924|gb|EEF46439.1|	74.67	75	19	0	2	76	71	145	2e-26	120		Thylakoid membrane phosphoprotein 14 kDa, chloroplast precursor, putative [Ricinus communis]
vagad leaf_2937	gi|223525301|gb|EEF27948.1|	94.35	124	7	0	2	125	75	198	1e-62	241		cytochrome P450, putative [Ricinus communis]
vagad leaf_7602	gi|223537912|gb|EEF39526.1|	82.96	135	22	1	2	136	90	223	1e-43	178		DNA binding protein, putative [Ricinus communis]
vagad leaf_3697	gi|11066033|gb|AAG28426.1|AF194945_1	93.13	131	9	0	1	131	705	835	3e-67	256		cytosolic aconitase [Nicotiana tabacum]
vagad leaf_4191	gi|223547235|gb|EEF48730.1|	88.97	136	15	0	2	137	239	374	2e-61	237		conserved hypothetical protein [Ricinus communis]
vagad leaf_7816	gi|225435417|ref|XP_002285398.1|	88.97	136	15	0	2	137	394	529	1e-70	268		PREDICTED: hypothetical protein [Vitis vinifera]
vagad leaf_7951	gi|225458794|ref|XP_002283279.1|	81.48	135	25	0	2	136	475	609	1e-57	225		PREDICTED: hypothetical protein [Vitis vinifera]
vagad leaf_1393	gi|32364338|gb|AAP80272.1|	52.7	74	32	2	2	75	41	111	7e-11	69.7		ATP-dependent Clp protease proteolytic subunit [Malus x domestica]
vagad leaf_1595	gi|225454125|ref|XP_002269834.1|	56.3	119	39	5	23	136	243	353	2e-19	98.2		PREDICTED: hypothetical protein [Vitis vinifera]
vagad leaf_5054	gi|225468372|ref|XP_002272173.1|	67.74	62	18	2	6	67	426	485	3e-14	81.3		PREDICTED: hypothetical protein [Vitis vinifera]
vagad leaf_5426	gi|223537436|gb|EEF39064.1|	42.96	142	64	6	2	136	225	356	4e-15	84		conserved hypothetical protein [Ricinus communis]
vagad leaf_7048	gi|118488927|gb|ABK96272.1|	95.71	70	3	0	1	70	230	299	8e-28	125		unknown [Populus trichocarpa x Populus deltoides]
vagad leaf_3519	gi|224124666|ref|XP_002330080.1|	56.67	60	24	1	12	69	37	96	5e-10	66.6		predicted protein [Populus trichocarpa]
vagad leaf_4706	gi|118487226|gb|ABK95441.1|	84.85	66	9	1	2	67	244	308	4e-25	117		unknown [Populus trichocarpa]
vagad leaf_6570	gi|224087377|ref|XP_002308142.1|	90	60	6	0	8	67	241	300	7e-24	112		predicted protein [Populus trichocarpa]
vagad leaf_7205	gi|223535247|gb|EEF36924.1|	66	100	34	0	14	113	349	448	1e-30	135		yth domain-containing protein, putative [Ricinus communis]
vagad leaf_8620	gi|223540549|gb|EEF42116.1|	85.71	42	6	0	2	43	301	342	3e-13	77.4		replication factor C / DNA polymerase III gamma-tau subunit, putative [Ricinus communis]
vagad leaf_4570	gi|61651614|dbj|BAD91180.1|	50	68	33	1	7	74	524	590	3e-07	57.8		putative plastidic adenylate transporter [Mesembryanthemum crystallinum]
vagad leaf_4968	gi|157350549|emb|CAO40598.1|	73.28	131	35	0	5	135	571	701	6e-54	213		unnamed protein product [Vitis vinifera]
vagad leaf_5078	gi|147794797|emb|CAN62586.1|	97.33	75	2	0	2	76	66	140	1e-35	152		hypothetical protein [Vitis vinifera]
vagad leaf_5293	gi|223549066|gb|EEF50555.1|	68.87	106	33	0	2	107	94	199	9e-36	152		protein binding protein, putative [Ricinus communis]
vagad leaf_5619	gi|118488185|gb|ABK95912.1|	92.59	135	10	0	1	135	389	523	8e-69	262		unknown [Populus trichocarpa]
vagad leaf_6374	gi|18447765|gb|AAL67993.1|	99.26	135	1	0	2	136	329	463	3e-66	253		fiddlehead-like protein [Gossypium hirsutum]
vagad leaf_7115	gi|223541753|gb|EEF43301.1|	86.67	90	12	0	2	91	386	475	3e-41	170		dolichyl-diphosphooligosaccharide--protein glycosyltransferase, putative [Ricinus communis]
vagad leaf_7384	gi|22329080|ref|NP_194952.2|	76.42	123	29	0	1	123	132	254	2e-54	214		protein kinase family protein [Arabidopsis thaliana]
vagad leaf_8064	gi|212276036|ref|NP_001130699.1|	81.62	136	25	0	1	136	263	398	9e-66	251		hypothetical protein LOC100191802 [Zea mays]
vagad leaf_7826	gi|224122948|ref|XP_002318956.1|	88.81	134	14	1	2	135	572	704	2e-62	241		vacuolar H+-translocating inorganic pyrophosphatase [Populus trichocarpa]
vagad leaf_7136	gi|15241265|ref|NP_199892.1|	57.14	133	57	0	2	134	60	192	1e-34	149		nodulin MtN3 family protein [Arabidopsis thaliana]
vagad leaf_8020	gi|224112609|ref|XP_002316240.1|	97.27	110	3	0	2	111	3	112	1e-56	222		predicted protein [Populus trichocarpa]
vagad leaf_8858	gi|225448158|ref|XP_002264759.1|	90.32	124	12	0	12	135	77	200	7e-58	225		PREDICTED: hypothetical protein [Vitis vinifera]
vagad leaf_9152	gi|68300890|gb|AAY89377.1|	79.44	107	22	0	2	108	8	114	7e-46	186		starch branching enzyme 2 [Nicotiana langsdorffii x Nicotiana sanderae]
vagad leaf_5222	gi|223529769|gb|EEF31707.1|	48.87	133	66	2	3	135	50	180	3e-24	114		Serine/threonine-protein kinase ASK1, putative [Ricinus communis]
vagad leaf_5637	gi|223538803|gb|EEF40403.1|	71.6	81	19	2	56	135	438	515	7e-26	119		conserved hypothetical protein [Ricinus communis]
vagad leaf_5637	gi|223538803|gb|EEF40403.1|	60.87	46	18	0	1	46	295	340	1e-08	62.4		conserved hypothetical protein [Ricinus communis]
vagad leaf_7179	gi|223537368|gb|EEF38997.1|	95.96	99	4	0	2	100	298	396	3e-50	200		conserved hypothetical protein [Ricinus communis]
vagad leaf_8251	gi|223545692|gb|EEF47196.1|	85.07	134	20	0	2	135	419	552	1e-61	238		conserved hypothetical protein [Ricinus communis]
vagad leaf_9126	gi|157347307|emb|CAO17836.1|	79.83	119	22	1	2	120	304	420	1e-50	202		unnamed protein product [Vitis vinifera]
vagad leaf_9151	gi|225438676|ref|XP_002282060.1|	89.39	132	14	0	4	135	218	349	5e-65	249		PREDICTED: similar to MAP1D (METHIONINE AMINOPEPTIDASE 1D); metalloexopeptidase [Vitis vinifera]
vagad leaf_2079	gi|223540018|gb|EEF41596.1|	71.79	39	11	0	66	104	73	111	4e-09	63.9		Protein ABC1, mitochondrial precursor, putative [Ricinus communis]
vagad leaf_2820	gi|1370192|emb|CAA98173.1|	59.8	102	33	3	22	120	18	114	4e-21	103		RAB8B [Lotus japonicus]
vagad leaf_3793	gi|225453810|ref|XP_002271420.1|	51.06	94	39	2	11	101	406	495	3e-18	94.4		PREDICTED: hypothetical protein [Vitis vinifera]
vagad leaf_1263	gi|224087865|ref|XP_002308255.1|	58.59	128	48	2	2	126	188	313	5e-20	100		predicted protein [Populus trichocarpa]
vagad leaf_7721	gi|225442003|ref|XP_002271631.1|	74.44	133	34	0	2	134	118	250	2e-52	207		PREDICTED: hypothetical protein [Vitis vinifera]
vagad leaf_5826	gi|224105623|ref|XP_002313877.1|	74.63	134	34	0	2	135	131	264	1e-57	224		predicted protein [Populus trichocarpa]
vagad leaf_6708	gi|223549527|gb|EEF51015.1|	91.11	90	8	0	45	134	106	195	2e-43	177		ATP-dependent Clp protease proteolytic subunit, putative [Ricinus communis]
vagad leaf_7508	gi|225444944|ref|XP_002282373.1|	57.43	148	35	2	2	135	91	224	3e-39	164		PREDICTED: hypothetical protein [Vitis vinifera]
vagad leaf_7597	gi|224131386|ref|XP_002328526.1|	88.68	106	12	0	1	106	187	292	5e-50	199		predicted protein [Populus trichocarpa]
vagad leaf_7829	gi|118487278|gb|ABK95467.1|	85.19	108	16	0	2	109	84	191	6e-39	162		unknown [Populus trichocarpa]
vagad leaf_498	gi|224107863|ref|XP_002314631.1|	54.39	114	47	4	2	114	241	350	1e-21	105		predicted protein [Populus trichocarpa]
vagad leaf_4375	gi|224057216|ref|XP_002299177.1|	47.54	61	32	0	3	63	128	188	3e-10	67.4		predicted protein [Populus trichocarpa]
vagad leaf_4407	gi|157347660|emb|CAO18297.1|	47.97	148	49	4	1	135	237	369	2e-22	108		unnamed protein product [Vitis vinifera]
vagad leaf_5532	gi|224125720|ref|XP_002329701.1|	40.83	120	59	4	3	118	227	338	1e-08	62.4		predicted protein [Populus trichocarpa]
vagad leaf_2420	gi|217070954|gb|ACJ83837.1|	90.91	44	4	0	2	45	177	220	6e-16	86.7		unknown [Medicago truncatula]
vagad leaf_3772	gi|225436309|ref|XP_002270071.1|	96.74	92	3	0	2	93	43	134	1e-47	192		PREDICTED: hypothetical protein [Vitis vinifera]
vagad leaf_8774	gi|223540670|gb|EEF42233.1|	79.31	87	18	0	1	87	167	253	4e-25	117		conserved hypothetical protein [Ricinus communis]
vagad leaf_8883	gi|225463745|ref|XP_002265747.1|	84.09	132	21	0	2	133	194	325	7e-46	186		PREDICTED: hypothetical protein [Vitis vinifera]
vagad leaf_1185	gi|224142343|ref|XP_002324518.1|	63.77	69	24	1	50	118	67	134	3e-13	77.4		predicted protein [Populus trichocarpa]
vagad leaf_7017	gi|223527526|gb|EEF29651.1|	58.04	143	45	4	2	134	38	175	1e-37	158		conserved hypothetical protein [Ricinus communis]
vagad leaf_4203	gi|33358364|gb|AAQ16653.1|	99.25	134	1	0	1	134	124	257	2e-73	277		delta-12 fatty acid desaturase 2 [Gossypium hirsutum]
vagad leaf_5831	gi|55419650|gb|AAV51938.1|	99.24	132	1	0	2	133	12	143	3e-50	200		AP2/EREBP transcription factor ERF-1 [Gossypium hirsutum]
vagad leaf_2843	gi|223538766|gb|EEF40366.1|	69.47	131	40	0	2	132	184	314	4e-40	166		conserved hypothetical protein [Ricinus communis]
vagad leaf_6521	gi|223548271|gb|EEF49762.1|	75.19	133	33	0	1	133	171	303	2e-53	211		Gibberellin receptor GID1, putative [Ricinus communis]
vagad leaf_6103	gi|12325144|gb|AAG52520.1|AC016662_14	78.12	128	28	0	7	134	307	434	5e-57	223		putative lipase; 80914-78480 [Arabidopsis thaliana]
vagad leaf_9214	gi|225439002|ref|XP_002284455.1|	95.28	106	5	0	1	106	1	106	7e-46	186		PREDICTED: hypothetical protein [Vitis vinifera]
vagad leaf_8406	gi|42569320|ref|NP_180137.2|	93.51	77	5	0	1	77	2070	2146	6e-35	149		EMB2410 (EMBRYO DEFECTIVE 2410) [Arabidopsis thaliana]
vagad leaf_8910	gi|53793731|gb|AAU93594.1|	97.48	119	3	0	16	134	1	119	1e-61	238		40S ribosomal protein S9 , putative [Solanum demissum]
vagad leaf_1037	gi|225429072|ref|XP_002268574.1|	46.38	69	36	1	1	69	188	255	2e-08	62		PREDICTED: hypothetical protein, partial [Vitis vinifera]
vagad leaf_1800	gi|224137312|ref|XP_002322526.1|	45.98	87	46	1	4	90	182	267	2e-13	77.8		predicted protein [Populus trichocarpa]
vagad leaf_4101	gi|34550779|gb|AAQ74955.1|	81.48	81	13	2	5	84	56	135	2e-30	134		Gbiaa-Re [Gossypium barbadense]
vagad leaf_8591	gi|224143507|ref|XP_002336049.1|	68.82	93	28	1	4	96	252	343	2e-32	141		predicted protein [Populus trichocarpa]
vagad leaf_3456	gi|225437581|ref|XP_002277104.1|	90.23	133	12	1	2	133	55	187	1e-65	251		PREDICTED: hypothetical protein [Vitis vinifera]
vagad leaf_4446	gi|223550539|gb|EEF52026.1|	88.55	131	15	0	3	133	322	452	3e-67	257		aldehyde dehydrogenase, putative [Ricinus communis]
vagad leaf_5053	gi|223543602|gb|EEF45131.1|	71.43	119	24	4	19	133	43	155	2e-36	154		Uridylate kinase, putative [Ricinus communis]
vagad leaf_8803	gi|224084360|ref|XP_002307272.1|	90.23	133	13	0	1	133	99	231	1e-68	261		predicted protein [Populus trichocarpa]
vagad leaf_9316	gi|223531281|gb|EEF33123.1|	84.87	119	18	0	2	120	132	250	2e-54	214		translocon-associated protein, alpha subunit, putative [Ricinus communis]
vagad leaf_4337	gi|225428483|ref|XP_002284275.1|	68.06	72	22	1	9	80	405	475	1e-18	95.5		PREDICTED: hypothetical protein [Vitis vinifera]
vagad leaf_4069	gi|224110912|ref|XP_002315679.1|	77.11	83	18	1	2	83	1133	1215	3e-29	130		predicted protein [Populus trichocarpa]
vagad leaf_5839	gi|224140022|ref|XP_002323386.1|	82.31	130	22	1	2	131	287	415	1e-57	224		predicted protein [Populus trichocarpa]
vagad leaf_8430	gi|225439868|ref|XP_002278566.1|	53.33	120	53	1	2	121	190	306	8e-30	132		PREDICTED: hypothetical protein [Vitis vinifera]
vagad leaf_1579	gi|223534169|gb|EEF35885.1|	43.33	90	36	3	50	132	37	118	1e-08	62		40S ribosomal protein S11, putative [Ricinus communis]
vagad leaf_1687	gi|192910684|gb|ACF06450.1|	46.23	106	55	2	22	127	120	223	5e-16	86.7		ribosomal protein L10 [Elaeis guineensis]
vagad leaf_6338	gi|224075014|ref|XP_002304519.1|	92.31	65	5	0	7	71	169	233	2e-26	121		predicted protein [Populus trichocarpa]
vagad leaf_6919	gi|224119140|ref|XP_002317995.1|	70.97	124	36	0	2	125	316	439	2e-48	194		predicted protein [Populus trichocarpa]
vagad leaf_817	gi|157347624|emb|CAO18261.1|	83.33	132	22	0	2	133	188	319	1e-53	211		unnamed protein product [Vitis vinifera]
vagad leaf_8257	gi|157338606|emb|CAO41957.1|	96.12	103	4	0	2	104	588	690	8e-55	215		unnamed protein product [Vitis vinifera]
vagad leaf_170	gi|217072772|gb|ACJ84746.1|	52.21	113	48	5	2	112	97	205	4e-19	97.1		unknown [Medicago truncatula]
vagad leaf_4761	gi|224079165|ref|XP_002305776.1|	83.72	86	14	0	2	87	907	992	3e-36	153		predicted protein [Populus trichocarpa]
vagad leaf_4751	gi|157357023|emb|CAO63250.1|	46.97	132	67	3	2	133	790	918	3e-19	97.4		unnamed protein product [Vitis vinifera]
vagad leaf_1659	gi|968996|gb|AAA82047.1|	96.49	57	2	0	2	58	278	334	3e-25	117		glyceraldehyde-3-phosphate dehydrogenase
vagad leaf_1311	gi|224130462|ref|XP_002320843.1|	74.32	74	17	1	46	117	41	114	2e-24	115		predicted protein [Populus trichocarpa]
vagad leaf_2079	gi|89258491|gb|ABD65459.1|	86.05	129	18	0	4	132	18	146	8e-50	199		putative ribosomal protein L28 [Gossypium hirsutum]
vagad leaf_6513	gi|166863714|gb|ABZ01673.1|	97.56	123	3	0	3	125	197	319	5e-65	249		ADP-glucose pyrophosphorylase small subunit ADPGp-1 [Gossypium hirsutum]
vagad leaf_7837	gi|5802244|gb|AAD51625.1|AF169022_1	98.48	66	1	0	1	66	1	66	1e-30	135		seed maturation protein PM37 [Glycine max]
vagad leaf_7916	gi|224111708|ref|XP_002315948.1|	97.67	86	2	0	2	87	102	187	2e-43	177		predicted protein [Populus trichocarpa]
vagad leaf_1750	gi|4490747|emb|CAB38909.1|	62.77	94	30	2	22	115	250	338	2e-21	104		DnaJ-like protein [Arabidopsis thaliana]
vagad leaf_5429	gi|126896|sp|P17783.1|MDHM_CITLA	41.13	124	67	3	8	129	143	262	3e-11	71.2		RecName: Full=Malate dehydrogenase, mitochondrial; Flags: Precursor
vagad leaf_3442	gi|224067092|ref|XP_002302351.1|	65.18	112	37	2	2	113	154	263	9e-28	125		predicted protein [Populus trichocarpa]
vagad leaf_8004	gi|79322278|ref|NP_001031348.1|	41.96	112	43	7	14	122	155	247	6e-08	60.1		unknown protein [Arabidopsis thaliana]
vagad leaf_5961	gi|12620881|gb|AAG61120.1|	92	50	3	1	83	131	343	392	2e-19	97.8		ribulose-1,5-bisphosphate carboxylase/oxygenase activase 1 [Gossypium hirsutum]
vagad leaf_3182	gi|157338570|emb|CAO41921.1|	85.92	71	10	0	2	72	412	482	2e-27	124		unnamed protein product [Vitis vinifera]
vagad leaf_3585	gi|224137544|ref|XP_002322584.1|	89.53	86	9	0	17	102	240	325	1e-47	191		predicted protein [Populus trichocarpa]
vagad leaf_7749	gi|224112723|ref|XP_002332725.1|	46.55	116	51	6	12	123	244	352	5e-12	73.6		predicted protein [Populus trichocarpa]
vagad leaf_743	gi|224060291|ref|XP_002300126.1|	62.69	67	19	1	38	104	182	242	1e-15	85.9		predicted protein [Populus trichocarpa]
vagad leaf_1454	gi|223538252|gb|EEF39861.1|	69.35	62	19	0	2	63	387	448	6e-18	93.2		conserved hypothetical protein [Ricinus communis]
vagad leaf_4805	gi|118132686|gb|ABK60194.1|	100	131	0	0	2	132	58	188	1e-68	261		PIP1 protein [Gossypium hirsutum]
vagad leaf_5568	gi|223535467|gb|EEF37136.1|	47.62	84	31	3	2	72	244	327	2e-11	72		hypothetical protein RCOM_0819400 [Ricinus communis]
vagad leaf_5712	gi|223546496|gb|EEF47995.1|	63.81	105	35	2	1	105	217	318	6e-30	132		cytohesin 1, 2, 3, putative [Ricinus communis]
vagad leaf_6345	gi|225433918|ref|XP_002268097.1|	88.28	128	15	0	4	131	81	208	2e-62	241		PREDICTED: hypothetical protein [Vitis vinifera]
vagad leaf_7106	gi|224055551|ref|XP_002298535.1|	80.77	130	25	0	2	131	252	381	3e-57	223		predicted protein [Populus trichocarpa]
vagad leaf_9014	gi|225461564|ref|XP_002282834.1|	58.33	84	25	3	39	119	31	107	3e-12	74.7		PREDICTED: hypothetical protein [Vitis vinifera]
vagad leaf_1500	gi|224099217|ref|XP_002311407.1|	81.58	38	7	0	2	39	118	155	8e-10	66.2		predicted protein [Populus trichocarpa]
vagad leaf_4649	gi|225452175|ref|XP_002264926.1|	85.47	117	17	0	1	117	106	222	2e-46	187		PREDICTED: hypothetical protein [Vitis vinifera]
vagad leaf_6949	gi|18398135|ref|NP_566328.1|	78.18	110	24	0	22	131	26	135	6e-45	182		unknown protein [Arabidopsis thaliana]
vagad leaf_8184	gi|223533281|gb|EEF35034.1|	91.13	124	11	0	2	125	3434	3557	3e-60	233		E3 ubiquitin protein ligase upl2, putative [Ricinus communis]
vagad leaf_9129	gi|18398681|ref|NP_565432.1|	45.37	108	54	1	2	104	253	360	1e-16	88.6		unknown protein [Arabidopsis thaliana]
vagad leaf_1261	gi|223532599|gb|EEF34385.1|	42.55	94	50	3	2	94	148	238	3e-11	71.2		structural molecule, putative [Ricinus communis]
vagad leaf_1797	gi|217072182|gb|ACJ84451.1|	76.6	47	11	0	3	49	192	238	1e-11	72.4		unknown [Medicago truncatula]
vagad leaf_3143	gi|223525283|gb|EEF27941.1|	59.4	133	43	3	3	130	295	421	1e-32	141		conserved hypothetical protein [Ricinus communis]
vagad leaf_5311	gi|225427199|ref|XP_002278066.1|	68.25	63	20	0	3	65	282	344	2e-13	78.6		PREDICTED: hypothetical protein [Vitis vinifera]
vagad leaf_2450	gi|12230970|sp|Q06364.2|PSMD3_DAUCA	90.24	123	12	0	2	124	128	250	3e-49	196		RecName: Full=Probable 26S proteasome non-ATPase regulatory subunit 3; Short=26S proteasome subunit S3; AltName: Full=Nuclear antigen 21D7
vagad leaf_3837	gi|224127446|ref|XP_002320076.1|	76.47	85	20	0	2	86	344	428	3e-19	97.4		integral membrane single C2 domain protein [Populus trichocarpa]
vagad leaf_4218	gi|224053495|ref|XP_002297842.1|	79.45	73	15	0	3	75	209	281	5e-28	126		predicted protein [Populus trichocarpa]
vagad leaf_4360	gi|224106846|ref|XP_002314304.1|	78.46	130	28	0	2	131	76	205	3e-57	223		predicted protein [Populus trichocarpa]
vagad leaf_4975	gi|223536700|gb|EEF38341.1|	78.12	64	14	0	5	68	70	133	7e-22	106		brg-1 associated factor, putative [Ricinus communis]
vagad leaf_6409	gi|223550090|gb|EEF51577.1|	75.38	130	32	0	1	130	463	592	4e-53	209		Receptor protein kinase CLAVATA1 precursor, putative [Ricinus communis]
vagad leaf_6409	gi|223550090|gb|EEF51577.1|	34.35	131	85	1	1	130	367	497	2e-09	64.7		Receptor protein kinase CLAVATA1 precursor, putative [Ricinus communis]
vagad leaf_6409	gi|223550090|gb|EEF51577.1|	29.51	122	85	1	7	127	133	254	6e-09	63.2		Receptor protein kinase CLAVATA1 precursor, putative [Ricinus communis]
vagad leaf_6409	gi|223550090|gb|EEF51577.1|	33.33	129	83	2	1	126	197	325	2e-08	61.6		Receptor protein kinase CLAVATA1 precursor, putative [Ricinus communis]
vagad leaf_6409	gi|223550090|gb|EEF51577.1|	29.77	131	91	1	1	130	343	473	3e-07	57.4		Receptor protein kinase CLAVATA1 precursor, putative [Ricinus communis]
vagad leaf_8519	gi|18417067|ref|NP_568288.1|	93.55	62	4	0	1	62	211	272	7e-30	132		ubiquinol-cytochrome C reductase iron-sulfur subunit, mitochondrial, putative / Rieske iron-sulfur protein, putative [Arabidopsis thaliana]
vagad leaf_9417	gi|21616053|emb|CAC86004.1|	78.86	123	26	0	6	128	392	514	2e-53	211		aspartic proteinase [Theobroma cacao]
vagad leaf_657	gi|223544745|gb|EEF46261.1|	50	80	37	2	11	90	265	341	3e-12	74.3		Adipocyte plasma membrane-associated protein, putative [Ricinus communis]
vagad leaf_6505	gi|1617268|emb|CAA96523.1|	67.74	62	20	0	1	62	286	347	6e-21	103		acyl CoA synthetase [Brassica napus]
vagad leaf_7792	gi|217073300|gb|ACJ85009.1|	93.8	129	8	0	2	130	32	160	4e-66	253		unknown [Medicago truncatula]
vagad leaf_8202	gi|157354342|emb|CAO46943.1|	67.96	103	29	1	28	130	805	903	5e-35	150		unnamed protein product [Vitis vinifera]
vagad leaf_8477	gi|157345449|emb|CAO14747.1|	63.85	130	44	1	5	131	127	256	1e-32	142		unnamed protein product [Vitis vinifera]
vagad leaf_8674	gi|225424807|ref|XP_002267766.1|	84.5	129	20	0	2	130	1022	1150	4e-60	233		PREDICTED: hypothetical protein [Vitis vinifera]
vagad leaf_8999	gi|224135851|ref|XP_002322176.1|	45.71	105	55	2	25	128	24	127	1e-16	88.6		predicted protein [Populus trichocarpa]
vagad leaf_1107	gi|224127352|ref|XP_002329256.1|	92.96	71	5	0	1	71	147	217	9e-32	139		predicted protein [Populus trichocarpa]
vagad leaf_3847	gi|223531071|gb|EEF32921.1|	88.16	76	9	0	2	77	170	245	4e-34	147		proline synthetase associated protein, putative [Ricinus communis]
vagad leaf_4900	gi|224069216|ref|XP_002326303.1|	73.04	115	31	0	2	116	77	191	3e-40	167		predicted protein [Populus trichocarpa]
vagad leaf_5392	gi|223527730|gb|EEF29835.1|	71.29	101	29	0	1	101	1	101	2e-30	135		conserved hypothetical protein [Ricinus communis]
vagad leaf_5562	gi|147832972|emb|CAN70664.1|	77.08	48	11	0	2	49	131	178	5e-15	83.6		hypothetical protein [Vitis vinifera]
vagad leaf_6144	gi|121083|sp|P26969.1|GCSP_PEA	85.94	128	18	0	1	128	503	630	5e-56	219		RecName: Full=Glycine dehydrogenase [decarboxylating], mitochondrial; AltName: Full=Glycine decarboxylase; AltName: Full=Glycine cleavage system P-protein; Flags: Precursor
vagad leaf_6579	gi|225439761|ref|XP_002274975.1|	88.12	101	12	0	2	102	306	406	2e-38	160		PREDICTED: hypothetical protein [Vitis vinifera]
vagad leaf_7245	gi|223539266|gb|EEF40859.1|	86.07	122	17	0	1	122	281	402	2e-58	227		amine oxidase, putative [Ricinus communis]
vagad leaf_8568	gi|223543797|gb|EEF45325.1|	65.79	114	32	1	2	108	293	406	2e-29	131		basic 7S globulin 2 precursor small subunit, putative [Ricinus communis]
vagad leaf_3685	gi|54036490|sp|Q6VAF7.1|TBB5_GOSHI	99.22	129	1	0	2	130	305	433	4e-72	273		RecName: Full=Tubulin beta-5 chain; AltName: Full=Beta-5-tubulin
vagad leaf_3640	gi|223540615|gb|EEF42178.1|	71.58	95	27	0	2	96	655	749	3e-34	147		Serine/threonine-protein kinase PBS1, putative [Ricinus communis]
vagad leaf_5590	gi|223531188|gb|EEF33035.1|	81.48	54	10	0	2	55	283	336	3e-16	87.8		serine-threonine kinase receptor-associated protein, putative [Ricinus communis]
vagad leaf_5882	gi|224097899|ref|XP_002311090.1|	85.06	87	13	0	2	88	522	608	3e-35	150		predicted protein [Populus trichocarpa]
vagad leaf_7096	gi|224055837|ref|XP_002298678.1|	90.35	114	11	0	17	130	357	470	1e-54	214		serine hydroxymethyltransferase 1 [Populus trichocarpa]
vagad leaf_7187	gi|157358662|emb|CAO66347.1|	97.69	130	3	0	1	130	38	167	8e-57	222		unnamed protein product [Vitis vinifera]
vagad leaf_8524	gi|157338657|emb|CAO42008.1|	66.36	107	35	1	1	107	192	297	2e-36	154		unnamed protein product [Vitis vinifera]
vagad leaf_2430	gi|225433436|ref|XP_002285668.1|	98.39	62	1	0	1	62	26	87	2e-27	124		PREDICTED: hypothetical protein [Vitis vinifera]
vagad leaf_3412	gi|223550077|gb|EEF51564.1|	71.08	83	24	0	1	83	485	567	7e-28	125		Nitric-oxide synthase, putative [Ricinus communis]
vagad leaf_4280	gi|223532723|gb|EEF34503.1|	81.13	106	20	0	2	107	278	383	2e-45	184		ceramidase, putative [Ricinus communis]
vagad leaf_9117	gi|225459742|ref|XP_002285895.1|	80.47	128	24	1	2	129	245	371	1e-54	214		PREDICTED: hypothetical protein [Vitis vinifera]
vagad leaf_9117	gi|225459742|ref|XP_002285895.1|	44.44	90	46	2	16	101	88	177	8e-14	79.3		PREDICTED: hypothetical protein [Vitis vinifera]
vagad leaf_5925	gi|225440908|ref|XP_002282804.1|	76.83	82	19	0	2	83	293	374	2e-33	144		PREDICTED: hypothetical protein [Vitis vinifera]
vagad leaf_7021	gi|223546204|gb|EEF47706.1|	76.09	46	11	0	2	47	264	309	2e-12	75.1		hypothetical protein RCOM_1467340 [Ricinus communis]
vagad leaf_7275	gi|224091248|ref|XP_002309212.1|	96.06	127	5	0	3	129	1	127	4e-67	256		predicted protein [Populus trichocarpa]
vagad leaf_8278	gi|224111874|ref|XP_002316009.1|	55.74	122	54	0	2	123	434	555	9e-35	149		predicted protein [Populus trichocarpa]
vagad leaf_8500	gi|225439201|ref|XP_002269553.1|	48.8	125	60	3	5	127	636	758	2e-14	81.3		PREDICTED: hypothetical protein [Vitis vinifera]
vagad leaf_8740	gi|223544690|gb|EEF46206.1|	92.97	128	9	0	2	129	166	293	3e-71	270		zinc ion binding protein, putative [Ricinus communis]
vagad leaf_9285	gi|3334147|sp|Q39799.1|CHI1_GOSHI	98.92	93	1	0	2	94	232	324	1e-47	191		RecName: Full=Endochitinase 1; Flags: Precursor
vagad leaf_9300	gi|223539540|gb|EEF41128.1|	88.3	94	11	0	1	94	6	99	2e-44	181		protein phosphatase 2c, putative [Ricinus communis]
vagad leaf_1505	gi|115471|sp|P17067.1|CAHC_PEA	45.53	123	49	4	2	116	177	289	8e-18	92.8		RecName: Full=Carbonic anhydrase, chloroplastic; AltName: Full=Carbonate dehydratase; Contains: RecName: Full=Carbonic anhydrase, 27 kDa isoform; Contains: RecName: Full=Carbonic anhydrase, 25 kDa isoform; Flags: Precursor
vagad leaf_2262	gi|225444025|ref|XP_002281685.1|	81.54	130	23	1	2	130	273	402	3e-45	184		PREDICTED: hypothetical protein [Vitis vinifera]
vagad leaf_2772	gi|224126051|ref|XP_002329649.1|	92.91	127	9	0	1	127	338	464	7e-65	249		4-Coumarate:CoA ligase [Populus trichocarpa]
vagad leaf_3686	gi|15240941|ref|NP_198669.1|	92.68	123	9	0	2	124	268	390	2e-64	247		tryptophan synthase-related [Arabidopsis thaliana]
vagad leaf_4501	gi|224140105|ref|XP_002323427.1|	56.12	98	42	1	32	129	1	97	2e-24	114		predicted protein [Populus trichocarpa]
vagad leaf_4633	gi|223533432|gb|EEF35180.1|	74.73	91	23	0	4	94	192	282	9e-36	152		conserved hypothetical protein [Ricinus communis]
vagad leaf_6414	gi|225461439|ref|XP_002282376.1|	48.82	127	62	2	3	129	192	315	3e-27	124		PREDICTED: hypothetical protein [Vitis vinifera]
vagad leaf_6635	gi|13094965|gb|AAK12101.1|AF323605_1	82.46	57	10	0	2	58	54	110	5e-20	100		RNA polymerase I, II and III subunit RPB8 [Manihot esculenta]
vagad leaf_5863	gi|223543164|gb|EEF44696.1|	89.06	128	14	0	2	129	273	400	4e-64	246		D-glycerate 3-kinase, chloroplast precursor, putative [Ricinus communis]
vagad leaf_3135	gi|63054405|gb|AAY28970.1|	99.22	128	1	0	2	129	59	186	1e-62	241		GIA/RGA-like gibberellin response modulator [Gossypium hirsutum]
vagad leaf_4823	gi|81176621|gb|ABB59571.1|	68.25	126	40	0	2	127	236	361	3e-43	177		putative gamma-glutamyl transferase [Populus alba x Populus tremula]
vagad leaf_6284	gi|224143605|ref|XP_002325013.1|	75.44	114	27	1	12	124	184	297	1e-44	182		predicted protein [Populus trichocarpa]
vagad leaf_7059	gi|27728675|gb|AAO18731.1|	96.06	127	5	0	3	129	125	251	1e-66	254		cysteine protease [Gossypium hirsutum]
vagad leaf_799	gi|157345733|emb|CAO15031.1|	62.71	59	19	3	2	58	470	527	3e-08	60.8		unnamed protein product [Vitis vinifera]
vagad leaf_5108	gi|7768153|emb|CAB90634.1|	52.11	71	33	1	18	88	102	171	7e-12	73.2		protein phosphatase 2C (PP2C) [Fagus sylvatica]
vagad leaf_5393	gi|223535837|gb|EEF37498.1|	54.88	82	36	1	1	82	139	219	1e-18	95.9		Poly(A) polymerase alpha, putative [Ricinus communis]
vagad leaf_6519	gi|223542114|gb|EEF43658.1|	91.34	127	11	0	2	128	66	192	9e-65	248		polyadenylate-binding protein, putative [Ricinus communis]
vagad leaf_6519	gi|223542114|gb|EEF43658.1|	34.35	131	82	1	2	128	153	283	3e-15	84.3		polyadenylate-binding protein, putative [Ricinus communis]
vagad leaf_6519	gi|223542114|gb|EEF43658.1|	35.66	143	74	2	3	128	245	386	2e-14	81.3		polyadenylate-binding protein, putative [Ricinus communis]
vagad leaf_1578	gi|225446010|ref|XP_002268176.1|	92.86	126	9	0	2	127	187	312	1e-65	251		PREDICTED: hypothetical protein [Vitis vinifera]
vagad leaf_3109	gi|223543313|gb|EEF44845.1|	76.47	119	28	0	1	119	85	203	6e-42	172		glycerol kinase, putative [Ricinus communis]
vagad leaf_4217	gi|147815337|emb|CAN67770.1|	85.47	117	14	2	15	129	23	138	1e-48	194		hypothetical protein [Vitis vinifera]
vagad leaf_8027	gi|68300884|gb|AAY89374.1|	83.64	110	18	0	2	111	434	543	1e-50	201		beta-amylase 1 [Nicotiana langsdorffii x Nicotiana sanderae]
vagad leaf_4791	gi|225448365|ref|XP_002268566.1|	48.45	97	45	4	22	117	137	229	1e-09	65.9		PREDICTED: hypothetical protein isoform 2 [Vitis vinifera]
vagad leaf_2916	gi|225426016|ref|XP_002273414.1|	90.79	76	7	0	1	76	279	354	7e-34	146		PREDICTED: hypothetical protein [Vitis vinifera]
vagad leaf_5669	gi|223537249|gb|EEF38881.1|	92.91	127	9	0	2	128	298	424	6e-62	239		Endosomal P24A protein precursor, putative [Ricinus communis]
vagad leaf_4142	gi|94692097|gb|ABF46821.1|	93.7	127	8	0	2	128	158	284	1e-64	248		putative auxin permease protein 1 [Fagus sylvatica]
vagad leaf_6395	gi|225441313|ref|XP_002275793.1|	74.68	79	18	2	3	80	5	82	1e-18	95.5		PREDICTED: hypothetical protein [Vitis vinifera]
vagad leaf_7487	gi|224083946|ref|XP_002307181.1|	66.67	126	42	0	2	127	795	920	5e-33	143		predicted protein [Populus trichocarpa]
vagad leaf_7603	gi|15242811|ref|NP_195981.1|	54.69	128	56	2	2	129	190	315	2e-28	128		GDSL-motif lipase/hydrolase family protein [Arabidopsis thaliana]
vagad leaf_6348	gi|223538259|gb|EEF39868.1|	90.48	63	6	0	2	64	532	594	2e-26	121		ketol-acid reductoisomerase, chloroplast precursor, putative [Ricinus communis]
vagad leaf_2261	gi|223537118|gb|EEF38751.1|	79.35	92	19	0	36	127	432	523	4e-34	147		conserved hypothetical protein [Ricinus communis]
vagad leaf_EYI1BW401BFVQI	gi|38346542|emb|CAE02124.2|	100	31	0	0	1	31	220	250	1e-09	65.9		OSJNBa0035M09.3 [Oryza sativa (japonica cultivar-group)]
vagad leaf_4046	gi|157338612|emb|CAO41963.1|	96.06	127	5	0	2	128	58	184	2e-66	253		unnamed protein product [Vitis vinifera]
vagad leaf_4491	gi|224135839|ref|XP_002322173.1|	60.77	130	47	1	2	127	708	837	4e-32	140		predicted protein [Populus trichocarpa]
vagad leaf_6408	gi|223540837|gb|EEF42397.1|	96.05	76	3	0	2	77	392	467	1e-34	148		Ribokinase, putative [Ricinus communis]
vagad leaf_7284	gi|225465847|ref|XP_002264859.1|	81.82	66	12	0	2	67	131	196	3e-26	120		PREDICTED: hypothetical protein [Vitis vinifera]
vagad leaf_8506	gi|224116438|ref|XP_002317301.1|	88.28	128	12	1	4	128	241	368	4e-47	190		outward rectifying potassium channel [Populus trichocarpa]
vagad leaf_8595	gi|15242642|ref|NP_198846.1|	66	50	17	0	9	58	221	270	8e-13	76.3		integral membrane protein, putative [Arabidopsis thaliana]
vagad leaf_9418	gi|225448359|ref|XP_002267908.1|	82.81	128	21	1	2	128	150	277	6e-59	229		PREDICTED: hypothetical protein [Vitis vinifera]
vagad leaf_6767	gi|166343837|gb|ABY86661.1|	100	127	0	0	1	127	202	328	2e-71	271		beta-tubulin 15 [Gossypium hirsutum]
vagad leaf_5390	gi|223533229|gb|EEF34985.1|	39.25	107	62	3	2	108	82	185	6e-08	60.1		RNA binding protein, putative [Ricinus communis]
vagad leaf_5065	gi|225448379|ref|XP_002269271.1|	81.82	121	21	1	2	122	23	142	6e-46	186		PREDICTED: hypothetical protein [Vitis vinifera]
vagad leaf_5710	gi|225426552|ref|XP_002272303.1|	88.66	97	11	0	1	97	240	336	1e-49	198		PREDICTED: hypothetical protein [Vitis vinifera]
vagad leaf_7570	gi|223528092|gb|EEF30166.1|	95.24	126	6	0	2	127	210	335	4e-45	183		Sec-independent protein translocase protein tatC, putative [Ricinus communis]
vagad leaf_792	gi|74486730|gb|ABA12218.1|	98.4	125	0	1	2	126	161	283	5e-65	249		translation elongation factor 1A-2 [Gossypium hirsutum]
vagad leaf_8095	gi|223544179|gb|EEF45703.1|	85.6	125	18	0	4	128	585	709	4e-52	206		dipeptidyl peptidase IV, putative [Ricinus communis]
vagad leaf_3921	gi|224116534|ref|XP_002317325.1|	90.57	53	5	0	2	54	268	320	2e-21	104		predicted protein [Populus trichocarpa]
vagad leaf_4138	gi|223529348|gb|EEF31314.1|	74.6	126	28	1	2	127	37	158	4e-39	163		conserved hypothetical protein [Ricinus communis]
vagad leaf_4426	gi|224079329|ref|XP_002305823.1|	86.18	123	17	0	5	127	97	219	7e-59	229		predicted protein [Populus trichocarpa]
vagad leaf_5464	gi|225458649|ref|XP_002282833.1|	79.52	83	17	0	18	100	119	201	8e-37	155		PREDICTED: hypothetical protein [Vitis vinifera]
vagad leaf_6446	gi|223541842|gb|EEF43388.1|	91.96	112	9	0	2	113	94	205	5e-56	219		structural constituent of ribosome, putative [Ricinus communis]
vagad leaf_8764	gi|21263645|sp|O04955.2|GSHRC_BRARP	84.8	125	19	0	2	126	210	334	2e-58	228		RecName: Full=Glutathione reductase, cytosolic; Short=GRase; Short=GR
vagad leaf_2251	gi|223544727|gb|EEF46243.1|	45.12	164	50	4	2	126	56	218	2e-25	117		conserved hypothetical protein [Ricinus communis]
vagad leaf_3572	gi|223537414|gb|EEF39042.1|	58.62	58	23	1	18	75	609	665	7e-10	66.2		Auxin response factor, putative [Ricinus communis]
vagad leaf_8048	gi|224132558|ref|XP_002321351.1|	38.36	146	65	4	3	125	65	208	6e-14	80.1		response regulator [Populus trichocarpa]
vagad leaf_6862	gi|223547936|gb|EEF49428.1|	91.36	81	7	0	2	82	451	531	4e-36	153		glucose-1-phosphate adenylyltransferase, putative [Ricinus communis]
vagad leaf_2968	gi|157348599|emb|CAO23491.1|	93.98	83	5	0	2	84	175	257	4e-44	179		unnamed protein product [Vitis vinifera]
vagad leaf_3756	gi|116789076|gb|ABK25108.1|	91.27	126	11	0	2	127	19	144	2e-59	231		unknown [Picea sitchensis]
vagad leaf_3828	gi|224114720|ref|XP_002316838.1|	95.08	61	3	0	2	62	359	419	5e-21	103		predicted protein [Populus trichocarpa]
vagad leaf_5809	gi|223535465|gb|EEF37134.1|	86.96	115	15	0	12	126	125	239	1e-55	218		conserved hypothetical protein [Ricinus communis]
vagad leaf_6516	gi|224070005|ref|XP_002303100.1|	90.68	118	11	0	10	127	1265	1382	6e-58	226		predicted protein [Populus trichocarpa]
vagad leaf_7537	gi|225423773|ref|XP_002277292.1|	89.13	92	10	0	3	94	621	712	4e-37	156		PREDICTED: hypothetical protein [Vitis vinifera]
vagad leaf_8960	gi|224056220|ref|XP_002298762.1|	83.2	125	21	0	2	126	482	606	4e-59	229		predicted protein [Populus trichocarpa]
vagad leaf_8960	gi|224056220|ref|XP_002298762.1|	37.29	118	74	0	4	121	134	251	3e-19	97.8		predicted protein [Populus trichocarpa]
vagad leaf_8960	gi|224056220|ref|XP_002298762.1|	33.05	118	79	0	4	121	239	356	1e-17	92		predicted protein [Populus trichocarpa]
vagad leaf_8960	gi|224056220|ref|XP_002298762.1|	29.27	123	87	0	4	126	99	221	1e-14	82.4		predicted protein [Populus trichocarpa]
vagad leaf_8960	gi|224056220|ref|XP_002298762.1|	28.8	125	89	0	2	126	202	326	4e-14	80.5		predicted protein [Populus trichocarpa]
vagad leaf_8960	gi|224056220|ref|XP_002298762.1|	33.07	127	82	3	2	126	61	186	1e-13	79		predicted protein [Populus trichocarpa]
vagad leaf_8960	gi|224056220|ref|XP_002298762.1|	29.66	118	83	0	4	121	169	286	3e-13	77.8		predicted protein [Populus trichocarpa]
vagad leaf_8960	gi|224056220|ref|XP_002298762.1|	29.84	124	86	1	4	126	28	151	5e-11	70.5		predicted protein [Populus trichocarpa]
vagad leaf_8960	gi|224056220|ref|XP_002298762.1|	35.63	87	56	0	4	90	309	395	1e-10	68.9		predicted protein [Populus trichocarpa]
vagad leaf_8960	gi|224056220|ref|XP_002298762.1|	25.83	120	89	0	7	126	417	536	4e-10	67.4		predicted protein [Populus trichocarpa]
vagad leaf_8960	gi|224056220|ref|XP_002298762.1|	25.81	155	80	2	2	121	342	496	4e-09	63.9		predicted protein [Populus trichocarpa]
vagad leaf_4759	gi|197259946|gb|ACH56522.1|	58	100	38	3	4	102	169	265	1e-20	102		leucoanthoxyanidin dioxygenase [Gossypium hirsutum]
vagad leaf_4933	gi|157340766|emb|CAO47571.1|	55	60	26	1	6	65	232	290	3e-09	64.3		unnamed protein product [Vitis vinifera]
vagad leaf_5475	gi|224141911|ref|XP_002324304.1|	46.99	83	31	2	1	77	1	76	7e-09	63.2		predicted protein [Populus trichocarpa]
vagad leaf_672	gi|224133234|ref|XP_002327993.1|	57.35	68	24	2	4	69	240	304	3e-10	67.8		predicted protein [Populus trichocarpa]
vagad leaf_1591	gi|225438710|ref|XP_002282456.1|	66.2	71	24	0	1	71	86	156	3e-12	74.3		PREDICTED: hypothetical protein [Vitis vinifera]
vagad leaf_3797	gi|223545009|gb|EEF46523.1|	70.97	124	34	1	3	126	428	549	2e-37	157		molybdopterin biosynthesis protein, putative [Ricinus communis]
vagad leaf_2922	gi|225434804|ref|XP_002280428.1|	73.81	126	32	1	1	126	340	464	1e-46	188		PREDICTED: hypothetical protein [Vitis vinifera]
vagad leaf_4576	gi|225423931|ref|XP_002278994.1|	57.3	89	37	1	2	90	443	530	4e-08	60.5		PREDICTED: hypothetical protein [Vitis vinifera]
vagad leaf_4929	gi|225434277|ref|XP_002262902.1|	72.83	92	23	1	1	90	1	92	1e-27	125		PREDICTED: hypothetical protein isoform 1 [Vitis vinifera]
vagad leaf_5441	gi|118484458|gb|ABK94105.1|	45.8	131	66	2	2	127	23	153	2e-16	88.6		unknown [Populus trichocarpa]
vagad leaf_6025	gi|225456295|ref|XP_002283673.1|	87.1	124	16	0	2	125	29	152	2e-20	101		PREDICTED: hypothetical protein [Vitis vinifera]
vagad leaf_7232	gi|224141933|ref|XP_002324315.1|	76.74	86	17	2	1	84	1	85	5e-32	140		predicted protein [Populus trichocarpa]
vagad leaf_8783	gi|223526179|gb|EEF28509.1|	60.71	56	20	2	1	55	379	433	7e-09	63.2		protein disulfide isomerase, putative [Ricinus communis]
vagad leaf_8921	gi|157344096|emb|CAO69029.1|	84.75	118	18	0	9	126	388	505	2e-53	210		unnamed protein product [Vitis vinifera]
vagad leaf_2097	gi|224063341|ref|XP_002301105.1|	48.05	77	39	1	1	77	345	420	4e-08	60.8		predicted protein [Populus trichocarpa]
vagad leaf_4737	gi|224074891|ref|XP_002304478.1|	46.34	82	37	2	8	86	242	319	4e-10	67.4		predicted protein [Populus trichocarpa]
vagad leaf_1124	gi|224132680|ref|XP_002327854.1|	79.31	58	7	1	1	53	334	391	2e-17	91.7		predicted protein [Populus trichocarpa]
vagad leaf_3963	gi|2911067|emb|CAA17529.1|	90.32	62	6	0	2	63	1041	1102	9e-26	119		UV-damaged DNA-binding protein-like [Arabidopsis thaliana]
vagad leaf_4249	gi|15223800|ref|NP_173447.1|	87.21	86	11	0	1	86	403	488	3e-29	130		EMB2719 (EMBRYO DEFECTIVE 2719) [Arabidopsis thaliana]
vagad leaf_7893	gi|15218820|ref|NP_171847.1|	91.2	125	11	0	1	125	121	245	2e-59	230		LIN2 (LESION INITIATION 2); coproporphyrinogen oxidase [Arabidopsis thaliana]
vagad leaf_6269	gi|225425871|ref|XP_002266306.1|	95.2	125	6	0	1	125	897	1021	8e-70	265		PREDICTED: hypothetical protein [Vitis vinifera]
vagad leaf_7622	gi|224107417|ref|XP_002314474.1|	71.11	45	13	0	5	49	494	538	9e-11	69.3		dehydroquinate dehydratase/ shikimate dehydrogenase [Populus trichocarpa]
vagad leaf_7975	gi|224071401|ref|XP_002303442.1|	71.77	124	23	2	2	125	213	324	2e-37	157		predicted protein [Populus trichocarpa]
vagad leaf_8804	gi|9965897|gb|AAG10196.1|AF286647_1	97.58	124	3	0	2	125	104	227	6e-67	255		cinnamate-4-hydroxylase [Gossypium arboreum]
vagad leaf_9251	gi|225432856|ref|XP_002283882.1|	50	126	47	3	6	117	263	386	2e-23	111		PREDICTED: hypothetical protein [Vitis vinifera]
vagad leaf_9288	gi|147795135|emb|CAN65166.1|	60	65	26	0	1	65	117	181	1e-10	68.9		hypothetical protein [Vitis vinifera]
vagad leaf_2825	gi|119720820|gb|ABL97980.1|	59.77	87	29	1	42	122	43	129	2e-16	88.2		30S ribosomal protein S10-like [Brassica rapa]
vagad leaf_4156	gi|147838250|emb|CAN72267.1|	96.77	124	4	0	2	125	207	330	4e-67	256		hypothetical protein [Vitis vinifera]
vagad leaf_4440	gi|4678385|emb|CAB41117.1|	84	125	19	1	1	125	115	238	1e-53	211		putative protein [Arabidopsis thaliana]
vagad leaf_5327	gi|91208910|ref|YP_538943.1|	100	124	0	0	2	125	231	354	3e-68	260		ribulose-1,5-bisphosphate carboxylase/oxygenase large subunit [Gossypium hirsutum]
vagad leaf_6448	gi|224054450|ref|XP_002298266.1|	83.12	77	13	0	2	78	300	376	1e-30	135		predicted protein [Populus trichocarpa]
vagad leaf_6915	gi|223549415|gb|EEF50903.1|	97.06	102	3	0	2	103	202	303	2e-55	217		B2 protein, putative [Ricinus communis]
vagad leaf_7118	gi|224136768|ref|XP_002326940.1|	82.26	124	22	0	2	125	16	139	8e-54	212		predicted protein [Populus trichocarpa]
vagad leaf_8189	gi|223527331|gb|EEF29477.1|	83.87	124	19	1	2	124	908	1031	4e-45	183		ubiquitin-protein ligase, putative [Ricinus communis]
vagad leaf_8457	gi|75223626|gb|ABA18109.1|	60.8	125	48	1	2	126	331	454	1e-41	171		hAT-like transposase [Arabidopsis arenosa]
vagad leaf_8458	gi|225441236|ref|XP_002267056.1|	93.55	124	8	0	2	125	1484	1607	3e-63	243		PREDICTED: hypothetical protein [Vitis vinifera]
vagad leaf_9081	gi|223526888|gb|EEF29096.1|	66.41	128	38	2	1	124	152	278	7e-40	166		conserved hypothetical protein [Ricinus communis]
vagad leaf_1209	gi|121277849|gb|ABM53030.1|	88.24	34	4	0	17	50	98	131	3e-11	70.9		profilin [Caryota mitis]
vagad leaf_3220	gi|223539664|gb|EEF41246.1|	96.8	125	4	0	1	125	24	148	1e-58	228		60S ribosomal protein L13a, putative [Ricinus communis]
vagad leaf_3753	gi|73761691|gb|AAZ83345.1|	100	124	0	0	2	125	31	154	5e-69	263		24-sterol C-methyltransferase [Gossypium hirsutum]
vagad leaf_4036	gi|224140571|ref|XP_002323656.1|	68.35	79	25	0	1	79	158	236	3e-24	114		predicted protein [Populus trichocarpa]
vagad leaf_4393	gi|225455443|ref|XP_002279560.1|	100	37	0	0	2	38	106	142	2e-14	81.3		PREDICTED: hypothetical protein isoform 2 [Vitis vinifera]
vagad leaf_5311	gi|225425476|ref|XP_002272745.1|	84.55	123	19	0	2	124	165	287	5e-50	199		PREDICTED: hypothetical protein [Vitis vinifera]
vagad leaf_5330	gi|223551169|gb|EEF52655.1|	76.64	107	17	3	20	125	1	100	2e-37	158		Transcription initiation factor IIF subunit beta, putative [Ricinus communis]
vagad leaf_7922	gi|118483001|gb|ABK93412.1|	95.38	65	3	0	2	66	397	461	3e-24	114		unknown [Populus trichocarpa]
vagad leaf_8468	gi|224105287|ref|XP_002313755.1|	91.51	106	9	0	20	125	76	181	2e-42	174		predicted protein [Populus trichocarpa]
vagad leaf_8760	gi|223527623|gb|EEF29736.1|	100	41	0	0	2	42	314	354	1e-14	82		Grave disease carrier protein, putative [Ricinus communis]
vagad leaf_4183	gi|147808007|emb|CAN66431.1|	38.26	115	53	4	2	112	18	118	4e-09	63.9		hypothetical protein [Vitis vinifera]
vagad leaf_2777	gi|225431900|ref|XP_002276434.1|	79.79	94	18	1	2	95	475	567	2e-38	160		PREDICTED: hypothetical protein [Vitis vinifera]
vagad leaf_3308	gi|223534800|gb|EEF36490.1|	67.53	77	19	1	2	78	179	249	7e-24	112		small heat-shock protein, putative [Ricinus communis]
vagad leaf_6152	gi|223548765|gb|EEF50254.1|	85.56	90	13	0	1	90	719	808	5e-39	163		conserved hypothetical protein [Ricinus communis]
vagad leaf_6611	gi|2266947|gb|AAB80714.1|	96.77	124	3	1	1	124	746	868	1e-65	251		phosphoenolpyruvate carboxylase 1 [Gossypium hirsutum]
vagad leaf_4179	gi|147856913|emb|CAN80762.1|	78.05	123	27	0	3	125	409	531	8e-52	205		hypothetical protein [Vitis vinifera]
vagad leaf_3171	gi|225448219|ref|XP_002269617.1|	58.06	93	32	4	35	125	13	100	4e-21	103		PREDICTED: hypothetical protein [Vitis vinifera]
vagad leaf_6574	gi|223539977|gb|EEF41555.1|	89.58	48	5	0	2	49	239	286	2e-19	98.2		dual specificity protein phosphatase, putative [Ricinus communis]
vagad leaf_6728	gi|14423508|gb|AAK62436.1|AF386991_1	83.19	113	19	0	12	124	113	225	1e-35	151		Unknown protein [Arabidopsis thaliana]
vagad leaf_6784	gi|224070819|ref|XP_002303249.1|	84.21	95	15	0	14	108	20	114	2e-39	164		predicted protein [Populus trichocarpa]
vagad leaf_6811	gi|147782373|emb|CAN61799.1|	63.64	44	16	0	20	63	590	633	4e-08	60.8		hypothetical protein [Vitis vinifera]
vagad leaf_1477	gi|223541601|gb|EEF43150.1|	86.6	97	12	1	1	96	1	97	7e-33	142		dihydrolipoamide dehydrogenase, putative [Ricinus communis]
vagad leaf_3575	gi|222636687|gb|EEE66819.1|	96.69	121	4	0	4	124	113	233	5e-64	246		hypothetical protein OsJ_23579 [Oryza sativa Japonica Group]
vagad leaf_4402	gi|223540218|gb|EEF41791.1|	80.49	123	24	0	1	123	208	330	8e-53	209		brg-1 associated factor, putative [Ricinus communis]
vagad leaf_4883	gi|225428859|ref|XP_002282427.1|	77.98	109	24	0	1	109	221	329	6e-35	149		PREDICTED: hypothetical protein [Vitis vinifera]
vagad leaf_6170	gi|14531296|gb|AAK66161.1|	96.75	123	4	0	2	124	51	173	7e-55	216		pectate lyase [Fragaria x ananassa]
vagad leaf_7551	gi|151368158|gb|ABS10814.1|	90.18	112	11	0	1	112	5	116	2e-42	174		chloroplast transketolase precursor [Gossypium barbadense]
vagad leaf_7982	gi|225453175|ref|XP_002275302.1|	78.23	124	26	1	2	125	105	227	5e-48	193		PREDICTED: hypothetical protein isoform 1 [Vitis vinifera]
vagad leaf_8873	gi|157339030|emb|CAO42381.1|	87.9	124	15	0	2	125	275	398	2e-51	204		unnamed protein product [Vitis vinifera]
vagad leaf_8980	gi|224088627|ref|XP_002308503.1|	55.32	94	34	3	2	95	81	166	6e-09	63.5		predicted protein [Populus trichocarpa]
vagad leaf_3929	gi|225458495|ref|XP_002282229.1|	86.18	123	17	0	2	124	294	416	3e-44	180		PREDICTED: hypothetical protein [Vitis vinifera]
vagad leaf_5375	gi|224130070|ref|XP_002320745.1|	87.25	102	13	0	2	103	586	687	3e-51	204		glycosyltransferase [Populus trichocarpa]
vagad leaf_1547	gi|168003742|ref|XP_001754571.1|	75.56	45	10	1	4	48	52	95	1e-08	62.8		predicted protein [Physcomitrella patens subsp. patens]
vagad leaf_4062	gi|224160432|ref|XP_002338212.1|	98.37	123	2	0	1	123	46	168	9e-63	242		predicted protein [Populus trichocarpa]
vagad leaf_4062	gi|224160432|ref|XP_002338212.1|	98.37	123	2	0	1	123	122	244	9e-63	242		predicted protein [Populus trichocarpa]
vagad leaf_4062	gi|224160432|ref|XP_002338212.1|	98.37	123	2	0	1	123	198	320	9e-63	242		predicted protein [Populus trichocarpa]
vagad leaf_4062	gi|224160432|ref|XP_002338212.1|	98.08	104	2	0	1	104	274	377	8e-52	205		predicted protein [Populus trichocarpa]
vagad leaf_4062	gi|224160432|ref|XP_002338212.1|	97.83	92	2	0	32	123	1	92	4e-44	180		predicted protein [Populus trichocarpa]
vagad leaf_2805	gi|225426328|ref|XP_002269576.1|	93.44	122	8	0	2	123	107	228	5e-63	243		PREDICTED: hypothetical protein [Vitis vinifera]
vagad leaf_4005	gi|225427356|ref|XP_002282657.1|	89.83	118	12	0	6	123	303	420	6e-59	229		PREDICTED: hypothetical protein [Vitis vinifera]
vagad leaf_7014	gi|223529606|gb|EEF31555.1|	91.8	122	10	0	2	123	278	399	1e-61	238		dihydropyrimidinase, putative [Ricinus communis]
vagad leaf_7099	gi|223541808|gb|EEF43356.1|	83	100	17	0	2	101	220	319	1e-44	182		DNA binding protein, putative [Ricinus communis]
vagad leaf_5379	gi|147773104|emb|CAN71690.1|	50	72	35	1	8	78	128	199	3e-10	67.8		hypothetical protein [Vitis vinifera]
vagad leaf_740	gi|6635349|gb|AAF19792.1|AF162209_1	61.68	107	40	1	16	122	78	183	8e-30	132		37 kDa chloroplast inner envelope membrane protein [Lactuca sativa]
vagad leaf_4040	gi|225443880|ref|XP_002277472.1|	78.05	123	26	1	1	123	77	198	6e-54	213		PREDICTED: hypothetical protein [Vitis vinifera]
vagad leaf_5750	gi|224089543|ref|XP_002308750.1|	86.99	123	16	0	2	124	715	837	5e-57	223		predicted protein [Populus trichocarpa]
vagad leaf_7303	gi|223547252|gb|EEF48747.1|	57.95	88	37	0	1	88	53	140	1e-26	122		short chain alcohol dehydrogenase, putative [Ricinus communis]
vagad leaf_7823	gi|224135299|ref|XP_002327613.1|	85.71	119	17	0	2	120	180	298	1e-55	218		predicted protein [Populus trichocarpa]
vagad leaf_8574	gi|223542030|gb|EEF43574.1|	76.07	117	20	1	1	109	365	481	7e-42	172		conserved hypothetical protein [Ricinus communis]
vagad leaf_9072	gi|225460119|ref|XP_002275612.1|	69	100	31	0	2	101	863	962	3e-38	160		PREDICTED: hypothetical protein [Vitis vinifera]
vagad leaf_73	gi|223534596|gb|EEF36293.1|	93.06	72	5	0	2	73	189	260	5e-24	113		Biotin carboxyl carrier protein subunit of of Het-ACCase (BCCP2) [Ricinus communis]
vagad leaf_3073	gi|224107617|ref|XP_002314538.1|	63.38	71	25	1	3	73	13	82	3e-18	94		predicted protein [Populus trichocarpa]
vagad leaf_339	gi|224137600|ref|XP_002327166.1|	85.19	54	7	1	2	55	580	632	3e-08	60.8		predicted protein [Populus trichocarpa]
vagad leaf_5010	gi|224069480|ref|XP_002326357.1|	81.05	95	15	1	1	95	74	165	5e-36	153		predicted protein [Populus trichocarpa]
vagad leaf_5010	gi|224069480|ref|XP_002326357.1|	48.75	80	41	0	16	95	197	276	9e-14	79.3		predicted protein [Populus trichocarpa]
vagad leaf_5872	gi|223545855|gb|EEF47358.1|	56.78	118	49	1	5	122	402	517	3e-33	144		TMV resistance protein N, putative [Ricinus communis]
vagad leaf_6113	gi|225442491|ref|XP_002283957.1|	90.98	122	11	0	1	122	231	352	1e-65	251		PREDICTED: hypothetical protein [Vitis vinifera]
vagad leaf_6528	gi|224125880|ref|XP_002319698.1|	81.16	69	12	1	3	71	74	141	2e-22	108		predicted protein [Populus trichocarpa]
vagad leaf_933	gi|125950374|gb|ABN58740.1|	96.52	115	4	0	8	122	322	436	2e-62	240		UGT protein [Gossypium hirsutum]
vagad leaf_8190	gi|118486595|gb|ABK95136.1|	81.2	117	22	0	7	123	96	212	1e-50	201		unknown [Populus trichocarpa]
vagad leaf_8533	gi|223537425|gb|EEF39053.1|	89.34	122	13	0	2	123	206	327	5e-49	196		Aspartic proteinase nepenthesin-1 precursor, putative [Ricinus communis]
vagad leaf_9049	gi|224116854|ref|XP_002331830.1|	76.06	71	17	0	2	72	226	296	3e-18	94.4		predicted protein [Populus trichocarpa]
vagad leaf_4990	gi|15220961|ref|NP_175788.1|	51.58	95	44	2	8	102	128	220	1e-14	82.4		PAE1 (20S proteasome alpha subunit E1); peptidase [Arabidopsis thaliana]
vagad leaf_5195	gi|223538023|gb|EEF39636.1|	89.34	122	13	0	2	123	247	368	6e-49	196		serine/threonine protein kinase, putative [Ricinus communis]
vagad leaf_6908	gi|145335109|ref|NP_171986.3|	94.21	121	7	0	2	122	94	214	2e-61	237		TIC20; P-P-bond-hydrolysis-driven protein transmembrane transporter [Arabidopsis thaliana]
vagad leaf_972	gi|223551206|gb|EEF52692.1|	83.33	42	7	0	2	43	484	525	1e-13	79.3		conserved hypothetical protein [Ricinus communis]
vagad leaf_837	gi|79595462|ref|NP_850376.2|	52.53	99	35	4	9	102	86	177	2e-15	84.7		RPL16A (ribosomal protein large subunit 16A); structural constituent of ribosome [Arabidopsis thaliana]
vagad leaf_4872	gi|14248552|gb|AAK57563.1|	65.85	41	14	0	48	88	151	191	2e-08	61.2		plastid-lipid associated protein PAP3 [Brassica rapa]
vagad leaf_889	gi|225432754|ref|XP_002283110.1|	48.21	56	29	0	66	121	1589	1644	1e-06	55.8		PREDICTED: hypothetical protein isoform 1 [Vitis vinifera]
vagad leaf_3202	gi|224059322|ref|XP_002299825.1|	99.17	120	1	0	2	121	138	257	3e-64	246		predicted protein [Populus trichocarpa]
vagad leaf_4018	gi|223543524|gb|EEF45055.1|	82.14	112	20	0	3	114	306	417	2e-50	201		Beta-amylase, putative [Ricinus communis]
vagad leaf_4554	gi|223529240|gb|EEF31213.1|	90.91	121	10	1	3	122	440	560	4e-58	226		carbon catabolite repressor protein, putative [Ricinus communis]
vagad leaf_5279	gi|224103661|ref|XP_002313144.1|	90.68	118	11	0	2	119	165	282	3e-55	216		predicted protein [Populus trichocarpa]
vagad leaf_5629	gi|223526810|gb|EEF29030.1|	83.48	115	19	0	8	122	1	115	7e-40	166		Late embryogenesis abundant protein Lea14-A, putative [Ricinus communis]
vagad leaf_6150	gi|224078183|ref|XP_002305500.1|	65.05	103	31	2	2	103	60	158	3e-32	140		predicted protein [Populus trichocarpa]
vagad leaf_6977	gi|224058237|ref|XP_002299468.1|	72.73	143	17	1	1	121	353	495	3e-52	206		predicted protein [Populus trichocarpa]
vagad leaf_8485	gi|225463689|ref|XP_002273898.1|	93.33	120	8	0	3	122	484	603	2e-61	237		PREDICTED: hypothetical protein [Vitis vinifera]
vagad leaf_2823	gi|223526639|gb|EEF28882.1|	57.85	121	33	3	1	113	1	111	5e-19	97.1		60S ribosomal protein L32, putative [Ricinus communis]
vagad leaf_3129	gi|223527646|gb|EEF29757.1|	94.87	117	6	0	2	118	140	256	1e-59	231		malate dehydrogenase, putative [Ricinus communis]
vagad leaf_4945	gi|224105511|ref|XP_002313837.1|	56.69	127	44	4	6	122	7	132	1e-31	138		predicted protein [Populus trichocarpa]
vagad leaf_5480	gi|18447763|gb|AAL67992.1|	90.76	119	11	0	3	121	84	202	7e-60	232		putative serine carboxypeptidase precursor [Gossypium hirsutum]
vagad leaf_6050	gi|223545730|gb|EEF47234.1|	56.41	78	32	2	14	90	423	499	3e-15	84.3		RNA binding protein, putative [Ricinus communis]
vagad leaf_6636	gi|225448823|ref|XP_002282354.1|	96.36	110	4	0	1	110	580	689	3e-45	184		PREDICTED: hypothetical protein [Vitis vinifera]
vagad leaf_8087	gi|51849627|dbj|BAD42345.1|	64.86	111	36	2	2	111	421	529	2e-27	124		sorbitol transporter [Malus x domestica]
vagad leaf_8593	gi|157849730|gb|ABV89648.1|	59.65	57	23	0	5	61	376	432	5e-13	77		UVB-resistance 8 [Brassica rapa]
vagad leaf_8916	gi|125540587|gb|EAY86982.1|	90.22	92	9	0	2	93	105	196	4e-44	180		hypothetical protein OsI_08376 [Oryza sativa Indica Group]
vagad leaf_9404	gi|224096816|ref|XP_002310748.1|	63.33	120	44	0	1	120	541	660	2e-36	154		predicted protein [Populus trichocarpa]
vagad leaf_1525	gi|224106127|ref|XP_002314053.1|	68	125	33	2	1	120	122	244	5e-43	176		cinnamoyl CoA reductase-like protein [Populus trichocarpa]
vagad leaf_7003	gi|224119116|ref|XP_002317989.1|	69.33	75	23	0	8	82	497	571	9e-20	99.4		isochorismate synthase [Populus trichocarpa]
vagad leaf_5697	gi|224069760|ref|XP_002326407.1|	93.33	120	8	0	2	121	137	256	2e-60	234		predicted protein [Populus trichocarpa]
vagad leaf_4640	gi|38016531|gb|AAR07601.1|	54.12	85	32	3	1	82	90	170	1e-08	62.4		fiber quinone-oxidoreductase [Gossypium barbadense]
vagad leaf_6082	gi|224080329|ref|XP_002306099.1|	83.7	92	14	1	2	93	255	345	5e-40	166		predicted protein [Populus trichocarpa]
vagad leaf_6424	gi|225447456|ref|XP_002266728.1|	85	120	18	0	2	121	475	594	2e-54	214		PREDICTED: hypothetical protein [Vitis vinifera]
vagad leaf_7147	gi|224101047|ref|XP_002312120.1|	84.27	89	14	0	5	93	697	785	4e-36	153		predicted protein [Populus trichocarpa]
vagad leaf_7277	gi|224062059|ref|XP_002300734.1|	93.28	119	8	0	2	120	145	263	2e-60	234		predicted protein [Populus trichocarpa]
vagad leaf_7996	gi|224056325|ref|XP_002298803.1|	95	120	6	0	2	121	167	286	1e-59	231		predicted protein [Populus trichocarpa]
vagad leaf_8101	gi|223544778|gb|EEF46294.1|	92.5	120	9	0	2	121	728	847	4e-54	213		tpr repeat nuclear phosphoprotein, putative [Ricinus communis]
vagad leaf_8671	gi|225457618|ref|XP_002274236.1|	87.04	108	14	0	13	120	244	351	3e-50	200		PREDICTED: hypothetical protein [Vitis vinifera]
vagad leaf_2217	gi|224133294|ref|XP_002321532.1|	82.81	64	11	0	2	65	201	264	1e-25	119		predicted protein [Populus trichocarpa]
vagad leaf_3355	gi|223537808|gb|EEF39426.1|	90.43	94	8	1	2	95	83	175	1e-42	174		conserved hypothetical protein [Ricinus communis]
vagad leaf_9141	gi|224133286|ref|XP_002321530.1|	40	150	44	3	16	119	78	227	3e-16	87.8		predicted protein [Populus trichocarpa]
vagad leaf_8100	gi|15234972|ref|NP_195632.1|	84.17	120	19	0	2	121	133	252	1e-56	221		APL3 (large subunit of AGP 3) [Arabidopsis thaliana]
vagad leaf_8719	gi|224073770|ref|XP_002304164.1|	79	100	21	0	1	100	490	589	7e-31	136		anion exchanger family protein [Populus trichocarpa]
vagad leaf_8964	gi|157335757|emb|CAO61587.1|	53.85	65	29	1	3	66	21	85	5e-09	63.5		unnamed protein product [Vitis vinifera]
vagad leaf_9209	gi|157338162|emb|CAO39206.1|	93.33	120	8	0	1	120	476	595	8e-50	199		unnamed protein product [Vitis vinifera]
vagad leaf_1010	gi|223533137|gb|EEF34895.1|	57.89	57	21	1	2	58	2	55	8e-07	56.2		conserved hypothetical protein [Ricinus communis]
vagad leaf_4090	gi|224113997|ref|XP_002316637.1|	66.3	92	28	2	2	92	31	120	3e-23	110		predicted protein [Populus trichocarpa]
vagad leaf_4201	gi|150022294|gb|ABR57473.1|	57.14	119	45	2	2	120	7	119	7e-16	86.3		alpha-expansin 6 [Gossypium tomentosum]
vagad leaf_361	gi|223541283|gb|EEF42834.1|	68.07	119	38	0	2	120	24	142	1e-43	178		UDP-glucosyltransferase, putative [Ricinus communis]
vagad leaf_4659	gi|223530697|gb|EEF32569.1|	74.14	116	27	2	5	120	280	392	4e-45	183		ankyrin-kinase, putative [Ricinus communis]
vagad leaf_6030	gi|225470956|ref|XP_002266406.1|	79.57	93	18	1	2	94	65	156	3e-34	147		PREDICTED: hypothetical protein [Vitis vinifera]
vagad leaf_7530	gi|225425527|ref|XP_002266686.1|	78.41	88	19	0	3	90	174	261	6e-36	152		PREDICTED: hypothetical protein [Vitis vinifera]
vagad leaf_9295	gi|223544008|gb|EEF45534.1|	88.14	118	14	0	2	119	256	373	1e-57	225		protein arginine n-methyltransferase, putative [Ricinus communis]
vagad leaf_9375	gi|225446400|ref|XP_002274640.1|	85.29	102	15	0	19	120	631	732	6e-44	179		PREDICTED: hypothetical protein [Vitis vinifera]
vagad leaf_8152	gi|115464309|ref|NP_001055754.1|	94.12	102	6	0	18	119	248	349	1e-50	201		Os05g0460000 [Oryza sativa (japonica cultivar-group)]
vagad leaf_2585	gi|223534458|gb|EEF36160.1|	100	119	0	0	1	119	231	349	5e-62	239		26S protease regulatory subunit, putative [Ricinus communis]
vagad leaf_3257	gi|224129798|ref|XP_002328805.1|	92.24	116	9	0	1	116	1003	1118	5e-51	202		predicted protein [Populus trichocarpa]
vagad leaf_5907	gi|224068346|ref|XP_002302716.1|	92.44	119	9	0	2	120	135	253	3e-60	233		predicted protein [Populus trichocarpa]
vagad leaf_6666	gi|224099295|ref|XP_002334495.1|	55.37	121	52	1	2	120	134	254	3e-32	140		predicted protein [Populus trichocarpa]
vagad leaf_6846	gi|223549401|gb|EEF50889.1|	86.55	119	16	0	2	120	340	458	5e-48	192		conserved hypothetical protein [Ricinus communis]
vagad leaf_8279	gi|118487745|gb|ABK95696.1|	76.92	117	26	1	2	118	24	139	3e-48	194		unknown [Populus trichocarpa]
vagad leaf_9257	gi|29373125|gb|AAO72740.1|	84.91	53	8	0	67	119	43	95	5e-24	113		fatty acid hydroperoxide lyase [Citrus sinensis]
vagad leaf_3664	gi|225464928|ref|XP_002275011.1|	97.48	119	3	0	2	120	249	367	6e-65	249		PREDICTED: hypothetical protein [Vitis vinifera]
vagad leaf_4652	gi|223542349|gb|EEF43891.1|	82.05	39	7	0	2	40	206	244	2e-12	74.7		Derlin-2, putative [Ricinus communis]
vagad leaf_4775	gi|225448976|ref|XP_002270186.1|	84.93	73	11	0	12	84	125	197	7e-30	132		PREDICTED: hypothetical protein [Vitis vinifera]
vagad leaf_5723	gi|224073961|ref|XP_002304205.1|	77.48	111	25	0	9	119	39	149	6e-43	176		predicted protein [Populus trichocarpa]
vagad leaf_6859	gi|223545781|gb|EEF47285.1|	85.26	95	14	0	26	120	236	330	6e-29	129		heat shock protein binding protein, putative [Ricinus communis]
vagad leaf_7923	gi|224124954|ref|XP_002319466.1|	94.02	117	7	0	3	119	273	389	8e-53	209		predicted protein [Populus trichocarpa]
vagad leaf_8435	gi|225460741|ref|XP_002273028.1|	89.39	66	7	0	5	70	940	1005	3e-28	127		PREDICTED: hypothetical protein isoform 2 [Vitis vinifera]
vagad leaf_9177	gi|223538780|gb|EEF40380.1|	85.59	118	17	0	2	119	386	503	1e-62	241		transcription factor, putative [Ricinus communis]
vagad leaf_4931	gi|225453588|ref|XP_002263524.1|	65	80	27	1	19	98	2	80	4e-20	100		PREDICTED: hypothetical protein [Vitis vinifera]
vagad leaf_989	gi|217073734|gb|ACJ85227.1|	64.29	70	25	0	12	81	368	437	2e-18	95.1		unknown [Medicago truncatula]
vagad leaf_2723	gi|225423444|ref|XP_002264991.1|	63.87	119	41	1	2	118	456	574	1e-22	108		PREDICTED: hypothetical protein isoform 2 [Vitis vinifera]
vagad leaf_4301	gi|42562119|ref|NP_173173.3|	88.98	118	13	0	2	119	238	355	7e-58	226		ALAAT1 (ALANINE AMINOTRANSFERAS); alanine transaminase [Arabidopsis thaliana]
vagad leaf_4364	gi|223529236|gb|EEF31209.1|	95.8	119	5	0	2	120	406	524	4e-63	243		dead box ATP-dependent RNA helicase, putative [Ricinus communis]
vagad leaf_4636	gi|223541513|gb|EEF43062.1|	80.67	119	22	1	2	119	585	703	8e-51	202		calmodulin-binding transcription activator (camta), plants, putative [Ricinus communis]
vagad leaf_4789	gi|224087947|ref|XP_002308268.1|	76.19	42	10	0	2	43	687	728	7e-13	76.3		predicted protein [Populus trichocarpa]
vagad leaf_6858	gi|224057994|ref|XP_002299427.1|	92.86	84	6	0	25	108	25	108	8e-37	155		predicted protein [Populus trichocarpa]
vagad leaf_3530	gi|10176982|dbj|BAB10214.1|	44.83	87	35	3	2	82	179	258	2e-08	61.6		unnamed protein product [Arabidopsis thaliana]
vagad leaf_8312	gi|224056425|ref|XP_002298850.1|	98.99	99	1	0	2	100	26	124	2e-51	204		predicted protein [Populus trichocarpa]
vagad leaf_8059	gi|89212812|gb|ABD63906.1|	85.71	105	15	0	8	112	15	119	7e-46	186		actin depolymerizing factor 2 [Gossypium hirsutum]
vagad leaf_1985	gi|15237274|ref|NP_197719.1|	59.38	64	18	2	25	80	167	230	3e-08	60.8		TCP family transcription factor, putative [Arabidopsis thaliana]
vagad leaf_2830	gi|118483618|gb|ABK93704.1|	90	60	6	0	1	60	67	126	2e-24	114		unknown [Populus trichocarpa]
vagad leaf_3715	gi|225457521|ref|XP_002271954.1|	63.48	115	42	0	3	117	3	117	1e-41	172		PREDICTED: hypothetical protein [Vitis vinifera]
vagad leaf_4224	gi|223549832|gb|EEF51320.1|	83	100	17	0	2	101	359	458	2e-29	131		conserved hypothetical protein [Ricinus communis]
vagad leaf_4322	gi|224125620|ref|XP_002319634.1|	98.31	118	2	0	1	118	78	195	2e-67	258		serine/threonine protein kinase [Populus trichocarpa]
vagad leaf_6129	gi|225454418|ref|XP_002276470.1|	53.66	123	51	1	1	117	359	481	7e-20	99.8		PREDICTED: hypothetical protein [Vitis vinifera]
vagad leaf_7442	gi|225438892|ref|XP_002283852.1|	92.16	51	4	0	2	52	540	590	2e-22	108		PREDICTED: hypothetical protein isoform 1 [Vitis vinifera]
vagad leaf_8014	gi|124109197|gb|ABM91074.1|	68.1	116	36	1	2	117	155	269	2e-40	167		xyloglucan endotransglycosylase/hydrolase precursor XTH-30 [Populus tremula]
vagad leaf_8439	gi|223546929|gb|EEF48426.1|	63.55	107	32	2	16	119	210	312	4e-18	94		eukaryotic translation initiation factor, putative [Ricinus communis]
vagad leaf_8626	gi|79321519|ref|NP_001031305.1|	75	108	25	1	2	107	391	498	2e-41	171		HSP91 (Heat shock protein 91) [Arabidopsis thaliana]
vagad leaf_8747	gi|223547431|gb|EEF48926.1|	86.24	109	14	1	6	113	71	179	4e-50	200		polyadenylate-binding protein, putative [Ricinus communis]
vagad leaf_9168	gi|224117482|ref|XP_002317586.1|	89.74	39	4	0	2	40	796	834	2e-13	78.2		predicted protein [Populus trichocarpa]
vagad leaf_7703	gi|30697970|ref|NP_201227.3|	67.03	91	30	0	2	92	959	1049	4e-19	97.1		calmodulin-binding protein [Arabidopsis thaliana]
vagad leaf_4001	gi|116054940|emb|CAL57017.1|	42.57	101	52	2	20	115	10	109	2e-07	58.2		RS8_MAIZE 40S ribosomal protein S8 pir||T04088 ribosomal protein S8-maize (ISS) [Ostreococcus tauri]
vagad leaf_3048	gi|157339643|emb|CAO44184.1|	100	86	0	0	1	86	156	241	2e-33	144		unnamed protein product [Vitis vinifera]
vagad leaf_2451	gi|223549460|gb|EEF50948.1|	96.58	117	4	0	2	118	143	259	2e-63	244		cytochrome C1, putative [Ricinus communis]
vagad leaf_2497	gi|223543154|gb|EEF44686.1|	73.86	88	23	0	29	116	100	187	3e-32	140		ring finger protein, putative [Ricinus communis]
vagad leaf_2686	gi|157355602|emb|CAO49411.1|	81.31	107	18	1	13	119	117	221	3e-44	180		unnamed protein product [Vitis vinifera]
vagad leaf_3420	gi|224075836|ref|XP_002304790.1|	81.32	91	17	0	1	91	169	259	1e-38	162		hypothetical protein POPTRDRAFT_817620 [Populus trichocarpa]
vagad leaf_3714	gi|224091907|ref|XP_002309394.1|	72.17	115	29	1	4	118	238	349	3e-42	174		predicted protein [Populus trichocarpa]
vagad leaf_431	gi|158148921|dbj|BAF81994.1|	97.56	41	1	0	1	41	319	359	3e-17	90.9		cysteine proteinase [Platycodon grandiflorus]
vagad leaf_4526	gi|4927412|gb|AAD33097.1|AF082525_1	82.56	86	15	0	33	118	164	249	4e-36	153		homoserine kinase [Arabidopsis thaliana]
vagad leaf_4559	gi|223549848|gb|EEF51336.1|	87.07	116	15	0	2	117	183	298	3e-54	214		Polygalacturonase precursor, putative [Ricinus communis]
vagad leaf_4782	gi|224101835|ref|XP_002312439.1|	75.21	117	29	0	2	118	214	330	2e-47	191		predicted protein [Populus trichocarpa]
vagad leaf_5312	gi|225433326|ref|XP_002282542.1|	91.92	99	8	0	20	118	620	718	6e-47	189		PREDICTED: hypothetical protein [Vitis vinifera]
vagad leaf_5487	gi|40644132|emb|CAC83767.1|	83.76	117	19	0	1	117	99	215	7e-53	209		allene oxide cyclase [Medicago truncatula]
vagad leaf_5657	gi|189017038|gb|ACD70396.1|	88.18	110	12	1	2	111	537	645	3e-49	197		putative chloroplast 1-deoxy-D-xylulose 5-phosphate synthase [Populus trichocarpa]
vagad leaf_5814	gi|225455888|ref|XP_002275493.1|	65.52	116	40	0	2	117	309	424	5e-40	166		PREDICTED: hypothetical protein [Vitis vinifera]
vagad leaf_6151	gi|19698448|gb|AAL93152.1|AF485266_1	96.55	116	1	1	2	117	103	215	1e-50	201		gaiacol peroxidase [Gossypium hirsutum]
vagad leaf_6563	gi|223537420|gb|EEF39048.1|	61.96	92	31	3	8	98	263	351	7e-22	106		DNA binding protein, putative [Ricinus communis]
vagad leaf_6882	gi|223539268|gb|EEF40861.1|	73.91	115	30	0	2	116	133	247	3e-38	160		conserved hypothetical protein [Ricinus communis]
vagad leaf_7400	gi|225465429|ref|XP_002265267.1|	56.36	110	45	1	2	111	143	249	1e-29	131		PREDICTED: hypothetical protein [Vitis vinifera]
vagad leaf_7463	gi|223549676|gb|EEF51164.1|	64.52	62	20	1	2	63	159	218	4e-14	80.5		receptor kinase, putative [Ricinus communis]
vagad leaf_8193	gi|223528967|gb|EEF30959.1|	78.95	76	16	0	1	76	246	321	2e-23	111		KOM, putative [Ricinus communis]
vagad leaf_7742	gi|224126391|ref|XP_002329542.1|	60.87	69	26	1	50	118	255	322	5e-13	76.6		predicted protein [Populus trichocarpa]
vagad leaf_7862	gi|224137116|ref|XP_002327026.1|	85.71	70	10	0	1	70	283	352	2e-30	134		predicted protein [Populus trichocarpa]
vagad leaf_8700	gi|223550146|gb|EEF51633.1|	93.55	31	2	0	22	52	64	94	9e-10	66.2		conserved hypothetical protein [Ricinus communis]
vagad leaf_9153	gi|223533398|gb|EEF35148.1|	98.65	74	1	0	1	74	1	74	2e-28	127		Protein BRICK1, putative [Ricinus communis]
vagad leaf_9347	gi|225452930|ref|XP_002278944.1|	91.3	92	8	0	27	118	212	303	2e-45	184		PREDICTED: hypothetical protein [Vitis vinifera]
vagad leaf_9349	gi|223548912|gb|EEF50401.1|	67.53	77	25	0	8	84	1531	1607	6e-21	103		cytohesin 1, 2, 3, putative [Ricinus communis]
vagad leaf_8627	gi|147828051|emb|CAN75176.1|	74.49	98	23	2	2	98	267	363	4e-13	77		hypothetical protein [Vitis vinifera]
vagad leaf_2565	gi|223538369|gb|EEF39976.1|	86	50	7	0	2	51	144	193	4e-18	94		vesicle transport V-snare protein vti1a, putative [Ricinus communis]
vagad leaf_5146	gi|157347545|emb|CAO18182.1|	77.78	117	26	0	2	118	142	258	7e-47	189		unnamed protein product [Vitis vinifera]
vagad leaf_6183	gi|223535009|gb|EEF36692.1|	92.31	117	9	0	2	118	62	178	7e-60	232		5-methyltetrahydropteroyltriglutamate--homocysteine methyltransferase, putative [Ricinus communis]
vagad leaf_6201	gi|225436793|ref|XP_002269127.1|	81.9	116	21	0	2	117	382	497	7e-51	202		PREDICTED: hypothetical protein [Vitis vinifera]
vagad leaf_6410	gi|225439321|ref|XP_002267437.1|	50.62	81	29	4	22	96	164	239	1e-09	65.9		PREDICTED: hypothetical protein [Vitis vinifera]
vagad leaf_6501	gi|224064041|ref|XP_002301362.1|	91.23	114	10	0	4	117	155	268	1e-48	195		predicted protein [Populus trichocarpa]
vagad leaf_7949	gi|147820070|emb|CAN73785.1|	84.62	117	18	0	1	117	13	129	1e-54	215		hypothetical protein [Vitis vinifera]
vagad leaf_9076	gi|223527494|gb|EEF29622.1|	93.94	66	4	0	2	67	610	675	1e-34	148		EXECUTER1 protein, chloroplast precursor, putative [Ricinus communis]
vagad leaf_8284	gi|223539997|gb|EEF41575.1|	71.79	78	19	2	1	78	3	77	2e-14	81.6		RING-H2 finger protein ATL3C, putative [Ricinus communis]
vagad leaf_8939	gi|1130684|emb|CAA87084.1|	100	50	0	0	2	51	610	659	4e-22	107		acetohydroxyacid synthase [Gossypium hirsutum]
vagad leaf_3974	gi|223538956|gb|EEF40553.1|	46.15	78	41	1	2	79	477	553	2e-11	71.6		AMP dependent ligase, putative [Ricinus communis]
vagad leaf_1582	gi|223544160|gb|EEF45684.1|	60.91	110	28	3	20	117	273	379	1e-22	108		conserved hypothetical protein [Ricinus communis]
vagad leaf_502	gi|50429207|gb|AAT77192.1|	82.91	117	20	0	2	118	25	141	4e-50	200		ethylene response factor 1 [Gossypium barbadense]
vagad leaf_5369	gi|223537354|gb|EEF38983.1|	92.71	96	7	0	1	96	201	296	2e-46	187		rubisco subunit binding-protein beta subunit, rubb, putative [Ricinus communis]
vagad leaf_5537	gi|225448663|ref|XP_002279904.1|	41.76	91	39	3	42	118	30	120	1e-08	62.4		PREDICTED: hypothetical protein [Vitis vinifera]
vagad leaf_8665	gi|225469364|ref|XP_002273962.1|	94.02	117	7	0	2	118	138	254	4e-58	226		PREDICTED: hypothetical protein [Vitis vinifera]
vagad leaf_8730	gi|224077162|ref|XP_002305159.1|	67.57	111	36	0	3	113	237	347	3e-25	117		predicted protein [Populus trichocarpa]
vagad leaf_1468	gi|221329560|gb|ACM18197.1|	57.35	68	26	1	6	70	110	177	3e-12	74.3		eukaryotic translation initiation factor iso4E [Carica papaya]
vagad leaf_4396	gi|87241169|gb|ABD33027.1|	46.79	109	53	4	10	117	73	177	4e-12	73.9		Dual specificity protein phosphatase [Medicago truncatula]
vagad leaf_5430	gi|225447522|ref|XP_002268326.1|	44.05	84	35	4	30	108	168	244	1e-07	58.9		PREDICTED: hypothetical protein [Vitis vinifera]
vagad leaf_2304	gi|38036047|gb|AAR08413.1|	82.46	57	10	0	2	58	281	337	4e-20	100		metal transport protein [Medicago truncatula]
vagad leaf_3318	gi|224124194|ref|XP_002330128.1|	95.56	45	2	0	1	45	242	286	1e-15	85.5		predicted protein [Populus trichocarpa]
vagad leaf_7462	gi|157358086|emb|CAO65131.1|	91.3	46	4	0	2	47	182	227	2e-17	91.3		unnamed protein product [Vitis vinifera]
vagad leaf_7668	gi|223539727|gb|EEF41309.1|	68.57	105	32	1	7	110	65	169	3e-30	134		conserved hypothetical protein [Ricinus communis]
vagad leaf_8895	gi|224061855|ref|XP_002300632.1|	95.56	90	4	0	28	117	175	264	1e-45	184		predicted protein [Populus trichocarpa]
vagad leaf_8855	gi|225454034|ref|XP_002274894.1|	78.26	115	25	0	3	117	179	293	2e-49	197		PREDICTED: hypothetical protein [Vitis vinifera]
vagad leaf_9144	gi|157346271|emb|CAO15968.1|	88.79	116	13	0	1	116	510	625	1e-50	201		unnamed protein product [Vitis vinifera]
vagad leaf_9176	gi|225448041|ref|XP_002273537.1|	82.76	116	20	0	2	117	345	460	1e-52	208		PREDICTED: hypothetical protein [Vitis vinifera]
vagad leaf_1059	gi|147821819|emb|CAN60023.1|	57.38	61	25	1	8	68	254	313	2e-10	68.2		hypothetical protein [Vitis vinifera]
vagad leaf_3213	gi|224085107|ref|XP_002307495.1|	84.96	113	17	0	2	114	445	557	2e-44	181		predicted protein [Populus trichocarpa]
vagad leaf_3834	gi|157336656|emb|CAO71341.1|	77.27	88	20	0	2	89	70	157	2e-25	117		unnamed protein product [Vitis vinifera]
vagad leaf_4373	gi|225440051|ref|XP_002276911.1|	73.4	94	25	0	23	116	811	904	4e-37	156		PREDICTED: hypothetical protein [Vitis vinifera]
vagad leaf_4407	gi|223545725|gb|EEF47229.1|	98.28	116	2	0	2	117	577	692	5e-65	249		ATP-dependent RNA helicase, putative [Ricinus communis]
vagad leaf_4573	gi|223538259|gb|EEF39868.1|	92.24	116	9	0	1	116	323	438	4e-59	229		ketol-acid reductoisomerase, chloroplast precursor, putative [Ricinus communis]
vagad leaf_6331	gi|224062974|ref|XP_002300956.1|	94.87	39	2	0	13	51	13	51	6e-15	83.2		predicted protein [Populus trichocarpa]
vagad leaf_6594	gi|29374148|gb|AAO72990.1|	61.9	105	40	0	12	116	266	370	5e-24	113		cyclin D [Populus alba]
vagad leaf_9286	gi|223535574|gb|EEF37242.1|	90.35	114	11	0	4	117	102	215	1e-55	218		ketol-acid reductoisomerase, chloroplast precursor, putative [Ricinus communis]
vagad leaf_1693	gi|223537867|gb|EEF39482.1|	50.6	83	34	2	2	81	511	589	3e-13	77.8		Oligopeptide transporter, putative [Ricinus communis]
vagad leaf_951	gi|90818816|emb|CAI43948.1|	100	89	0	0	2	90	294	382	5e-47	189		catalase [Populus deltoides]
vagad leaf_513	gi|224065517|ref|XP_002301836.1|	64.35	115	40	1	2	116	42	155	6e-34	146		glutathione-dependent formaldehyde dehydrogenase [Populus trichocarpa]
vagad leaf_6983	gi|224106191|ref|XP_002314079.1|	77.67	103	23	0	14	116	3	105	3e-44	180		cinnamoyl CoA reductase-like protein [Populus trichocarpa]
vagad leaf_5176	gi|15226943|ref|NP_180440.1|	97.65	85	2	0	3	87	58	142	3e-42	174		histone H2B, putative [Arabidopsis thaliana]
vagad leaf_2468	gi|225432476|ref|XP_002279067.1|	74.78	115	29	0	3	117	76	190	8e-48	192		PREDICTED: hypothetical protein [Vitis vinifera]
vagad leaf_8534	gi|224073172|ref|XP_002304007.1|	54.12	85	32	1	25	102	169	253	7e-15	83.2		predicted protein [Populus trichocarpa]
vagad leaf_8993	gi|147840544|emb|CAN63857.1|	84.48	116	18	0	2	117	678	793	4e-53	209		hypothetical protein [Vitis vinifera]
vagad leaf_1581	gi|10716963|gb|AAG21984.1|AF270978_1	47.06	102	51	3	15	116	40	138	4e-13	77.4		LYTB-like protein precursor [Adonis palaestina]
vagad leaf_2561	gi|83776783|gb|ABC46707.1|	82.76	58	10	0	1	58	123	180	2e-22	108		chloroplast thioredoxin M-type [Arachis hypogaea]
vagad leaf_1342	gi|225428584|ref|XP_002284701.1|	74.71	87	21	1	30	116	132	217	3e-32	140		PREDICTED: hypothetical protein [Vitis vinifera]
vagad leaf_7156	gi|225465764|ref|XP_002266630.1|	92.21	77	6	0	2	78	312	388	5e-35	149		PREDICTED: hypothetical protein [Vitis vinifera]
vagad leaf_7365	gi|224144808|ref|XP_002325422.1|	75.83	120	18	2	2	116	235	348	1e-43	178		tubulin alpha-8 chain [Populus trichocarpa]
vagad leaf_7950	gi|224066701|ref|XP_002302182.1|	85.09	114	17	0	3	116	785	898	6e-52	206		predicted protein [Populus trichocarpa]
vagad leaf_9258	gi|223544049|gb|EEF45575.1|	81.9	116	19	1	2	115	434	549	4e-42	173		protein with unknown function [Ricinus communis]
vagad leaf_7927	gi|118488090|gb|ABK95865.1|	91.82	110	9	0	6	115	144	253	8e-54	212		unknown [Populus trichocarpa]
vagad leaf_929	gi|223527793|gb|EEF29893.1|	50	82	38	3	11	91	187	266	1e-11	72		FK506 binding protein, putative [Ricinus communis]
vagad leaf_5118	gi|225432370|ref|XP_002276039.1|	59.02	61	18	3	38	95	124	180	1e-08	62.8		PREDICTED: hypothetical protein [Vitis vinifera]
vagad leaf_3173	gi|223546995|gb|EEF48492.1|	78.45	116	22	1	3	115	94	209	7e-46	186		conserved hypothetical protein [Ricinus communis]
vagad leaf_3651	gi|76573347|gb|ABA46778.1|	85.22	115	17	0	2	116	129	243	2e-54	214		unknown [Solanum tuberosum]
vagad leaf_3832	gi|224074185|ref|XP_002304291.1|	76.14	88	16	2	23	105	249	336	1e-25	118		predicted protein [Populus trichocarpa]
vagad leaf_4278	gi|225463960|ref|XP_002270792.1|	62.2	82	28	2	3	81	272	353	2e-22	108		PREDICTED: hypothetical protein [Vitis vinifera]
vagad leaf_5096	gi|224094580|ref|XP_002310183.1|	62.5	64	24	0	2	65	285	348	5e-13	77		predicted protein [Populus trichocarpa]
vagad leaf_7764	gi|225432604|ref|XP_002277936.1|	85.42	48	7	0	2	49	646	693	1e-15	85.9		PREDICTED: hypothetical protein [Vitis vinifera]
vagad leaf_9407	gi|224098580|ref|XP_002311219.1|	88.89	36	4	0	3	38	214	249	1e-11	72.8		predicted protein [Populus trichocarpa]
vagad leaf_2679	gi|223538362|gb|EEF39969.1|	76.14	88	21	0	25	112	414	501	3e-28	127		xenotropic and polytropic murine leukemia virus receptor pho1, putative [Ricinus communis]
vagad leaf_7970	gi|224054156|ref|XP_002298119.1|	93.86	114	7	0	2	115	109	222	2e-48	194		ATP/ADP transporter [Populus trichocarpa]
vagad leaf_8349	gi|223527043|gb|EEF29229.1|	47.57	103	51	2	2	102	309	410	5e-10	67		Protein kinase APK1B, chloroplast precursor, putative [Ricinus communis]
vagad leaf_8702	gi|217072446|gb|ACJ84583.1|	78.95	114	23	1	2	115	189	301	3e-47	190		unknown [Medicago truncatula]
vagad leaf_8953	gi|223525187|gb|EEF27889.1|	37.39	115	49	3	6	111	1256	1356	1e-09	65.9		conserved hypothetical protein [Ricinus communis]
vagad leaf_9074	gi|170181408|gb|ACB11586.1|	92.98	114	8	0	2	115	71	184	9e-58	225		L-galactose dehydrogenase [Actinidia latifolia]
vagad leaf_9197	gi|224055457|ref|XP_002298508.1|	85.45	55	6	1	61	115	52	104	3e-13	77.8		predicted protein [Populus trichocarpa]
vagad leaf_4713	gi|224131696|ref|XP_002321155.1|	46.59	88	45	2	17	104	197	282	2e-10	68.6		predicted protein [Populus trichocarpa]
vagad leaf_718	gi|223946149|gb|ACN27158.1|	48.18	110	53	3	6	114	1	107	3e-15	84.3		unknown [Zea mays]
vagad leaf_2414	gi|225459996|ref|XP_002270813.1|	67.86	84	26	1	3	85	960	1043	1e-24	115		PREDICTED: sucrose-phosphate synthase 1 [Vitis vinifera]
vagad leaf_2522	gi|224088689|ref|XP_002308514.1|	58.25	103	43	0	1	103	1	103	1e-31	138		predicted protein [Populus trichocarpa]
vagad leaf_4675	gi|225438227|ref|XP_002265704.1|	86.11	108	15	0	2	109	46	153	4e-51	203		PREDICTED: hypothetical protein [Vitis vinifera]
vagad leaf_7322	gi|224119322|ref|XP_002318042.1|	90.35	114	11	0	2	115	140	253	6e-59	229		predicted protein [Populus trichocarpa]
vagad leaf_7504	gi|157342435|emb|CAO64548.1|	65.52	116	37	3	2	115	107	221	2e-21	105		unnamed protein product [Vitis vinifera]
vagad leaf_7579	gi|223532586|gb|EEF34372.1|	93.04	115	7	1	2	115	233	347	1e-56	221		jun activation domain binding protein, putative [Ricinus communis]
vagad leaf_7871	gi|224141701|ref|XP_002324203.1|	79.71	69	14	0	2	70	515	583	1e-25	118		predicted protein [Populus trichocarpa]
vagad leaf_8114	gi|223550178|gb|EEF51665.1|	81.42	113	21	0	2	114	293	405	7e-49	196		Glutamyl-tRNA(Gln) amidotransferase subunit A, putative [Ricinus communis]
vagad leaf_8413	gi|223549698|gb|EEF51186.1|	67.26	113	36	1	3	114	67	179	8e-39	162		2-deoxyglucose-6-phosphate phosphatase, putative [Ricinus communis]
vagad leaf_1268	gi|224119940|ref|XP_002318202.1|	83.33	102	17	0	2	103	174	275	5e-31	136		predicted protein [Populus trichocarpa]
vagad leaf_2255	gi|223546342|gb|EEF47844.1|	96.55	58	2	0	2	59	125	182	1e-13	78.6		conserved hypothetical protein [Ricinus communis]
vagad leaf_6469	gi|224139042|ref|XP_002326753.1|	89.38	113	12	0	2	114	55	167	7e-55	216		predicted protein [Populus trichocarpa]
vagad leaf_6856	gi|223549195|gb|EEF50684.1|	92.66	109	8	0	5	113	22	130	2e-51	204		H/ACA ribonucleoprotein complex subunit, putative [Ricinus communis]
vagad leaf_6918	gi|224139186|ref|XP_002326789.1|	48.81	84	38	3	32	114	75	154	4e-08	60.5		predicted protein [Populus trichocarpa]
vagad leaf_7468	gi|223529280|gb|EEF31251.1|	83.33	66	11	0	2	67	183	248	8e-25	115		conserved hypothetical protein [Ricinus communis]
vagad leaf_7510	gi|224065502|ref|XP_002301831.1|	84.29	70	11	0	2	71	121	190	1e-29	132		predicted protein [Populus trichocarpa]
vagad leaf_897	gi|83778371|gb|ABC47126.1|	82.29	96	17	0	2	97	163	258	4e-44	180		expansin-like protein precursor [Solanum tuberosum]
vagad leaf_9297	gi|223539046|gb|EEF40642.1|	68.48	92	27	1	8	99	21	110	2e-29	130		Chaperone protein dnaJ 11, chloroplast precursor, putative [Ricinus communis]
vagad leaf_1331	gi|115472365|ref|NP_001059781.1|	92.19	64	5	0	2	65	117	180	3e-27	124		Os07g0516200 [Oryza sativa (japonica cultivar-group)]
vagad leaf_3677	gi|224145224|ref|XP_002325569.1|	50	98	48	1	8	105	215	311	5e-07	57		predicted protein [Populus trichocarpa]
vagad leaf_4841	gi|224101561|ref|XP_002312331.1|	96.91	97	3	0	2	98	497	593	1e-47	191		predicted protein [Populus trichocarpa]
vagad leaf_525	gi|147856980|emb|CAN79663.1|	43.09	123	59	3	2	114	122	243	4e-18	94		hypothetical protein [Vitis vinifera]
vagad leaf_8691	gi|224123466|ref|XP_002330321.1|	75.49	102	25	0	1	102	262	363	4e-31	137		predicted protein [Populus trichocarpa]
vagad leaf_2148	gi|223538484|gb|EEF40089.1|	94.69	113	6	0	2	114	151	263	2e-58	227		Glycogen synthase kinase-3 beta, putative [Ricinus communis]
vagad leaf_4388	gi|157329063|emb|CAO23928.1|	52.44	82	38	1	12	93	12	92	3e-14	81.3		unnamed protein product [Vitis vinifera]
vagad leaf_5065	gi|81176635|gb|ABB59578.1|	55.41	74	32	1	38	111	165	237	4e-13	77		putative sulfate transporter [Populus alba x Populus tremula]
vagad leaf_407	gi|147798001|emb|CAN73900.1|	68.18	88	28	0	2	89	131	218	3e-30	134		hypothetical protein [Vitis vinifera]
vagad leaf_5630	gi|157327990|emb|CAO16956.1|	94	50	3	0	1	50	76	125	6e-19	96.7		unnamed protein product [Vitis vinifera]
vagad leaf_6079	gi|224136836|ref|XP_002326957.1|	86.02	93	12	1	2	93	47	139	1e-40	168		predicted protein [Populus trichocarpa]
vagad leaf_6598	gi|224076810|ref|XP_002305003.1|	93.75	112	7	0	2	113	565	676	6e-55	216		predicted protein [Populus trichocarpa]
vagad leaf_7005	gi|225431489|ref|XP_002274730.1|	80.34	117	20	1	2	115	538	654	1e-47	192		PREDICTED: hypothetical protein [Vitis vinifera]
vagad leaf_7131	gi|223550059|gb|EEF51546.1|	71.68	113	31	1	2	114	462	573	2e-39	164		Beta-fructofuranosidase, soluble isoenzyme I precursor, putative [Ricinus communis]
vagad leaf_7635	gi|157849758|gb|ABV89662.1|	96.33	109	4	0	2	110	181	289	2e-56	221		dehydration-responsive protein-related [Brassica rapa]
vagad leaf_8537	gi|157348005|emb|CAO22592.1|	90.91	110	10	0	5	114	410	519	3e-55	216		unnamed protein product [Vitis vinifera]
vagad leaf_8537	gi|157348005|emb|CAO22592.1|	36.04	111	71	0	4	114	726	836	3e-13	77.4		unnamed protein product [Vitis vinifera]
vagad leaf_3663	gi|6983690|emb|CAB75356.1|	97.7	87	2	0	2	88	310	396	6e-44	179		AE9 stearoyl-ACP desaturase [Gossypium hirsutum]
vagad leaf_8280	gi|224127314|ref|XP_002329247.1|	91.84	98	8	0	17	114	316	413	5e-47	189		predicted protein [Populus trichocarpa]
vagad leaf_3242	gi|223537690|gb|EEF39313.1|	95.58	113	5	0	2	114	75	187	1e-36	155		60S ribosomal protein L19, putative [Ricinus communis]
vagad leaf_4370	gi|224053414|ref|XP_002297807.1|	84.68	111	17	0	3	113	1247	1357	1e-38	161		predicted protein [Populus trichocarpa]
vagad leaf_4591	gi|223537130|gb|EEF38763.1|	83.33	54	9	0	3	56	85	138	1e-18	95.5		Polcalcin Jun o, putative [Ricinus communis]
vagad leaf_4795	gi|225436053|ref|XP_002275928.1|	77.48	111	25	0	3	113	330	440	8e-49	195		PREDICTED: hypothetical protein [Vitis vinifera]
vagad leaf_6169	gi|225427201|ref|XP_002280253.1|	94.69	113	6	0	1	113	421	533	2e-34	148		PREDICTED: similar to MYC transcription factor [Vitis vinifera]
vagad leaf_5835	gi|223551054|gb|EEF52540.1|	92.86	112	6	1	2	113	259	368	4e-58	226		conserved hypothetical protein [Ricinus communis]
vagad leaf_5964	gi|224064045|ref|XP_002301364.1|	67.86	112	33	3	1	111	2113	2222	1e-28	128		chromatin remodeling complex subunit [Populus trichocarpa]
vagad leaf_6458	gi|157339050|emb|CAO42401.1|	81.98	111	20	0	3	113	673	783	5e-45	183		unnamed protein product [Vitis vinifera]
vagad leaf_6779	gi|124359162|gb|ABN05685.1|	35	100	65	0	13	112	955	1054	1e-07	59.3		RNA-directed DNA polymerase (Reverse transcriptase) [Medicago truncatula]
vagad leaf_7281	gi|224118838|ref|XP_002317919.1|	68.18	44	14	0	3	46	137	180	3e-11	70.9		predicted protein [Populus trichocarpa]
vagad leaf_7821	gi|223547281|gb|EEF48776.1|	89.47	76	8	0	1	76	197	272	5e-33	143		dead box ATP-dependent RNA helicase, putative [Ricinus communis]
vagad leaf_913	gi|157335141|emb|CAO60971.1|	61.29	62	23	1	42	102	344	405	3e-12	74.3		unnamed protein product [Vitis vinifera]
vagad leaf_9057	gi|15242683|ref|NP_195943.1|	59.09	66	22	1	54	114	76	141	3e-11	71.2		unknown protein [Arabidopsis thaliana]
vagad leaf_2126	gi|223029867|gb|ACM78615.1|	67.78	90	26	2	23	112	58	144	8e-28	125		non-specific lipid-transfer protein-like protein [Tamarix hispida]
vagad leaf_2886	gi|217071434|gb|ACJ84077.1|	61.86	97	28	2	1	97	1	88	4e-11	70.5		unknown [Medicago truncatula]
vagad leaf_3805	gi|74273619|gb|ABA01477.1|	98.21	112	2	0	2	113	156	267	5e-57	223		cytochrome P450 DDWF1 [Gossypium hirsutum]
vagad leaf_5853	gi|19223854|gb|AAL86360.1|	74.77	111	28	0	2	112	875	985	4e-44	180		sucrose phosphate synthase [Actinidia chinensis]
vagad leaf_6396	gi|224108087|ref|XP_002314715.1|	81.42	113	21	0	2	114	344	456	1e-35	152		predicted protein [Populus trichocarpa]
vagad leaf_6438	gi|157273656|gb|ABV27482.1|	98.81	84	1	0	1	84	229	312	3e-41	170		fasciclin-like arabinogalactan protein 11 [Gossypium hirsutum]
vagad leaf_7700	gi|225430029|ref|XP_002281569.1|	65.98	97	33	0	2	98	436	532	1e-32	142		PREDICTED: hypothetical protein [Vitis vinifera]
vagad leaf_775	gi|224114215|ref|XP_002316699.1|	48.78	82	40	2	2	82	272	352	2e-10	68.2		predicted protein [Populus trichocarpa]
vagad leaf_7856	gi|3153154|emb|CAA06922.1|	94.69	113	6	0	1	113	83	195	2e-58	228		small GTP-binding protein [Mesembryanthemum crystallinum]
vagad leaf_8287	gi|224055839|ref|XP_002298679.1|	95.33	107	5	0	2	108	191	297	8e-56	219		predicted protein [Populus trichocarpa]
vagad leaf_2210	gi|223525368|gb|EEF27984.1|	60.87	92	23	3	2	81	278	368	1e-18	95.1		Floral homeotic protein APETALA2, putative [Ricinus communis]
vagad leaf_5053	gi|62199610|gb|AAX76840.1|	71.11	45	12	1	4	48	165	208	2e-09	65.1		WRKY DNA-binding protein 1 [Brassica rapa subsp. chinensis]
vagad leaf_5445	gi|15220549|ref|NP_174269.1|	48.44	64	30	3	48	111	431	491	7e-09	63.2		unknown protein [Arabidopsis thaliana]
vagad leaf_7	gi|42568081|ref|NP_197938.2|	53.12	96	37	4	22	114	216	306	2e-15	84.7		zinc finger (C3HC4-type RING finger) family protein [Arabidopsis thaliana]
vagad leaf_9294	gi|4733946|gb|AAD28641.1|	97.32	112	3	0	2	113	580	691	5e-58	226		sucrose synthase [Gossypium hirsutum]
vagad leaf_2453	gi|224130192|ref|XP_002320775.1|	97.73	88	2	0	6	93	278	365	2e-42	174		predicted protein [Populus trichocarpa]
vagad leaf_4277	gi|225455455|ref|XP_002274702.1|	89.52	105	11	0	2	106	198	302	1e-51	205		PREDICTED: hypothetical protein [Vitis vinifera]
vagad leaf_4529	gi|84453208|dbj|BAE71201.1|	78.57	112	24	0	2	113	473	584	2e-47	191		putative cytosolic factor [Trifolium pratense]
vagad leaf_7847	gi|7340791|emb|CAA63107.1|	98.99	99	1	0	2	100	57	155	1e-37	158		ribosomal protein L23 [Spinacia oleracea]
vagad leaf_5164	gi|18411983|ref|NP_567243.1|	100	78	0	0	2	79	661	738	3e-38	160		ATCUL1 (CULLIN 1) [Arabidopsis thaliana]
vagad leaf_5347	gi|225432037|ref|XP_002273724.1|	93.33	75	5	0	1	75	163	237	1e-36	155		PREDICTED: hypothetical protein [Vitis vinifera]
vagad leaf_9234	gi|225449633|ref|XP_002284256.1|	60.36	111	34	2	3	113	21	121	2e-28	128		PREDICTED: hypothetical protein [Vitis vinifera]
vagad leaf_5778	gi|11132838|sp|O64967.1|HMDH2_GOSHI	100	112	0	0	2	113	516	627	9e-58	225		RecName: Full=3-hydroxy-3-methylglutaryl-coenzyme A reductase 2; Short=HMG-CoA reductase 2
vagad leaf_7184	gi|223545785|gb|EEF47289.1|	93.88	98	6	0	2	99	31	128	1e-48	195		Transcription initiation factor TFIID subunit, putative [Ricinus communis]
vagad leaf_7633	gi|223549437|gb|EEF50925.1|	60	105	40	2	2	105	132	235	1e-26	122		conserved hypothetical protein [Ricinus communis]
vagad leaf_7813	gi|224055297|ref|XP_002298467.1|	91.75	97	8	0	2	98	249	345	6e-40	166		predicted protein [Populus trichocarpa]
vagad leaf_3817	gi|224057440|ref|XP_002299230.1|	48.15	81	41	1	27	107	158	237	4e-13	77		predicted protein [Populus trichocarpa]
vagad leaf_5424	gi|223530285|gb|EEF32182.1|	95.1	102	5	0	2	103	94	195	2e-52	207		ETHYLENE-INSENSITIVE3 protein, putative [Ricinus communis]
vagad leaf_5239	gi|224104441|ref|XP_002313436.1|	85.29	68	10	0	15	82	484	551	2e-27	124		predicted protein [Populus trichocarpa]
vagad leaf_7144	gi|224067152|ref|XP_002302381.1|	76.6	47	11	0	2	48	218	264	4e-15	84		predicted protein [Populus trichocarpa]
vagad leaf_2979	gi|224127462|ref|XP_002320080.1|	92.45	53	4	0	2	54	242	294	3e-24	114		predicted protein [Populus trichocarpa]
vagad leaf_5871	gi|225458323|ref|XP_002281580.1|	73.21	112	29	1	2	113	407	517	1e-42	175		PREDICTED: hypothetical protein [Vitis vinifera]
vagad leaf_6307	gi|225456262|ref|XP_002283422.1|	91.67	72	6	0	2	73	35	106	1e-33	145		PREDICTED: hypothetical protein [Vitis vinifera]
vagad leaf_6668	gi|91208937|ref|YP_538972.1|	100	111	0	0	3	113	1	111	1e-57	225		ribosomal protein L14 [Gossypium hirsutum]
vagad leaf_9346	gi|217073560|gb|ACJ85140.1|	78.3	106	23	0	7	112	23	128	5e-36	153		unknown [Medicago truncatula]
vagad leaf_8178	gi|225435458|ref|XP_002285463.1|	91.07	112	10	0	2	113	253	364	2e-54	214		PREDICTED: hypothetical protein [Vitis vinifera]
vagad leaf_8276	gi|225458565|ref|XP_002284571.1|	79.28	111	22	1	2	111	246	356	1e-39	165		PREDICTED: hypothetical protein [Vitis vinifera]
vagad leaf_8638	gi|223532723|gb|EEF34503.1|	78.7	108	22	1	1	107	614	721	5e-43	176		ceramidase, putative [Ricinus communis]
vagad leaf_8694	gi|223538843|gb|EEF40442.1|	80	110	19	1	2	108	159	268	4e-45	183		conserved hypothetical protein [Ricinus communis]
vagad leaf_8723	gi|109729860|gb|ABG46343.1|	98.96	96	1	0	3	98	143	238	5e-48	192		transport inhibitor response 1 [Gossypium hirsutum]
vagad leaf_9252	gi|224099977|ref|XP_002311694.1|	81.63	98	16	2	2	99	429	524	8e-41	169		predicted protein [Populus trichocarpa]
vagad leaf_5125	gi|164652934|gb|ABY65000.1|	100	73	0	0	2	74	179	251	9e-36	152		14-3-3a protein [Gossypium hirsutum]
vagad leaf_6544	gi|224075070|ref|XP_002304545.1|	87.5	56	7	0	2	57	37	92	4e-23	110		predicted protein [Populus trichocarpa]
vagad leaf_1892	gi|223528624|gb|EEF30641.1|	92.73	110	7	1	4	112	40	149	1e-40	168		hydroxypyruvate reductase, putative [Ricinus communis]
vagad leaf_3919	gi|157357607|emb|CAO64580.1|	62.75	51	19	0	4	54	385	435	1e-10	69.3		unnamed protein product [Vitis vinifera]
vagad leaf_4093	gi|223535271|gb|EEF36948.1|	86.67	75	10	0	2	76	173	247	5e-30	133		Alpha-expansin 15 precursor, putative [Ricinus communis]
vagad leaf_4488	gi|75218951|sp|O04235.1|SSRP1_VICFA	78.41	88	19	0	5	92	554	641	2e-23	111		RecName: Full=FACT complex subunit SSRP1; AltName: Full=Facilitates chromatin transcription complex subunit SSRP1; AltName: Full=Recombination signal sequence recognition protein 1
vagad leaf_5848	gi|124365591|gb|ABN09825.1|	62.73	110	34	2	10	112	40	149	1e-29	132		Thioredoxin domain 2; Thioredoxin fold [Medicago truncatula]
vagad leaf_6172	gi|225431561|ref|XP_002275811.1|	51.75	114	52	1	2	112	270	383	1e-26	122		PREDICTED: hypothetical protein [Vitis vinifera]
vagad leaf_6433	gi|223545526|gb|EEF47031.1|	100	49	0	0	2	50	677	725	2e-21	104		conserved hypothetical protein [Ricinus communis]
vagad leaf_6694	gi|223541126|gb|EEF42682.1|	88.61	79	9	0	5	83	269	347	2e-24	114		conserved hypothetical protein [Ricinus communis]
vagad leaf_6757	gi|225423873|ref|XP_002281377.1|	90	110	11	0	2	111	356	465	3e-56	220		PREDICTED: hypothetical protein isoform 1 [Vitis vinifera]
vagad leaf_7553	gi|223531142|gb|EEF32990.1|	69.72	109	27	3	2	107	179	284	2e-25	118		signal recognition particle receptor alpha subunit, putative [Ricinus communis]
vagad leaf_7876	gi|215694413|dbj|BAG89406.1|	97.32	112	3	0	2	113	218	329	7e-60	232		unnamed protein product [Oryza sativa Japonica Group]
vagad leaf_9071	gi|225435836|ref|XP_002283799.1|	96.36	110	4	0	2	111	34	143	4e-55	216		PREDICTED: hypothetical protein [Vitis vinifera]
vagad leaf_9335	gi|224104161|ref|XP_002313342.1|	90.99	111	10	0	2	112	292	402	6e-52	206		predicted protein [Populus trichocarpa]
vagad leaf_9387	gi|223547458|gb|EEF48953.1|	64.49	107	37	1	2	108	652	757	3e-29	130		hypothetical protein RCOM_1579370 [Ricinus communis]
vagad leaf_6248	gi|147826574|emb|CAN72912.1|	89.47	76	8	0	2	77	82	157	4e-36	153		hypothetical protein [Vitis vinifera]
vagad leaf_3169	gi|224128352|ref|XP_002320308.1|	66.06	109	37	0	3	111	11	119	4e-35	150		predicted protein [Populus trichocarpa]
vagad leaf_6229	gi|224126383|ref|XP_002329540.1|	91.89	111	9	0	2	112	1003	1113	1e-56	221		predicted protein [Populus trichocarpa]
vagad leaf_684	gi|224113405|ref|XP_002316486.1|	74	50	13	0	2	51	124	173	3e-15	84.3		predicted protein [Populus trichocarpa]
vagad leaf_7332	gi|223551141|gb|EEF52627.1|	97.92	48	1	0	1	48	352	399	3e-20	100		26S protease regulatory subunit S10b, putative [Ricinus communis]
vagad leaf_8801	gi|223541365|gb|EEF42916.1|	98.17	109	2	0	4	112	400	508	4e-57	223		Transitional endoplasmic reticulum ATPase, putative [Ricinus communis]
vagad leaf_9365	gi|223526684|gb|EEF28921.1|	88.07	109	13	0	3	111	655	763	1e-52	208		S-adenosylmethionine-dependent methyltransferase, putative [Ricinus communis]
vagad leaf_954	gi|224116454|ref|XP_002317305.1|	79.28	111	23	0	2	112	202	312	1e-42	175		predicted protein [Populus trichocarpa]
vagad leaf_2612	gi|223549422|gb|EEF50910.1|	50.93	108	46	3	4	108	242	345	4e-21	103		sulfite reductase, putative [Ricinus communis]
vagad leaf_2354	gi|225445216|ref|XP_002284354.1|	95.5	111	5	0	2	112	89	199	4e-55	216		PREDICTED: hypothetical protein [Vitis vinifera]
vagad leaf_3955	gi|223545953|gb|EEF47456.1|	90.48	63	6	0	2	64	6	68	9e-26	119		stress associated endoplasmic reticulum protein, putative [Ricinus communis]
vagad leaf_5238	gi|224128476|ref|XP_002329013.1|	91.89	111	9	0	1	111	106	216	3e-54	213		predicted protein [Populus trichocarpa]
vagad leaf_6445	gi|224123316|ref|XP_002330286.1|	88.07	109	13	0	3	111	604	712	2e-54	214		predicted protein [Populus trichocarpa]
vagad leaf_6817	gi|157359972|emb|CAO68716.1|	58.04	112	46	1	1	111	87	198	8e-33	142		unnamed protein product [Vitis vinifera]
vagad leaf_7035	gi|18417026|ref|NP_567780.1|	81.82	110	20	0	2	111	254	363	5e-51	202		pfkB-type carbohydrate kinase family protein [Arabidopsis thaliana]
vagad leaf_7150	gi|224055948|ref|XP_002298705.1|	87.39	111	12	1	2	112	151	259	2e-51	204		predicted protein [Populus trichocarpa]
vagad leaf_7799	gi|217384812|gb|ACK43222.1|	92.78	97	7	0	2	98	63	159	1e-49	198		expansin 2 [Ziziphus jujuba]
vagad leaf_8963	gi|225458041|ref|XP_002277775.1|	84.55	110	17	0	2	111	363	472	1e-54	214		PREDICTED: hypothetical protein [Vitis vinifera]
vagad leaf_9352	gi|224110892|ref|XP_002315672.1|	78.79	33	7	0	2	34	764	796	1e-08	62		ABC transporter family protein [Populus trichocarpa]
vagad leaf_9382	gi|1439609|gb|AAB04557.1|	100	76	0	0	1	76	1	76	2e-34	147		delta-tonoplast intrinsic protein [Gossypium hirsutum]
vagad leaf_4576	gi|225429548|ref|XP_002279252.1|	42.06	107	48	5	3	103	229	327	1e-08	62.4		PREDICTED: hypothetical protein [Vitis vinifera]
vagad leaf_3517	gi|224064856|ref|XP_002301585.1|	66.67	51	17	0	60	110	380	430	1e-09	65.9		predicted protein [Populus trichocarpa]
vagad leaf_4072	gi|225445899|ref|XP_002262697.1|	91.74	109	9	0	3	111	43	151	1e-44	181		PREDICTED: hypothetical protein [Vitis vinifera]
vagad leaf_5452	gi|225461175|ref|XP_002283029.1|	92.86	42	3	0	2	43	81	122	6e-16	86.7		PREDICTED: hypothetical protein [Vitis vinifera]
vagad leaf_5490	gi|223550935|gb|EEF52421.1|	56.32	87	36	1	2	86	2	88	6e-20	99.8		conserved hypothetical protein [Ricinus communis]
vagad leaf_6028	gi|224111290|ref|XP_002315805.1|	90	110	11	0	2	111	433	542	5e-45	183		predicted protein [Populus trichocarpa]
vagad leaf_6142	gi|225439329|ref|XP_002267735.1|	86.36	110	15	0	2	111	324	433	7e-52	205		PREDICTED: hypothetical protein [Vitis vinifera]
vagad leaf_7101	gi|225436253|ref|XP_002272730.1|	91.89	111	9	0	2	112	210	320	3e-55	216		PREDICTED: hypothetical protein [Vitis vinifera]
vagad leaf_8434	gi|51587334|emb|CAG30577.1|	88.04	92	10	1	19	109	379	470	1e-42	175		putative neutral/alkaline invertase [Lotus japonicus]
vagad leaf_953	gi|147843303|emb|CAN82664.1|	68.52	108	32	1	4	111	143	248	4e-33	143		hypothetical protein [Vitis vinifera]
vagad leaf_373	gi|224140038|ref|XP_002323394.1|	62.71	59	21	1	2	60	211	268	2e-11	71.6		2-cys peroxiredoxin [Populus trichocarpa]
vagad leaf_5072	gi|9587205|gb|AAF89206.1|AF279249_1	58.41	113	39	5	1	111	106	212	1e-19	99		LHCII type I chlorophyll a/b-binding protein [Vigna radiata]
vagad leaf_5180	gi|118482060|gb|ABK92961.1|	44.66	103	34	5	22	111	132	224	3e-09	64.3		unknown [Populus trichocarpa]
vagad leaf_5729	gi|224076353|ref|XP_002304930.1|	93.55	93	6	0	2	94	3	95	4e-45	183		predicted protein [Populus trichocarpa]
vagad leaf_2627	gi|223545373|gb|EEF46878.1|	65.08	63	22	0	14	76	191	253	8e-14	79.3		chorismate mutase cm2, putative [Ricinus communis]
vagad leaf_3713	gi|223538103|gb|EEF39714.1|	46.91	81	40	1	2	79	124	204	6e-11	70.1		conserved hypothetical protein [Ricinus communis]
vagad leaf_4079	gi|225428745|ref|XP_002285039.1|	85.45	110	16	0	2	111	141	250	2e-50	201		PREDICTED: hypothetical protein [Vitis vinifera]
vagad leaf_4321	gi|224098986|ref|XP_002311344.1|	80.39	51	10	0	2	52	1072	1122	1e-18	95.5		predicted protein [Populus trichocarpa]
vagad leaf_4662	gi|223533088|gb|EEF34847.1|	82.93	82	13	1	3	84	855	935	2e-31	138		receptor protein kinase, putative [Ricinus communis]
vagad leaf_4901	gi|223535574|gb|EEF37242.1|	88.57	35	4	0	3	37	549	583	4e-11	70.9		ketol-acid reductoisomerase, chloroplast precursor, putative [Ricinus communis]
vagad leaf_5524	gi|157342752|emb|CAO65464.1|	85.96	57	8	0	2	58	514	570	7e-21	102		unnamed protein product [Vitis vinifera]
vagad leaf_6861	gi|960289|gb|AAA74900.1|	86.59	82	11	0	2	83	527	608	1e-28	129		anthranilate synthase alpha subunit
vagad leaf_6941	gi|91208938|ref|YP_538973.1|	98.41	63	1	0	2	64	62	124	1e-27	125		ribosomal protein L16 [Gossypium hirsutum]
vagad leaf_7520	gi|223548441|gb|EEF49932.1|	82.14	112	18	1	2	111	23	134	1e-42	175		conserved hypothetical protein [Ricinus communis]
vagad leaf_7788	gi|225433343|ref|XP_002285592.1|	85.94	64	9	0	2	65	394	457	9e-28	125		PREDICTED: hypothetical protein [Vitis vinifera]
vagad leaf_8690	gi|225445706|ref|XP_002269611.1|	60.64	94	35	2	17	109	437	529	4e-21	103		PREDICTED: hypothetical protein [Vitis vinifera]
vagad leaf_958	gi|118489021|gb|ABK96318.1|	91.82	110	9	0	2	111	146	255	8e-47	189		unknown [Populus trichocarpa x Populus deltoides]
vagad leaf_4092	gi|187424048|gb|ACD03831.1|	60	75	29	1	24	98	18	91	2e-11	71.2		GTPase SAR1 [Triticum aestivum]
vagad leaf_6323	gi|119390444|pdb|2J89|A	90	110	11	0	2	111	144	253	5e-54	213		Chain A, Functional And Structural Aspects Of Poplar Cytosolic And Plastidial Type A Methionine Sulfoxide Reductases
vagad leaf_1959	gi|225455288|ref|XP_002274646.1|	81.19	101	18	1	5	104	41	141	8e-41	169		PREDICTED: hypothetical protein [Vitis vinifera]
vagad leaf_3445	gi|118486946|gb|ABK95306.1|	82.05	78	14	0	2	79	236	313	1e-29	131		unknown [Populus trichocarpa]
vagad leaf_3625	gi|223539753|gb|EEF41334.1|	71.82	110	31	0	1	110	756	865	8e-35	149		Uro-adherence factor A precursor, putative [Ricinus communis]
vagad leaf_4251	gi|223542881|gb|EEF44417.1|	93.81	97	6	0	2	98	603	699	3e-47	190		translation elongation factor G, putative [Ricinus communis]
vagad leaf_4392	gi|30841448|gb|AAP34362.1|	98.28	58	1	0	2	59	33	90	8e-27	122		fiber protein Fb15 [Gossypium barbadense]
vagad leaf_5325	gi|106879575|emb|CAJ38371.1|	71.88	64	18	0	2	65	113	176	1e-11	72.4		HMG-protein [Plantago major]
vagad leaf_6884	gi|16797791|gb|AAL27150.1|	86.32	95	13	0	16	110	241	335	7e-26	119		bZIP transcription factor [Nicotiana tabacum]
vagad leaf_7336	gi|223536376|gb|EEF38025.1|	96.36	110	4	0	2	111	62	171	1e-56	221		phosphoric diester hydrolase, putative [Ricinus communis]
vagad leaf_8535	gi|224116144|ref|XP_002317224.1|	80.73	109	21	0	2	110	136	244	3e-46	187		predicted protein [Populus trichocarpa]
vagad leaf_9128	gi|225445001|ref|XP_002279951.1|	86.67	75	10	0	25	99	259	333	2e-33	144		PREDICTED: hypothetical protein [Vitis vinifera]
vagad leaf_9130	gi|224055719|ref|XP_002298619.1|	87.37	95	12	0	2	96	421	515	3e-44	180		chromatin remodeling complex subunit [Populus trichocarpa]
vagad leaf_4469	gi|224138562|ref|XP_002322845.1|	38.53	109	65	2	2	110	40	146	2e-09	65.1		predicted protein [Populus trichocarpa]
vagad leaf_1049	gi|223545764|gb|EEF47268.1|	64.86	111	33	3	1	107	1	109	5e-29	130		conserved hypothetical protein [Ricinus communis]
vagad leaf_2153	gi|223534831|gb|EEF36520.1|	100	109	0	0	2	110	846	954	5e-58	226		Splicing factor 3B subunit, putative [Ricinus communis]
vagad leaf_4701	gi|223540565|gb|EEF42132.1|	68.57	105	33	0	6	110	62	166	6e-39	162		conserved hypothetical protein [Ricinus communis]
vagad leaf_5199	gi|223536883|gb|EEF38521.1|	75.45	110	27	0	2	111	929	1038	2e-45	184		conserved hypothetical protein [Ricinus communis]
vagad leaf_8318	gi|223550391|gb|EEF51878.1|	58.67	75	30	1	1	74	186	260	8e-19	96.3		protein binding protein, putative [Ricinus communis]
vagad leaf_869	gi|223528200|gb|EEF30260.1|	95	100	5	0	2	101	146	245	9e-50	199		50S ribosomal protein L13, putative [Ricinus communis]
vagad leaf_3617	gi|225463388|ref|XP_002273366.1|	72.73	88	24	0	23	110	54	141	1e-30	135		PREDICTED: hypothetical protein [Vitis vinifera]
vagad leaf_4313	gi|223541107|gb|EEF42663.1|	81.65	109	20	0	3	111	191	299	1e-48	195		conserved hypothetical protein [Ricinus communis]
vagad leaf_5917	gi|225449018|ref|XP_002272669.1|	91.09	101	9	0	1	101	50	150	4e-48	193		PREDICTED: hypothetical protein [Vitis vinifera]
vagad leaf_7606	gi|223544691|gb|EEF46207.1|	83.52	91	15	0	2	92	171	261	7e-28	126		red protein, putative [Ricinus communis]
vagad leaf_7707	gi|195626868|gb|ACG35264.1|	100	109	0	0	2	110	225	333	7e-57	222		26S protease regulatory subunit 6B [Zea mays]
vagad leaf_7790	gi|225440520|ref|XP_002275006.1|	72.83	92	25	0	18	109	168	259	3e-12	74.3		PREDICTED: hypothetical protein [Vitis vinifera]
vagad leaf_5163	gi|224080323|ref|XP_002306097.1|	97.2	107	3	0	3	109	91	197	2e-54	214		predicted protein [Populus trichocarpa]
vagad leaf_3540	gi|3282505|gb|AAC28935.1|	55.17	58	23	1	31	88	75	129	2e-08	62		polyphenol oxidase precursor [Prunus armeniaca]
vagad leaf_4006	gi|118488646|gb|ABK96135.1|	88.54	96	11	0	15	110	55	150	7e-46	186		unknown [Populus trichocarpa]
vagad leaf_4774	gi|18423316|ref|NP_568765.1|	76.64	107	25	0	2	108	304	410	1e-38	162		ATSBT1.3; subtilase [Arabidopsis thaliana]
vagad leaf_5550	gi|225450919|ref|XP_002284549.1|	58.88	107	43	1	3	109	124	229	2e-29	131		PREDICTED: hypothetical protein [Vitis vinifera]
vagad leaf_5811	gi|223537785|gb|EEF39403.1|	90.83	109	10	0	2	110	135	243	5e-51	202		Vacuolar sorting protein SNF8, putative [Ricinus communis]
vagad leaf_5838	gi|223545344|gb|EEF46849.1|	80.77	78	15	0	32	109	1	78	2e-32	140		steroid binding protein, putative [Ricinus communis]
vagad leaf_6867	gi|74486736|gb|ABA12221.1|	100	91	0	0	2	92	327	417	3e-48	193		translation elongation factor 1A-5 [Gossypium hirsutum]
vagad leaf_7959	gi|223532702|gb|EEF34484.1|	85.15	101	15	0	3	103	497	597	8e-46	185		abc transporter, putative [Ricinus communis]
vagad leaf_8032	gi|225458703|ref|XP_002282986.1|	89.29	56	6	0	2	57	55	110	8e-26	119		PREDICTED: hypothetical protein [Vitis vinifera]
vagad leaf_8488	gi|225441979|ref|XP_002265217.1|	78.9	109	23	0	1	109	428	536	6e-48	192		PREDICTED: hypothetical protein [Vitis vinifera]
vagad leaf_8958	gi|224138528|ref|XP_002326625.1|	86.52	89	10	1	20	108	831	917	2e-38	161		autoinhibited H+ ATPase [Populus trichocarpa]
vagad leaf_1582	gi|223530511|gb|EEF32393.1|	65.12	86	15	2	22	100	894	971	2e-20	101		conserved hypothetical protein [Ricinus communis]
vagad leaf_4764	gi|224109504|ref|XP_002315218.1|	44.44	90	42	3	2	88	173	257	3e-08	61.2		hypothetical protein POPTRDRAFT_770354 [Populus trichocarpa]
vagad leaf_1132	gi|224129738|ref|XP_002328790.1|	92.86	56	4	0	2	57	146	201	1e-23	112		predicted protein [Populus trichocarpa]
vagad leaf_2952	gi|135449|sp|P18025.1|TBB1_MAIZE	96.26	107	4	0	3	109	101	207	4e-46	186		RecName: Full=Tubulin beta-1 chain; AltName: Full=Beta-1-tubulin
vagad leaf_4827	gi|225435002|ref|XP_002281193.1|	88.46	78	9	0	2	79	177	254	3e-34	147		PREDICTED: hypothetical protein [Vitis vinifera]
vagad leaf_4952	gi|223531292|gb|EEF33134.1|	91.59	107	9	0	3	109	51	157	3e-43	177		ER lumen protein retaining receptor, putative [Ricinus communis]
vagad leaf_511	gi|224066821|ref|XP_002302232.1|	99.07	108	1	0	2	109	53	160	4e-33	143		predicted protein [Populus trichocarpa]
vagad leaf_5525	gi|224101461|ref|XP_002312291.1|	68.18	44	14	0	35	78	189	232	4e-08	60.5		predicted protein [Populus trichocarpa]
vagad leaf_6525	gi|224134122|ref|XP_002327761.1|	96.33	109	4	0	2	110	106	214	8e-57	222		predicted protein [Populus trichocarpa]
vagad leaf_6722	gi|50313464|gb|AAT74602.1|	86.54	104	14	0	7	110	685	788	4e-51	203		cyclopropane fatty acid synthase [Gossypium hirsutum]
vagad leaf_6799	gi|224068456|ref|XP_002302750.1|	83	100	17	0	10	109	222	321	4e-41	170		predicted protein [Populus trichocarpa]
vagad leaf_6914	gi|224093814|ref|XP_002310003.1|	53.26	92	17	1	1	92	1	66	7e-19	96.3		predicted protein [Populus trichocarpa]
vagad leaf_7072	gi|224145287|ref|XP_002325591.1|	79.49	78	15	1	2	78	601	678	3e-31	137		predicted protein [Populus trichocarpa]
vagad leaf_7286	gi|157328622|emb|CAO22320.1|	38.14	97	58	2	3	99	225	319	3e-09	64.3		unnamed protein product [Vitis vinifera]
vagad leaf_8423	gi|150247011|emb|CAN99590.1|	92.66	109	8	0	2	110	405	513	3e-47	190		Na+/H+ antiporter [Mesembryanthemum crystallinum]
vagad leaf_8351	gi|3334405|sp|O23948.1|VATE_GOSHI	97.94	97	2	0	13	109	66	162	7e-48	192		RecName: Full=V-type proton ATPase subunit E; Short=V-ATPase subunit E; AltName: Full=Vacuolar proton pump subunit E
vagad leaf_7026	gi|223531879|gb|EEF33696.1|	100	59	0	0	1	59	1	59	8e-28	125		ubiquitin-conjugating enzyme E2, putative [Ricinus communis]
vagad leaf_2235	gi|223536912|gb|EEF38550.1|	72.84	81	22	0	2	82	104	184	1e-30	135		conserved hypothetical protein [Ricinus communis]
vagad leaf_3543	gi|224107339|ref|XP_002314452.1|	88.89	54	6	0	2	55	286	339	8e-22	106		predicted protein [Populus trichocarpa]
vagad leaf_4437	gi|223547442|gb|EEF48937.1|	94.44	108	6	0	2	109	456	563	1e-34	149		Magnesium-chelatase subunit chlD, chloroplast precursor, putative [Ricinus communis]
vagad leaf_5346	gi|225454690|ref|XP_002270236.1|	83.49	109	14	2	1	109	204	308	2e-43	177		PREDICTED: hypothetical protein [Vitis vinifera]
vagad leaf_5683	gi|224111752|ref|XP_002315964.1|	62.75	102	38	0	3	104	433	534	5e-25	116		predicted protein [Populus trichocarpa]
vagad leaf_5719	gi|223530285|gb|EEF32182.1|	80.18	111	17	3	2	108	257	366	4e-43	176		ETHYLENE-INSENSITIVE3 protein, putative [Ricinus communis]
vagad leaf_5942	gi|21617942|gb|AAM66992.1|	86.84	38	5	0	2	39	56	93	6e-12	73.2		mitochondrial import inner membrane translocase subunit Tim9 [Arabidopsis thaliana]
vagad leaf_6818	gi|118488767|gb|ABK96194.1|	84.47	103	16	0	2	104	177	279	4e-47	190		unknown [Populus trichocarpa]
vagad leaf_7732	gi|223543965|gb|EEF45491.1|	84.91	106	16	0	1	106	81	186	4e-49	196		Lipase precursor, putative [Ricinus communis]
vagad leaf_8222	gi|224144108|ref|XP_002325189.1|	71.26	87	21	2	24	109	293	376	1e-24	115		predicted protein [Populus trichocarpa]
vagad leaf_8353	gi|224130546|ref|XP_002320867.1|	100	30	0	0	2	31	301	330	8e-11	69.7		predicted protein [Populus trichocarpa]
vagad leaf_8564	gi|1706107|sp|P52177.1|TPT1_BRAOB	93.46	107	7	0	1	107	243	349	3e-54	213		RecName: Full=Triose phosphate/phosphate translocator, chloroplastic; Short=cTPT; Flags: Precursor
vagad leaf_8688	gi|223548440|gb|EEF49931.1|	40.18	112	62	2	2	108	549	660	2e-08	62		splicing factor, arginine/serine-rich 2,rnap interacting protein, putative [Ricinus communis]
vagad leaf_8752	gi|223526990|gb|EEF29184.1|	92.55	94	7	0	1	94	284	377	8e-46	186		aspartate semialdehyde dehydrogenase, putative [Ricinus communis]
vagad leaf_8973	gi|223530476|gb|EEF32359.1|	88.89	108	12	0	2	109	252	359	1e-51	204		cystathionine gamma-synthase, putative [Ricinus communis]
vagad leaf_1703	gi|115462609|ref|NP_001054904.1|	54.81	104	43	3	2	104	91	191	7e-21	102		Os05g0208000 [Oryza sativa (japonica cultivar-group)]
vagad leaf_4460	gi|225452202|ref|XP_002270911.1|	58.82	102	28	2	22	109	160	261	3e-23	110		PREDICTED: hypothetical protein [Vitis vinifera]
vagad leaf_2960	gi|224065294|ref|XP_002301760.1|	72.5	40	11	0	3	42	980	1019	1e-09	65.5		predicted protein [Populus trichocarpa]
vagad leaf_3136	gi|224085821|ref|XP_002335253.1|	78.67	75	16	0	10	84	79	153	2e-29	131		predicted protein [Populus trichocarpa]
vagad leaf_3656	gi|224109586|ref|XP_002315245.1|	80.25	81	16	0	3	83	155	235	1e-31	138		predicted protein [Populus trichocarpa]
vagad leaf_3833	gi|30680701|ref|NP_565456.2|	100	84	0	0	2	85	84	167	4e-44	180		FVE [Arabidopsis thaliana]
vagad leaf_4513	gi|116791016|gb|ABK25823.1|	93.46	107	7	0	2	108	167	273	4e-53	210		unknown [Picea sitchensis]
vagad leaf_4679	gi|223528505|gb|EEF30533.1|	82.86	105	18	0	2	106	117	221	9e-47	189		conserved hypothetical protein [Ricinus communis]
vagad leaf_6308	gi|188509926|gb|ACD56615.1|	90.48	42	4	0	2	43	112	153	1e-13	79		predicted protein [Gossypioides kirkii]
vagad leaf_7121	gi|147790037|emb|CAN60525.1|	55.56	108	48	0	2	109	624	731	1e-26	121		hypothetical protein [Vitis vinifera]
vagad leaf_8016	gi|217073344|gb|ACJ85031.1|	74.49	98	25	0	11	108	51	148	2e-37	157		unknown [Medicago truncatula]
vagad leaf_212	gi|15225998|ref|NP_179081.1|	47.42	97	24	3	15	109	439	510	1e-12	75.9		vacuolar sorting receptor, putative [Arabidopsis thaliana]
vagad leaf_1650	gi|224063515|ref|XP_002301182.1|	86.11	108	13	2	2	108	229	335	4e-48	193		predicted protein [Populus trichocarpa]
vagad leaf_3219	gi|223528847|gb|EEF30849.1|	61.32	106	39	2	2	107	1	104	1e-30	135		calcium-dependent protein kinase, putative [Ricinus communis]
vagad leaf_3890	gi|225440434|ref|XP_002271005.1|	95.16	62	3	0	2	63	155	216	1e-27	125		PREDICTED: hypothetical protein [Vitis vinifera]
vagad leaf_4764	gi|224146640|ref|XP_002326080.1|	89.42	104	11	0	6	109	705	808	4e-48	193		predicted protein [Populus trichocarpa]
vagad leaf_5516	gi|74147576|gb|ABA00144.1|	96.88	96	3	0	1	96	567	662	2e-48	194		ACS-like protein [Gossypium hirsutum]
vagad leaf_5564	gi|224127758|ref|XP_002329170.1|	78.5	107	23	0	2	108	2	108	3e-36	154		acyl:coa ligase acetate-coa synthetase-like protein [Populus trichocarpa]
vagad leaf_5889	gi|224100515|ref|XP_002311906.1|	82.98	94	16	0	1	94	315	408	3e-39	164		predicted protein [Populus trichocarpa]
vagad leaf_6285	gi|224089074|ref|XP_002308625.1|	80.33	61	12	0	2	62	340	400	1e-20	102		predicted protein [Populus trichocarpa]
vagad leaf_6502	gi|223527029|gb|EEF29216.1|	69.7	66	17	1	1	63	1	66	6e-18	93.2		conserved hypothetical protein [Ricinus communis]
vagad leaf_664	gi|224093338|ref|XP_002309888.1|	46.67	90	47	1	19	108	174	262	2e-11	71.6		predicted protein [Populus trichocarpa]
vagad leaf_7137	gi|223541430|gb|EEF42980.1|	88.79	107	12	0	2	108	160	266	2e-49	197		Protein C9orf78, putative [Ricinus communis]
vagad leaf_7467	gi|1173223|sp|P17093.2|RS11_SOYBN	68.22	107	33	1	2	108	33	138	1e-33	145		RecName: Full=40S ribosomal protein S11
vagad leaf_8890	gi|34419961|gb|AAQ67366.1|	95.96	99	4	0	2	100	184	282	2e-50	201		POD9 precursor [Gossypium hirsutum]
vagad leaf_8967	gi|224136374|ref|XP_002326844.1|	49.62	131	40	3	4	108	901	1031	7e-25	116		predicted protein [Populus trichocarpa]
vagad leaf_9028	gi|74273629|gb|ABA01482.1|	99.01	101	1	0	7	107	41	141	1e-53	211		gibberellin 20-oxidase 1 [Gossypium hirsutum]
vagad leaf_9142	gi|223542168|gb|EEF43712.1|	85.98	107	15	0	3	109	227	333	1e-47	192		zinc metalloprotease, putative [Ricinus communis]
vagad leaf_3043	gi|21616051|emb|CAC86003.1|	82.24	107	18	1	2	108	169	274	5e-48	192		aspartic proteinase [Theobroma cacao]
vagad leaf_4408	gi|223531077|gb|EEF32927.1|	87.8	41	5	0	11	51	153	193	5e-14	80.1		conserved hypothetical protein [Ricinus communis]
vagad leaf_5361	gi|223538259|gb|EEF39868.1|	93.55	62	4	0	2	63	359	420	3e-28	127		ketol-acid reductoisomerase, chloroplast precursor, putative [Ricinus communis]
vagad leaf_6086	gi|157342267|emb|CAO64380.1|	76.92	104	23	1	1	104	1108	1210	2e-25	117		unnamed protein product [Vitis vinifera]
vagad leaf_6240	gi|225430995|ref|XP_002278837.1|	82.65	98	16	1	11	108	61	157	5e-36	153		PREDICTED: hypothetical protein [Vitis vinifera]
vagad leaf_7380	gi|217073276|gb|ACJ84997.1|	93.26	89	6	0	20	108	147	235	2e-44	181		unknown [Medicago truncatula]
vagad leaf_802	gi|223527167|gb|EEF29338.1|	56.19	105	40	1	3	101	1049	1153	2e-25	117		ATP binding protein, putative [Ricinus communis]
vagad leaf_820	gi|223536378|gb|EEF38027.1|	74.14	58	15	0	2	59	340	397	2e-16	88.2		conserved hypothetical protein [Ricinus communis]
vagad leaf_8788	gi|7572940|emb|CAA62364.1|	87.76	98	11	1	1	97	211	308	3e-43	177		L1 protein [Arabidopsis thaliana]
vagad leaf_7208	gi|223543308|gb|EEF44840.1|	97.17	106	3	0	2	107	381	486	1e-55	218		6-phosphogluconate dehydrogenase, putative [Ricinus communis]
vagad leaf_6923	gi|14787784|emb|CAC44257.1|	94.39	107	6	0	2	108	190	296	5e-38	159		FtsZ-like protein [Nicotiana tabacum]
vagad leaf_2230	gi|223537717|gb|EEF39338.1|	83.08	65	10	1	2	66	31	94	3e-13	77.4		conserved hypothetical protein [Ricinus communis]
vagad leaf_3030	gi|89474873|gb|AAP33163.2|	56.12	98	39	1	15	108	51	148	9e-28	125		mitochondrial alternative oxidase 2 [Cucumis sativus]
vagad leaf_5897	gi|224089965|ref|XP_002308884.1|	94.39	107	6	0	1	107	1382	1488	2e-55	218		predicted protein [Populus trichocarpa]
vagad leaf_7924	gi|6561610|gb|AAF16954.1|AF197622_1	57.01	107	40	2	2	104	108	212	7e-21	102		ATPase alpha subunit [Acorus gramineus]
vagad leaf_8138	gi|224137328|ref|XP_002322530.1|	85.05	107	16	0	2	108	120	226	7e-49	196		predicted protein [Populus trichocarpa]
vagad leaf_8777	gi|195625480|gb|ACG34570.1|	70.11	87	20	1	1	81	1	87	7e-28	126		translocase of chloroplast 34 [Zea mays]
vagad leaf_8795	gi|224086827|ref|XP_002307976.1|	85.98	107	15	0	2	108	523	629	3e-49	197		predicted protein [Populus trichocarpa]
vagad leaf_8828	gi|224056457|ref|XP_002298866.1|	82.76	58	10	0	6	63	309	366	1e-18	95.5		predicted protein [Populus trichocarpa]
vagad leaf_9238	gi|225426379|ref|XP_002271860.1|	66.36	107	10	1	2	108	385	465	4e-34	147		PREDICTED: hypothetical protein isoform 2 [Vitis vinifera]
vagad leaf_7422	gi|83743301|gb|ABC42191.1|	85.71	42	6	0	1	42	284	325	6e-14	79.7		plastid lipid associated protein CHRC [Lycopersicon esculentum]
vagad leaf_5518	gi|225443674|ref|XP_002264038.1|	45	80	41	2	28	107	483	559	3e-10	67.8		PREDICTED: hypothetical protein [Vitis vinifera]
vagad leaf_2167	gi|225441746|ref|XP_002283283.1|	98.13	107	2	0	1	107	149	255	8e-58	225		PREDICTED: hypothetical protein [Vitis vinifera]
vagad leaf_2240	gi|223549579|gb|EEF51067.1|	67.54	114	28	2	2	106	147	260	5e-28	126		conserved hypothetical protein [Ricinus communis]
vagad leaf_4855	gi|145332371|ref|NP_001078142.1|	79.41	68	14	0	2	69	89	156	1e-26	122		ATNUDT16 (Arabidopsis thaliana Nudix hydrolase homolog 16)
vagad leaf_9413	gi|50313460|gb|AAT74600.1|	99.06	106	1	0	2	107	456	561	9e-57	222		cyclopropane fatty acid synthase [Gossypium hirsutum]
vagad leaf_1790	gi|225450962|ref|XP_002284712.1|	82.24	107	18	1	2	108	129	234	2e-44	181		PREDICTED: hypothetical protein [Vitis vinifera]
vagad leaf_1553	gi|223528724|gb|EEF30735.1|	95.35	86	4	0	2	87	98	183	5e-43	176		conserved hypothetical protein [Ricinus communis]
vagad leaf_4162	gi|224115256|ref|XP_002316984.1|	96.19	105	4	0	2	106	211	315	2e-43	177		predicted protein [Populus trichocarpa]
vagad leaf_5926	gi|15242870|ref|NP_198334.1|	86.79	106	14	0	2	107	281	386	8e-50	199		ATPAP26/PAP26 (purple acid phosphatase 26); acid phosphatase/ protein serine/threonine phosphatase [Arabidopsis thaliana]
vagad leaf_6613	gi|224128183|ref|XP_002320264.1|	50	80	33	1	33	105	4	83	3e-11	71.2		predicted protein [Populus trichocarpa]
vagad leaf_6825	gi|41176619|gb|AAR99599.1|	76.42	106	25	0	2	107	771	876	6e-47	189		4-alpha-glucanotransferase; disproportionating enzyme [Solanum tuberosum]
vagad leaf_7381	gi|223537631|gb|EEF39254.1|	64.49	107	38	0	2	108	137	243	6e-15	83.2		DNA binding protein, putative [Ricinus communis]
vagad leaf_8450	gi|24250746|gb|AAK84485.1|	88.68	106	12	0	2	107	417	522	1e-52	208		putative thermostable pectinesterase [Citrus sinensis]
vagad leaf_9325	gi|225462409|ref|XP_002267152.1|	85.54	83	12	0	2	84	329	411	2e-38	161		PREDICTED: hypothetical protein [Vitis vinifera]
vagad leaf_7697	gi|225449603|ref|XP_002284071.1|	93.22	59	4	0	17	75	106	164	3e-24	114		PREDICTED: hypothetical protein [Vitis vinifera]
vagad leaf_2085	gi|224108956|ref|XP_002315029.1|	77.27	110	21	1	2	107	52	161	6e-41	169		predicted protein [Populus trichocarpa]
vagad leaf_2329	gi|225427657|ref|XP_002270744.1|	77.19	57	13	0	2	58	91	147	6e-19	96.7		PREDICTED: hypothetical protein [Vitis vinifera]
vagad leaf_4166	gi|223534222|gb|EEF35937.1|	88.68	106	12	0	2	107	413	518	8e-50	199		phosphoribosylamine-glycine ligase, putative [Ricinus communis]
vagad leaf_4811	gi|225446034|ref|XP_002270335.1|	61.76	102	39	0	3	104	422	523	8e-25	115		PREDICTED: hypothetical protein [Vitis vinifera]
vagad leaf_5728	gi|18076086|emb|CAC80549.1|	87.5	80	10	0	1	80	1	80	3e-35	150		glycine-rich RNA-binding protein [Ricinus communis]
vagad leaf_6485	gi|223550336|gb|EEF51823.1|	87.74	106	13	0	2	107	356	461	5e-51	202		AMP dependent CoA ligase, putative [Ricinus communis]
vagad leaf_6816	gi|223539341|gb|EEF40932.1|	83.65	104	16	1	2	105	129	231	1e-44	182		tRNA, putative [Ricinus communis]
vagad leaf_7052	gi|224132362|ref|XP_002328250.1|	65.52	87	30	0	1	87	53	139	1e-28	128		predicted protein [Populus trichocarpa]
vagad leaf_8505	gi|224121066|ref|XP_002330895.1|	78.85	104	22	0	3	106	148	251	5e-41	169		predicted protein [Populus trichocarpa]
vagad leaf_3248	gi|42573600|ref|NP_974896.1|	93.67	79	5	0	2	80	171	249	5e-40	166		CKB1 (casein kinase II beta chain 1); protein kinase CK2 regulator [Arabidopsis thaliana]
vagad leaf_5411	gi|224143258|ref|XP_002324896.1|	91.95	87	7	0	2	88	380	466	4e-42	173		predicted protein [Populus trichocarpa]
vagad leaf_1667	gi|223526757|gb|EEF28984.1|	45.98	87	43	2	2	88	1399	1481	8e-07	56.2		androgen induced inhibitor of proliferation (as3) / pds5, putative [Ricinus communis]
vagad leaf_1801	gi|148906229|gb|ABR16270.1|	96.19	105	4	0	2	106	388	492	7e-58	225		unknown [Picea sitchensis]
vagad leaf_3084	gi|37625031|gb|AAQ96339.1|	93.4	106	7	0	2	107	249	354	5e-52	206		putative ankyrin-repeat protein [Vitis aestivalis]
vagad leaf_3317	gi|4151117|emb|CAA12225.1|	50	74	36	1	1	74	111	183	6e-12	73.2		K+ channel protein [Solanum tuberosum]
vagad leaf_3344	gi|224146679|ref|XP_002326095.1|	81.25	64	12	0	2	65	170	233	4e-23	110		predicted protein [Populus trichocarpa]
vagad leaf_4335	gi|224113051|ref|XP_002316373.1|	86.67	105	14	0	2	106	231	335	8e-50	199		predicted protein [Populus trichocarpa]
vagad leaf_5790	gi|118487743|gb|ABK95695.1|	84.62	78	12	0	4	81	288	365	1e-37	159		unknown [Populus trichocarpa]
vagad leaf_6088	gi|224121558|ref|XP_002318614.1|	96.81	94	3	0	9	102	89	182	2e-33	144		autoinhibited H+ ATPase [Populus trichocarpa]
vagad leaf_6723	gi|224052968|ref|XP_002297641.1|	61.04	77	26	1	5	81	198	270	7e-16	86.3		predicted protein [Populus trichocarpa]
vagad leaf_7119	gi|223536970|gb|EEF38607.1|	90	60	6	0	2	61	1122	1181	2e-25	118		myosin vIII, putative [Ricinus communis]
vagad leaf_7507	gi|225439570|ref|XP_002264939.1|	81.9	105	18	1	2	106	291	394	6e-46	186		PREDICTED: hypothetical protein [Vitis vinifera]
vagad leaf_7708	gi|21593348|gb|AAM65297.1|	80.19	106	21	0	2	107	133	238	9e-41	169		unknown [Arabidopsis thaliana]
vagad leaf_7797	gi|225461963|ref|XP_002266700.1|	96.51	86	3	0	21	106	488	573	4e-43	176		PREDICTED: hypothetical protein [Vitis vinifera]
vagad leaf_8965	gi|157327753|emb|CAO16183.1|	68.18	88	28	0	19	106	190	277	1e-29	132		unnamed protein product [Vitis vinifera]
vagad leaf_8977	gi|223526040|gb|EEF28408.1|	89.32	103	11	0	4	106	58	160	2e-50	201		CBL-interacting serine/threonine-protein kinase, putative [Ricinus communis]
vagad leaf_EYI1BW401CBU74	gi|223535785|gb|EEF37447.1|	59.32	59	17	4	25	79	1	56	6e-10	66.6		natural resistance-associated macrophage protein, putative [Ricinus communis]
vagad leaf_1792	gi|224067088|ref|XP_002302349.1|	48.75	80	40	1	2	81	580	658	6e-11	69.7		predicted protein [Populus trichocarpa]
vagad leaf_4389	gi|157336055|emb|CAO61885.1|	94.34	106	6	0	1	106	206	311	9e-54	212		unnamed protein product [Vitis vinifera]
vagad leaf_2179	gi|224116700|ref|XP_002331856.1|	61.39	101	39	0	6	106	569	669	4e-31	137		predicted protein [Populus trichocarpa]
vagad leaf_5752	gi|147777534|emb|CAN75939.1|	67.21	61	18	1	3	63	386	444	3e-11	71.2		hypothetical protein [Vitis vinifera]
vagad leaf_8563	gi|225426948|ref|XP_002266734.1|	85.71	105	15	0	2	106	240	344	3e-49	197		PREDICTED: similar to transaldolase ToTAL2 [Vitis vinifera]
vagad leaf_6978	gi|223549053|gb|EEF50542.1|	97.14	105	3	0	2	106	309	413	1e-43	178		ER glycerol-phosphate acyltransferase [Ricinus communis]
vagad leaf_7589	gi|224067990|ref|XP_002302634.1|	84.85	99	15	0	2	100	388	486	1e-43	178		predicted protein [Populus trichocarpa]
vagad leaf_8234	gi|197293830|gb|ACH58414.1|	86.41	103	14	0	2	104	35	137	8e-48	192		9-cis-epoxycarotenoid dioxygenase [Prunus dulcis]
vagad leaf_9016	gi|157336109|emb|CAO61939.1|	81.82	88	16	0	2	89	350	437	6e-35	149		unnamed protein product [Vitis vinifera]
vagad leaf_9423	gi|56475224|gb|AAV91893.1|	56.18	89	34	3	17	105	1	84	2e-07	58.2		calmodulin-binding protein [Gossypium davidsonii]
vagad leaf_5854	gi|224111880|ref|XP_002316010.1|	67.71	96	31	0	10	105	272	367	5e-36	153		cytochrome P450 [Populus trichocarpa]
vagad leaf_5116	gi|122894104|gb|ABM67698.1|	86.84	38	4	1	11	48	336	372	6e-12	73.2		mitogen-activated protein kinase [Citrus sinensis]
vagad leaf_2520	gi|223530743|gb|EEF32611.1|	86.05	43	6	0	2	44	265	307	4e-15	83.6		sugar transporter, putative [Ricinus communis]
vagad leaf_4767	gi|224069160|ref|XP_002326289.1|	72.12	104	28	1	2	104	23	126	2e-29	131		copper transporter [Populus trichocarpa]
vagad leaf_4915	gi|223526373|gb|EEF28663.1|	66.67	87	29	0	4	90	50	136	6e-31	136		conserved hypothetical protein [Ricinus communis]
vagad leaf_6320	gi|195606920|gb|ACG25290.1|	99.05	105	1	0	2	106	60	164	7e-57	222		elongation factor 1-alpha [Zea mays]
vagad leaf_7146	gi|224067661|ref|XP_002302521.1|	90.22	92	9	0	15	106	1	92	6e-40	166		predicted protein [Populus trichocarpa]
vagad leaf_8513	gi|225457871|ref|XP_002269356.1|	84.54	97	15	0	9	105	13	109	1e-46	188		PREDICTED: hypothetical protein [Vitis vinifera]
vagad leaf_8832	gi|223528039|gb|EEF30117.1|	74.12	85	22	0	21	105	51	135	4e-25	117		ATP binding protein, putative [Ricinus communis]
vagad leaf_8833	gi|15240623|ref|NP_196845.1|	92.19	64	5	0	1	64	193	256	2e-28	127		immunophilin / FKBP-type peptidyl-prolyl cis-trans isomerase family protein [Arabidopsis thaliana]
vagad leaf_9268	gi|223525500|gb|EEF28062.1|	67.62	105	34	0	2	106	672	776	3e-26	120		Potassium transporter, putative [Ricinus communis]
vagad leaf_EYI1BW401BT4YJ	gi|225428430|ref|XP_002280414.1|	94.12	34	2	0	3	36	755	788	8e-10	66.2		PREDICTED: hypothetical protein [Vitis vinifera]
vagad leaf_4770	gi|223537381|gb|EEF39009.1|	66.22	74	25	0	4	77	150	223	2e-18	95.1		ATP synthase delta chain, putative [Ricinus communis]
vagad leaf_4771	gi|224108488|ref|XP_002314866.1|	78.64	103	20	1	4	106	75	175	2e-40	167		predicted protein [Populus trichocarpa]
vagad leaf_5989	gi|225458958|ref|XP_002285550.1|	95.24	105	4	1	2	106	200	303	1e-25	118		PREDICTED: hypothetical protein [Vitis vinifera]
vagad leaf_6326	gi|224119140|ref|XP_002317995.1|	76.29	97	23	0	2	98	474	570	2e-31	137		predicted protein [Populus trichocarpa]
vagad leaf_6802	gi|224130076|ref|XP_002328648.1|	83.5	103	17	0	2	104	530	632	3e-45	184		predicted protein [Populus trichocarpa]
vagad leaf_8128	gi|225423485|ref|XP_002274321.1|	75	80	20	0	2	81	518	597	2e-30	134		PREDICTED: hypothetical protein [Vitis vinifera]
vagad leaf_8908	gi|157354740|emb|CAO48058.1|	67.07	82	24	1	3	81	799	880	6e-22	106		unnamed protein product [Vitis vinifera]
vagad leaf_4363	gi|2500520|sp|Q40467.1|IF414_TOBAC	60.61	66	25	1	26	91	116	180	5e-13	77		RecName: Full=Eukaryotic initiation factor 4A-14; Short=eIF-4A-14; AltName: Full=ATP-dependent RNA helicase eIF4A-14
vagad leaf_6951	gi|15238651|ref|NP_197876.1|	97.65	85	2	0	2	86	134	218	3e-43	177		protein phosphatase 2C, putative / PP2C, putative [Arabidopsis thaliana]
vagad leaf_85	gi|53828191|emb|CAG28306.1|	50.49	103	50	1	2	104	124	225	2e-16	87.8		proton-exporting ATPase [Cucumis sativus]
vagad leaf_2932	gi|224122868|ref|XP_002318936.1|	87.38	103	13	0	2	104	83	185	8e-50	199		predicted protein [Populus trichocarpa]
vagad leaf_3314	gi|225461708|ref|XP_002283223.1|	64.71	85	29	1	4	87	482	566	1e-26	122		PREDICTED: hypothetical protein [Vitis vinifera]
vagad leaf_3343	gi|223550021|gb|EEF51508.1|	76.71	73	16	1	3	75	143	214	4e-27	123		ATP-dependent clp protease, putative [Ricinus communis]
vagad leaf_3594	gi|225465429|ref|XP_002265267.1|	70.19	104	31	0	2	105	340	443	6e-35	149		PREDICTED: hypothetical protein [Vitis vinifera]
vagad leaf_3872	gi|3860308|emb|CAA10123.1|	60.24	83	26	3	2	80	48	127	2e-10	68.6		hypothetical protein [Cicer arietinum]
vagad leaf_7502	gi|157337287|emb|CAO21633.1|	61.05	95	37	0	11	105	267	361	4e-22	107		unnamed protein product [Vitis vinifera]
vagad leaf_7981	gi|157341158|emb|CAO49065.1|	67.68	99	32	0	7	105	117	215	8e-32	139		unnamed protein product [Vitis vinifera]
vagad leaf_8781	gi|225460059|ref|XP_002271456.1|	68.27	104	31	1	2	103	720	823	2e-34	147		PREDICTED: hypothetical protein [Vitis vinifera]
vagad leaf_9354	gi|225450034|ref|XP_002276009.1|	97.12	104	3	0	1	104	237	340	1e-53	211		PREDICTED: hypothetical protein [Vitis vinifera]
vagad leaf_9438	gi|157327380|emb|CAO15188.1|	91.21	91	8	0	3	93	236	326	2e-41	171		unnamed protein product [Vitis vinifera]
vagad leaf_4402	gi|102139742|gb|ABF69949.1|	45.83	96	45	3	2	96	234	323	7e-14	79.7		(1-4)-beta-mannan endohydrolase (mannan endo-1,4-beta-mannosidase), putative [Musa acuminata]
vagad leaf_6161	gi|224131746|ref|XP_002328098.1|	66.67	81	23	2	14	93	540	617	4e-20	100		ethylene-insensitive 3b [Populus trichocarpa]
vagad leaf_1321	gi|223539981|gb|EEF41559.1|	81.9	105	18	1	1	104	570	674	4e-44	180		Potassium transporter, putative [Ricinus communis]
vagad leaf_3710	gi|225444780|ref|XP_002279914.1|	91.14	79	7	0	1	79	1	79	2e-34	147		PREDICTED: hypothetical protein [Vitis vinifera]
vagad leaf_3843	gi|225428143|ref|XP_002281175.1|	93.94	66	4	0	2	67	307	372	2e-28	128		PREDICTED: hypothetical protein [Vitis vinifera]
vagad leaf_4913	gi|3170230|gb|AAC18055.1|	100	47	0	0	1	47	704	750	1e-20	102		fructose-6-phosphate 2-kinase /fructose-2,6-bisphosphatase [Spinacia oleracea]
vagad leaf_5113	gi|222160076|gb|ACM47319.1|	96.55	29	1	0	6	34	80	108	6e-09	63.5		Gasa4-like protein [Rosa x damascena]
vagad leaf_522	gi|147782422|emb|CAN72833.1|	69.81	106	29	1	2	104	494	599	2e-37	158		hypothetical protein [Vitis vinifera]
vagad leaf_6336	gi|224058006|ref|XP_002299433.1|	65.18	112	26	2	6	105	506	616	8e-33	142		predicted protein [Populus trichocarpa]
vagad leaf_6851	gi|195659313|gb|ACG49124.1|	94.23	104	6	0	2	105	184	287	4e-52	206		dTDP-4-dehydrorhamnose reductase [Zea mays]
vagad leaf_6899	gi|147838250|emb|CAN72267.1|	94.62	93	5	0	12	104	111	203	9e-48	192		hypothetical protein [Vitis vinifera]
vagad leaf_8092	gi|225436602|ref|XP_002279649.1|	59.65	114	35	3	3	105	263	376	1e-29	132		PREDICTED: hypothetical protein [Vitis vinifera]
vagad leaf_8269	gi|224125232|ref|XP_002319533.1|	97.53	81	2	0	2	82	104	184	7e-24	112		predicted protein [Populus trichocarpa]
vagad leaf_8957	gi|225445102|ref|XP_002283708.1|	79.25	53	11	0	6	58	312	364	2e-19	98.2		PREDICTED: hypothetical protein isoform 1 [Vitis vinifera]
vagad leaf_4646	gi|225462164|ref|XP_002266780.1|	57.69	78	31	2	27	104	374	449	2e-12	75.1		PREDICTED: similar to elongation factor 2 [Vitis vinifera]
vagad leaf_8496	gi|223533281|gb|EEF35034.1|	99.01	101	1	0	2	102	3373	3473	5e-55	216		E3 ubiquitin protein ligase upl2, putative [Ricinus communis]
vagad leaf_1473	gi|224142157|ref|XP_002324425.1|	72.12	104	27	1	3	104	125	228	1e-38	162		predicted protein [Populus trichocarpa]
vagad leaf_2227	gi|224079361|ref|XP_002305835.1|	45.54	101	54	1	2	102	179	278	6e-17	90.1		predicted protein [Populus trichocarpa]
vagad leaf_2256	gi|223533206|gb|EEF34962.1|	64.66	116	28	3	3	105	179	294	2e-28	128		nucleic acid binding protein, putative [Ricinus communis]
vagad leaf_3228	gi|223527882|gb|EEF29972.1|	77.08	48	11	0	2	49	141	188	7e-16	86.3		transferase, transferring glycosyl groups, putative [Ricinus communis]
vagad leaf_3398	gi|224123982|ref|XP_002319212.1|	65.91	88	30	0	2	89	341	428	4e-28	126		predicted protein [Populus trichocarpa]
vagad leaf_4323	gi|225424663|ref|XP_002285541.1|	85.56	90	13	0	14	103	124	213	2e-40	167		PREDICTED: hypothetical protein [Vitis vinifera]
vagad leaf_4472	gi|223551184|gb|EEF52670.1|	75.73	103	25	0	2	104	663	765	2e-41	171		heat shock protein binding protein, putative [Ricinus communis]
vagad leaf_4582	gi|147845834|emb|CAN82189.1|	77.27	44	10	0	2	45	708	751	2e-11	71.6		hypothetical protein [Vitis vinifera]
vagad leaf_5670	gi|225439673|ref|XP_002267193.1|	84.54	97	15	0	2	98	519	615	2e-36	154		PREDICTED: hypothetical protein [Vitis vinifera]
vagad leaf_6449	gi|224089225|ref|XP_002308660.1|	79.81	104	21	0	2	105	323	426	1e-42	174		predicted protein [Populus trichocarpa]
vagad leaf_6998	gi|15219217|ref|NP_173085.1|	87.5	104	13	0	1	104	213	316	4e-48	193		inosine-5'-monophosphate dehydrogenase, putative [Arabidopsis thaliana]
vagad leaf_7961	gi|147821309|emb|CAN74592.1|	94.74	95	5	0	2	96	326	420	1e-49	198		hypothetical protein [Vitis vinifera]
vagad leaf_1809	gi|225430025|ref|XP_002281548.1|	71.74	92	23	1	5	93	126	217	1e-29	131		PREDICTED: hypothetical protein [Vitis vinifera]
vagad leaf_3365	gi|147794582|emb|CAN78031.1|	64.71	102	36	0	2	103	140	241	5e-33	143		hypothetical protein [Vitis vinifera]
vagad leaf_5132	gi|223534553|gb|EEF36252.1|	87.38	103	13	0	2	104	153	255	4e-47	190		Thylakoid lumenal 29.8 kDa protein, chloroplast precursor, putative [Ricinus communis]
vagad leaf_6204	gi|111379080|gb|ABH09327.1|	96.12	103	4	0	2	104	114	216	5e-50	199		putative aquaporin [Vitis vinifera]
vagad leaf_6389	gi|223530597|gb|EEF32474.1|	95.88	97	4	0	7	103	364	460	2e-48	194		dihydrolipoamide succinyltransferase component of 2-oxoglutarate dehydrogenase, putative [Ricinus communis]
vagad leaf_7611	gi|224079782|ref|XP_002305942.1|	82.93	82	12	1	2	81	592	673	3e-18	94		predicted protein [Populus trichocarpa]
vagad leaf_8415	gi|15822693|gb|AAL03950.1|	85.29	102	15	0	2	103	343	444	2e-46	187		relA/spoT-like protein RSH2 [Nicotiana tabacum]
vagad leaf_9149	gi|224124114|ref|XP_002330108.1|	90.1	101	10	0	4	104	370	470	2e-49	197		ABC transporter family protein [Populus trichocarpa]
vagad leaf_9293	gi|225436045|ref|XP_002275678.1|	67.86	84	27	0	4	87	326	409	4e-25	117		PREDICTED: hypothetical protein [Vitis vinifera]
vagad leaf_9392	gi|3668092|gb|AAC61824.1|	59.8	102	28	2	2	103	749	837	5e-26	120		unknown protein [Arabidopsis thaliana]
vagad leaf_2723	gi|124514675|gb|EAY56187.1|	82.05	39	7	0	1	39	442	480	1e-12	75.5		Molecular chaperone [Leptospirillum sp. Group II UBA]
vagad leaf_4274	gi|224111730|ref|XP_002315956.1|	48.15	81	41	1	22	102	596	675	3e-11	71.2		predicted protein [Populus trichocarpa]
vagad leaf_5329	gi|146454490|gb|ABQ41911.1|	89.42	104	11	0	1	104	64	167	3e-49	197		23kDa polypeptide of the oxygen evolving complex of photosystem II [Sonneratia ovata]
vagad leaf_8510	gi|223548739|gb|EEF50229.1|	81.73	104	19	0	1	104	3	106	3e-43	177		calcium ion binding protein, putative [Ricinus communis]
vagad leaf_5595	gi|223540287|gb|EEF41858.1|	78.64	103	21	1	2	104	276	377	7e-43	176		enolase, putative [Ricinus communis]
vagad leaf_5944	gi|224093308|ref|XP_002309876.1|	91.26	103	9	0	1	103	1011	1113	2e-49	197		histone acetyltransferase [Populus trichocarpa]
vagad leaf_5975	gi|223541378|gb|EEF42929.1|	56.9	58	23	1	8	63	6	63	4e-08	60.8		hypothetical protein RCOM_1355420 [Ricinus communis]
vagad leaf_6419	gi|118489678|gb|ABK96640.1|	85.29	102	15	0	3	104	183	284	3e-51	203		unknown [Populus trichocarpa x Populus deltoides]
vagad leaf_6721	gi|147827540|emb|CAN62070.1|	92.77	83	6	0	2	84	374	456	2e-39	164		hypothetical protein [Vitis vinifera]
vagad leaf_8854	gi|224123676|ref|XP_002330180.1|	77.01	87	20	0	1	87	917	1003	5e-33	143		predicted protein [Populus trichocarpa]
vagad leaf_1704	gi|224146378|ref|XP_002325986.1|	53.52	71	32	1	31	101	42	111	2e-09	65.1		predicted protein [Populus trichocarpa]
vagad leaf_5405	gi|147854404|emb|CAN81290.1|	43.9	82	45	1	2	83	67	147	1e-08	62		hypothetical protein [Vitis vinifera]
vagad leaf_5948	gi|312160|emb|CAA51679.1|	83	100	13	1	4	103	229	324	1e-39	165		ubiquitin [Solanum lycopersicum]
vagad leaf_5948	gi|312160|emb|CAA51679.1|	100	81	0	0	23	103	16	96	2e-39	164		ubiquitin [Solanum lycopersicum]
vagad leaf_5948	gi|312160|emb|CAA51679.1|	100	81	0	0	23	103	92	172	2e-39	164		ubiquitin [Solanum lycopersicum]
vagad leaf_5948	gi|312160|emb|CAA51679.1|	100	81	0	0	23	103	320	400	2e-39	164		ubiquitin [Solanum lycopersicum]
vagad leaf_5948	gi|312160|emb|CAA51679.1|	100	81	0	0	23	103	396	476	2e-39	164		ubiquitin [Solanum lycopersicum]
vagad leaf_5948	gi|312160|emb|CAA51679.1|	98.77	81	1	0	23	103	168	248	2e-38	160		ubiquitin [Solanum lycopersicum]
vagad leaf_5948	gi|312160|emb|CAA51679.1|	100	61	0	0	23	83	472	532	2e-28	127		ubiquitin [Solanum lycopersicum]
vagad leaf_1283	gi|115334948|gb|ABI94060.1|	95.83	96	4	0	2	97	55	150	1e-49	198		ripening-related expansin [Cucumis melo]
vagad leaf_5118	gi|224060455|ref|XP_002300208.1|	85	100	15	0	3	102	657	756	4e-38	160		predicted protein [Populus trichocarpa]
vagad leaf_199	gi|223531086|gb|EEF32936.1|	93.33	30	2	0	2	31	70	99	7e-08	59.7		conserved hypothetical protein [Ricinus communis]
vagad leaf_3452	gi|28558783|gb|AAO45754.1|	82.22	45	8	0	7	51	123	167	5e-17	90.1		signal peptidase protein-like protein [Cucumis melo]
vagad leaf_3644	gi|18406743|ref|NP_564756.1|	77.78	81	18	0	23	103	316	396	3e-30	134		DC1 domain-containing protein [Arabidopsis thaliana]
vagad leaf_3644	gi|18406743|ref|NP_564756.1|	53.85	65	30	0	38	102	11	75	4e-12	73.9		DC1 domain-containing protein [Arabidopsis thaliana]
vagad leaf_3644	gi|18406743|ref|NP_564756.1|	48.75	80	41	0	23	102	156	235	6e-11	70.1		DC1 domain-containing protein [Arabidopsis thaliana]
vagad leaf_416	gi|224087273|ref|XP_002308110.1|	58.33	96	36	3	9	103	1	93	6e-17	90.1		predicted protein [Populus trichocarpa]
vagad leaf_5230	gi|157313310|gb|ABV32548.1|	92.23	103	8	0	2	104	140	242	3e-53	210		endo-1,4-beta-mannosidase protein 2 [Prunus persica]
vagad leaf_6054	gi|223525588|gb|EEF28104.1|	82.89	76	13	0	16	91	155	230	1e-30	135		conserved hypothetical protein [Ricinus communis]
vagad leaf_6101	gi|223526749|gb|EEF28977.1|	76.6	47	11	0	8	54	41	87	1e-14	82.4		conserved hypothetical protein [Ricinus communis]
vagad leaf_6828	gi|223528241|gb|EEF30295.1|	92.16	102	8	0	2	103	140	241	3e-53	210		Ribose-phosphate pyrophosphokinase, putative [Ricinus communis]
vagad leaf_7007	gi|225427213|ref|XP_002280380.1|	84.31	102	15	1	2	103	96	196	2e-37	158		PREDICTED: similar to mitochondrial carrier protein isoform 1 [Vitis vinifera]
vagad leaf_7848	gi|15241897|ref|NP_200479.1|	91.18	102	9	0	2	103	447	548	3e-44	180		SYNC1 (EMBRYO DEFECTIVE 2755); ATP binding / aminoacyl-tRNA ligase/ asparagine-tRNA ligase/ aspartate-tRNA ligase/ nucleic acid binding / nucleotide binding [Arabidopsis thaliana]
vagad leaf_838	gi|225449016|ref|XP_002272337.1|	84.52	84	13	0	2	85	53	136	4e-34	147		PREDICTED: hypothetical protein [Vitis vinifera]
vagad leaf_8790	gi|225463912|ref|XP_002266398.1|	53.57	84	36	1	1	81	1	84	3e-09	64.7		PREDICTED: hypothetical protein [Vitis vinifera]
vagad leaf_8882	gi|224069302|ref|XP_002302950.1|	86.14	101	14	0	2	102	350	450	9e-28	125		predicted protein [Populus trichocarpa]
vagad leaf_9243	gi|224053499|ref|XP_002297844.1|	84.06	69	10	1	2	70	198	265	2e-24	114		predicted protein [Populus trichocarpa]
vagad leaf_1272	gi|224063955|ref|XP_002301319.1|	49.28	69	34	1	14	82	136	203	2e-09	65.1		predicted protein [Populus trichocarpa]
vagad leaf_1712	gi|225444472|ref|XP_002272701.1|	62.38	101	36	2	3	103	176	274	6e-22	106		PREDICTED: hypothetical protein [Vitis vinifera]
vagad leaf_243	gi|224135949|ref|XP_002322201.1|	71.79	117	18	1	1	102	137	253	5e-40	166		predicted protein [Populus trichocarpa]
vagad leaf_2572	gi|223539211|gb|EEF40804.1|	78.64	103	21	1	1	103	176	277	7e-32	139		ring finger protein, putative [Ricinus communis]
vagad leaf_4692	gi|225459435|ref|XP_002285825.1|	67.71	96	28	1	2	97	351	443	8e-33	142		PREDICTED: hypothetical protein [Vitis vinifera]
vagad leaf_4958	gi|224060373|ref|XP_002300167.1|	82.26	62	10	1	2	62	354	415	3e-22	107		predicted protein [Populus trichocarpa]
vagad leaf_5412	gi|224065709|ref|XP_002301932.1|	81.91	94	17	0	2	95	283	376	5e-43	176		predicted protein [Populus trichocarpa]
vagad leaf_5596	gi|15227376|ref|NP_181684.1|	91.4	93	8	0	2	94	119	211	2e-45	184		ATSFGH (ARABIDOPSIS THALIANA S-FORMYLGLUTATHIONE HYDROLASE); S-formylglutathione hydrolase/ hydrolase, acting on ester bonds [Arabidopsis thaliana]
vagad leaf_5605	gi|89258508|gb|ABD65464.1|	100	87	0	0	2	88	57	143	3e-43	177		ribosomal protein S7 [Gossypium hirsutum]
vagad leaf_7646	gi|3334150|sp|P93162.1|CHLI_SOYBN	95.95	74	3	0	1	74	284	357	6e-33	142		RecName: Full=Magnesium-chelatase subunit chlI, chloroplastic; AltName: Full=Mg-protoporphyrin IX chelatase; Flags: Precursor
vagad leaf_8367	gi|157345751|emb|CAO15049.1|	73.53	102	26	1	1	102	770	870	7e-37	155		unnamed protein product [Vitis vinifera]
vagad leaf_EYI1BW401A3ZEH	gi|225440552|ref|XP_002276211.1|	90.24	41	4	0	1	41	1	41	8e-15	82.8		PREDICTED: hypothetical protein [Vitis vinifera]
vagad leaf_EYI1BW401BO9XE	gi|115439493|ref|NP_001044026.1|	100	50	0	0	1	50	1	50	1e-21	105		Os01g0708400 [Oryza sativa (japonica cultivar-group)]
vagad leaf_EYI1BW401BW07N	gi|206584345|gb|ACI15345.1|	99.02	102	1	0	2	103	37	138	8e-56	219		NAC domain protein NAC4 [Gossypium hirsutum]
vagad leaf_680	gi|116789392|gb|ABK25235.1|	58.33	60	24	1	24	83	159	217	9e-11	69.3		unknown [Picea sitchensis]
vagad leaf_1295	gi|224131982|ref|XP_002321226.1|	87.38	103	13	0	2	104	130	232	2e-49	197		predicted protein [Populus trichocarpa]
vagad leaf_6154	gi|223945023|gb|ACN26595.1|	92.08	101	8	0	3	103	249	349	5e-49	196		unknown [Zea mays]
vagad leaf_4403	gi|76559894|tpe|CAI56334.1|	91.18	102	9	0	1	102	111	212	2e-48	194		TPA: isoflavone reductase-like protein 5 [Vitis vinifera]
vagad leaf_5870	gi|22902099|gb|AAM54141.2|AF515632_1	100	28	0	0	1	28	466	493	3e-09	64.3		Na/H antiporter [Gossypium hirsutum]
vagad leaf_6236	gi|224100135|ref|XP_002311757.1|	95.65	46	2	0	2	47	500	545	8e-22	106		predicted protein [Populus trichocarpa]
vagad leaf_7878	gi|223546592|gb|EEF48090.1|	86.02	93	13	0	10	102	188	280	2e-39	164		Lycopene epsilon cyclase, chloroplast precursor, putative [Ricinus communis]
vagad leaf_9043	gi|147774138|emb|CAN76788.1|	94.44	36	2	0	20	55	318	353	5e-14	80.1		hypothetical protein [Vitis vinifera]
vagad leaf_9171	gi|224128858|ref|XP_002328984.1|	59.55	89	30	2	1	86	1	86	2e-19	98.6		predicted protein [Populus trichocarpa]
vagad leaf_9314	gi|223542211|gb|EEF43754.1|	74.07	81	21	0	21	101	865	945	2e-25	118		chloroplast alpha-glucan water dikinase, putative [Ricinus communis]
vagad leaf_EYI1BW401BVDEA	gi|118486499|gb|ABK95089.1|	69.47	95	27	1	8	102	1	93	5e-23	110		unknown [Populus trichocarpa]
vagad leaf_4242	gi|225463408|ref|XP_002274043.1|	58.97	78	23	2	1	74	1	73	1e-12	75.9		PREDICTED: hypothetical protein [Vitis vinifera]
vagad leaf_5327	gi|9759559|dbj|BAB11161.1|	43.21	81	42	3	22	100	61	139	4e-07	57.4		nucleoid DNA-binding-like protein [Arabidopsis thaliana]
vagad leaf_2764	gi|15218916|ref|NP_176782.1|	89.29	56	6	0	2	57	135	190	1e-22	108		unknown protein [Arabidopsis thaliana]
vagad leaf_3684	gi|225436486|ref|XP_002275903.1|	95.1	102	5	0	2	103	78	179	3e-42	173		PREDICTED: similar to VPS24.1 [Vitis vinifera]
vagad leaf_6228	gi|224112665|ref|XP_002316255.1|	51.55	97	46	1	3	99	583	678	4e-22	107		predicted protein [Populus trichocarpa]
vagad leaf_6541	gi|224086040|ref|XP_002307790.1|	79.81	104	18	2	2	102	104	207	8e-42	172		predicted protein [Populus trichocarpa]
vagad leaf_8012	gi|157343346|emb|CAO67397.1|	83.33	96	16	0	7	102	490	585	3e-42	173		unnamed protein product [Vitis vinifera]
vagad leaf_EYI1BW401AURP1	gi|223535812|gb|EEF37473.1|	96.67	30	1	0	1	30	1	30	4e-09	63.9		nucleic acid binding protein, putative [Ricinus communis]
vagad leaf_EYI1BW401BCOK1	gi|223533755|gb|EEF35487.1|	78.95	95	20	0	2	96	46	140	9e-37	155		protein with unknown function [Ricinus communis]
vagad leaf_8394	gi|124518458|gb|ABN13874.1|	97.03	101	3	0	2	102	195	295	5e-53	209		stearoyl-ACP desaturase [Triadica sebifera]
vagad leaf_1756	gi|225463599|ref|XP_002271635.1|	57.84	102	42	1	1	102	124	224	7e-29	129		PREDICTED: hypothetical protein [Vitis vinifera]
vagad leaf_1840	gi|225438529|ref|XP_002279389.1|	70.3	101	30	0	2	102	134	234	6e-31	136		PREDICTED: hypothetical protein [Vitis vinifera]
vagad leaf_2051	gi|79481008|ref|NP_193885.2|	65.88	85	29	0	2	86	1190	1274	2e-29	130		D-erythro-sphingosine kinase/ diacylglycerol kinase [Arabidopsis thaliana]
vagad leaf_2051	gi|79481008|ref|NP_193885.2|	62.96	81	25	1	2	77	678	758	3e-22	107		D-erythro-sphingosine kinase/ diacylglycerol kinase [Arabidopsis thaliana]
vagad leaf_2467	gi|223535069|gb|EEF36751.1|	87.21	86	11	0	2	87	86	171	5e-28	126		ammonium transporter, putative [Ricinus communis]
vagad leaf_4523	gi|224122586|ref|XP_002330518.1|	53.93	89	37	1	2	86	217	305	3e-17	90.9		predicted protein [Populus trichocarpa]
vagad leaf_5849	gi|223538308|gb|EEF39915.1|	69	100	31	0	3	102	14	113	1e-23	111		sur2 hydroxylase/desaturase, putative [Ricinus communis]
vagad leaf_6341	gi|224068194|ref|XP_002302679.1|	92	75	6	0	2	76	1718	1792	5e-22	106		dicer-like protein [Populus trichocarpa]
vagad leaf_7780	gi|18481628|gb|AAL73489.1|AF464906_1	86	100	14	0	2	101	44	143	2e-45	184		repressor protein [Glycine max]
vagad leaf_7809	gi|225459748|ref|XP_002285898.1|	85.56	90	13	0	6	95	198	287	3e-40	167		PREDICTED: hypothetical protein [Vitis vinifera]
vagad leaf_9196	gi|225442323|ref|XP_002280107.1|	52	50	23	1	35	83	670	719	4e-09	63.9		PREDICTED: hypothetical protein isoform 2 [Vitis vinifera]
vagad leaf_1493	gi|157340348|emb|CAO46025.1|	56.25	80	23	4	27	101	140	212	1e-10	69.3		unnamed protein product [Vitis vinifera]
vagad leaf_EYI1BW401BZ1VE	gi|225450839|ref|XP_002279858.1|	62.3	61	19	1	45	101	301	361	4e-13	77.4		PREDICTED: hypothetical protein [Vitis vinifera]
vagad leaf_8090	gi|224107433|ref|XP_002314478.1|	84.16	101	16	0	2	102	428	528	1e-36	155		predicted protein [Populus trichocarpa]
vagad leaf_1491	gi|223546825|gb|EEF48323.1|	93.07	101	7	0	1	101	118	218	2e-48	194		sodium-bile acid cotransporter, putative [Ricinus communis]
vagad leaf_535	gi|223534049|gb|EEF35768.1|	97.03	101	3	0	1	101	1254	1354	3e-39	164		mgatp-energized glutathione s-conjugate pump, putative [Ricinus communis]
vagad leaf_6654	gi|223526810|gb|EEF29030.1|	92	100	8	0	2	101	96	195	2e-46	187		Late embryogenesis abundant protein Lea14-A, putative [Ricinus communis]
vagad leaf_7791	gi|224122860|ref|XP_002318934.1|	98.44	64	1	0	1	64	1	64	7e-28	126		predicted protein [Populus trichocarpa]
vagad leaf_8560	gi|225456538|ref|XP_002264965.1|	77.5	80	18	0	2	81	229	308	2e-22	107		PREDICTED: hypothetical protein [Vitis vinifera]
vagad leaf_8912	gi|56236464|gb|AAV84588.1|	82.43	74	13	0	1	74	1	74	4e-29	130		Gip1-like protein [Populus tomentosa]
vagad leaf_9114	gi|224120704|ref|XP_002330931.1|	81.32	91	16	1	13	102	600	690	3e-35	150		predicted protein [Populus trichocarpa]
vagad leaf_9384	gi|224080377|ref|XP_002306117.1|	93.15	73	5	0	2	74	36	108	2e-33	145		predicted protein [Populus trichocarpa]
vagad leaf_1575	gi|1632831|emb|CAA89698.1|	59.04	83	32	2	19	101	30	110	3e-16	87.4		orf [Ricinus communis]
vagad leaf_528	gi|224103959|ref|XP_002313261.1|	51.92	104	42	4	2	102	251	349	5e-15	83.6		predicted protein [Populus trichocarpa]
vagad leaf_3850	gi|225435219|ref|XP_002282087.1|	88.57	35	4	0	2	36	488	522	1e-12	75.9		PREDICTED: hypothetical protein [Vitis vinifera]
vagad leaf_4056	gi|37655265|gb|AAQ96835.1|	87.13	101	13	0	1	101	48	148	3e-46	187		cysteine proteinase [Glycine max]
vagad leaf_5094	gi|11036950|gb|AAG27431.1|	100	101	0	0	1	101	4	104	5e-54	213		QM-like protein [Elaeis guineensis]
vagad leaf_5873	gi|89276299|gb|ABD66506.1|	100	71	0	0	2	72	73	143	3e-35	150		actin depolymerizing factor 4 [Gossypium hirsutum]
vagad leaf_6262	gi|145408226|gb|ABP65665.1|	76.92	52	12	0	2	53	1	52	2e-18	94.4		VTC2-like protein [Actinidia chinensis]
vagad leaf_6518	gi|126038342|gb|ABN72579.1|	100	39	0	0	1	39	118	156	5e-17	90.1		ubiquitin extension protein [Hevea brasiliensis]
vagad leaf_7202	gi|109676326|gb|ABG37645.1|	94	100	6	0	2	101	568	667	2e-50	201		plastid ATP/ADP-transporter [Populus trichocarpa]
vagad leaf_7698	gi|147844251|emb|CAN82123.1|	80	75	15	0	2	76	997	1071	2e-30	134		hypothetical protein [Vitis vinifera]
vagad leaf_8201	gi|157358913|emb|CAO66801.1|	64.91	57	20	0	7	63	333	389	8e-12	72.8		unnamed protein product [Vitis vinifera]
vagad leaf_8417	gi|223532401|gb|EEF34196.1|	82	100	18	0	1	100	748	847	7e-43	176		coatomer beta subunit, putative [Ricinus communis]
vagad leaf_8810	gi|24461866|gb|AAN62353.1|AF506028_20	54.26	94	42	1	8	101	495	587	4e-21	103		NBS-LRR type disease resistance protein [Poncirus trifoliata]
vagad leaf_EYI1BW401BR6YO	gi|157349430|emb|CAO24648.1|	43.69	103	42	3	13	102	21	120	5e-13	77		unnamed protein product [Vitis vinifera]
vagad leaf_2452	gi|224135947|ref|XP_002327343.1|	84.62	52	8	0	1	52	47	98	2e-18	95.1		predicted protein [Populus trichocarpa]
vagad leaf_2715	gi|223536268|gb|EEF37920.1|	54.24	59	25	2	8	65	522	579	1e-07	59.3		oligopeptide transporter, putative [Ricinus communis]
vagad leaf_3176	gi|21553541|gb|AAM62634.1|	64.1	78	27	1	3	80	56	132	6e-25	116		lipid transfer protein, putative [Arabidopsis thaliana]
vagad leaf_337	gi|224125958|ref|XP_002319720.1|	90.91	55	5	0	2	56	508	562	5e-14	80.1		predicted protein [Populus trichocarpa]
vagad leaf_3879	gi|18412129|ref|NP_565191.1|	56.86	102	38	4	2	101	203	300	6e-20	99.8		curculin-like (mannose-binding) lectin family protein [Arabidopsis thaliana]
vagad leaf_3886	gi|224104741|ref|XP_002313549.1|	56.94	72	30	1	2	72	504	575	1e-12	75.5		predicted protein [Populus trichocarpa]
vagad leaf_3990	gi|225425898|ref|XP_002266725.1|	85.86	99	14	0	2	100	55	153	1e-44	181		PREDICTED: hypothetical protein [Vitis vinifera]
vagad leaf_4286	gi|223540459|gb|EEF42027.1|	77.97	59	7	2	2	60	559	611	2e-18	95.1		BRASSINOSTEROID INSENSITIVE 1-associated receptor kinase 1 precursor, putative [Ricinus communis]
vagad leaf_6936	gi|7672163|emb|CAB89288.1|	89.9	99	10	0	2	100	294	392	6e-43	176		chloroplast FtsZ-like protein [Nicotiana tabacum]
vagad leaf_7130	gi|224133758|ref|XP_002327673.1|	94.59	37	2	0	2	38	89	125	4e-12	73.9		histone H1 [Populus trichocarpa]
vagad leaf_7786	gi|223542633|gb|EEF44171.1|	82.83	99	17	0	2	100	237	335	7e-37	155		conserved hypothetical protein [Ricinus communis]
vagad leaf_8264	gi|223544608|gb|EEF46124.1|	78.12	96	21	0	2	97	241	336	2e-40	167		Spermidine synthase, putative [Ricinus communis]
vagad leaf_8946	gi|38346774|emb|CAD41155.2|	57.69	52	22	0	2	53	255	306	2e-10	68.6		OSJNBa0081C01.25 [Oryza sativa (japonica cultivar-group)]
vagad leaf_9056	gi|225423895|ref|XP_002281709.1|	68.93	103	27	3	1	101	103	202	3e-30	134		PREDICTED: hypothetical protein [Vitis vinifera]
vagad leaf_9239	gi|157356524|emb|CAO62711.1|	100	101	0	0	1	101	585	685	8e-53	209		unnamed protein product [Vitis vinifera]
vagad leaf_EYI1BW401B19QP	gi|223544165|gb|EEF45689.1|	55.7	79	22	3	2	79	53	119	7e-15	82.8		ATP-dependent clp protease ATP-binding subunit clpx, putative [Ricinus communis]
vagad leaf_EYI1BW401B4EJT	gi|223527734|gb|EEF29839.1|	58.73	63	26	0	2	64	149	211	2e-16	88.6		conserved hypothetical protein [Ricinus communis]
vagad leaf_2076	gi|225441629|ref|XP_002282088.1|	53.85	104	34	3	2	99	346	441	7e-17	89.7		PREDICTED: hypothetical protein [Vitis vinifera]
vagad leaf_1053	gi|223540739|gb|EEF42299.1|	92.86	98	7	0	4	101	381	478	7e-46	186		2,3-bisphosphoglycerate-independent phosphoglycerate mutase [Ricinus communis]
vagad leaf_2498	gi|224072532|ref|XP_002303772.1|	70.97	93	27	0	4	96	58	150	1e-32	141		predicted protein [Populus trichocarpa]
vagad leaf_5368	gi|225460496|ref|XP_002274963.1|	79.59	98	20	0	4	101	86	183	2e-38	160		PREDICTED: hypothetical protein [Vitis vinifera]
vagad leaf_5511	gi|42795470|gb|AAS46245.1|	87.65	81	10	0	2	82	195	275	2e-37	157		HMG-CoA synthase 2 [Hevea brasiliensis]
vagad leaf_5601	gi|1346675|sp|P47920.1|NDKB_FLABI	93	100	7	0	2	101	3	102	4e-48	193		RecName: Full=Nucleoside diphosphate kinase B; Short=NDP kinase B; Short=NDK B
vagad leaf_5602	gi|223534471|gb|EEF36173.1|	89.55	67	6	1	26	91	10	76	5e-24	113		calmodulin binding protein, putative [Ricinus communis]
vagad leaf_6420	gi|225444472|ref|XP_002272701.1|	96	100	4	0	2	101	76	175	6e-51	202		PREDICTED: hypothetical protein [Vitis vinifera]
vagad leaf_7211	gi|223533936|gb|EEF35661.1|	76.14	88	21	0	2	89	613	700	2e-24	114		ATP binding protein, putative [Ricinus communis]
vagad leaf_8170	gi|223526413|gb|EEF28695.1|	73.86	88	21	2	1	88	1	86	4e-30	133		zinc finger protein, putative [Ricinus communis]
vagad leaf_8182	gi|223539114|gb|EEF40710.1|	89.39	66	7	0	27	92	39	104	6e-29	129		DNA binding protein, putative [Ricinus communis]
vagad leaf_8683	gi|217073602|gb|ACJ85161.1|	55.32	94	38	1	11	100	8	101	3e-15	84.3		unknown [Medicago truncatula]
vagad leaf_EYI1BW401BBOQ9	gi|223542988|gb|EEF44524.1|	75	64	16	0	4	67	28	91	1e-21	105		calcium-dependent protein kinase, putative [Ricinus communis]
vagad leaf_EYI1BW401BDNL8	gi|18418684|ref|NP_567983.1|	89.58	48	5	0	1	48	308	355	3e-20	100		XCP1 (XYLEM CYSTEINE PEPTIDASE 1); cysteine-type peptidase [Arabidopsis thaliana]
vagad leaf_5160	gi|223527510|gb|EEF29635.1|	69.77	43	13	0	5	47	313	355	2e-08	62		Glycosyltransferase QUASIMODO1, putative [Ricinus communis]
vagad leaf_844	gi|224127760|ref|XP_002320157.1|	56.86	102	38	4	2	101	666	763	1e-19	99		predicted protein [Populus trichocarpa]
vagad leaf_2765	gi|82697955|gb|ABB89012.1|	75	36	9	0	1	36	298	333	2e-08	61.6		CXE carboxylesterase [Malus pumila]
vagad leaf_5000	gi|225454353|ref|XP_002278353.1|	81.97	61	11	0	2	62	107	167	8e-26	119		PREDICTED: hypothetical protein [Vitis vinifera]
vagad leaf_6146	gi|223545554|gb|EEF47058.1|	89.8	98	10	0	2	99	297	394	1e-43	178		pyruvate dehydrogenase, putative [Ricinus communis]
vagad leaf_7452	gi|224082634|ref|XP_002306773.1|	74.49	98	4	1	3	100	146	222	1e-34	149		predicted protein [Populus trichocarpa]
vagad leaf_8476	gi|90186657|gb|ABD91578.1|	88.89	99	11	0	2	100	134	232	4e-45	183		lycopene beta-cyclase [Carica papaya]
vagad leaf_EYI1BW401BJ1Q5	gi|148841028|gb|ABR14698.1|	100	100	0	0	2	101	23	122	1e-50	202		photosystem II CP43 protein [Tradescantia ohiensis]
vagad leaf_EYI1BW401CK40Q	gi|223530459|gb|EEF32343.1|	65.22	69	24	0	2	70	317	385	1e-21	105		Alpha-L-fucosidase 2 precursor, putative [Ricinus communis]
vagad leaf_EYI1BW401A822Y	gi|157339899|emb|CAO45576.1|	48.39	62	22	1	5	66	137	188	8e-09	63.2		unnamed protein product [Vitis vinifera]
vagad leaf_EYI1BW401BMNX0	gi|224067192|ref|XP_002302401.1|	74.75	99	25	0	2	100	26	124	2e-36	154		predicted protein [Populus trichocarpa]
vagad leaf_2419	gi|223548340|gb|EEF49831.1|	86.27	51	6	1	6	55	293	343	2e-16	88.6		conserved hypothetical protein [Ricinus communis]
vagad leaf_3436	gi|224135233|ref|XP_002327598.1|	96.88	96	3	0	5	100	248	343	6e-50	199		predicted protein [Populus trichocarpa]
vagad leaf_6070	gi|157351272|emb|CAO41459.1|	69.79	96	29	0	2	97	402	497	2e-25	117		unnamed protein product [Vitis vinifera]
vagad leaf_6266	gi|225469782|ref|XP_002274517.1|	68.69	99	31	0	2	100	7	105	7e-34	146		PREDICTED: hypothetical protein [Vitis vinifera]
vagad leaf_9009	gi|225424807|ref|XP_002267766.1|	81	100	19	0	2	101	844	943	5e-41	169		PREDICTED: hypothetical protein [Vitis vinifera]
vagad leaf_6699	gi|224143483|ref|XP_002324971.1|	88.75	80	9	0	21	100	350	429	2e-36	154		predicted protein [Populus trichocarpa]
vagad leaf_6781	gi|3047077|gb|AAC13590.1|	89.9	99	10	0	2	100	236	334	5e-46	186		contains similarity to the conserved C-terminal domain of helicases (Pfam: helicase_C.hmm, score: 90.11), similar to DEAD-box h [Arabidopsis thaliana]
vagad leaf_7226	gi|157351838|emb|CAO42802.1|	70.33	91	27	0	3	93	497	587	2e-32	141		unnamed protein product [Vitis vinifera]
vagad leaf_7647	gi|222840535|gb|ACM68705.1|	98	100	2	0	1	100	237	336	1e-51	204		formamidase [Lupinus albus]
vagad leaf_8183	gi|225463394|ref|XP_002271969.1|	73.08	78	19	2	2	79	786	861	9e-19	95.9		PREDICTED: hypothetical protein [Vitis vinifera]
vagad leaf_8402	gi|223533281|gb|EEF35034.1|	98.15	54	1	0	2	55	3580	3633	1e-23	112		E3 ubiquitin protein ligase upl2, putative [Ricinus communis]
vagad leaf_9000	gi|225441549|ref|XP_002281113.1|	90	90	9	0	11	100	129	218	2e-44	181		PREDICTED: hypothetical protein [Vitis vinifera]
vagad leaf_9355	gi|223550890|gb|EEF52376.1|	59.78	92	37	0	7	98	400	491	6e-16	86.7		protein binding protein, putative [Ricinus communis]
vagad leaf_171	gi|223533771|gb|EEF35503.1|	70.21	94	26	1	1	92	1	94	8e-27	122		conserved hypothetical protein [Ricinus communis]
vagad leaf_4066	gi|224119134|ref|XP_002331333.1|	72.73	99	27	0	2	100	354	452	6e-36	152		cytochrome P450 [Populus trichocarpa]
vagad leaf_4495	gi|223548182|gb|EEF49673.1|	65	100	32	1	1	97	327	426	5e-20	100		peptide n-glycanase, putative [Ricinus communis]
vagad leaf_4685	gi|11131904|sp|Q9XF98.1|CALR_PRUAR	91.75	97	8	0	3	99	39	135	8e-48	192		RecName: Full=Calreticulin; Flags: Precursor
vagad leaf_5063	gi|224058199|ref|XP_002299463.1|	73.68	57	15	0	2	58	204	260	4e-17	90.5		predicted protein [Populus trichocarpa]
vagad leaf_5079	gi|224055423|ref|XP_002298503.1|	64.41	59	21	0	12	70	395	453	3e-16	87.4		predicted protein [Populus trichocarpa]
vagad leaf_5868	gi|223527811|gb|EEF29910.1|	82.83	99	17	0	2	100	472	570	6e-43	176		glutamyl-tRNA synthetase 1, 2, putative [Ricinus communis]
vagad leaf_6387	gi|157350254|emb|CAO40192.1|	71.72	99	28	0	2	100	677	775	4e-36	153		unnamed protein product [Vitis vinifera]
vagad leaf_6569	gi|224138788|ref|XP_002326690.1|	86.11	72	10	0	2	73	345	416	3e-31	137		predicted protein [Populus trichocarpa]
vagad leaf_6985	gi|192913024|gb|ACF06620.1|	94.59	74	4	0	1	74	1	74	1e-34	148		ribosomal protein S14 [Elaeis guineensis]
vagad leaf_7251	gi|74147576|gb|ABA00144.1|	100	99	0	0	2	100	411	509	9e-54	212		ACS-like protein [Gossypium hirsutum]
vagad leaf_8056	gi|225456284|ref|XP_002279798.1|	70	60	18	0	2	61	820	879	6e-20	99.8		PREDICTED: hypothetical protein [Vitis vinifera]
vagad leaf_8497	gi|147770917|emb|CAN74170.1|	92.86	98	7	0	3	100	417	514	4e-41	170		hypothetical protein [Vitis vinifera]
vagad leaf_8879	gi|81176623|gb|ABB59572.1|	55.1	98	41	1	5	99	150	247	7e-23	109		putative gamma-glutamyl transferase [Populus alba x Populus tremula]
vagad leaf_EYI1BW401A6KOM	gi|223536873|gb|EEF38511.1|	80.88	68	13	0	2	69	105	172	9e-27	122		zinc finger protein, putative [Ricinus communis]
vagad leaf_EYI1BW401BD7LX	gi|223546215|gb|EEF47717.1|	54.64	97	43	1	2	98	200	295	5e-25	116		Flavonol 3-sulfotransferase, putative [Ricinus communis]
vagad leaf_4175	gi|223531433|gb|EEF33267.1|	44.58	83	44	1	13	95	135	215	9e-10	65.9		conserved hypothetical protein [Ricinus communis]
vagad leaf_7576	gi|118484619|gb|ABK94182.1|	97.75	89	2	0	1	89	1	89	2e-20	101		unknown [Populus trichocarpa]
vagad leaf_9106	gi|223537346|gb|EEF38975.1|	82	100	7	2	2	100	48	137	9e-39	162		pyruvate kinase, putative [Ricinus communis]
vagad leaf_2359	gi|224053655|ref|XP_002297914.1|	92.93	99	7	0	2	100	109	207	1e-48	194		predicted protein [Populus trichocarpa]
vagad leaf_3122	gi|223530046|gb|EEF31967.1|	61.97	71	27	0	2	72	409	479	7e-19	96.3		UDP-glucuronosyltransferase, putative [Ricinus communis]
vagad leaf_3293	gi|223548672|gb|EEF50163.1|	89.8	98	10	0	2	99	270	367	7e-45	182		eukaryotic peptide chain release factor subunit, putative [Ricinus communis]
vagad leaf_3390	gi|223547838|gb|EEF49330.1|	87.78	90	11	0	1	90	177	266	3e-34	147		conserved hypothetical protein [Ricinus communis]
vagad leaf_366	gi|115461182|ref|NP_001054191.1|	97.78	45	1	0	2	46	104	148	1e-18	95.1		Os04g0667800 [Oryza sativa (japonica cultivar-group)]
vagad leaf_5051	gi|225433245|ref|XP_002285439.1|	66.33	98	33	0	2	99	42	139	6e-33	143		PREDICTED: hypothetical protein [Vitis vinifera]
vagad leaf_6736	gi|225451381|ref|XP_002264144.1|	78	100	21	1	1	99	269	368	2e-38	160		PREDICTED: hypothetical protein [Vitis vinifera]
vagad leaf_7034	gi|223551048|gb|EEF52534.1|	90.62	96	9	0	4	99	17	112	2e-36	154		BRASSINAZOLE-RESISTANT 1 protein, putative [Ricinus communis]
vagad leaf_7832	gi|223548935|gb|EEF50424.1|	41.86	86	40	2	12	95	306	383	3e-07	57.4		poly(A) polymerase cid, putative [Ricinus communis]
vagad leaf_7985	gi|223548441|gb|EEF49932.1|	85.86	99	13	1	2	99	73	171	4e-44	180		conserved hypothetical protein [Ricinus communis]
vagad leaf_8556	gi|217075582|gb|ACJ86151.1|	85.86	99	14	0	1	99	144	242	4e-45	183		unknown [Medicago truncatula]
vagad leaf_8567	gi|224103125|ref|XP_002312934.1|	57.29	96	40	1	2	96	45	140	5e-24	113		flavonoid o-methyltransferase predicted protein [Populus trichocarpa]
vagad leaf_8575	gi|224072821|ref|XP_002303898.1|	90.82	98	6	2	1	98	405	499	9e-35	149		predicted protein [Populus trichocarpa]
vagad leaf_8952	gi|223543771|gb|EEF45299.1|	90.72	97	9	0	1	97	230	326	1e-46	188		Protein FRIGIDA, putative [Ricinus communis]
vagad leaf_EYI1BW401A4FOJ	gi|130076564|gb|ABO31940.1|	92.93	99	7	0	2	100	70	168	3e-36	154		ribosomal protein S3 [Corylopsis glabrescens f. gotoana]
vagad leaf_3007	gi|225445005|ref|XP_002282984.1|	94.44	72	4	0	1	72	49	120	2e-19	98.6		PREDICTED: hypothetical protein [Vitis vinifera]
vagad leaf_2782	gi|224069308|ref|XP_002326326.1|	77.38	84	17	1	1	84	393	474	2e-34	147		predicted protein [Populus trichocarpa]
vagad leaf_2782	gi|224069308|ref|XP_002326326.1|	52.44	82	32	3	3	78	196	276	3e-13	77.4		predicted protein [Populus trichocarpa]
vagad leaf_3108	gi|223539649|gb|EEF41231.1|	94.12	34	2	0	3	36	260	293	9e-11	69.3		conserved hypothetical protein [Ricinus communis]
vagad leaf_5179	gi|224127744|ref|XP_002320153.1|	56	100	41	2	2	99	796	894	1e-21	105		predicted protein [Populus trichocarpa]
vagad leaf_8386	gi|74229677|gb|ABA00453.1|	100	92	0	0	1	92	1	92	2e-45	184		cytoplasmic Cu/ZnSOD [Gossypium hirsutum]
vagad leaf_6014	gi|225457017|ref|XP_002279079.1|	94.87	78	4	0	2	79	828	905	2e-37	157		PREDICTED: similar to ATPANK2 (PANTOTHENATE KINASE 2); pantothenate kinase [Vitis vinifera]
vagad leaf_6600	gi|224131990|ref|XP_002321228.1|	60.71	84	27	1	2	79	181	264	5e-25	116		predicted protein [Populus trichocarpa]
vagad leaf_6772	gi|225443166|ref|XP_002264352.1|	93.9	82	5	0	2	83	297	378	5e-30	133		PREDICTED: hypothetical protein [Vitis vinifera]
vagad leaf_739	gi|225434162|ref|XP_002278433.1|	83.78	74	12	0	2	75	334	407	1e-31	138		PREDICTED: hypothetical protein [Vitis vinifera]
vagad leaf_7424	gi|224121944|ref|XP_002330692.1|	68.82	93	23	3	4	91	423	514	6e-27	123		predicted protein [Populus trichocarpa]
vagad leaf_9330	gi|224080395|ref|XP_002306126.1|	88.14	59	7	0	2	60	217	275	4e-25	117		predicted protein [Populus trichocarpa]
vagad leaf_8256	gi|223529612|gb|EEF31560.1|	97.96	49	1	0	2	50	1851	1899	9e-22	105		hect ubiquitin-protein ligase, putative [Ricinus communis]
vagad leaf_8281	gi|223540174|gb|EEF41749.1|	83.84	99	16	0	1	99	76	174	3e-44	180		selenium-binding protein, putative [Ricinus communis]
vagad leaf_8357	gi|224129714|ref|XP_002320653.1|	76.29	97	23	0	2	98	222	318	2e-38	160		flavine-containing monoxygenase [Populus trichocarpa]
vagad leaf_8715	gi|3334193|sp|O24357.1|G6PDC_SPIOL	92.41	79	6	0	4	82	495	573	7e-38	159		RecName: Full=Glucose-6-phosphate 1-dehydrogenase, chloroplastic; Short=G6PD; Flags: Precursor
vagad leaf_8983	gi|223531808|gb|EEF33626.1|	84.69	98	15	0	2	99	102	199	3e-42	174		inosine-uridine preferring nucleoside hydrolase, putative [Ricinus communis]
vagad leaf_EYI1BW401APT1G	gi|224129880|ref|XP_002328826.1|	74.49	98	25	0	2	99	153	250	4e-36	153		predicted protein [Populus trichocarpa]
vagad leaf_EYI1BW401AU1RF	gi|223542950|gb|EEF44486.1|	72.22	90	21	2	10	99	6	91	4e-23	110		lipoic acid synthetase, putative [Ricinus communis]
vagad leaf_EYI1BW401B11HG	gi|225431778|ref|XP_002271210.1|	64.37	87	31	0	13	99	105	191	3e-26	120		PREDICTED: hypothetical protein [Vitis vinifera]
vagad leaf_EYI1BW401B2TJA	gi|224077328|ref|XP_002305213.1|	64.15	106	29	2	3	99	75	180	4e-11	70.5		high mobility group family [Populus trichocarpa]
vagad leaf_EYI1BW401B6JUA	gi|224112703|ref|XP_002316266.1|	91.67	84	7	0	14	97	19	102	8e-41	169		predicted protein [Populus trichocarpa]
vagad leaf_EYI1BW401BQNWJ	gi|225439428|ref|XP_002265325.1|	86	50	7	0	2	51	289	338	2e-17	91.7		PREDICTED: hypothetical protein [Vitis vinifera]
vagad leaf_EYI1BW401CGSII	gi|223547554|gb|EEF49049.1|	72.29	83	21	1	19	99	1	83	1e-22	108		DNA binding protein, putative [Ricinus communis]
vagad leaf_5284	gi|77416921|gb|ABA81856.1|	92.65	68	5	0	2	69	127	194	3e-29	130		unknown [Solanum tuberosum]
vagad leaf_8180	gi|42568277|ref|NP_568608.2|	84.54	97	15	0	2	98	653	749	3e-43	177		metalloendopeptidase/ zinc ion binding [Arabidopsis thaliana]
vagad leaf_1710	gi|4323298|gb|AAD16279.1|	83.05	59	10	0	1	59	111	169	8e-21	102		pulvinus outward-rectifying channel for potassium SPOCK1 [Samanea saman]
vagad leaf_9327	gi|224119992|ref|XP_002318216.1|	81.25	64	12	0	3	66	189	252	2e-24	114		predicted protein [Populus trichocarpa]
vagad leaf_2441	gi|199612061|gb|ACH91263.1|	82.65	98	17	0	1	98	108	205	1e-42	175		waxy 2 [Nothorites megacarpus]
vagad leaf_3428	gi|225457353|ref|XP_002281793.1|	56.38	94	41	0	5	98	357	450	2e-25	118		PREDICTED: hypothetical protein [Vitis vinifera]
vagad leaf_3688	gi|224092328|ref|XP_002309560.1|	78.12	96	21	0	2	97	230	325	2e-38	160		predicted protein [Populus trichocarpa]
vagad leaf_3848	gi|224113207|ref|XP_002316423.1|	80.77	78	15	0	2	79	232	309	8e-34	145		predicted protein [Populus trichocarpa]
vagad leaf_3922	gi|224125506|ref|XP_002329822.1|	44.76	105	51	2	1	98	727	831	3e-16	87.4		predicted protein [Populus trichocarpa]
vagad leaf_4151	gi|225423989|ref|XP_002279311.1|	81.33	75	14	0	1	75	225	299	2e-27	124		PREDICTED: hypothetical protein [Vitis vinifera]
vagad leaf_4881	gi|223542094|gb|EEF43638.1|	49.41	85	42	1	14	98	555	638	5e-15	83.6		Disease resistance protein RPS2, putative [Ricinus communis]
vagad leaf_5084	gi|224106760|ref|XP_002314277.1|	92.68	82	6	0	1	82	294	375	6e-39	162		predicted protein [Populus trichocarpa]
vagad leaf_5597	gi|225448741|ref|XP_002281259.1|	75.76	99	22	1	2	98	146	244	2e-34	147		PREDICTED: hypothetical protein [Vitis vinifera]
vagad leaf_6270	gi|195628450|gb|ACG36055.1|	96.43	28	1	0	2	29	191	218	3e-08	61.2		beta-hydroxyacyl-ACP dehydratase [Zea mays]
vagad leaf_6785	gi|223531536|gb|EEF33366.1|	87.5	96	12	0	3	98	326	421	2e-43	177		conserved hypothetical protein [Ricinus communis]
vagad leaf_6982	gi|147782015|emb|CAN76656.1|	70.59	85	25	0	1	85	13	97	8e-28	125		hypothetical protein [Vitis vinifera]
vagad leaf_7227	gi|225454823|ref|XP_002277184.1|	76.06	71	17	0	3	73	49	119	4e-26	120		PREDICTED: hypothetical protein [Vitis vinifera]
vagad leaf_7427	gi|223546248|gb|EEF47750.1|	78.87	71	12	2	1	70	30	98	9e-12	72.8		conserved hypothetical protein [Ricinus communis]
vagad leaf_7920	gi|224142425|ref|XP_002324558.1|	79.79	94	19	0	4	97	505	598	5e-41	169		predicted protein [Populus trichocarpa]
vagad leaf_8240	gi|224094981|ref|XP_002310314.1|	73.68	95	16	2	9	98	225	315	1e-30	135		predicted protein [Populus trichocarpa]
vagad leaf_8426	gi|223528549|gb|EEF30572.1|	67.35	98	31	1	2	99	196	292	9e-30	132		auxin:hydrogen symporter, putative [Ricinus communis]
vagad leaf_8555	gi|224107839|ref|XP_002314620.1|	77.97	59	12	1	26	83	309	367	2e-18	94.4		predicted protein [Populus trichocarpa]
vagad leaf_8649	gi|224134370|ref|XP_002327821.1|	58.25	103	37	3	1	98	176	277	2e-21	104		predicted protein [Populus trichocarpa]
vagad leaf_8654	gi|224056849|ref|XP_002299054.1|	73.96	96	25	0	3	98	189	284	4e-34	146		predicted protein [Populus trichocarpa]
vagad leaf_8654	gi|224056849|ref|XP_002299054.1|	39.73	73	44	0	26	98	308	380	3e-08	61.2		predicted protein [Populus trichocarpa]
vagad leaf_8654	gi|224056849|ref|XP_002299054.1|	43.42	76	43	0	23	98	449	524	1e-07	58.9		predicted protein [Populus trichocarpa]
vagad leaf_8654	gi|224056849|ref|XP_002299054.1|	36.46	96	60	1	3	98	334	428	2e-07	58.5		predicted protein [Populus trichocarpa]
vagad leaf_8654	gi|224056849|ref|XP_002299054.1|	31.25	96	65	1	3	98	93	187	5e-07	57		predicted protein [Populus trichocarpa]
vagad leaf_EYI1BW401AJZQB	gi|225464329|ref|XP_002271869.1|	96.61	59	2	0	2	60	241	299	6e-24	113		PREDICTED: hypothetical protein [Vitis vinifera]
vagad leaf_EYI1BW401AU8BA	gi|83281193|dbj|BAD15110.2|	93.06	72	5	0	2	73	263	334	4e-33	143		similar to CDK5 regulatory subunit-associated protein [Nicotiana tabacum]
vagad leaf_EYI1BW401B3L53	gi|42565990|ref|NP_191277.3|	84.69	98	15	0	1	98	288	385	2e-35	151		GTP binding [Arabidopsis thaliana]
vagad leaf_EYI1BW401BEIBK	gi|224128770|ref|XP_002328962.1|	81.11	90	17	0	2	91	120	209	2e-30	134		predicted protein [Populus trichocarpa]
vagad leaf_EYI1BW401BREKQ	gi|24474446|gb|AAN15927.1|	87.76	98	12	0	2	99	103	200	1e-45	184		nitrate reductase [Tilia platyphyllos]
vagad leaf_EYI1BW401CDMMH	gi|223545769|gb|EEF47273.1|	67.78	90	29	0	1	90	8	97	1e-26	122		dimethyladenosine transferase, putative [Ricinus communis]
vagad leaf_4238	gi|224060055|ref|XP_002300034.1|	69.57	92	28	0	2	93	335	426	2e-25	117		predicted protein [Populus trichocarpa]
vagad leaf_4297	gi|225461665|ref|XP_002285446.1|	58.76	97	39	1	3	98	190	286	1e-24	115		PREDICTED: hypothetical protein [Vitis vinifera]
vagad leaf_5688	gi|223536268|gb|EEF37920.1|	91.21	91	8	0	8	98	154	244	7e-37	156		oligopeptide transporter, putative [Ricinus communis]
vagad leaf_5946	gi|223529795|gb|EEF31731.1|	85.53	76	11	0	2	77	102	177	6e-22	106		3-isopropylmalate dehydratase, putative [Ricinus communis]
vagad leaf_5959	gi|223548633|gb|EEF50124.1|	90.72	97	9	0	2	98	272	368	1e-47	191		glycyl-tRNA synthetase, putative [Ricinus communis]
vagad leaf_6632	gi|224099863|ref|XP_002311649.1|	92.78	97	7	0	2	98	373	469	4e-45	183		predicted protein [Populus trichocarpa]
vagad leaf_7421	gi|223548645|gb|EEF50136.1|	70.18	57	17	0	1	57	1	57	8e-16	86.3		diphosphoinositol polyphosphate phosphohydrolase, putative [Ricinus communis]
vagad leaf_7574	gi|157331012|emb|CAO62630.1|	48.45	97	45	1	2	98	85	176	7e-22	106		unnamed protein product [Vitis vinifera]
vagad leaf_7737	gi|223530236|gb|EEF32138.1|	86.73	98	11	1	2	97	252	349	2e-34	148		CCR4-NOT transcription complex subunit, putative [Ricinus communis]
vagad leaf_8037	gi|225431447|ref|XP_002274138.1|	77.92	77	17	0	1	77	372	448	2e-30	134		PREDICTED: hypothetical protein [Vitis vinifera]
vagad leaf_8055	gi|223531128|gb|EEF32976.1|	93.81	97	6	0	2	98	379	475	9e-48	192		leucine aminopeptidase, putative [Ricinus communis]
vagad leaf_9089	gi|223534816|gb|EEF36506.1|	88.64	88	10	0	11	98	111	198	4e-40	167		l-lactate dehydrogenase, putative [Ricinus communis]
vagad leaf_9229	gi|224134122|ref|XP_002327761.1|	97.92	96	2	0	2	97	112	207	1e-49	198		predicted protein [Populus trichocarpa]
vagad leaf_EYI1BW401B8FOY	gi|223528808|gb|EEF30814.1|	80.85	94	18	0	1	94	221	314	1e-39	165		Aspartic proteinase nepenthesin-1 precursor, putative [Ricinus communis]
vagad leaf_EYI1BW401CDG5H	gi|225458639|ref|XP_002282817.1|	72.22	54	15	0	2	55	195	248	3e-15	84.3		PREDICTED: hypothetical protein [Vitis vinifera]
[truncated: 19,180 more rows]
