# Supplementary material for: Genome wide expression profiling of two accession of G. herbaceum L. in response to drought
Source: BMC Genomics. 2012 Mar 16;13:94. doi: 10.1186/1471-2164-13-94 (PMC3320563; doi:10.1186/1471-2164-13-94)
Supplement: Additional file 11 — BlastN analysis of both transcriptome contigs and singlets against publicly available Cotton EST sequences. Excel file containing summary of BLAST analysis from cotton EST. [file 1471-2164-13-94-S11.XLSX]

## Sheet: Sheet1
Additional file 11: Blast N analysis of both transcriptome contigs and singlets against publicly available Cotton EST sequences.
Query id	Subject id	% identity	alignment length	query_length	query_percent_align	subject_percent_align	mismatches	gap openings	q. start	q. end	s. start	s. end	e-value
Vagad_leaf2_998	gi|109858282|gb|DW487261.1|DW487261	96.54	462	99.1416	49.7309	TRUE	5	9	3	464	677	227	0
Vagad_leaf2_997	gi|164288323|gb|ES844851.1|ES844851	97.58	660	98.8024	81.2808	TRUE	3	13	8	667	1	647	0
Vagad_leaf2_996	gi|164240878|gb|ES821879.1|ES821879	95.44	307	97.4603	23.947	TRUE	6	7	1	306	595	894	1e-123
Vagad_leaf2_992	gi|164342156|gb|ES815064.1|ES815064	96.88	385	99.2268	28.6885	TRUE	5	7	2	386	49	426	3e-174
Vagad_leaf2_990	gi|109853072|gb|DW482051.1|DW482051	98.29	292	99.3197	37.7749	TRUE	0	5	3	294	717	431	2e-140
Vagad_leaf2_989	gi|109877512|gb|DW506485.1|DW506485	97.74	354	99.4382	71.2274	TRUE	3	5	1	354	468	120	4e-170
Vagad_leaf2_987	gi|82756518|gb|DV850080.1|DV850080	96.68	482	99.3814	72.0478	TRUE	7	9	3	484	567	95	0
Vagad_leaf2_986	gi|84150606|gb|DN799961.1|DN799961	96.35	356	99.4413	64.7273	TRUE	6	6	2	357	355	7	8e-159
Vagad_leaf2_981	gi|164335524|gb|ES793125.1|ES793125	96.07	305	96.8254	44.5906	TRUE	7	5	1	305	308	9	2e-131
Vagad_leaf2_98	gi|84148487|gb|DN779787.1|DN779787	97.28	294	99.661	42	TRUE	1	6	3	294	275	563	4e-120
Vagad_leaf2_978	gi|48751812|gb|CO082331.1|CO082331	96.52	345	99.711	44.5736	TRUE	6	6	1	345	70	408	7e-153
Vagad_leaf2_976	gi|109828371|gb|DW226994.1|DW226994	98.47	262	99.2424	38.5862	TRUE	0	4	1	262	121	378	2e-127
Vagad_leaf2_974	gi|109861017|gb|DW489996.1|DW489996	97.27	256	99.2248	35.605	TRUE	3	4	1	256	432	181	1e-116
Vagad_leaf2_972	gi|73848269|gb|DT457289.1|DT457289	97.53	364	99.726	46.1929	TRUE	2	6	1	364	385	29	4e-173
Vagad_leaf2_971	gi|84154604|gb|DN803959.1|DN803959	98.31	178	98.8889	32.3049	TRUE	0	3	2	179	234	60	4e-82
Vagad_leaf2_968	gi|164354215|gb|ES790595.1|ES790595	97.18	746	100.269	79.7861	TRUE	4	17	1	743	165	896	0
Vagad_leaf2_967	gi|13245114|gb|BE052718.2|BE052718	98.46	455	99.5624	89.391	TRUE	0	7	1	455	26	473	0
Vagad_leaf2_965	gi|84148673|gb|DN779973.1|DN779973	95.02	281	98.9437	50.9058	TRUE	7	6	3	283	248	521	1e-92
Vagad_leaf2_962	gi|109851957|gb|DW480936.1|DW480936	94.38	498	99.7996	68.4066	TRUE	19	9	1	498	174	662	0
Vagad_leaf2_961	gi|164276410|gb|ES813867.1|ES813867	97.31	631	100	54.7268	TRUE	5	11	1	629	14	634	0
Vagad_leaf2_960	gi|48778163|gb|CO087529.1|CO087529	96.21	581	99.4863	78.1965	TRUE	13	9	2	582	649	78	0
Vagad_leaf2_959	gi|164343166|gb|ES834072.1|ES834072	97.1	448	99.7773	33.4079	TRUE	4	8	1	448	166	604	0
Vagad_leaf2_958	gi|109845929|gb|DW244487.1|DW244487	98.23	283	99.2982	48.8774	TRUE	1	4	3	285	307	29	5e-138
Vagad_leaf2_957	gi|164248725|gb|EV497303.1|EV497303	94.92	256	99.2248	33.1177	TRUE	5	4	1	256	404	157	1e-104
Vagad_leaf2_952	gi|84148502|gb|DN779802.1|DN779802	97.17	212	98.6047	40.8478	TRUE	2	4	2	213	86	293	8e-93
Vagad_leaf2_950	gi|109874409|gb|DW503383.1|DW503383	96.77	279	99.2883	53.6538	TRUE	3	6	3	281	398	126	2e-121
Vagad_leaf2_95	gi|72273058|gb|DT048963.1|DT048963	97.51	281	99.2933	45.3226	TRUE	2	5	1	281	11	286	4e-129
Vagad_leaf2_948	gi|164325035|gb|ES841874.1|ES841874	98.11	581	98.8095	67.0127	TRUE	2	9	7	587	155	726	0
Vagad_leaf2_946	gi|48808051|gb|CO109365.1|CO109365	95.7	465	98.5169	78.5473	TRUE	10	10	3	466	2	457	0
Vagad_leaf2_942	gi|78343438|gb|DT563712.1|DT563712	97.43	700	96.9529	72.3888	TRUE	3	15	1	700	283	967	0
Vagad_leaf2_940	gi|164346362|gb|ES817011.1|ES817011	98.16	706	99.5769	68.081	TRUE	0	13	3	708	755	63	0
Vagad_leaf2_94	gi|109878949|gb|DW507919.1|DW507919	88.6	307	98.7138	49.5961	TRUE	25	6	4	310	210	506	2e-78
Vagad_leaf2_939	gi|109833258|gb|DW231823.1|DW231823	95.07	507	97.5	69.0736	TRUE	4	11	2	507	494	8	0
Vagad_leaf2_936	gi|48738964|gb|CO069483.1|CO069483	97.75	267	99.2565	38.2521	TRUE	2	4	1	267	280	18	2e-125
Vagad_leaf2_933	gi|73848331|gb|DT457351.1|DT457351	97.5	521	96.8401	73.1742	TRUE	4	9	16	536	579	68	0
Vagad_leaf2_932	gi|109878072|gb|DW507045.1|DW507045	95.83	336	98.2456	52.5822	TRUE	7	7	6	341	439	111	2e-140
Vagad_leaf2_929	gi|109885194|gb|DW514164.1|DW514164	96.53	346	99.7118	51.4881	TRUE	3	7	1	346	642	306	3e-152
Vagad_leaf2_927	gi|109843277|gb|DW241835.1|DW241835	95.69	255	98.4556	52.1472	TRUE	2	6	1	255	71	316	2e-103
Vagad_leaf2_925	gi|21099563|gb|BQ411876.1|BQ411876	97.64	297	95.8065	44.864	TRUE	1	5	2	298	306	16	1e-126
Vagad_leaf2_924	gi|84148328|gb|DN779628.1|DN779628	97.7	434	97.3094	80.9701	TRUE	1	9	12	445	518	94	0
Vagad_leaf2_92	gi|78348679|gb|DT568953.1|DT568953	99.04	104	98.1132	14.8148	TRUE	0	1	1	104	285	387	8e-48
Vagad_leaf2_919	gi|164248171|gb|ES809721.1|ES809721	97.71	306	98.7097	37.4083	TRUE	0	6	5	310	355	653	5e-101
Vagad_leaf2_916	gi|164278597|gb|ES809862.1|ES809862	97.88	330	99.0991	43.364	TRUE	1	6	3	332	377	700	7e-156
Vagad_leaf2_914	gi|78338252|gb|DT558526.1|DT558526	98.36	365	100	43.8175	TRUE	0	6	1	364	801	442	4e-179
Vagad_leaf2_913	gi|84148631|gb|DN779931.1|DN779931	97.63	338	99.4118	44.4152	TRUE	2	6	1	338	284	615	3e-158
Vagad_leaf2_912	gi|164261959|gb|ES791963.1|ES791963	97.42	427	99.5338	55.5267	TRUE	3	8	2	428	700	282	0
Vagad_leaf2_911	gi|164251274|gb|EX168122.1|EX168122	96.74	276	98.9247	48.5062	TRUE	3	5	1	274	333	62	5e-104
Vagad_leaf2_908	gi|109883701|gb|DW512671.1|DW512671	91.98	262	101.946	34.6561	TRUE	12	3	2	256	493	752	6e-94
Vagad_leaf2_907	gi|164301347|gb|ES807539.1|ES807539	97.12	417	98.1176	31.8564	TRUE	6	6	9	425	916	506	0
Vagad_leaf2_905	gi|11207062|gb|BF275992.1|BF275992	95.9	390	99.2366	81.0811	TRUE	8	7	1	390	450	69	2e-153
Vagad_leaf2_904	gi|48739994|gb|CO070513.1|CO070513	94.25	522	97.9362	86.8552	TRUE	10	9	4	513	521	8	0
Vagad_leaf2_90	gi|164365132|gb|ES846693.1|ES846693	97.23	289	99.6552	26.9338	TRUE	3	5	1	289	437	154	2e-131
Vagad_leaf2_899	gi|109873799|gb|DW502774.1|DW502774	96.48	625	98.7362	86.2069	TRUE	11	11	1	625	68	681	0
Vagad_leaf2_898	gi|78339968|gb|DT560242.1|DT560242	89.08	284	101.068	30.2449	TRUE	15	8	2	276	910	634	8e-72
Vagad_leaf2_897	gi|109875537|gb|DW504511.1|DW504511	97.59	290	98.3051	37.5162	TRUE	1	6	2	290	726	442	5e-132
Vagad_leaf2_892	gi|48829941|gb|CO128331.1|CO128331	96.97	429	99.7674	50.5896	TRUE	4	9	1	429	594	175	0
Vagad_leaf2_889	gi|164266898|gb|ES792861.1|ES792861	97.8	363	99.4521	28.0526	TRUE	2	6	3	365	323	679	4e-173
Vagad_leaf2_888	gi|164361384|gb|EX168615.1|EX168615	95.68	440	98.8764	64.9926	TRUE	11	8	4	443	169	600	0
Vagad_leaf2_887	gi|164342223|gb|ES827078.1|ES827078	97.99	548	98.2079	76.0055	TRUE	0	10	4	551	114	650	0
Vagad_leaf2_886	gi|109827057|gb|DW225764.1|DW225764	93.86	456	99.7812	94.8025	TRUE	19	8	1	456	472	26	1e-176
Vagad_leaf2_885	gi|48745759|gb|CO076278.1|CO076278	95.51	423	96.5753	62.4815	TRUE	12	7	14	436	106	521	0
Vagad_leaf2_884	gi|21100652|gb|BQ412965.1|BQ412965	98.23	283	99.2982	44.2879	TRUE	0	5	1	283	63	340	5e-135
Vagad_leaf2_882	gi|164254643|gb|ES823490.1|ES823490	97.04	608	98.8618	55.7287	TRUE	6	9	7	614	751	156	0
Vagad_leaf2_88	gi|109843943|gb|DW242501.1|DW242501	98.02	303	98.3766	40.7806	TRUE	1	5	5	306	733	435	1e-144
Vagad_leaf2_879	gi|31072970|gb|CA993249.1|CA993249	97.61	418	99.0521	63.7195	TRUE	1	9	3	420	457	49	0
Vagad_leaf2_878	gi|164264325|gb|ES815437.1|ES815437	96.79	343	99.7093	46.2264	TRUE	2	6	2	344	703	370	2e-141
Vagad_leaf2_876	gi|48816618|gb|CO117931.1|CO117931	95.49	244	97.2112	27.7588	TRUE	7	4	1	244	781	542	7e-100
Vagad_leaf2_873	gi|164291922|gb|EX169486.1|EX169486	96.7	545	99.8168	65.6627	TRUE	2	11	1	545	111	639	0
Vagad_leaf2_871	gi|164249527|gb|ES835390.1|ES835390	93.19	382	99.2208	61.4148	TRUE	17	9	3	383	217	590	2e-135
Vagad_leaf2_868	gi|21090214|gb|BQ402527.1|BQ402527	97.73	617	96.7085	96.4062	TRUE	3	11	1	617	27	632	0
Vagad_leaf2_866	gi|31072614|gb|CA992893.1|CA992893	98.09	367	98.3914	51.3287	TRUE	0	7	8	373	94	454	2e-175
Vagad_leaf2_861	gi|48798118|gb|CO099432.1|CO099432	96.09	741	99.4631	88.4248	TRUE	15	13	3	743	80	806	0
Vagad_leaf2_858	gi|78333107|gb|DT553381.1|DT553381	97.86	374	97.6501	41.1441	TRUE	1	7	2	375	322	688	3e-177
Vagad_leaf2_856	gi|21090578|gb|BQ402891.1|BQ402891	97.3	556	98.9324	83.1091	TRUE	6	9	2	557	123	669	0
Vagad_leaf2_855	gi|109878724|gb|DW507694.1|DW507694	96.82	346	100	38.9201	TRUE	3	7	2	346	881	543	1e-154
Vagad_leaf2_851	gi|31407408|gb|CD486443.1|CD486443	98.62	289	99.6552	36.4899	TRUE	0	4	1	289	595	311	2e-143
Vagad_leaf2_85	gi|48810727|gb|CO112040.1|CO112040	96.49	313	99.3651	40.9686	TRUE	6	5	1	313	663	356	1e-138
Vagad_leaf2_848	gi|48747962|gb|CO078481.1|CO078481	96.54	549	99.2767	66.1446	TRUE	9	10	1	548	16	555	0
Vagad_leaf2_846	gi|13349747|gb|BG440097.1|BG440097	96.94	425	99.5316	61.4162	TRUE	0	9	3	421	111	528	0
Vagad_leaf2_844	gi|78325573|gb|DT545847.1|DT545847	98.33	300	99.6678	30.581	TRUE	0	5	1	300	663	369	4e-145
Vagad_leaf2_841	gi|84174999|gb|DR463647.1|DR463647	98.18	275	99.278	43.036	TRUE	0	5	3	277	325	56	3e-130
Vagad_leaf2_837	gi|109886097|gb|DW515067.1|DW515067	97.51	362	99.1781	49.118	TRUE	0	9	3	364	304	656	5e-163
Vagad_leaf2_833	gi|78339719|gb|DT559993.1|DT559993	98.36	791	99.2472	82.2245	TRUE	0	13	5	795	1	778	0
Vagad_leaf2_831	gi|109831707|gb|DW230266.1|DW230266	97.16	388	98.9796	67.8322	TRUE	3	8	3	389	555	175	4e-176
Vagad_leaf2_830	gi|48748471|gb|CO078990.1|CO078990	97.02	302	99.67	35.6974	TRUE	5	4	2	303	573	276	3e-139
Vagad_leaf2_83	gi|13351022|gb|BG441382.1|BG441382	97.81	365	99.7268	52.9753	TRUE	1	5	1	365	287	644	7e-178
Vagad_leaf2_825	gi|73864134|gb|DT466873.1|DT466873	95.62	365	98.1183	47.0968	TRUE	6	9	4	367	88	443	3e-149
Vagad_leaf2_824	gi|73863229|gb|DT465968.1|DT465968	98.08	365	97.5936	46.1441	TRUE	1	6	10	374	54	412	6e-163
Vagad_leaf2_823	gi|21095292|gb|BQ407605.1|BQ407605	97.81	274	96.4789	52.0913	TRUE	0	6	10	283	491	224	2e-112
Vagad_leaf2_822	gi|13354294|gb|BG444642.1|BG444642	99.02	204	99.0291	25	TRUE	0	2	1	204	251	50	2e-102
Vagad_leaf2_820	gi|13350329|gb|BG440677.1|BG440677	98.35	242	99.1803	34.6209	TRUE	0	4	1	242	407	644	2e-115
Vagad_leaf2_82	gi|109830566|gb|DW229125.1|DW229125	97.64	593	99.4966	97.3727	TRUE	4	10	2	594	6	588	0
Vagad_leaf2_819	gi|109882982|gb|DW511952.1|DW511952	97.59	291	98.9796	64.8107	TRUE	3	4	2	292	393	107	5e-138
Vagad_leaf2_818	gi|21089436|gb|BQ401749.1|BQ401749	97.5	320	99.0712	49.459	TRUE	1	6	3	322	412	100	1e-148
Vagad_leaf2_817	gi|109884214|gb|DW513184.1|DW513184	95.73	656	99.8478	89.0095	TRUE	14	14	1	656	724	83	0
Vagad_leaf2_814	gi|164333290|gb|ES839620.1|ES839620	98.19	276	99.2806	31.5429	TRUE	0	5	3	278	326	596	7e-131
Vagad_leaf2_812	gi|109876881|gb|DW505855.1|DW505855	96.25	267	98.8889	31.523	TRUE	1	7	1	267	482	225	5e-110
Vagad_leaf2_811	gi|48738924|gb|CO069443.1|CO069443	96.92	682	100.147	91.79	TRUE	6	13	1	679	42	711	0
Vagad_leaf2_810	gi|109826284|gb|DW225005.1|DW225005	95.26	506	96.9349	84.193	TRUE	14	8	16	521	519	24	0
Vagad_leaf2_809	gi|109876864|gb|DW505838.1|DW505838	97.2	608	97.7492	68.4685	TRUE	3	13	15	622	1	594	0
Vagad_leaf2_808	gi|109879600|gb|DW508570.1|DW508570	98.36	427	99.3023	70.2303	TRUE	0	7	4	430	83	502	0
Vagad_leaf2_804	gi|109857364|gb|DW486343.1|DW486343	97.8	501	99.4048	90.7609	TRUE	2	9	2	502	15	506	0
Vagad_leaf2_801	gi|164357735|gb|ES835268.1|ES835268	95.53	246	99.1935	26.5372	TRUE	0	8	1	246	343	577	2e-93
Vagad_leaf2_800	gi|78330801|gb|DT551075.1|DT551075	97.62	378	97.1722	43.75	TRUE	2	7	2	379	692	322	3e-177
Vagad_leaf2_80	gi|109832227|gb|DW230786.1|DW230786	97.33	150	98.0392	25.9067	TRUE	1	3	3	152	446	300	4e-63
Vagad_leaf2_797	gi|109881877|gb|DW510847.1|DW510847	98.26	288	99.654	50	TRUE	1	4	1	288	104	387	2e-140
Vagad_leaf2_796	gi|78329382|gb|DT549656.1|DT549656	94.74	266	99.2537	31.0385	TRUE	5	9	3	268	301	557	7e-94
Vagad_leaf2_792	gi|109873543|gb|DW502518.1|DW502518	96.94	359	98.6264	62.7622	TRUE	5	6	5	363	190	542	1e-163
Vagad_leaf2_790	gi|3326255|gb|AI055141.1|AI055141	96.73	245	97.6096	32.6667	TRUE	3	5	1	245	85	324	7e-106
Vagad_leaf2_79	gi|109826168|gb|DW224889.1|DW224889	97.12	694	99.8561	95.4608	TRUE	1	13	1	694	723	49	0
Vagad_leaf2_787	gi|164357617|gb|EX172642.1|EX172642	97.44	352	99.435	74.8936	TRUE	4	5	1	352	454	108	1e-166
Vagad_leaf2_785	gi|21089687|gb|BQ402012.1|BQ402012	98.34	482	99.793	73.2523	TRUE	0	8	1	482	505	32	0
Vagad_leaf2_780	gi|78334516|gb|DT554790.1|DT554790	96.59	410	98.7952	55.1075	TRUE	5	8	1	410	259	659	0
Vagad_leaf2_78	gi|164243877|gb|ES802451.1|ES802451	98.04	409	99.5134	48.2881	TRUE	0	8	1	409	621	221	0
Vagad_leaf2_779	gi|109844910|gb|DW243468.1|DW243468	96.73	581	98.1419	87.632	TRUE	7	12	11	590	25	594	0
Vagad_leaf2_777	gi|73849744|gb|DT458764.1|DT458764	96.69	453	99.5604	57.5604	TRUE	4	11	3	455	749	308	0
Vagad_leaf2_774	gi|21103335|gb|BQ415648.1|BQ415648	98.39	248	96.875	39.68	TRUE	0	4	3	250	314	71	5e-119
Vagad_leaf2_773	gi|54117247|gb|CO492756.1|CO492756	98.8	499	99.6008	69.6927	TRUE	0	6	3	501	87	579	0
Vagad_leaf2_77	gi|109838027|gb|DW236588.1|DW236588	96.51	487	98.783	62.1967	TRUE	6	11	1	487	13	488	0
Vagad_leaf2_768	gi|78340703|gb|DT560977.1|DT560977	97.77	808	98.8984	97.9394	TRUE	4	14	8	815	1	794	0
Vagad_leaf2_767	gi|109889392|gb|DW518360.1|DW518360	98.29	469	99.5754	61.1473	TRUE	0	7	2	470	725	265	0
Vagad_leaf2_766	gi|57901469|gb|CB066529.1|CB066529	97.08	343	96.0784	48.2419	TRUE	2	8	1	343	106	440	3e-118
Vagad_leaf2_763	gi|109827408|gb|DW226096.1|DW226096	96.9	387	99.7423	50.4563	TRUE	6	6	2	388	750	370	1e-154
Vagad_leaf2_762	gi|73849393|gb|DT458413.1|DT458413	98.65	223	98.6726	32.0863	TRUE	0	3	1	223	355	136	7e-109
Vagad_leaf2_76	gi|78351289|gb|DT571563.1|DT571563	97.56	410	99.7567	72.4382	TRUE	3	5	3	409	161	566	0
Vagad_leaf2_758	gi|109839430|gb|DW237991.1|DW237991	97.97	344	99.422	43.4343	TRUE	2	5	1	344	124	462	1e-166
Vagad_leaf2_757	gi|73848553|gb|DT457573.1|DT457573	97.51	643	99.5356	73.2346	TRUE	2	14	2	644	653	25	0
Vagad_leaf2_756	gi|82755380|gb|DV848942.1|DV848942	98.17	437	98.6456	85.0195	TRUE	1	7	1	437	489	60	0
Vagad_leaf2_754	gi|78341105|gb|DT561379.1|DT561379	98.02	253	99.2157	28.9474	TRUE	0	5	2	254	291	44	2e-106
Vagad_leaf2_753	gi|73866233|gb|DT468971.1|DT468971	98.04	358	99.7214	43.6585	TRUE	2	5	2	359	476	124	6e-175
Vagad_leaf2_752	gi|48776000|gb|CO085366.1|CO085366	97.31	557	99.4643	71.4103	TRUE	5	10	2	558	627	81	0
Vagad_leaf2_750	gi|32479413|gb|CD486686.2|CD486686	95.04	242	99.1803	30.828	TRUE	4	4	1	242	345	112	1e-98
Vagad_leaf2_75	gi|73864618|gb|DT467357.1|DT467357	97.93	145	98.6395	18.262	TRUE	1	2	2	146	147	5	6e-65
Vagad_leaf2_746	gi|164304237|gb|ES797716.1|ES797716	97.71	480	100	54.7945	TRUE	2	8	1	480	606	136	0
Vagad_leaf2_743	gi|13244889|gb|BE053531.2|BE053531	98.47	391	99.2386	62.56	TRUE	0	6	3	393	456	72	0
Vagad_leaf2_742	gi|54117411|gb|CO492920.1|CO492920	98.05	565	99.6473	83.0882	TRUE	0	10	2	566	82	635	0
Vagad_leaf2_740	gi|48740630|gb|CO071149.1|CO071149	98.1	368	99.729	48.4211	TRUE	1	6	1	368	265	626	2e-178
Vagad_leaf2_739	gi|109878023|gb|DW506996.1|DW506996	97.86	468	99.7868	85.8716	TRUE	1	9	1	468	520	62	0
Vagad_leaf2_738	gi|164289357|gb|ES837663.1|ES837663	96.55	319	99.6875	32.0603	TRUE	3	8	1	319	623	313	1e-135
Vagad_leaf2_733	gi|164300473|gb|ES813093.1|ES813093	97.99	548	99.6364	69.2794	TRUE	1	10	1	548	767	230	0
Vagad_leaf2_731	gi|164240543|gb|ES795901.1|ES795901	98.35	243	98.7805	30.2239	TRUE	1	3	1	243	429	668	7e-106
Vagad_leaf2_728	gi|109838914|gb|DW237475.1|DW237475	96.53	202	99.0196	23.0857	TRUE	3	3	1	202	511	708	4e-88
Vagad_leaf2_727	gi|109825742|gb|DW224465.1|DW224465	97.78	270	98.9011	35.6671	TRUE	0	6	2	271	347	610	2e-122
Vagad_leaf2_724	gi|164341023|gb|ES801631.1|ES801631	98.25	456	99.3464	49.4577	TRUE	0	8	3	458	866	419	0
Vagad_leaf2_723	gi|48742258|gb|CO072777.1|CO072777	88.85	269	98.5348	33.4577	TRUE	6	5	1	269	254	10	2e-78
Vagad_leaf2_721	gi|5048918|gb|AI730066.1|AI730066	98.31	177	98.8827	32.5967	TRUE	0	3	1	177	126	299	1e-81
Vagad_leaf2_718	gi|73847280|gb|DT456300.1|DT456300	98.26	344	99.7101	55.04	TRUE	0	6	1	344	32	369	1e-166
Vagad_leaf2_716	gi|109875386|gb|DW504360.1|DW504360	94.91	530	98.1481	64.7131	TRUE	16	10	3	532	82	600	0
Vagad_leaf2_715	gi|78324279|gb|DT544553.1|DT544553	98.02	707	99.5775	81.9235	TRUE	1	13	1	707	699	6	0
Vagad_leaf2_710	gi|48811001|gb|CO112314.1|CO112314	95.58	317	99.373	41.3299	TRUE	8	6	3	319	209	519	2e-131
Vagad_leaf2_706	gi|109833724|gb|DW232289.1|DW232289	97.47	435	99.7706	64.636	TRUE	3	8	1	435	63	489	0
Vagad_leaf2_704	gi|73849219|gb|DT458239.1|DT458239	96.89	644	99.5363	90.9605	TRUE	9	11	2	645	635	3	0
Vagad_leaf2_7	gi|164242130|gb|EV486210.1|EV486210	97.93	338	99.705	43.2225	TRUE	0	7	2	339	158	488	3e-158
Vagad_leaf2_699	gi|195983500|gb|FL576474.1|FL576474	97.89	285	98.9583	50.3534	TRUE	1	5	3	287	236	515	7e-134
Vagad_leaf2_698	gi|164341492|gb|ES840201.1|ES840201	97.43	622	100	90.5386	TRUE	6	10	2	622	29	641	0
Vagad_leaf2_697	gi|164366527|gb|ES841369.1|ES841369	97.64	382	99.4792	67.9715	TRUE	2	7	3	384	164	538	1e-179
Vagad_leaf2_696	gi|48814219|gb|CO115532.1|CO115532	97.32	336	99.7033	48.7663	TRUE	4	5	1	336	337	7	5e-157
Vagad_leaf2_691	gi|164249308|gb|ES819159.1|ES819159	97.97	295	98.0066	71.256	TRUE	3	3	1	295	11	302	5e-95
Vagad_leaf2_69	gi|13248784|gb|BF278442.2|BF278442	97.51	602	96.9404	91.3505	TRUE	2	12	16	617	656	68	0
Vagad_leaf2_682	gi|164245739|gb|ES792425.1|ES792425	97.55	245	97.6096	41.8803	TRUE	1	5	1	244	532	292	2e-97
Vagad_leaf2_681	gi|109891259|gb|DW520222.1|DW520222	97.95	244	99.187	30.4619	TRUE	1	4	1	243	796	556	3e-114
Vagad_leaf2_678	gi|109886301|gb|DW515271.1|DW515271	96.88	321	99.6894	58.1522	TRUE	4	6	1	321	223	537	2e-143
Vagad_leaf2_677	gi|164368477|gb|ES804929.1|ES804929	97.47	396	100	50.0632	TRUE	1	9	1	395	616	229	0
Vagad_leaf2_67	gi|109888305|gb|DW517274.1|DW517274	96.89	161	96.4072	27.5685	TRUE	4	1	1	161	406	565	1e-72
Vagad_leaf2_666	gi|72270567|gb|DT047718.1|DT047718	97.5	200	99.5025	36.3636	TRUE	0	5	3	201	132	327	1e-60
Vagad_leaf2_661	gi|164296798|gb|EX168224.1|EX168224	94.33	846	96.4652	90.2882	TRUE	31	17	20	864	892	63	0
Vagad_leaf2_659	gi|21103870|gb|BQ416183.1|BQ416183	97.35	378	100.8	56.8421	TRUE	0	9	1	375	409	39	1e-170
Vagad_leaf2_657	gi|109876210|gb|DW505184.1|DW505184	97.69	390	99.7442	55.3191	TRUE	1	8	1	390	694	313	0
Vagad_leaf2_655	gi|13245404|gb|BE052254.2|BE052254	97.48	715	99.0305	95.7162	TRUE	0	16	6	720	720	24	0
Vagad_leaf2_654	gi|21096451|gb|BQ408764.1|BQ408764	97.13	348	100	52.8875	TRUE	3	6	1	347	522	181	3e-161
Vagad_leaf2_651	gi|164298986|gb|ES790684.1|ES790684	96.06	406	99.5098	68.1208	TRUE	5	9	1	406	115	509	2e-163
Vagad_leaf2_650	gi|21089989|gb|BQ402302.1|BQ402302	97.64	382	96.2217	58.4098	TRUE	2	7	2	382	39	414	1e-179
Vagad_leaf2_647	gi|84171933|gb|DR460581.1|DR460581	97.76	223	99.1111	43.4698	TRUE	0	4	2	224	495	278	2e-102
Vagad_leaf2_646	gi|13245079|gb|BE053282.2|BE053282	97.05	407	99.7549	84.6154	TRUE	5	7	1	407	429	30	0
Vagad_leaf2_645	gi|109827814|gb|DW226477.1|DW226477	95.85	289	98.9726	49.6564	TRUE	3	7	1	289	31	310	6e-110
Vagad_leaf2_644	gi|109872247|gb|DW501222.1|DW501222	97.88	283	100	39.1425	TRUE	1	5	1	283	369	92	6e-122
Vagad_leaf2_643	gi|164367392|gb|EX170098.1|EX170098	97.22	467	99.7863	51.3187	TRUE	1	11	1	467	651	197	0
Vagad_leaf2_642	gi|164352509|gb|ES796660.1|ES796660	97.1	448	99.5556	35.5838	TRUE	4	9	2	449	82	520	0
Vagad_leaf2_639	gi|82756210|gb|DV849772.1|DV849772	93.23	192	100.524	41.1135	TRUE	1	4	1	184	222	409	5e-69
Vagad_leaf2_637	gi|21093180|gb|BQ405493.1|BQ405493	98.33	420	99.5261	81.8713	TRUE	1	6	1	420	51	464	0
Vagad_leaf2_636	gi|21102092|gb|BQ414405.1|BQ414405	96.58	322	99.3827	50.7087	TRUE	3	8	3	324	339	26	2e-137
Vagad_leaf2_635	gi|84151910|gb|DN801265.1|DN801265	97.36	265	99.2509	53.4274	TRUE	1	6	3	267	420	162	3e-117
Vagad_leaf2_634	gi|109826919|gb|DW225628.1|DW225628	97.65	597	95.9807	75.5696	TRUE	2	12	2	597	8	593	0
Vagad_leaf2_633	gi|73863186|gb|DT465925.1|DT465925	98.43	254	99.2188	37.9104	TRUE	0	4	1	254	118	367	1e-122
Vagad_leaf2_63	gi|164283417|gb|ES793761.1|ES793761	98.69	229	99.1342	54.5238	TRUE	1	2	1	229	389	163	2e-115
Vagad_leaf2_626	gi|109825433|gb|DW224166.1|DW224166	97.94	486	98.1818	63.2812	TRUE	2	8	8	493	270	747	0
Vagad_leaf2_624	gi|164361888|gb|ES840751.1|ES840751	92.4	263	98.8722	27.2257	TRUE	11	8	2	262	597	852	4e-55
Vagad_leaf2_623	gi|21095736|gb|BQ408049.1|BQ408049	96.37	579	97.3109	95.5446	TRUE	5	13	2	580	43	605	0
Vagad_leaf2_622	gi|109830404|gb|DW228963.1|DW228963	96.58	468	99.5745	66.9528	TRUE	1	10	2	469	684	232	0
Vagad_leaf2_621	gi|31072959|gb|CA993238.1|CA993238	97.83	646	98.3257	95.9881	TRUE	3	11	1	646	22	656	0
Vagad_leaf2_619	gi|11200225|gb|BF269230.1|BF269230	98.17	438	98.6486	70.9887	TRUE	0	8	2	439	506	77	0
Vagad_leaf2_616	gi|13245393|gb|BE052898.2|BE052898	97.06	442	100	76.4706	TRUE	2	10	1	442	46	476	0
Vagad_leaf2_615	gi|73865549|gb|DT468287.1|DT468287	97.87	328	99.3939	41.9974	TRUE	1	6	3	330	513	192	1e-154
Vagad_leaf2_614	gi|21093349|gb|BQ405662.1|BQ405662	95.61	342	99.4186	49.8542	TRUE	9	6	3	344	645	310	1e-142
Vagad_leaf2_612	gi|164369572|gb|ES804947.1|ES804947	97.3	407	98.7864	32.0472	TRUE	1	10	4	410	308	704	0
Vagad_leaf2_610	gi|84155895|gb|DN817121.1|DN817121	97.6	333	96.8023	65.9406	TRUE	2	6	11	343	116	442	3e-155
Vagad_leaf2_607	gi|21089595|gb|BQ401908.1|BQ401908	96.86	255	98.4556	47.9323	TRUE	1	7	4	257	279	31	2e-90
Vagad_leaf2_60	gi|164288119|gb|ES798759.1|ES798759	94.53	256	99.2248	19.9844	TRUE	7	6	3	258	406	654	1e-95
Vagad_leaf2_599	gi|164249430|gb|ES829548.1|ES829548	97.86	327	99.0909	23.7818	TRUE	2	5	3	329	407	728	2e-156
Vagad_leaf2_598	gi|78343112|gb|DT563386.1|DT563386	98.33	479	99.3776	52.9867	TRUE	0	8	2	480	820	350	0
Vagad_leaf2_592	gi|109830564|gb|DW229123.1|DW229123	97.86	327	99.0909	39.4451	TRUE	1	6	2	328	323	3	4e-154
Vagad_leaf2_591	gi|48799994|gb|CO101308.1|CO101308	95.4	261	99.2395	36.8124	TRUE	7	5	2	262	15	270	3e-105
Vagad_leaf2_588	gi|164352403|gb|EV491598.1|EV491598	97.72	483	96.0239	70.614	TRUE	2	9	17	499	46	519	0
Vagad_leaf2_582	gi|164276310|gb|ES804512.1|ES804512	96.08	306	98.7097	43.038	TRUE	3	7	1	306	270	566	5e-129
Vagad_leaf2_580	gi|164339461|gb|ES844230.1|ES844230	97.49	479	99.5842	51.4501	TRUE	1	10	2	480	24	491	0
Vagad_leaf2_579	gi|73865153|gb|DT467892.1|DT467892	97.24	689	99.8551	82.3178	TRUE	9	10	1	689	46	724	0
Vagad_leaf2_578	gi|31072410|gb|CA992689.1|CA992689	97.59	497	99.7992	45.6382	TRUE	2	10	1	496	215	702	0
Vagad_leaf2_577	gi|164245249|gb|ES836274.1|ES836274	97.09	413	99.0408	69.8816	TRUE	2	10	2	414	34	436	0
Vagad_leaf2_572	gi|109882560|gb|DW511530.1|DW511530	99.15	118	98.3333	19.4399	TRUE	0	1	1	118	561	445	4e-56
Vagad_leaf2_571	gi|13246617|gb|BE055550.2|BE055550	97.8	410	99.5146	49.8783	TRUE	1	8	1	410	20	421	0
Vagad_leaf2_57	gi|164283946|gb|ES796953.1|ES796953	94.77	631	101.447	63.6089	TRUE	8	16	2	620	233	850	0
Vagad_leaf2_569	gi|78352408|gb|DT572682.1|DT572682	97.48	317	98.7539	44.3978	TRUE	2	5	3	319	185	495	3e-149
Vagad_leaf2_567	gi|31073344|gb|CA993623.1|CA993623	97.94	389	99.7436	48.8693	TRUE	1	7	2	390	448	67	0
Vagad_leaf2_564	gi|164274727|gb|ES796885.1|ES796885	97.62	421	95.8998	53.6306	TRUE	1	9	19	438	633	221	0
Vagad_leaf2_562	gi|72273598|gb|DT049235.1|DT049235	98.16	380	98.9583	69.0909	TRUE	0	7	2	381	517	145	0
Vagad_leaf2_561	gi|21100016|gb|BQ412329.1|BQ412329	97.14	175	95.6284	27.6025	TRUE	3	2	1	175	451	623	6e-78
Vagad_leaf2_56	gi|109834546|gb|DW233111.1|DW233111	98.06	412	99.7579	55.9023	TRUE	2	6	3	413	322	728	0
Vagad_leaf2_559	gi|73849722|gb|DT458742.1|DT458742	94.15	325	99.3884	78.8835	TRUE	13	6	1	325	53	371	7e-125
Vagad_leaf2_557	gi|13245863|gb|BE054391.2|BE054391	97.84	463	99.1435	55.5156	TRUE	1	9	1	461	30	485	0
Vagad_leaf2_5563	gi|73847599|gb|DT456619.1|DT456619	95.68	162	100.621	25.273	TRUE	3	4	2	161	621	462	2e-61
Vagad_leaf2_5555	gi|164297273|gb|EX171051.1|EX171051	97.53	243	99.5902	25.4717	TRUE	1	5	1	243	164	401	2e-109
Vagad_leaf2_555	gi|164286026|gb|ES803792.1|ES803792	98.14	431	98.1777	58.0081	TRUE	1	7	2	431	261	685	0
Vagad_leaf2_5549	gi|84168859|gb|DR457507.1|DR457507	97.22	252	100	73.4694	TRUE	3	4	1	252	288	41	3e-114
Vagad_leaf2_5546	gi|164303212|gb|ES852315.1|ES852315	97.46	355	98.338	27.7995	TRUE	1	8	2	356	603	257	3e-161
Vagad_leaf2_5543	gi|73864537|gb|DT467276.1|DT467276	96.58	584	98.8156	79.6726	TRUE	8	12	6	589	162	733	0
Vagad_leaf2_5542	gi|31072954|gb|CA993233.1|CA993233	96.06	279	96.875	26.2218	TRUE	3	7	1	279	37	307	1e-98
Vagad_leaf2_554	gi|164255353|gb|ES794697.1|ES794697	95.78	498	100	67.2065	TRUE	6	11	1	496	546	62	0
Vagad_leaf2_5538	gi|73863413|gb|DT466152.1|DT466152	98.15	270	100	37.8151	TRUE	1	4	1	270	666	401	1e-129
Vagad_leaf2_5537	gi|109841113|gb|DW239673.1|DW239673	96.08	306	100.658	73.3813	TRUE	1	10	1	304	399	103	6e-110
Vagad_leaf2_5536	gi|21100264|gb|BQ412589.1|BQ412589	95.29	191	98.9637	29.0715	TRUE	5	4	3	193	237	51	9e-74
Vagad_leaf2_5535	gi|164332037|gb|ES795818.1|ES795818	96.41	418	100	35.9725	TRUE	6	8	1	418	860	452	0
Vagad_leaf2_5534	gi|48749482|gb|CO080001.1|CO080001	93.48	230	102.222	28.6783	TRUE	2	6	1	224	263	41	9e-59
Vagad_leaf2_5532	gi|164247319|gb|ES829530.1|ES829530	97.26	401	99.5037	32.2088	TRUE	1	8	1	401	721	331	0
Vagad_leaf2_5531	gi|164281841|gb|ES835212.1|ES835212	97.71	481	98.768	50.5252	TRUE	3	8	2	482	130	602	0
Vagad_leaf2_5529	gi|84163917|gb|DR452565.1|DR452565	98.26	517	99.6146	75.5848	TRUE	0	9	1	517	139	646	0
Vagad_leaf2_5525	gi|164252398|gb|EX171994.1|EX171994	95.87	412	100	44.3488	TRUE	9	8	1	411	72	476	5e-176
Vagad_leaf2_5523	gi|13356312|gb|BG446660.1|BG446660	97.5	280	99.6441	51.2821	TRUE	2	5	1	280	393	119	4e-129
Vagad_leaf2_5522	gi|109882191|gb|DW511161.1|DW511161	96.7	273	98.556	38.3427	TRUE	1	7	4	276	65	329	2e-115
Vagad_leaf2_5518	gi|78347615|gb|DT567889.1|DT567889	96.87	319	99.0683	35.6027	TRUE	1	8	2	320	374	683	5e-138
Vagad_leaf2_5517	gi|78337005|gb|DT557279.1|DT557279	96.33	409	99.7561	44.602	TRUE	4	11	1	409	222	619	6e-160
Vagad_leaf2_5513	gi|109881620|gb|DW510590.1|DW510590	95.53	291	98.9796	40.3606	TRUE	1	9	2	292	437	715	8e-103
Vagad_leaf2_5511	gi|109863607|gb|DW492584.1|DW492584	97.41	425	100	47.6992	TRUE	0	10	1	425	482	69	0
Vagad_leaf2_5510	gi|109878718|gb|DW507688.1|DW507688	95.96	223	99.1111	34.6812	TRUE	2	7	2	224	416	631	5e-85
Vagad_leaf2_551	gi|84168459|gb|DR457107.1|DR457107	95.52	223	99.1111	41.0681	TRUE	6	4	3	224	499	280	7e-78
Vagad_leaf2_5507	gi|164312526|gb|ES823142.1|ES823142	97.73	264	99.6226	40.6154	TRUE	1	5	1	264	463	205	2e-121
Vagad_leaf2_5505	gi|48802101|gb|CO103415.1|CO103415	96.71	639	98.7635	99.688	TRUE	7	13	2	640	17	641	0
Vagad_leaf2_5503	gi|164277048|gb|ES797289.1|ES797289	97.5	400	98.2801	30.4878	TRUE	2	6	2	401	524	915	0
Vagad_leaf2_5502	gi|109885642|gb|DW514612.1|DW514612	97.08	274	99.6364	34.7275	TRUE	4	4	2	275	383	652	2e-125
Vagad_leaf2_55	gi|48750983|gb|CO081502.1|CO081502	96.49	655	99.6956	77.3318	TRUE	11	12	1	655	724	82	0
Vagad_leaf2_5497	gi|13355067|gb|BG445499.1|BG445499	96.77	279	99.6429	30.8287	TRUE	4	5	1	279	577	304	4e-123
Vagad_leaf2_5496	gi|164280477|gb|ES852118.1|ES852118	94.09	372	99.4652	30.3673	TRUE	16	6	2	373	402	37	1e-145
Vagad_leaf2_5490	gi|48746734|gb|CO077253.1|CO077253	95.59	363	99.4521	49.1204	TRUE	8	8	1	363	208	562	3e-149
Vagad_leaf2_5489	gi|48739190|gb|CO069709.1|CO069709	96.43	224	99.115	61.3699	TRUE	3	5	1	224	333	115	8e-93
Vagad_leaf2_5484	gi|84169117|gb|DR457765.1|DR457765	96.91	259	97.7358	34.6257	TRUE	0	8	6	264	449	199	2e-106
Vagad_leaf2_5481	gi|164353859|gb|EX166933.1|EX166933	93	257	96.9811	28.9089	TRUE	12	6	8	264	556	306	9e-87
Vagad_leaf2_5480	gi|82755480|gb|DV849042.1|DV849042	96	250	98.8142	38.4025	TRUE	3	7	4	253	434	192	1e-98
Vagad_leaf2_5479	gi|164273424|gb|ES819287.1|ES819287	96.35	466	99.7859	57.1078	TRUE	9	8	1	466	262	719	0
Vagad_leaf2_5478	gi|72275977|gb|DT050404.1|DT050404	96.86	255	100.394	46.3636	TRUE	1	6	1	253	73	322	5e-110
Vagad_leaf2_5476	gi|72275718|gb|DT050273.1|DT050273	97.83	368	98.1333	66.9091	TRUE	2	6	7	374	467	106	4e-176
Vagad_leaf2_5473	gi|164370407|gb|ES850739.1|ES850739	97.43	272	97.1429	36.6577	TRUE	2	5	2	272	679	412	3e-124
Vagad_leaf2_5471	gi|164304739|gb|ES824165.1|ES824165	96.5	457	100	52.2286	TRUE	4	9	1	457	115	559	0
Vagad_leaf2_5468	gi|164259083|gb|ES791686.1|ES791686	96.98	562	100	42.7052	TRUE	7	10	1	562	137	688	0
Vagad_leaf2_5467	gi|13356730|gb|BG447078.1|BG447078	97.23	253	99.2157	53.6017	TRUE	3	4	2	254	255	7	8e-115
Vagad_leaf2_5462	gi|164240946|gb|ES827759.1|ES827759	97.95	390	96.2963	31.2751	TRUE	2	6	5	394	833	450	0
Vagad_leaf2_5461	gi|78331777|gb|DT552051.1|DT552051	98.6	428	99.7669	54.0404	TRUE	0	6	1	428	237	658	0
Vagad_leaf2_5459	gi|48749785|gb|CO080304.1|CO080304	94.46	451	100.222	56.5163	TRUE	15	10	1	449	7	449	2e-163
Vagad_leaf2_5454	gi|109875768|gb|DW504742.1|DW504742	95.54	336	100.299	47.3239	TRUE	8	7	1	335	373	44	6e-138
Vagad_leaf2_5453	gi|164267252|gb|ES811454.1|ES811454	97.59	457	98.9177	35.1809	TRUE	2	9	2	457	421	869	0
Vagad_leaf2_5451	gi|13246533|gb|BE054148.2|BE054148	98.34	241	99.5868	29.1768	TRUE	1	3	1	241	262	25	3e-117
Vagad_leaf2_5450	gi|73847495|gb|DT456515.1|DT456515	97.75	222	96.1039	35.8643	TRUE	0	5	9	230	298	82	9e-99
Vagad_leaf2_5449	gi|109860816|gb|DW489795.1|DW489795	97.33	300	99.3377	46.5839	TRUE	3	5	2	301	313	607	3e-139
Vagad_leaf2_5443	gi|109868219|gb|DW497195.1|DW497195	98.29	410	99.0338	45.3039	TRUE	1	6	1	410	295	698	0
Vagad_leaf2_5437	gi|109861883|gb|DW490860.1|DW490860	97.37	342	98.8439	61.2903	TRUE	1	6	2	343	346	13	2e-159
Vagad_leaf2_5435	gi|109877641|gb|DW506614.1|DW506614	96.65	328	99.3939	42.0513	TRUE	3	6	1	328	455	774	2e-146
Vagad_leaf2_5432	gi|5048507|gb|AI729655.1|AI729655	97.01	234	99.5745	26.5006	TRUE	2	5	2	235	338	110	4e-101
Vagad_leaf2_5431	gi|73861049|gb|DT463788.1|DT463788	97.77	448	99.7773	59.893	TRUE	3	7	1	448	550	110	0
Vagad_leaf2_5430	gi|73851837|gb|DT460857.1|DT460857	96.8	344	98.0057	43.0538	TRUE	3	8	6	349	624	289	2e-150
Vagad_leaf2_5429	gi|21090392|gb|BQ402705.1|BQ402705	97.67	387	97.7273	58.9939	TRUE	1	8	2	388	17	395	3e-180
Vagad_leaf2_5423	gi|109849873|gb|DW478852.1|DW478852	95.06	324	99.3865	37.2414	TRUE	3	8	9	326	98	414	5e-129
Vagad_leaf2_5420	gi|48750065|gb|CO080584.1|CO080584	95.3	575	99.6534	62.7045	TRUE	14	12	2	575	320	882	0
Vagad_leaf2_542	gi|48789994|gb|CO091308.1|CO091308	96.39	581	99.8282	69.3317	TRUE	11	10	2	582	797	227	0
Vagad_leaf2_5418	gi|78323825|gb|DT544099.1|DT544099	97.27	440	100.228	47.9303	TRUE	2	9	1	438	363	794	0
Vagad_leaf2_5416	gi|109857625|gb|DW486604.1|DW486604	98.25	400	99.2556	48.4262	TRUE	1	6	1	400	318	711	0
Vagad_leaf2_5414	gi|164260228|gb|ES800915.1|ES800915	98.59	284	96.2712	21.6794	TRUE	0	4	11	294	484	763	2e-140
Vagad_leaf2_5410	gi|78337725|gb|DT557999.1|DT557999	96.91	259	100	30.2924	TRUE	3	5	1	259	237	490	1e-113
Vagad_leaf2_541	gi|84148538|gb|DN779838.1|DN779838	97.55	572	99.1334	75.9628	TRUE	1	13	1	572	646	88	0
Vagad_leaf2_5408	gi|84168753|gb|DR457401.1|DR457401	94.26	244	99.5918	69.3182	TRUE	8	5	1	244	40	277	6e-91
Vagad_leaf2_5403	gi|78330988|gb|DT551262.1|DT551262	96.97	264	99.6226	33.8462	TRUE	2	4	1	264	32	289	2e-121
Vagad_leaf2_540	gi|48880006|gb|CO131028.1|CO131028	95.56	270	99.631	40.9091	TRUE	8	4	1	270	633	368	5e-113
Vagad_leaf2_5399	gi|13355030|gb|BG445378.1|BG445378	98.13	428	100	48.6917	TRUE	1	7	1	428	570	150	4e-161
Vagad_leaf2_5393	gi|48808853|gb|CO110167.1|CO110167	96.05	380	98.7013	57.4887	TRUE	9	6	5	384	518	145	4e-167
Vagad_leaf2_5391	gi|109875374|gb|DW504348.1|DW504348	97.37	342	99.4186	89.7638	TRUE	2	7	1	342	353	19	7e-156
Vagad_leaf2_5390	gi|72270491|gb|DT047680.1|DT047680	98.17	382	100	69.4545	TRUE	1	6	1	382	163	538	0
Vagad_leaf2_5389	gi|78324575|gb|DT544849.1|DT544849	97.12	486	100	52.3707	TRUE	8	6	1	486	383	862	0
Vagad_leaf2_5388	gi|78343687|gb|DT563961.1|DT563961	97.88	283	99.6479	33.0607	TRUE	0	6	1	283	240	516	3e-130
Vagad_leaf2_5387	gi|13244629|gb|BE052622.2|BE052622	98.16	435	99.5423	60.166	TRUE	0	8	2	436	6	432	0
Vagad_leaf2_5385	gi|18100886|gb|BM360140.1|BM360140	96.56	291	98.6441	37.6943	TRUE	0	9	5	295	41	321	7e-94
Vagad_leaf2_5384	gi|21089874|gb|BQ402175.1|BQ402175	97.08	411	96.2529	63.524	TRUE	1	10	13	423	569	170	0
Vagad_leaf2_5382	gi|13355402|gb|BG445750.1|BG445750	97.29	295	98.3333	50.9499	TRUE	3	5	5	299	248	537	5e-135
Vagad_leaf2_5381	gi|48805690|gb|CO107004.1|CO107004	95.3	638	99.6875	82.1107	TRUE	11	15	1	633	639	16	0
Vagad_leaf2_538	gi|164243144|gb|ES836707.1|ES836707	96.62	355	100	49.169	TRUE	3	9	1	355	391	46	2e-141
Vagad_leaf2_5379	gi|164352577|gb|ES810138.1|ES810138	97.57	371	100.542	47.8093	TRUE	2	6	1	369	741	376	4e-176
Vagad_leaf2_5378	gi|84165051|gb|DR453699.1|DR453699	97.06	238	99.5816	35.364	TRUE	1	6	1	238	144	375	4e-101
Vagad_leaf2_5377	gi|109876461|gb|DW505435.1|DW505435	96.55	319	97.5535	52.4671	TRUE	1	9	1	319	554	246	4e-105
Vagad_leaf2_5375	gi|78325637|gb|DT545911.1|DT545911	98.62	434	100	49.9425	TRUE	0	6	1	434	434	861	0
Vagad_leaf2_5373	gi|13356134|gb|BG446482.1|BG446482	90.38	291	104.301	36.8821	TRUE	4	8	5	278	467	184	2e-87
Vagad_leaf2_5372	gi|5044700|gb|AI725848.1|AI725848	97.3	259	99.2337	37.8655	TRUE	1	6	5	261	504	250	1e-113
Vagad_leaf2_5370	gi|164370219|gb|ES827310.1|ES827310	98.36	611	100	60.9172	TRUE	1	9	1	611	76	677	0
Vagad_leaf2_537	gi|109825614|gb|DW224339.1|DW224339	97.52	323	100	47.8519	TRUE	4	4	1	323	350	32	4e-154
Vagad_leaf2_5362	gi|21099924|gb|BQ412237.1|BQ412237	96.04	303	96.8051	46.6154	TRUE	3	8	1	303	600	307	3e-115
Vagad_leaf2_5361	gi|164328153|gb|ES824224.1|ES824224	95.95	494	100.203	65	TRUE	7	11	1	491	578	95	0
Vagad_leaf2_5357	gi|48816380|gb|CO117693.1|CO117693	96.41	390	99.7442	44.1676	TRUE	7	7	1	390	244	626	2e-172
Vagad_leaf2_5353	gi|48742745|gb|CO073264.1|CO073264	94.03	352	99.435	43.1902	TRUE	16	5	2	353	572	226	4e-139
Vagad_leaf2_5351	gi|164358415|gb|ES835294.1|ES835294	97.53	243	96.8127	27.2116	TRUE	1	5	8	250	772	535	7e-109
Vagad_leaf2_5349	gi|164342202|gb|ES825655.1|ES825655	97.45	470	99.5763	35.4717	TRUE	4	8	1	470	647	186	0
Vagad_leaf2_5348	gi|78340686|gb|DT560960.1|DT560960	98.29	409	96.0094	42.8721	TRUE	1	6	1	409	370	772	0
Vagad_leaf2_5346	gi|73863906|gb|DT466645.1|DT466645	96.25	267	96.7391	32.2075	TRUE	4	6	9	275	316	576	3e-111
Vagad_leaf2_5345	gi|164294616|gb|ES812424.1|ES812424	89.5	438	99.3197	31.7621	TRUE	38	8	3	440	735	306	6e-123
Vagad_leaf2_5344	gi|21103694|gb|BQ416007.1|BQ416007	98.17	493	100	74.247	TRUE	0	9	1	493	601	118	0
Vagad_leaf2_5341	gi|164277959|gb|ES820111.1|ES820111	97.42	310	99.6785	24.5642	TRUE	3	5	1	310	806	502	6e-144
Vagad_leaf2_5338	gi|73863887|gb|DT466626.1|DT466626	98.19	442	100	54.5679	TRUE	0	8	1	442	505	72	0
Vagad_leaf2_5337	gi|164245271|gb|ES836746.1|ES836746	97.73	485	99.7942	70.0867	TRUE	3	8	2	486	15	491	0
Vagad_leaf2_5336	gi|48742843|gb|CO073362.1|CO073362	96.99	365	99.7268	48.2804	TRUE	4	7	1	365	183	540	2e-165
Vagad_leaf2_5333	gi|48775491|gb|CO084857.1|CO084857	94.44	270	97.4729	34.8387	TRUE	9	6	2	271	302	39	1e-101
Vagad_leaf2_5330	gi|48812180|gb|CO113493.1|CO113493	97.06	204	96.6825	29.781	TRUE	2	4	2	205	304	105	3e-77
Vagad_leaf2_5329	gi|48775608|gb|CO084974.1|CO084974	96.77	372	99.2	43.1054	TRUE	6	6	1	372	356	721	6e-169
Vagad_leaf2_5328	gi|48828018|gb|CO126408.1|CO126408	98.32	416	100	48.2599	TRUE	1	6	1	416	118	527	0
Vagad_leaf2_5327	gi|78329358|gb|DT549632.1|DT549632	97.37	304	99.0228	38.9245	TRUE	2	6	4	305	144	443	5e-138
Vagad_leaf2_5326	gi|109889234|gb|DW518202.1|DW518202	97.1	276	98.9247	45.7711	TRUE	4	4	1	276	114	385	4e-126
Vagad_leaf2_5325	gi|78326178|gb|DT546452.1|DT546452	95.17	269	100.373	34.1371	TRUE	6	6	1	267	120	383	8e-106
Vagad_leaf2_5323	gi|164285256|gb|EV483584.1|EV483584	97.79	407	97.6019	58.5612	TRUE	1	8	1	407	452	54	0
Vagad_leaf2_5320	gi|18099276|gb|BM358530.1|BM358530	98.02	405	97.8261	61.4568	TRUE	1	7	1	405	8	405	0
Vagad_leaf2_532	gi|5049274|gb|AI730494.1|AI730494	97.74	399	95.6835	67.7419	TRUE	2	7	1	399	497	106	0
Vagad_leaf2_5316	gi|21101776|gb|BQ414089.1|BQ414089	97.8	454	100	74.9175	TRUE	1	9	1	453	119	564	0
Vagad_leaf2_5315	gi|48743908|gb|CO074427.1|CO074427	96.02	578	99.6552	70.2309	TRUE	13	10	2	579	238	805	0
Vagad_leaf2_5313	gi|109829836|gb|DW228396.1|DW228396	97.04	270	98.9011	30.7167	TRUE	3	5	3	272	504	240	4e-120
Vagad_leaf2_5311	gi|164242724|gb|ES799130.1|ES799130	92.91	395	100.765	29.4996	TRUE	15	8	4	391	693	305	7e-144
Vagad_leaf2_5310	gi|11203197|gb|BF272202.1|BF272202	97.17	318	97.546	37.9023	TRUE	0	9	2	319	566	258	9e-137
Vagad_leaf2_5309	gi|164254521|gb|EX172023.1|EX172023	98.34	241	96.7871	25.7479	TRUE	0	4	5	245	379	143	8e-115
Vagad_leaf2_5307	gi|164257278|gb|ES794728.1|ES794728	97.03	438	99.5455	54.9561	TRUE	4	9	1	438	203	631	0
Vagad_leaf2_530	gi|48823251|gb|CO124564.1|CO124564	82	411	97.3934	53.8663	TRUE	64	7	11	421	231	631	9e-45
Vagad_leaf2_5298	gi|164362644|gb|ES838192.1|ES838192	95.82	550	97.6909	64.7059	TRUE	10	13	11	559	107	644	0
Vagad_leaf2_5296	gi|109874902|gb|DW503876.1|DW503876	97.71	567	98.7805	92.3453	TRUE	4	9	1	567	565	8	0
Vagad_leaf2_5295	gi|109871713|gb|DW500689.1|DW500689	98.01	302	97.7346	49.5895	TRUE	2	4	8	309	251	548	6e-147
Vagad_leaf2_529	gi|109874231|gb|DW503205.1|DW503205	98	500	98.8142	65.6168	TRUE	1	9	2	501	15	505	0
Vagad_leaf2_5286	gi|78324094|gb|DT544368.1|DT544368	97.81	274	99.6364	30.4107	TRUE	0	6	1	274	888	621	6e-125
Vagad_leaf2_528	gi|109872460|gb|DW501435.1|DW501435	97.36	303	99.6711	39.5561	TRUE	2	6	1	303	532	236	2e-137
Vagad_leaf2_5279	gi|13354431|gb|BG444779.1|BG444779	96.42	307	99.6753	33.8479	TRUE	4	7	1	306	616	316	2e-131
Vagad_leaf2_5274	gi|164346353|gb|ES810822.1|ES810822	98.04	255	99.6094	19.9843	TRUE	1	4	2	256	526	276	9e-121
Vagad_leaf2_5273	gi|84144028|gb|DN758270.1|DN758270	97.51	441	97.7827	59.1153	TRUE	1	10	1	441	105	535	0
Vagad_leaf2_5272	gi|109868190|gb|DW497166.1|DW497166	95.41	327	100.926	39.2557	TRUE	2	11	2	323	33	351	7e-125
Vagad_leaf2_5271	gi|78342021|gb|DT562295.1|DT562295	98.33	418	96.9838	53.5211	TRUE	1	6	1	418	340	751	0
Vagad_leaf2_5270	gi|48822003|gb|CO123316.1|CO123316	95.65	230	99.1379	26.9637	TRUE	5	5	1	230	704	480	3e-92
Vagad_leaf2_527	gi|164290259|gb|ES798452.1|ES798452	96.4	723	99.5868	58.4951	TRUE	14	12	3	725	912	202	0
Vagad_leaf2_5269	gi|164348677|gb|ES847819.1|ES847819	95.52	290	96.99	30.4622	TRUE	9	4	9	298	114	399	2e-122
Vagad_leaf2_5266	gi|164317822|gb|ES816773.1|ES816773	96.93	423	98.3721	41.5113	TRUE	5	8	2	422	991	575	1e-167
Vagad_leaf2_5264	gi|164258499|gb|ES819527.1|ES819527	91.78	426	98.1567	31.934	TRUE	26	9	5	430	300	716	3e-140
Vagad_leaf2_5260	gi|48805882|gb|CO107196.1|CO107196	81.57	472	100.426	59.596	TRUE	74	9	3	469	698	235	2e-46
Vagad_leaf2_5257	gi|21101321|gb|BQ413634.1|BQ413634	98.08	469	98.7368	72.6006	TRUE	1	8	1	469	65	525	0
Vagad_leaf2_5253	gi|109828529|gb|DW227152.1|DW227152	97.82	275	98.9209	33.9926	TRUE	1	5	2	276	699	430	7e-128
Vagad_leaf2_5252	gi|48827057|gb|CO125447.1|CO125447	94.16	462	100.435	66.1891	TRUE	11	11	2	459	494	45	2e-178
Vagad_leaf2_5251	gi|78333940|gb|DT554214.1|DT554214	96.06	431	99.5381	48.9217	TRUE	4	10	2	432	668	251	0
Vagad_leaf2_5246	gi|84143772|gb|DN758014.1|DN758014	96.19	236	97.9253	35.9756	TRUE	2	5	4	239	446	218	1e-98
Vagad_leaf2_5244	gi|78323560|gb|DT543834.1|DT543834	95.93	295	97.6821	38.7139	TRUE	1	9	7	301	704	421	6e-107
Vagad_leaf2_5243	gi|164285587|gb|ES814655.1|ES814655	97.99	399	96.6102	53.271	TRUE	2	6	10	408	81	473	0
Vagad_leaf2_5242	gi|109834339|gb|DW232904.1|DW232904	92.9	620	97.1787	101.974	TRUE	20	19	18	635	600	3	0
Vagad_leaf2_524	gi|109885956|gb|DW514926.1|DW514926	96.9	323	99.0798	43.7077	TRUE	4	6	3	325	1	317	5e-132
Vagad_leaf2_5237	gi|78323124|gb|DT543398.1|DT543398	96.9	355	98.8858	71.2851	TRUE	4	7	1	355	416	69	8e-159
Vagad_leaf2_5236	gi|78334539|gb|DT554813.1|DT554813	97.5	280	99.2908	29.4737	TRUE	1	6	1	280	864	591	4e-126
Vagad_leaf2_5233	gi|109832409|gb|DW230968.1|DW230968	98.1	263	99.6212	35.6852	TRUE	0	5	2	264	265	8	4e-123
Vagad_leaf2_5231	gi|21102499|gb|BQ414812.1|BQ414812	97.77	629	99.0551	96.3247	TRUE	2	12	1	628	36	653	0
Vagad_leaf2_523	gi|164262401|gb|ES830333.1|ES830333	96.53	490	100.204	67.0315	TRUE	8	9	1	489	219	700	0
Vagad_leaf2_5226	gi|164338010|gb|EX172444.1|EX172444	98.1	263	99.6212	27.7719	TRUE	0	5	2	264	341	84	4e-123
Vagad_leaf2_5225	gi|109843145|gb|DW241703.1|DW241703	97.9	333	99.7006	43.4726	TRUE	1	6	2	334	47	373	1e-157
Vagad_leaf2_5224	gi|164248917|gb|ES793318.1|ES793318	98.12	426	99.5327	46.968	TRUE	1	7	1	426	503	85	0
Vagad_leaf2_5223	gi|164296813|gb|EX170474.1|EX170474	97.78	405	97.8261	42.4084	TRUE	2	7	9	413	187	584	0
Vagad_leaf2_5222	gi|48739808|gb|CO070327.1|CO070327	97.76	401	99.0123	45.1069	TRUE	2	7	2	401	559	165	0
Vagad_leaf2_5220	gi|11207752|gb|BF276682.1|BF276682	97.9	429	98.6207	88.4536	TRUE	1	8	7	434	483	62	0
Vagad_leaf2_522	gi|109873350|gb|DW502325.1|DW502325	97.39	729	100	92.0455	TRUE	8	11	2	729	73	791	0
Vagad_leaf2_5219	gi|73847490|gb|DT456510.1|DT456510	96.82	314	99.3671	47.5758	TRUE	4	6	1	314	137	444	3e-139
Vagad_leaf2_5218	gi|78335833|gb|DT556107.1|DT556107	97.8	500	99.4036	56.7537	TRUE	3	8	2	501	805	314	0
Vagad_leaf2_5217	gi|5047314|gb|AI728462.1|AI728462	97.47	435	100	70.3883	TRUE	2	9	1	435	532	107	0
Vagad_leaf2_5216	gi|73864190|gb|DT466929.1|DT466929	98.38	679	98.8355	80.9297	TRUE	0	11	3	681	697	30	0
Vagad_leaf2_5212	gi|78332508|gb|DT552782.1|DT552782	98.13	589	99.6616	66.1798	TRUE	1	10	2	590	820	242	0
Vagad_leaf2_521	gi|109828869|gb|DW227488.1|DW227488	97.77	448	100.224	75.9322	TRUE	0	9	1	446	80	519	0
Vagad_leaf2_5209	gi|54121867|gb|CO497376.1|CO497376	96.67	390	97.2569	55.0071	TRUE	4	9	1	390	466	86	4e-170
Vagad_leaf2_5208	gi|73864281|gb|DT467020.1|DT467020	97.27	183	96.3158	25.2414	TRUE	1	4	1	183	82	260	2e-65
Vagad_leaf2_5207	gi|109861925|gb|DW490902.1|DW490902	98.72	78	98.7342	12.6623	TRUE	0	1	1	78	159	83	2e-32
Vagad_leaf2_5206	gi|48748166|gb|CO078685.1|CO078685	96.8	437	97.9821	53.8841	TRUE	3	11	2	437	717	291	0
Vagad_leaf2_5205	gi|48751955|gb|CO082474.1|CO082474	96.53	144	98.6301	15.7205	TRUE	1	4	2	145	894	755	8e-55
Vagad_leaf2_5203	gi|84149451|gb|DN780751.1|DN780751	97.22	683	100.886	77.0011	TRUE	1	11	1	675	161	833	0
Vagad_leaf2_5202	gi|164302180|gb|ES805094.1|ES805094	97.57	452	99.7792	48.2391	TRUE	4	7	1	452	282	726	0
Vagad_leaf2_5201	gi|5045624|gb|AI726772.1|AI726772	95.97	298	99.3333	45.4268	TRUE	5	6	2	299	311	21	4e-126
Vagad_leaf2_5200	gi|164275929|gb|ES844068.1|ES844068	98	250	99.6016	30.1205	TRUE	1	4	1	250	151	396	8e-118
Vagad_leaf2_5199	gi|54115271|gb|CO490780.1|CO490780	96.31	407	100.494	63.6933	TRUE	5	9	1	405	581	183	3e-177
Vagad_leaf2_5196	gi|72272098|gb|DT048491.1|DT048491	97.58	330	99.6979	60	TRUE	1	6	1	330	133	455	1e-154
Vagad_leaf2_5195	gi|164307199|gb|ES832666.1|ES832666	97.4	576	101.053	69.6493	TRUE	0	10	1	570	167	733	0
Vagad_leaf2_5194	gi|84169389|gb|DR458037.1|DR458037	96.79	405	100.248	73.3696	TRUE	5	8	1	404	41	438	3e-149
Vagad_leaf2_519	gi|21089569|gb|BQ401882.1|BQ401882	97.86	281	99.2933	62.0309	TRUE	2	4	3	283	122	398	1e-110
Vagad_leaf2_5188	gi|78339886|gb|DT560160.1|DT560160	95.9	244	97.6	26.0684	TRUE	2	6	1	243	687	923	1e-98
Vagad_leaf2_5186	gi|78324329|gb|DT544603.1|DT544603	98.59	427	100	55.9633	TRUE	0	6	1	427	552	132	0
Vagad_leaf2_5185	gi|48878176|gb|CO129198.1|CO129198	96.06	355	99.162	45.2806	TRUE	8	6	3	357	429	81	3e-155
Vagad_leaf2_5183	gi|48819648|gb|CO120961.1|CO120961	98.01	251	100.4	33.0698	TRUE	0	5	1	250	380	626	5e-116
Vagad_leaf2_5182	gi|48789676|gb|CO090990.1|CO090990	95.08	366	100.549	43.4679	TRUE	6	6	2	359	233	594	8e-156
Vagad_leaf2_5180	gi|13351113|gb|BG441461.1|BG441461	97.9	333	100	48.2609	TRUE	0	7	1	333	353	678	1e-142
Vagad_leaf2_518	gi|164280083|gb|ES809887.1|ES809887	97.96	540	99.631	41.2214	TRUE	1	9	3	542	788	259	0
Vagad_leaf2_5178	gi|48746976|gb|CO077495.1|CO077495	96.89	418	99.5238	48.7179	TRUE	4	9	1	418	301	709	0
Vagad_leaf2_5175	gi|13245670|gb|BE054788.2|BE054788	98.25	400	99.5025	42.9646	TRUE	1	6	1	400	68	461	0
Vagad_leaf2_5173	gi|78347674|gb|DT567948.1|DT567948	97.33	262	97.037	31.3772	TRUE	3	4	4	265	624	367	4e-120
Vagad_leaf2_5170	gi|78354649|gb|DT574923.1|DT574923	94.96	278	97.8873	29.2017	TRUE	8	6	5	282	867	596	3e-108
Vagad_leaf2_517	gi|164276718|gb|ES847802.1|ES847802	98.12	319	99.6875	47.2593	TRUE	1	5	2	320	55	368	4e-154
Vagad_leaf2_5166	gi|48786219|gb|CO090252.1|CO090252	96.3	270	99.631	32.8867	TRUE	6	4	1	270	345	610	9e-118
Vagad_leaf2_5165	gi|164313838|gb|EV497081.1|EV497081	95.78	427	100	74.2609	TRUE	6	7	1	427	509	95	0
Vagad_leaf2_5164	gi|73848885|gb|DT457905.1|DT457905	97.31	297	99.6644	41.7135	TRUE	4	4	1	297	648	356	3e-139
Vagad_leaf2_5163	gi|164345316|gb|ES825405.1|ES825405	96.23	265	100	30.6713	TRUE	2	7	1	264	385	128	8e-109
Vagad_leaf2_5162	gi|84149444|gb|DN780744.1|DN780744	97.86	234	99.5745	26.1745	TRUE	0	5	1	234	118	346	7e-106
Vagad_leaf2_5161	gi|164358075|gb|ES835277.1|ES835277	97.91	430	98.8506	43.7882	TRUE	2	7	2	430	533	110	0
Vagad_leaf2_5160	gi|73846656|gb|DT455676.1|DT455676	97.68	302	100.332	53.0756	TRUE	2	5	1	301	22	319	1e-141
Vagad_leaf2_5158	gi|109837783|gb|DW236344.1|DW236344	91.18	465	98.1013	60.3896	TRUE	24	8	1	465	80	527	7e-157
Vagad_leaf2_5157	gi|78323101|gb|DT543375.1|DT543375	98.21	446	96.5368	50.9714	TRUE	1	7	15	460	233	671	0
Vagad_leaf2_5155	gi|73850348|gb|DT459368.1|DT459368	97.23	253	99.6063	32.5611	TRUE	0	7	2	254	332	87	1e-107
Vagad_leaf2_5152	gi|21100253|gb|BQ412578.1|BQ412578	98.35	303	98.6971	45.6325	TRUE	1	4	1	303	164	462	2e-149
Vagad_leaf2_5151	gi|109860913|gb|DW489892.1|DW489892	95.69	255	98.0769	30.9091	TRUE	3	6	9	259	54	304	7e-103
Vagad_leaf2_5150	gi|164250634|gb|ES839320.1|ES839320	95.31	618	99.6774	57.9194	TRUE	15	13	4	618	194	800	0
Vagad_leaf2_5148	gi|109870723|gb|DW499699.1|DW499699	96.12	258	98.0989	48.4053	TRUE	2	8	1	258	491	242	1e-101
Vagad_leaf2_5147	gi|109826659|gb|DW225369.1|DW225369	96.31	352	99.1549	49.5077	TRUE	2	10	2	353	333	673	1e-145
Vagad_leaf2_5146	gi|21097336|gb|BQ409649.1|BQ409649	98.15	270	97.4729	41.0959	TRUE	0	5	7	276	31	295	3e-127
Vagad_leaf2_5145	gi|48821800|gb|CO123113.1|CO123113	94.06	286	99.6516	32.171	TRUE	10	7	1	286	607	329	5e-104
Vagad_leaf2_5144	gi|164243662|gb|ES794409.1|ES794409	92.68	287	96.3087	29.2559	TRUE	7	10	11	297	426	698	3e-84
Vagad_leaf2_5142	gi|21102497|gb|BQ414810.1|BQ414810	96.39	416	99.0476	61.9048	TRUE	6	9	1	416	423	17	5e-145
Vagad_leaf2_5140	gi|48739328|gb|CO069847.1|CO069847	96.88	353	95.9239	48.6897	TRUE	3	8	6	358	208	552	3e-155
Vagad_leaf2_514	gi|164262940|gb|ES791982.1|ES791982	97.95	293	99.322	41.7974	TRUE	1	5	3	295	645	358	1e-138
Vagad_leaf2_5132	gi|72276934|gb|DT050884.1|DT050884	96.85	413	99.0408	75.0909	TRUE	4	9	2	413	534	130	0
Vagad_leaf2_5131	gi|164320813|gb|ES826475.1|ES826475	98.34	241	99.5868	19.5935	TRUE	0	4	1	241	673	437	8e-115
Vagad_leaf2_5130	gi|54124254|gb|CO499763.1|CO499763	95.54	448	99.5556	80.4309	TRUE	11	8	5	450	68	508	0
Vagad_leaf2_513	gi|5048556|gb|AI729704.1|AI729704	97.99	348	99.7135	53.5385	TRUE	2	5	1	348	546	204	1e-169
Vagad_leaf2_5128	gi|109889415|gb|DW518383.1|DW518383	95.67	439	99.7727	62.358	TRUE	11	8	1	439	72	502	0
Vagad_leaf2_5126	gi|109845074|gb|DW243632.1|DW243632	98.35	423	99.7642	50.9025	TRUE	0	7	1	423	145	560	0
Vagad_leaf2_5125	gi|48824080|gb|CO124923.1|CO124923	96.63	416	97.1963	53.886	TRUE	7	7	5	420	18	426	0
Vagad_leaf2_5124	gi|21098925|gb|BQ411238.1|BQ411238	96.91	291	99.6575	45.6829	TRUE	0	5	1	291	16	297	2e-82
Vagad_leaf2_5123	gi|164283094|gb|ES816622.1|ES816622	98.33	240	97.166	18.1406	TRUE	1	3	4	243	485	249	1e-116
Vagad_leaf2_5121	gi|164299079|gb|ES806034.1|ES806034	95.54	336	97.9592	34.0771	TRUE	7	8	1	336	527	854	4e-136
Vagad_leaf2_5120	gi|109859338|gb|DW488317.1|DW488317	98.51	268	96.0573	35.8289	TRUE	0	4	2	269	383	120	7e-131
Vagad_leaf2_5118	gi|48793343|gb|CO094657.1|CO094657	97.1	345	99.4236	41.6667	TRUE	4	6	1	345	560	222	1e-157
Vagad_leaf2_5116	gi|73865989|gb|DT468727.1|DT468727	95.25	316	99.6845	38.9642	TRUE	7	6	1	316	237	544	3e-130
Vagad_leaf2_5115	gi|109839986|gb|DW238547.1|DW238547	98.25	401	97.5669	49.8756	TRUE	0	7	2	402	384	777	0
Vagad_leaf2_5113	gi|164268563|gb|ES852005.1|ES852005	95.43	328	98.4985	43.4437	TRUE	5	8	1	328	500	183	5e-132
Vagad_leaf2_5110	gi|109830988|gb|DW229547.1|DW229547	96.16	573	100	84.0176	TRUE	13	9	1	573	19	582	0
Vagad_leaf2_511	gi|164355997|gb|ES790657.1|ES790657	97.59	291	96.6777	38.6968	TRUE	0	6	2	292	665	382	3e-133
Vagad_leaf2_5105	gi|109873550|gb|DW502525.1|DW502525	98.15	540	98.1818	74.1758	TRUE	1	9	9	548	80	610	0
Vagad_leaf2_5104	gi|73944278|gb|DT527586.1|DT527586	97.36	265	99.6241	63.2458	TRUE	2	5	1	265	392	133	1e-119
Vagad_leaf2_5103	gi|164344573|gb|ES848614.1|ES848614	96.48	369	99.7297	29.078	TRUE	7	6	1	369	609	971	2e-165
Vagad_leaf2_5102	gi|48750075|gb|CO080594.1|CO080594	95.27	169	96.5714	24.422	TRUE	4	3	1	169	202	38	2e-65
Vagad_leaf2_5101	gi|48746345|gb|CO076864.1|CO076864	96.22	450	99.5575	50.6757	TRUE	10	7	1	450	319	761	0
Vagad_leaf2_510	gi|164261789|gb|EV485374.1|EV485374	98.2	222	99.1071	58.8859	TRUE	1	3	1	222	138	356	2e-106
Vagad_leaf2_5099	gi|164240679|gb|ES801340.1|ES801340	95.5	422	99.7636	56.0425	TRUE	10	9	1	422	112	524	2e-175
Vagad_leaf2_5098	gi|109850143|gb|DW479122.1|DW479122	95.93	295	99.3266	35.3717	TRUE	1	10	1	295	480	763	9e-115
Vagad_leaf2_5094	gi|164364497|gb|ES828387.1|ES828387	97.18	177	100	19.7765	TRUE	1	4	2	177	453	280	2e-74
Vagad_leaf2_5093	gi|5046159|gb|AI727307.1|AI727307	97.92	289	99.3127	45.9459	TRUE	0	6	1	289	530	248	7e-134
Vagad_leaf2_5090	gi|48790172|gb|CO091486.1|CO091486	92.96	270	99.631	30.9278	TRUE	14	5	1	270	868	604	2e-94
Vagad_leaf2_5089	gi|164343030|gb|ES810454.1|ES810454	97.17	636	99.5305	75	TRUE	6	12	1	635	113	737	0
Vagad_leaf2_5080	gi|5048907|gb|AI730055.1|AI730055	98.54	274	100	49.9089	TRUE	0	4	1	274	26	295	2e-134
Vagad_leaf2_508	gi|109880665|gb|DW509635.1|DW509635	97.97	295	99.6622	46.0938	TRUE	1	5	1	295	637	348	8e-140
Vagad_leaf2_5079	gi|5045006|gb|AI726154.1|AI726154	94.2	293	99.6599	44.3268	TRUE	1	4	2	294	313	37	2e-122
Vagad_leaf2_5076	gi|109874858|gb|DW503832.1|DW503832	95.9	268	97.1014	55.8333	TRUE	3	6	1	268	306	47	1e-110
Vagad_leaf2_5074	gi|109848976|gb|DW477955.1|DW477955	98.74	239	98.7603	32.341	TRUE	0	3	2	240	201	436	2e-118
Vagad_leaf2_5073	gi|5050138|gb|AI731286.1|AI731286	94.46	433	99.3119	65.1128	TRUE	18	6	1	433	227	653	2e-178
Vagad_leaf2_5072	gi|109825197|gb|DW223931.1|DW223931	95.8	333	100	37.6697	TRUE	2	11	1	332	376	697	1e-129
Vagad_leaf2_5068	gi|84149538|gb|DN780838.1|DN780838	98.44	64	98.4615	10.356	TRUE	0	1	1	64	519	457	3e-24
Vagad_leaf2_5066	gi|109860111|gb|DW489090.1|DW489090	98.43	381	99.4778	45.1957	TRUE	0	6	2	382	300	674	0
Vagad_leaf2_5062	gi|84171497|gb|DR460145.1|DR460145	97.07	273	100	43.4713	TRUE	0	8	1	272	130	395	9e-115
Vagad_leaf2_5061	gi|109884435|gb|DW513405.1|DW513405	97.64	382	100	54.2614	TRUE	2	7	1	382	303	677	1e-179
Vagad_leaf2_5060	gi|48829117|gb|CO127507.1|CO127507	94.44	270	98.9011	41.4747	TRUE	10	5	1	270	612	348	5e-104
Vagad_leaf2_506	gi|109884063|gb|DW513033.1|DW513033	97.49	439	99.3213	77.5618	TRUE	3	8	3	441	113	543	0
Vagad_leaf2_5059	gi|48748760|gb|CO079279.1|CO079279	96	575	99.8264	74.9674	TRUE	12	11	1	575	110	673	0
Vagad_leaf2_5057	gi|164325350|gb|ES818677.1|ES818677	97.04	507	100	47.119	TRUE	4	10	1	507	739	244	0
Vagad_leaf2_5054	gi|13349885|gb|BG440234.1|BG440234	97.78	405	99.2647	60	TRUE	0	9	2	406	495	100	9e-162
Vagad_leaf2_5052	gi|48740900|gb|CO071419.1|CO071419	94.81	539	99.8148	63.787	TRUE	16	12	1	538	167	694	0
Vagad_leaf2_5050	gi|109878050|gb|DW507023.1|DW507023	89.67	426	100	53.9241	TRUE	38	6	1	426	424	5	2e-126
Vagad_leaf2_5048	gi|13247253|gb|BF269486.2|BF269486	95.98	522	96.488	88.4746	TRUE	4	14	11	532	518	14	0
Vagad_leaf2_5040	gi|109888167|gb|DW517136.1|DW517136	97.24	434	99.3135	51.5439	TRUE	4	8	2	435	354	779	0
Vagad_leaf2_504	gi|84156337|gb|DN817563.1|DN817563	96.64	268	99.6283	63.658	TRUE	2	7	1	268	280	20	8e-112
Vagad_leaf2_5036	gi|48800328|gb|CO101642.1|CO101642	96.9	258	97.3585	31.6176	TRUE	4	4	7	264	720	467	5e-116
Vagad_leaf2_5035	gi|164325355|gb|ES818682.1|ES818682	94.55	312	100.645	34.0984	TRUE	7	8	1	310	510	813	3e-93
Vagad_leaf2_5034	gi|109865100|gb|DW494076.1|DW494076	96.67	270	98.5401	36.7347	TRUE	5	4	2	271	391	656	4e-120
Vagad_leaf2_5032	gi|48828494|gb|CO126884.1|CO126884	97.64	423	99.0632	52.9412	TRUE	1	9	4	425	575	161	0
Vagad_leaf2_5031	gi|21103876|gb|BQ416189.1|BQ416189	97.67	386	99.7416	59.2025	TRUE	0	8	1	386	20	396	3e-180
Vagad_leaf2_5030	gi|48753174|gb|CO083693.1|CO083693	96.14	440	97.9955	51.1628	TRUE	9	8	1	440	96	527	0
Vagad_leaf2_503	gi|164368604|gb|ES841436.1|ES841436	98.35	424	98.8345	43.9834	TRUE	1	6	1	424	47	464	0
Vagad_leaf2_5026	gi|78340452|gb|DT560726.1|DT560726	98.04	511	98.4586	61.271	TRUE	0	10	8	518	173	673	0
Vagad_leaf2_5024	gi|109872121|gb|DW501097.1|DW501097	97.36	493	98.996	70.7317	TRUE	3	9	6	498	25	507	0
Vagad_leaf2_5023	gi|109881079|gb|DW510049.1|DW510049	98.26	344	99.1354	51.3433	TRUE	1	5	1	344	19	357	6e-169
Vagad_leaf2_5022	gi|73866272|gb|DT469010.1|DT469010	97.24	254	99.6078	31.0894	TRUE	1	6	1	254	179	426	1e-110
Vagad_leaf2_5020	gi|78334451|gb|DT554725.1|DT554725	96.63	415	99.5204	44.9621	TRUE	7	7	1	415	466	873	0
Vagad_leaf2_502	gi|164280787|gb|ES798322.1|ES798322	97.25	182	97.8495	29.4498	TRUE	2	3	2	182	535	356	3e-67
Vagad_leaf2_5018	gi|109889763|gb|DW518731.1|DW518731	98.06	360	99.723	60.7083	TRUE	2	5	1	360	14	368	4e-176
Vagad_leaf2_5012	gi|164248466|gb|ES835376.1|ES835376	97.3	259	99.6154	30.9809	TRUE	2	5	2	260	572	825	5e-116
Vagad_leaf2_5011	gi|84174964|gb|DR463612.1|DR463612	97.68	431	99.5381	66.5123	TRUE	2	8	2	432	480	58	0
Vagad_leaf2_5010	gi|48814599|gb|CO115912.1|CO115912	95.14	288	99.654	33.9623	TRUE	9	5	1	288	19	301	1e-116
Vagad_leaf2_501	gi|164276360|gb|ES808867.1|ES808867	92.4	263	98.5019	30.6527	TRUE	13	5	3	265	794	539	4e-89
Vagad_leaf2_5004	gi|73850546|gb|DT459566.1|DT459566	98.03	406	99.5098	49.6333	TRUE	2	6	2	407	577	178	0
Vagad_leaf2_5002	gi|48742560|gb|CO073079.1|CO073079	95.88	413	99.5181	43.7037	TRUE	6	9	2	414	645	244	1e-176
Vagad_leaf2_500	gi|21098259|gb|BQ410572.1|BQ410572	97.53	324	99.6923	48.1426	TRUE	2	6	1	324	343	26	6e-150
Vagad_leaf2_50	gi|164260542|gb|ES835068.1|ES835068	98.09	679	98.9796	87.8396	TRUE	1	12	3	681	671	5	0
Vagad_leaf2_4997	gi|164282530|gb|ES828547.1|ES828547	97.31	484	99.384	60.5757	TRUE	5	8	2	485	150	625	0
Vagad_leaf2_4996	gi|109883504|gb|DW512474.1|DW512474	97.91	383	100	50	TRUE	1	7	1	383	318	693	0
Vagad_leaf2_4995	gi|164283161|gb|ES833076.1|ES833076	94.53	585	97.0149	71.0814	TRUE	11	14	1	585	564	1	0
Vagad_leaf2_4994	gi|109841799|gb|DW240359.1|DW240359	97.02	403	98.7745	45.6916	TRUE	2	10	7	408	292	685	7e-178
Vagad_leaf2_4993	gi|48798814|gb|CO100128.1|CO100128	93.29	596	99.6656	65.5666	TRUE	24	14	4	597	870	289	0
Vagad_leaf2_4992	gi|109839791|gb|DW238352.1|DW238352	97.16	387	99.7423	52.0861	TRUE	4	7	1	387	415	36	7e-178
Vagad_leaf2_4989	gi|73848972|gb|DT457992.1|DT457992	97.21	287	99.308	36.0553	TRUE	1	7	2	287	349	629	2e-125
Vagad_leaf2_4988	gi|82755140|gb|DV848702.1|DV848702	96.67	60	96.7742	9.91736	TRUE	2	0	1	60	6	65	7e-22
Vagad_leaf2_4987	gi|48786216|gb|CO090249.1|CO090249	96.67	450	99.5575	54.2169	TRUE	5	10	3	452	667	228	0
Vagad_leaf2_4986	gi|78325835|gb|DT546109.1|DT546109	97.79	271	100	30.0443	TRUE	1	5	1	271	306	571	2e-125
Vagad_leaf2_4985	gi|5048361|gb|AI729509.1|AI729509	96.28	430	99.768	65.9509	TRUE	8	8	1	430	87	508	0
Vagad_leaf2_4983	gi|164286059|gb|ES810755.1|ES810755	93.44	259	99.6154	20.2502	TRUE	6	8	1	259	183	430	9e-87
Vagad_leaf2_4982	gi|78340959|gb|DT561233.1|DT561233	97.82	413	99.7585	43.0208	TRUE	2	7	1	413	871	466	0
Vagad_leaf2_498	gi|164278634|gb|ES812599.1|ES812599	97.26	402	99.7519	44.1758	TRUE	0	11	1	402	511	121	3e-177
Vagad_leaf2_4974	gi|164284101|gb|ES816655.1|ES816655	97.7	435	99.5423	34.1712	TRUE	2	8	1	435	438	864	0
Vagad_leaf2_4972	gi|48740769|gb|CO071288.1|CO071288	96.27	617	99.8382	76.7413	TRUE	10	13	1	617	148	751	0
Vagad_leaf2_4970	gi|164323270|gb|EV497007.1|EV497007	97.77	269	99.6296	69.1517	TRUE	1	5	2	270	32	295	2e-124
Vagad_leaf2_4967	gi|78352591|gb|DT572865.1|DT572865	98.16	381	98.961	50.8678	TRUE	0	7	1	381	181	554	0
Vagad_leaf2_4965	gi|13351675|gb|BG442023.1|BG442023	96.37	248	98.8048	28.7703	TRUE	0	9	1	248	461	223	4e-95
Vagad_leaf2_4964	gi|48822838|gb|CO124151.1|CO124151	97.54	244	96.4427	27.3543	TRUE	2	4	1	244	501	740	8e-112
Vagad_leaf2_4963	gi|164331708|gb|EX171711.1|EX171711	97.61	377	99.4723	52.2161	TRUE	2	7	2	378	67	436	1e-176
Vagad_leaf2_4962	gi|164298741|gb|ES829745.1|ES829745	97.71	436	99.7712	33.4612	TRUE	3	7	1	436	396	824	0
Vagad_leaf2_4958	gi|109873694|gb|DW502669.1|DW502669	95.83	336	100	54.902	TRUE	7	7	1	335	475	146	2e-140
Vagad_leaf2_4957	gi|109875151|gb|DW504125.1|DW504125	94.05	269	99.6296	41.5123	TRUE	4	8	1	269	483	227	3e-96
Vagad_leaf2_4954	gi|109875005|gb|DW503979.1|DW503979	97.25	546	99.635	68.8525	TRUE	6	9	2	547	235	771	0
Vagad_leaf2_4951	gi|164249048|gb|EX165638.1|EX165638	97.68	474	99.7895	49.8423	TRUE	4	7	1	474	242	708	0
Vagad_leaf2_4949	gi|82755737|gb|DV849299.1|DV849299	98.35	182	100	29.3548	TRUE	1	2	1	182	268	89	6e-87
Vagad_leaf2_4948	gi|109842585|gb|DW241145.1|DW241145	97.5	80	98.7654	10.0251	TRUE	1	1	1	80	587	509	3e-31
Vagad_leaf2_4947	gi|73864314|gb|DT467053.1|DT467053	98.59	354	98.8827	58.7065	TRUE	0	5	3	356	492	144	3e-177
Vagad_leaf2_4946	gi|21099834|gb|BQ412147.1|BQ412147	97.51	442	95.8785	77.5439	TRUE	2	9	2	441	136	570	5e-176
Vagad_leaf2_4942	gi|78323558|gb|DT543832.1|DT543832	97.27	403	99.5062	51.2723	TRUE	4	6	2	404	317	712	0
Vagad_leaf2_4941	gi|21089391|gb|BQ401704.1|BQ401704	96.93	293	100.342	51.4938	TRUE	1	6	2	291	263	550	3e-130
Vagad_leaf2_4938	gi|13247789|gb|BF272368.2|BF272368	97.8	364	99.1826	41.7431	TRUE	2	6	2	365	378	21	1e-173
Vagad_leaf2_4937	gi|109867657|gb|DW496633.1|DW496633	94.68	263	99.6212	45.1115	TRUE	9	5	2	264	320	63	1e-101
Vagad_leaf2_4936	gi|72283016|gb|DT053767.1|DT053767	97.22	503	97.1042	91.4545	TRUE	2	12	16	518	17	507	0
Vagad_leaf2_4935	gi|109829101|gb|DW227695.1|DW227695	96.92	487	99.3878	56.4965	TRUE	7	8	2	488	680	202	0
Vagad_leaf2_4931	gi|13247741|gb|BF272073.2|BF272073	94.3	351	98.5955	40.2985	TRUE	14	6	6	356	190	534	3e-127
Vagad_leaf2_4929	gi|109838836|gb|DW237397.1|DW237397	98.01	452	99.5595	55.1893	TRUE	2	7	1	452	599	155	0
Vagad_leaf2_4928	gi|78329292|gb|DT549566.1|DT549566	95.63	435	99.5423	48.0663	TRUE	11	7	1	435	688	262	0
Vagad_leaf2_4927	gi|164240662|gb|EX164821.1|EX164821	98.08	417	98.5816	41.2871	TRUE	1	7	6	422	429	838	0
Vagad_leaf2_4924	gi|164288216|gb|ES825560.1|ES825560	96.88	352	98.5994	52.2255	TRUE	2	9	6	356	1	344	3e-152
Vagad_leaf2_4920	gi|48752134|gb|CO082653.1|CO082653	93.64	440	99.5475	55.2764	TRUE	19	8	1	440	758	328	3e-168
Vagad_leaf2_492	gi|11202034|gb|BF271039.1|BF271039	97.73	308	97.1609	53.9405	TRUE	2	4	10	317	340	38	2e-149
Vagad_leaf2_4919	gi|164291335|gb|ES799309.1|ES799309	97.21	287	98.6254	27.1523	TRUE	1	7	2	288	769	490	2e-125
Vagad_leaf2_4917	gi|109883763|gb|DW512733.1|DW512733	95.61	205	100.985	29.8399	TRUE	2	6	1	202	668	468	2e-77
Vagad_leaf2_4916	gi|72279686|gb|DT052157.1|DT052157	96.65	418	100	76	TRUE	3	10	1	417	6	413	0
Vagad_leaf2_4913	gi|21090665|gb|BQ402978.1|BQ402978	97.92	481	99.3802	71.5774	TRUE	2	8	2	482	585	113	0
Vagad_leaf2_4912	gi|109826471|gb|DW225184.1|DW225184	97.41	502	100.4	66.2269	TRUE	3	10	1	500	30	523	0
Vagad_leaf2_4911	gi|84172405|gb|DR461053.1|DR461053	94.52	456	100	75.8735	TRUE	17	8	1	456	133	580	0
Vagad_leaf2_4910	gi|84174532|gb|DR463180.1|DR463180	95.65	276	100.364	45.098	TRUE	6	6	1	274	199	470	8e-112
Vagad_leaf2_4906	gi|109829780|gb|DW228342.1|DW228342	98.01	403	99.5062	54.9046	TRUE	1	7	2	404	192	587	0
Vagad_leaf2_4900	gi|78323702|gb|DT543976.1|DT543976	97.56	574	99.6528	62.5954	TRUE	1	13	1	574	100	660	0
Vagad_leaf2_490	gi|164248729|gb|EV497307.1|EV497307	97.63	506	96.381	85.6176	TRUE	3	9	19	524	572	76	0
Vagad_leaf2_49	gi|73852187|gb|DT461207.1|DT461207	97.2	107	99.0741	12.6928	TRUE	1	2	1	106	105	210	2e-42
Vagad_leaf2_4898	gi|48798862|gb|CO100176.1|CO100176	95.58	430	96.4126	51.2515	TRUE	10	9	14	442	1	422	7e-166
Vagad_leaf2_4897	gi|48753728|gb|CO084247.1|CO084247	96.32	462	99.3548	55.5957	TRUE	10	7	2	463	666	212	0
Vagad_leaf2_4893	gi|164309603|gb|ES834420.1|ES834420	97.79	452	99.7792	37.2323	TRUE	2	8	1	452	332	775	0
Vagad_leaf2_4892	gi|164326636|gb|ES827034.1|ES827034	97.83	277	99.6403	36.3041	TRUE	0	6	1	277	738	468	1e-126
Vagad_leaf2_489	gi|164251329|gb|EX171972.1|EX171972	97.33	262	99.2424	45.2504	TRUE	1	6	3	263	452	196	2e-115
Vagad_leaf2_4888	gi|78342482|gb|DT562756.1|DT562756	97.73	616	99.6764	65.0475	TRUE	2	12	1	616	724	121	0
Vagad_leaf2_4887	gi|48795566|gb|CO096880.1|CO096880	93.82	275	100	39.0625	TRUE	10	7	2	275	301	33	7e-97
Vagad_leaf2_4884	gi|109839985|gb|DW238546.1|DW238546	97.13	418	98.1221	50.2404	TRUE	3	9	2	418	588	179	0
Vagad_leaf2_4881	gi|11208611|gb|BF277541.1|BF277541	98.15	270	99.631	37.8151	TRUE	0	5	2	271	276	12	3e-127
Vagad_leaf2_4878	gi|72274991|gb|DT049924.1|DT049924	97.39	306	100	55.6364	TRUE	2	6	1	304	22	323	3e-139
Vagad_leaf2_4874	gi|164368423|gb|ES802670.1|ES802670	97.5	400	98.2801	29.8507	TRUE	2	8	8	405	882	489	0
Vagad_leaf2_4871	gi|21101181|gb|BQ413494.1|BQ413494	98.38	494	96.2963	76.1171	TRUE	0	8	14	507	647	162	0
Vagad_leaf2_4869	gi|164240026|gb|ES843643.1|ES843643	97.7	261	99.6183	22.935	TRUE	0	6	1	261	660	406	3e-117
Vagad_leaf2_4867	gi|109834175|gb|DW232740.1|DW232740	97.03	438	99.5455	49.3243	TRUE	7	6	1	438	406	837	0
Vagad_leaf2_4863	gi|109826035|gb|DW224756.1|DW224756	97.89	285	99.6503	40.0844	TRUE	0	6	1	285	518	240	2e-131
Vagad_leaf2_4862	gi|164309735|gb|EV483657.1|EV483657	97.73	309	97.4763	44.3966	TRUE	1	6	1	308	324	627	6e-113
Vagad_leaf2_486	gi|48749073|gb|CO079592.1|CO079592	98.26	115	98.2906	13.1881	TRUE	0	2	1	115	185	297	1e-49
Vagad_leaf2_4854	gi|78336983|gb|DT557257.1|DT557257	97.48	436	99.5434	52.9126	TRUE	2	9	1	436	358	784	0
Vagad_leaf2_485	gi|48797714|gb|CO099028.1|CO099028	96.09	179	99.4444	25.035	TRUE	4	3	1	179	79	254	1e-60
Vagad_leaf2_4849	gi|5047307|gb|AI728455.1|AI728455	91.35	312	98.4227	48.2972	TRUE	20	7	5	316	430	126	5e-95
Vagad_leaf2_4846	gi|164319307|gb|ES807774.1|ES807774	97.54	284	99.6491	42.0741	TRUE	1	5	1	284	627	350	2e-131
Vagad_leaf2_4844	gi|84173720|gb|DR462368.1|DR462368	95.98	323	97.8788	41.8394	TRUE	2	9	2	324	475	164	2e-131
Vagad_leaf2_4842	gi|164346905|gb|EV494691.1|EV494691	97.23	289	99.3127	53.125	TRUE	3	5	1	289	532	249	5e-132
Vagad_leaf2_4841	gi|84168795|gb|DR457443.1|DR457443	96.8	281	100	50.3584	TRUE	3	6	2	280	229	505	2e-122
Vagad_leaf2_4840	gi|21096217|gb|BQ408530.1|BQ408530	97.89	380	98.1912	57.9268	TRUE	2	6	7	386	179	552	0
Vagad_leaf2_4839	gi|109875992|gb|DW504966.1|DW504966	92.83	293	100	41.5603	TRUE	9	9	1	293	686	406	1e-95
Vagad_leaf2_4838	gi|48748841|gb|CO079360.1|CO079360	97.06	647	100	76.6588	TRUE	6	13	2	647	767	133	0
Vagad_leaf2_4836	gi|48792424|gb|CO093738.1|CO093738	98.37	245	96.4567	33.288	TRUE	0	4	9	253	364	604	3e-117
Vagad_leaf2_4831	gi|73847928|gb|DT456948.1|DT456948	97.21	501	100	62.8607	TRUE	4	9	1	501	636	146	0
Vagad_leaf2_4828	gi|109826003|gb|DW224724.1|DW224724	97.48	317	97.2393	50	TRUE	3	5	9	325	341	30	1e-148
Vagad_leaf2_4823	gi|48750284|gb|CO080803.1|CO080803	95.05	525	98.8701	86.4909	TRUE	17	9	5	529	89	604	0
Vagad_leaf2_4822	gi|164284655|gb|ES832539.1|ES832539	93.99	233	97.4895	30.5774	TRUE	7	3	6	238	345	120	1e-91
Vagad_leaf2_4821	gi|73848648|gb|DT457668.1|DT457668	97.59	415	95.843	51.3614	TRUE	1	9	2	416	403	808	0
Vagad_leaf2_4814	gi|84171493|gb|DR460141.1|DR460141	97.44	430	96.6292	79.3358	TRUE	2	9	1	430	30	450	0
Vagad_leaf2_4813	gi|109883129|gb|DW512099.1|DW512099	96.51	258	99.6139	39.0909	TRUE	5	4	2	259	318	571	5e-113
Vagad_leaf2_4812	gi|48740468|gb|CO070987.1|CO070987	97.01	234	96.2963	26.8966	TRUE	4	3	9	242	312	542	7e-106
Vagad_leaf2_4811	gi|73863198|gb|DT465937.1|DT465937	96.23	292	97.6589	37.9714	TRUE	3	7	2	292	285	1	6e-113
Vagad_leaf2_4810	gi|109861647|gb|DW490624.1|DW490624	98.34	483	100	53.7264	TRUE	1	7	1	483	524	49	0
Vagad_leaf2_4808	gi|84174037|gb|DR462685.1|DR462685	98.02	253	97.6834	40.0951	TRUE	0	5	7	259	31	278	3e-117
Vagad_leaf2_4806	gi|21101954|gb|BQ414267.1|BQ414267	97.16	282	99.2958	58.3851	TRUE	3	5	3	284	201	477	3e-127
Vagad_leaf2_4800	gi|78333497|gb|DT553771.1|DT553771	98.38	433	99.0847	46.3102	TRUE	1	6	2	434	273	699	0
Vagad_leaf2_480	gi|73851267|gb|DT460287.1|DT460287	97.62	631	97.678	83.0263	TRUE	4	11	1	631	620	1	0
Vagad_leaf2_48	gi|109871431|gb|DW500407.1|DW500407	97.95	488	100	63.459	TRUE	3	7	1	488	658	178	0
Vagad_leaf2_4798	gi|48750966|gb|CO081485.1|CO081485	96.67	511	98.4586	64.1154	TRUE	9	8	8	518	650	148	0
Vagad_leaf2_4797	gi|5044950|gb|AI726098.1|AI726098	97.03	269	99.6296	40.8194	TRUE	1	6	1	269	205	466	9e-118
Vagad_leaf2_4796	gi|84175044|gb|DR463692.1|DR463692	98.17	382	99.2208	53.0556	TRUE	1	6	3	384	554	179	0
Vagad_leaf2_4794	gi|164266272|gb|ES812264.1|ES812264	98.36	428	98.1651	32.4242	TRUE	0	7	2	429	544	124	0
Vagad_leaf2_4793	gi|109875939|gb|DW504913.1|DW504913	95.27	423	99.7642	55.8785	TRUE	10	9	1	421	748	334	1e-173
Vagad_leaf2_4792	gi|164323909|gb|ES795035.1|ES795035	95.27	296	100	42.1053	TRUE	7	7	2	296	513	224	4e-117
Vagad_leaf2_4791	gi|73862740|gb|DT465479.1|DT465479	96.61	383	99.7396	44.7953	TRUE	0	13	1	383	483	852	2e-156
Vagad_leaf2_479	gi|73863397|gb|DT466136.1|DT466136	97.89	426	99.0698	54.6154	TRUE	2	6	1	426	102	520	0
Vagad_leaf2_4783	gi|72272620|gb|DT048743.1|DT048743	98.03	254	99.6078	46.1818	TRUE	1	4	1	254	274	523	3e-120
Vagad_leaf2_4779	gi|164332033|gb|ES795814.1|ES795814	98.1	315	99.6835	23.4899	TRUE	1	5	1	315	406	715	1e-151
Vagad_leaf2_4777	gi|78332711|gb|DT552985.1|DT552985	97.9	429	99.7674	48.6395	TRUE	1	8	1	429	451	871	0
Vagad_leaf2_4775	gi|164240021|gb|ES843638.1|ES843638	98.28	290	100	28.0736	TRUE	1	4	1	290	448	733	1e-141
Vagad_leaf2_4772	gi|48744871|gb|CO075390.1|CO075390	96.88	417	99.5227	56.1238	TRUE	6	7	1	417	500	91	0
Vagad_leaf2_4770	gi|48820110|gb|CO121423.1|CO121423	92.86	392	99.7455	52.6882	TRUE	19	8	1	391	4	387	4e-139
Vagad_leaf2_4768	gi|164297835|gb|ES818600.1|ES818600	98.42	380	99.7375	29.6181	TRUE	0	6	1	380	256	629	0
Vagad_leaf2_4765	gi|48790961|gb|CO092275.1|CO092275	95.89	341	99.4169	38.1006	TRUE	5	9	1	341	419	88	1e-138
Vagad_leaf2_4759	gi|109839441|gb|DW238002.1|DW238002	97.34	376	99.2084	42.9224	TRUE	0	10	2	377	350	715	1e-166
Vagad_leaf2_4758	gi|73860380|gb|DT463119.1|DT463119	97.7	348	99.7135	43.0161	TRUE	2	6	1	348	700	359	3e-164
Vagad_leaf2_4757	gi|109879583|gb|DW508553.1|DW508553	96.62	266	99.2537	44.5561	TRUE	2	5	1	266	592	334	1e-116
Vagad_leaf2_4756	gi|21090194|gb|BQ402507.1|BQ402507	97.82	413	99.5181	64.031	TRUE	1	8	2	414	465	61	0
Vagad_leaf2_4754	gi|109871701|gb|DW500677.1|DW500677	97.38	573	100	80.5907	TRUE	5	10	1	573	12	574	0
Vagad_leaf2_4752	gi|73848418|gb|DT457438.1|DT457438	95.55	337	95.7386	57.022	TRUE	7	8	18	351	548	217	9e-137
Vagad_leaf2_4751	gi|78341198|gb|DT561472.1|DT561472	97.96	393	98.9924	40.2252	TRUE	0	8	1	393	647	263	0
Vagad_leaf2_4750	gi|73847505|gb|DT456525.1|DT456525	97.98	346	99.4253	56.6285	TRUE	0	7	2	347	72	410	5e-163
Vagad_leaf2_4745	gi|78353641|gb|DT573915.1|DT573915	97.58	330	99.3976	38.5514	TRUE	3	5	2	331	423	747	2e-156
Vagad_leaf2_4744	gi|73848628|gb|DT457648.1|DT457648	96.28	457	99.7817	51.6384	TRUE	10	7	1	457	124	573	0
Vagad_leaf2_4743	gi|48776634|gb|CO086000.1|CO086000	97.42	426	98.6111	49.1917	TRUE	4	7	2	427	826	408	0
Vagad_leaf2_4742	gi|109855552|gb|DW484531.1|DW484531	98.07	414	99.759	80.5447	TRUE	2	6	1	414	481	74	0
Vagad_leaf2_4741	gi|13354318|gb|BG444666.1|BG444666	96.6	294	100.341	33.5234	TRUE	1	9	2	293	429	715	2e-118
Vagad_leaf2_4739	gi|109855320|gb|DW484299.1|DW484299	97.64	423	99.7642	59.915	TRUE	2	8	1	423	622	208	0
Vagad_leaf2_4737	gi|164347223|gb|EV490569.1|EV490569	97.51	361	95.756	55.2833	TRUE	3	6	16	376	574	220	4e-170
Vagad_leaf2_4735	gi|164355551|gb|ES790641.1|ES790641	96.6	588	99.3243	45.1266	TRUE	10	10	3	590	242	819	0
Vagad_leaf2_4730	gi|21097942|gb|BQ410255.1|BQ410255	96.98	430	99.537	63.7037	TRUE	3	10	1	430	60	479	1e-164
Vagad_leaf2_473	gi|109891222|gb|DW520185.1|DW520185	97.92	722	97.9647	96.0106	TRUE	3	12	11	732	752	43	0
Vagad_leaf2_4727	gi|109877038|gb|DW506012.1|DW506012	94.34	318	96.9512	49.61	TRUE	12	6	2	319	312	623	2e-122
Vagad_leaf2_4726	gi|109830723|gb|DW229282.1|DW229282	97.24	290	99.6564	44.14	TRUE	3	5	1	290	600	316	5e-132
Vagad_leaf2_4719	gi|21091525|gb|BQ403838.1|BQ403838	97.8	410	96.9267	60.9212	TRUE	0	9	2	411	401	1	0
Vagad_leaf2_4714	gi|48789431|gb|CO090745.1|CO090745	97.56	615	100	67.5082	TRUE	2	13	2	615	798	196	0
Vagad_leaf2_4713	gi|109870956|gb|DW499932.1|DW499932	96.21	343	99.4203	46.6033	TRUE	4	8	2	344	186	519	4e-145
Vagad_leaf2_4712	gi|164333179|gb|ES797875.1|ES797875	97.93	290	100	23.4628	TRUE	0	6	1	289	689	405	2e-134
Vagad_leaf2_471	gi|73851609|gb|DT460629.1|DT460629	96.67	270	99.2647	52.9412	TRUE	4	5	1	270	507	243	8e-106
Vagad_leaf2_4708	gi|164270383|gb|ES827954.1|ES827954	97.87	282	99.2958	23.6577	TRUE	1	5	1	282	771	495	1e-132
Vagad_leaf2_4707	gi|164304805|gb|ES837198.1|ES837198	98.01	452	99.1228	52.9274	TRUE	1	8	1	452	110	553	0
Vagad_leaf2_4706	gi|48779443|gb|CO088809.1|CO088809	96.89	643	99.6899	80.5764	TRUE	8	12	1	643	694	64	0
Vagad_leaf2_4701	gi|109831134|gb|DW231409.1|DW231409	97.79	544	96.1131	75.4508	TRUE	3	9	1	543	536	1	0
Vagad_leaf2_47	gi|21098622|gb|BQ410935.1|BQ410935	98.55	275	99.278	42.9017	TRUE	0	4	1	275	23	293	5e-135
Vagad_leaf2_4699	gi|109833290|gb|DW231855.1|DW231855	97.66	555	98.9305	80.786	TRUE	4	9	7	561	643	98	0
Vagad_leaf2_4697	gi|164260269|gb|ES804376.1|ES804376	96.84	729	100	59.3648	TRUE	6	17	1	728	736	24	0
Vagad_leaf2_4694	gi|48741170|gb|CO071689.1|CO071689	95.31	256	98.8417	31.5271	TRUE	2	10	3	258	441	196	2e-90
Vagad_leaf2_4693	gi|164304713|gb|ES815619.1|ES815619	96.88	288	100	23.4719	TRUE	3	6	1	287	349	631	1e-113
Vagad_leaf2_4692	gi|73849498|gb|DT458518.1|DT458518	98.23	282	99.6466	31.6854	TRUE	0	5	1	282	44	320	2e-134
Vagad_leaf2_4690	gi|73851199|gb|DT460219.1|DT460219	97.64	254	99.6078	37.4631	TRUE	1	5	1	254	326	574	2e-115
Vagad_leaf2_4688	gi|84149416|gb|DN780716.1|DN780716	98.22	562	99.469	68.7882	TRUE	1	9	2	563	223	775	0
Vagad_leaf2_4687	gi|164256621|gb|ES819745.1|ES819745	96.85	286	99.6516	35.1351	TRUE	1	8	1	286	437	160	4e-120
Vagad_leaf2_4686	gi|164364536|gb|ES838258.1|ES838258	94.63	242	98.374	25.7447	TRUE	8	5	4	244	195	432	1e-91
Vagad_leaf2_4683	gi|48828347|gb|CO126737.1|CO126737	96.07	458	99.7821	55.314	TRUE	11	7	1	458	810	360	0
Vagad_leaf2_4680	gi|84172328|gb|DR460976.1|DR460976	96.96	460	99.5671	91.2698	TRUE	6	8	1	460	491	40	0
Vagad_leaf2_4679	gi|78344744|gb|DT565018.1|DT565018	98.28	232	99.5708	25.9508	TRUE	1	3	1	232	101	329	7e-112
Vagad_leaf2_4678	gi|48878735|gb|CO129757.1|CO129757	96.11	386	98.2188	43.3708	TRUE	5	8	2	387	600	225	2e-166
Vagad_leaf2_4671	gi|109890555|gb|DW519519.1|DW519519	98.26	288	99.654	50	TRUE	0	5	1	288	51	333	5e-138
Vagad_leaf2_4669	gi|164366006|gb|ES828429.1|ES828429	97.18	639	99.688	53.5176	TRUE	8	10	1	639	89	717	0
Vagad_leaf2_4661	gi|13244169|gb|BE054560.2|BE054560	98.52	270	99.631	38.6266	TRUE	0	4	1	270	401	136	4e-132
Vagad_leaf2_4660	gi|164289663|gb|ES794884.1|ES794884	97.44	390	99.7442	53.8674	TRUE	4	6	1	390	285	668	0
Vagad_leaf2_4658	gi|84166810|gb|DR455458.1|DR455458	98.61	216	98.6301	30.9456	TRUE	0	3	4	219	129	341	9e-105
Vagad_leaf2_4657	gi|164279973|gb|ES796166.1|ES796166	97.67	472	98.7448	38.4052	TRUE	0	10	5	476	642	182	0
Vagad_leaf2_4653	gi|21095250|gb|BQ407563.1|BQ407563	97.68	474	99.3711	71.9272	TRUE	0	11	3	476	169	631	0
Vagad_leaf2_4647	gi|78324901|gb|DT545175.1|DT545175	98.23	283	99.6479	32.5662	TRUE	0	5	2	284	401	124	5e-135
Vagad_leaf2_4646	gi|84149776|gb|DN781076.1|DN781076	96.45	310	99.0415	40.6291	TRUE	2	8	2	311	481	181	8e-131
Vagad_leaf2_4644	gi|164262382|gb|ES829144.1|ES829144	98.35	243	96.8127	37.7329	TRUE	1	3	1	243	495	256	2e-118
Vagad_leaf2_4642	gi|109832912|gb|DW231477.1|DW231477	97.97	344	99.1354	43.9336	TRUE	1	6	2	345	411	748	3e-164
Vagad_leaf2_4640	gi|73860973|gb|DT463712.1|DT463712	97.98	347	95.8564	42.2655	TRUE	2	5	1	347	380	721	2e-168
Vagad_leaf2_4636	gi|109839945|gb|DW238506.1|DW238506	98.36	487	100	72.0414	TRUE	1	7	1	487	165	644	0
Vagad_leaf2_4635	gi|109876648|gb|DW505622.1|DW505622	98.14	377	99.4723	65.4514	TRUE	1	6	2	378	430	60	0
Vagad_leaf2_4634	gi|73859729|gb|DT462468.1|DT462468	95.14	247	97.6285	32.1196	TRUE	6	5	2	248	283	523	2e-97
Vagad_leaf2_463	gi|164270590|gb|ES852046.1|ES852046	98.24	341	99.4169	44.5752	TRUE	1	5	1	341	475	140	1e-154
Vagad_leaf2_4625	gi|18099227|gb|BM358481.1|BM358481	98.21	336	99.7033	51.772	TRUE	1	5	1	336	337	7	3e-164
Vagad_leaf2_4622	gi|109857146|gb|DW486125.1|DW486125	97.61	335	96.8208	45.0269	TRUE	1	7	5	339	698	371	5e-154
Vagad_leaf2_462	gi|109885977|gb|DW514947.1|DW514947	97.1	587	99.6604	87.3512	TRUE	5	11	1	587	5	579	0
Vagad_leaf2_4614	gi|73861765|gb|DT464504.1|DT464504	98.46	259	99.6154	31.318	TRUE	0	4	2	260	260	514	1e-125
Vagad_leaf2_4611	gi|73860617|gb|DT463356.1|DT463356	97.81	319	96.6667	41.3212	TRUE	2	5	11	329	503	190	1e-151
Vagad_leaf2_4599	gi|164362759|gb|ES850345.1|ES850345	97.78	405	99.5086	59.4714	TRUE	0	9	2	406	603	208	0
Vagad_leaf2_4598	gi|48744208|gb|CO074727.1|CO074727	97.81	274	100	35.7702	TRUE	2	4	2	274	376	106	1e-116
Vagad_leaf2_4595	gi|84153703|gb|DN803058.1|DN803058	97.68	431	99.7685	79.2279	TRUE	2	8	1	431	32	454	0
Vagad_leaf2_4594	gi|84164834|gb|DR453482.1|DR453482	96.34	355	99.7191	50.4261	TRUE	2	10	1	355	435	92	2e-147
Vagad_leaf2_4593	gi|164296504|gb|ES818561.1|ES818561	96.77	279	96.5398	21.9512	TRUE	3	5	8	286	705	977	9e-115
Vagad_leaf2_459	gi|109872922|gb|DW501897.1|DW501897	97.78	630	99.6835	96.0366	TRUE	3	11	3	632	3	621	0
Vagad_leaf2_4589	gi|164295970|gb|EX171014.1|EX171014	96.58	380	96.4467	62.2951	TRUE	3	10	1	380	144	513	9e-162
Vagad_leaf2_4584	gi|72271444|gb|DT048161.1|DT048161	97.49	319	98.4568	58	TRUE	2	6	1	319	13	325	6e-147
Vagad_leaf2_4582	gi|48798786|gb|CO100100.1|CO100100	97.16	423	99.2958	51.0253	TRUE	6	6	1	423	394	810	0
Vagad_leaf2_4581	gi|164247154|gb|ES814223.1|ES814223	98.01	301	99.0132	23.6635	TRUE	1	5	3	303	526	231	2e-143
Vagad_leaf2_458	gi|21098591|gb|BQ410904.1|BQ410904	98.54	411	99.7573	64.4201	TRUE	0	6	1	411	456	52	0
Vagad_leaf2_4577	gi|164329510|gb|ES813255.1|ES813255	94.8	269	96.0714	29.9221	TRUE	5	9	1	267	877	616	1e-95
Vagad_leaf2_4575	gi|72272620|gb|DT048743.1|DT048743	97.79	181	100	32.9091	TRUE	1	3	1	181	83	260	1e-81
Vagad_leaf2_4574	gi|78334849|gb|DT555123.1|DT555123	93.21	280	99.6441	34.0633	TRUE	12	7	1	280	761	489	4e-95
Vagad_leaf2_4572	gi|72274170|gb|DT049522.1|DT049522	94.95	277	100.727	50.3636	TRUE	6	8	1	274	460	189	2e-103
Vagad_leaf2_4571	gi|73851086|gb|DT460106.1|DT460106	98.64	294	99.661	49.4118	TRUE	0	4	1	294	426	137	2e-146
Vagad_leaf2_4570	gi|31072800|gb|CA993079.1|CA993079	97.3	407	100	49.4532	TRUE	2	8	1	405	159	558	0
Vagad_leaf2_4565	gi|21097232|gb|BQ409545.1|BQ409545	98.37	307	100	45.6166	TRUE	0	5	1	307	31	332	8e-137
Vagad_leaf2_4561	gi|164271936|gb|ES821972.1|ES821972	95.35	258	98.4733	31.4634	TRUE	5	7	5	261	351	100	1e-98
Vagad_leaf2_4560	gi|48798267|gb|CO099581.1|CO099581	97.27	586	99.4907	80.6052	TRUE	7	9	3	588	602	26	0
Vagad_leaf2_4557	gi|164368590|gb|ES837432.1|ES837432	96.56	320	99.0712	33.4029	TRUE	5	6	2	321	164	477	2e-140
Vagad_leaf2_4556	gi|164318510|gb|EV492068.1|EV492068	97.44	351	100	56.7961	TRUE	1	7	1	351	488	146	8e-162
Vagad_leaf2_4555	gi|78323290|gb|DT543564.1|DT543564	96.09	281	99.6454	40.3736	TRUE	6	5	1	281	413	688	2e-119
Vagad_leaf2_4552	gi|109832958|gb|DW231523.1|DW231523	97.82	229	99.5652	33.627	TRUE	2	3	1	229	237	462	3e-108
Vagad_leaf2_4551	gi|164293580|gb|ES818233.1|ES818233	97.95	488	99.5918	54.343	TRUE	1	9	1	488	260	738	0
Vagad_leaf2_4550	gi|78334798|gb|DT555072.1|DT555072	88.5	461	100	56.7036	TRUE	44	9	1	461	306	757	2e-117
Vagad_leaf2_455	gi|78341299|gb|DT561573.1|DT561573	97.78	810	99.1432	80.3571	TRUE	3	15	1	810	214	1008	0
Vagad_leaf2_4548	gi|164326053|gb|ES791103.1|ES791103	96.71	425	100.473	49.0196	TRUE	3	10	1	422	334	750	0
Vagad_leaf2_4546	gi|109825565|gb|DW224291.1|DW224291	97.83	461	99.568	53.1719	TRUE	1	9	1	461	82	533	0
Vagad_leaf2_4545	gi|73863278|gb|DT466017.1|DT466017	97.28	257	98.8462	31.3415	TRUE	0	7	1	257	125	374	5e-110
Vagad_leaf2_4544	gi|82755333|gb|DV848895.1|DV848895	94.51	273	99.635	43.4022	TRUE	10	5	1	273	223	490	3e-93
Vagad_leaf2_4543	gi|109876427|gb|DW505401.1|DW505401	93.26	282	100	33.0986	TRUE	4	11	1	282	821	555	1e-89
Vagad_leaf2_4542	gi|73846976|gb|DT455996.1|DT455996	98.25	400	99.2556	74.7664	TRUE	1	6	3	402	73	466	0
Vagad_leaf2_4541	gi|164367269|gb|ES791195.1|ES791195	97.36	493	98.996	66.8022	TRUE	7	6	1	493	228	714	0
Vagad_leaf2_4539	gi|5044388|gb|AI725456.1|AI725456	98.04	255	99.6094	43.2203	TRUE	0	5	2	256	341	92	2e-118
Vagad_leaf2_4532	gi|164295639|gb|ES818524.1|ES818524	97.37	495	99.7984	50.6135	TRUE	5	8	1	495	88	574	0
Vagad_leaf2_4530	gi|164344626|gb|EV482959.1|EV482959	97.81	137	99.2754	31.0658	TRUE	0	3	1	137	376	243	8e-58
Vagad_leaf2_453	gi|109874534|gb|DW503508.1|DW503508	97.24	181	99.4505	31.3692	TRUE	0	5	1	181	341	516	2e-74
Vagad_leaf2_4529	gi|84155327|gb|DN804682.1|DN804682	93.75	272	100.741	48.4848	TRUE	9	7	1	269	235	501	4e-98
Vagad_leaf2_4527	gi|78347607|gb|DT567881.1|DT567881	95.68	417	99.2857	44.9838	TRUE	10	8	1	416	134	543	1e-176
Vagad_leaf2_4523	gi|48798526|gb|CO099840.1|CO099840	91.2	250	99.6016	36.6032	TRUE	18	4	1	250	32	277	8e-78
Vagad_leaf2_4520	gi|109868538|gb|DW497514.1|DW497514	94.5	291	101.042	46.7095	TRUE	4	8	1	287	619	337	2e-109
Vagad_leaf2_4512	gi|164317151|gb|ES792236.1|ES792236	96.06	432	99.5392	33.3076	TRUE	1	8	2	433	807	392	0
Vagad_leaf2_4511	gi|164299255|gb|EV489611.1|EV489611	92.47	186	99.4652	38.1148	TRUE	5	5	1	186	67	243	5e-38
Vagad_leaf2_4509	gi|78332097|gb|DT552371.1|DT552371	96.25	534	100.188	66.0074	TRUE	10	10	1	533	92	616	0
Vagad_leaf2_4508	gi|48794857|gb|CO096171.1|CO096171	96.97	495	100.202	59.8549	TRUE	6	9	1	494	149	635	0
Vagad_leaf2_4505	gi|164282378|gb|ES811130.1|ES811130	97.27	330	99.6979	44.5344	TRUE	2	7	1	330	511	189	1e-148
Vagad_leaf2_4504	gi|109890845|gb|DW519809.1|DW519809	95.54	336	99.7033	74.833	TRUE	8	7	1	336	74	402	6e-138
Vagad_leaf2_4500	gi|84169004|gb|DR457652.1|DR457652	96.13	413	99.7585	62.9573	TRUE	10	6	1	413	221	627	0
Vagad_leaf2_4496	gi|21096871|gb|BQ409184.1|BQ409184	98.34	302	99.67	47.2613	TRUE	0	5	1	302	114	410	2e-146
Vagad_leaf2_4495	gi|3326452|gb|AI055338.1|AI055338	97.44	273	100	41.9355	TRUE	2	5	1	272	321	53	2e-124
Vagad_leaf2_4494	gi|164251877|gb|ES849561.1|ES849561	98.51	134	98.5294	18.9266	TRUE	0	2	2	135	498	629	8e-61
Vagad_leaf2_4492	gi|164239542|gb|ES799088.1|ES799088	97.06	272	97.1429	21.5873	TRUE	4	4	8	279	541	808	1e-123
Vagad_leaf2_449	gi|31072809|gb|CA993088.1|CA993088	94.72	265	99.2509	49.4403	TRUE	3	8	1	265	460	207	4e-98
Vagad_leaf2_4487	gi|109847807|gb|DW476787.1|DW476787	98.07	414	99.5192	50.0605	TRUE	0	8	2	415	151	556	0
Vagad_leaf2_4486	gi|164336447|gb|ES806252.1|ES806252	96.36	357	99.1667	40.2027	TRUE	3	8	1	357	845	499	7e-144
Vagad_leaf2_4483	gi|73847570|gb|DT456590.1|DT456590	97.78	405	99.7537	48.0998	TRUE	2	7	1	405	256	653	0
Vagad_leaf2_4482	gi|48802675|gb|CO103989.1|CO103989	97.6	334	99.4048	39.2941	TRUE	3	5	1	334	774	446	3e-158
Vagad_leaf2_4475	gi|164297748|gb|ES809301.1|ES809301	96.79	468	99.7868	50.2146	TRUE	5	8	1	465	401	861	0
Vagad_leaf2_4474	gi|164320366|gb|ES816842.1|ES816842	94.53	603	99.0148	72.8261	TRUE	13	12	1	601	215	799	0
Vagad_leaf2_4472	gi|78348839|gb|DT569113.1|DT569113	98.13	268	99.6283	33.0049	TRUE	0	5	1	268	455	193	4e-126
Vagad_leaf2_4471	gi|5044951|gb|AI726099.1|AI726099	97.53	364	99.4536	61.5905	TRUE	1	7	2	365	565	210	1e-169
Vagad_leaf2_447	gi|48743896|gb|CO074415.1|CO074415	97.54	407	99.511	47.8824	TRUE	4	6	2	408	335	735	0
Vagad_leaf2_4469	gi|164296809|gb|EX170470.1|EX170470	96.35	329	99.3958	33.7782	TRUE	6	6	1	329	224	546	2e-143
Vagad_leaf2_4466	gi|48822401|gb|CO123714.1|CO123714	94.27	663	95.8092	91.8283	TRUE	24	14	1	661	68	718	0
Vagad_leaf2_4458	gi|164365296|gb|ES795484.1|ES795484	97.61	418	99.2874	60.5797	TRUE	1	9	3	420	23	431	0
Vagad_leaf2_4457	gi|73860475|gb|DT463214.1|DT463214	98.04	663	100	86.2159	TRUE	3	10	1	663	654	2	0
Vagad_leaf2_4456	gi|109860759|gb|DW489738.1|DW489738	97.09	275	99.6377	31.9396	TRUE	1	7	1	275	61	328	2e-118
Vagad_leaf2_4452	gi|164302639|gb|ES824092.1|ES824092	97.89	427	99.5338	48.8558	TRUE	0	9	1	427	97	514	0
Vagad_leaf2_4450	gi|109891379|gb|DW520342.1|DW520342	96.35	384	96.9697	41.9672	TRUE	7	7	1	383	378	1	6e-169
Vagad_leaf2_445	gi|164317268|gb|ES807715.1|ES807715	98.39	623	98.4202	44.0906	TRUE	0	10	2	624	646	34	0
Vagad_leaf2_4449	gi|109829751|gb|DW228313.1|DW228313	98.23	395	98.5037	61.6225	TRUE	0	7	5	399	632	245	1e-179
Vagad_leaf2_4448	gi|109827391|gb|DW226079.1|DW226079	97.77	314	100	53.2203	TRUE	2	5	1	314	354	46	2e-149
Vagad_leaf2_4446	gi|164285255|gb|EV483583.1|EV483583	97.07	376	97.6623	54.6512	TRUE	1	10	8	383	91	456	4e-164
Vagad_leaf2_4445	gi|164350507|gb|ES791610.1|ES791610	97.5	400	99.7506	55.2486	TRUE	3	7	2	401	119	511	0
Vagad_leaf2_4444	gi|109880515|gb|DW509485.1|DW509485	96.8	438	99.095	65.7658	TRUE	4	8	5	442	666	239	0
Vagad_leaf2_4443	gi|48807751|gb|CO109065.1|CO109065	95.77	378	98.9529	55.3441	TRUE	9	7	2	379	611	241	5e-148
Vagad_leaf2_4442	gi|84145628|gb|DN759870.1|DN759870	97.48	357	99.4429	69.0522	TRUE	2	7	1	357	441	92	5e-154
Vagad_leaf2_4441	gi|109878544|gb|DW507514.1|DW507514	96.65	358	99.4444	65.8088	TRUE	6	6	1	358	535	184	1e-160
Vagad_leaf2_4440	gi|164273781|gb|EV496852.1|EV496852	97.55	327	98.1982	40.5707	TRUE	2	6	1	326	216	537	3e-152
Vagad_leaf2_4439	gi|21103173|gb|BQ415486.1|BQ415486	96.45	169	98.2558	26.3651	TRUE	2	4	3	171	233	69	3e-67
Vagad_leaf2_4438	gi|48778286|gb|CO087652.1|CO087652	91.61	429	99.536	68.5304	TRUE	28	8	2	430	448	28	5e-142
Vagad_leaf2_4437	gi|109823252|gb|DW008119.1|DW008119	97.41	386	97.4747	56.6814	TRUE	3	7	2	387	253	631	1e-179
Vagad_leaf2_4436	gi|13355139|gb|BG445571.1|BG445571	97.12	347	99.7126	38.7709	TRUE	1	9	1	347	215	552	3e-152
Vagad_leaf2_4434	gi|78333725|gb|DT553999.1|DT553999	98.35	243	99.1837	24.6201	TRUE	0	4	1	243	980	742	5e-116
Vagad_leaf2_4433	gi|109843134|gb|DW241692.1|DW241692	97.74	487	99.3878	66.3488	TRUE	3	8	1	487	607	129	0
Vagad_leaf2_4432	gi|164254758|gb|ES830212.1|ES830212	97.7	522	99.6183	61.3396	TRUE	1	11	1	522	694	184	0
Vagad_leaf2_4429	gi|164361165|gb|ES840711.1|ES840711	98.23	282	99.6466	32.526	TRUE	1	4	2	283	756	479	7e-137
Vagad_leaf2_4426	gi|48798949|gb|CO100263.1|CO100263	96.51	773	95.7869	87.1477	TRUE	14	13	1	773	128	887	0
Vagad_leaf2_4425	gi|73851745|gb|DT460765.1|DT460765	98.09	418	100	50	TRUE	1	7	1	418	164	574	0
Vagad_leaf2_4424	gi|164283279|gb|EV499204.1|EV499204	98.36	244	98.7854	40.871	TRUE	0	4	4	247	148	387	1e-116
Vagad_leaf2_4421	gi|78334450|gb|DT554724.1|DT554724	96.84	411	99.7573	46.8643	TRUE	6	7	1	411	294	697	0
Vagad_leaf2_442	gi|164314174|gb|ES828125.1|ES828125	97.27	659	100	47.5126	TRUE	5	11	1	659	749	104	0
Vagad_leaf2_4419	gi|164348205|gb|ES822779.1|ES822779	96.69	362	100.277	53.3137	TRUE	5	6	1	361	300	655	1e-163
Vagad_leaf2_4417	gi|73862921|gb|DT465660.1|DT465660	95.86	555	100	68.2657	TRUE	12	11	1	554	45	589	0
Vagad_leaf2_4414	gi|109864733|gb|DW493709.1|DW493709	94.81	270	98.5401	30.6122	TRUE	2	10	1	270	622	365	1e-95
Vagad_leaf2_4413	gi|78335841|gb|DT556115.1|DT556115	97.27	439	99.3213	48.6157	TRUE	5	7	1	439	38	469	0
Vagad_leaf2_4411	gi|109885693|gb|DW514663.1|DW514663	95.45	308	96.5517	42.2497	TRUE	9	5	8	315	340	642	2e-128
Vagad_leaf2_4407	gi|164280285|gb|ES832311.1|ES832311	97.52	404	100.248	31.761	TRUE	3	7	1	403	510	113	0
Vagad_leaf2_4406	gi|78345682|gb|DT565956.1|DT565956	98.14	431	99.0805	46.645	TRUE	2	6	1	431	785	361	0
Vagad_leaf2_4403	gi|78323442|gb|DT543716.1|DT543716	97.65	255	99.6094	28.9773	TRUE	1	5	1	255	716	467	5e-116
Vagad_leaf2_4398	gi|48792256|gb|CO093570.1|CO093570	96	75	98.6842	8.97129	TRUE	2	1	1	75	487	414	7e-26
Vagad_leaf2_4398	gi|48792256|gb|CO093570.1|CO093570	94.67	75	98.6842	8.97129	TRUE	3	1	1	75	409	336	2e-23
Vagad_leaf2_4397	gi|78335252|gb|DT555526.1|DT555526	96.66	748	99.8665	79.1534	TRUE	12	13	1	748	130	864	0
Vagad_leaf2_4395	gi|164363524|gb|ES820477.1|ES820477	98.72	234	99.5745	18.0695	TRUE	0	3	2	235	649	419	2e-115
Vagad_leaf2_4393	gi|109881641|gb|DW510611.1|DW510611	97.47	277	99.6403	51.2963	TRUE	2	5	1	277	61	332	1e-126
Vagad_leaf2_4389	gi|164258393|gb|ES807151.1|ES807151	96.91	356	99.4413	26.9493	TRUE	5	6	2	357	631	282	8e-162
Vagad_leaf2_4388	gi|73859686|gb|DT462425.1|DT462425	98.24	341	99.7076	65.2008	TRUE	1	5	1	341	498	163	3e-167
Vagad_leaf2_4387	gi|109869185|gb|DW498161.1|DW498161	97.55	489	97.6048	69.3617	TRUE	2	10	9	496	1	480	0
Vagad_leaf2_4386	gi|164268268|gb|ES813590.1|ES813590	97.17	247	98.8	25.0761	TRUE	0	6	1	247	311	72	4e-107
Vagad_leaf2_4385	gi|73850704|gb|DT459724.1|DT459724	97.99	348	99.7135	45.1948	TRUE	2	5	1	348	347	689	4e-170
Vagad_leaf2_4384	gi|164271786|gb|ES806762.1|ES806762	97.12	243	97.2	18.8518	TRUE	4	3	1	243	557	796	3e-111
Vagad_leaf2_4376	gi|48745883|gb|CO076402.1|CO076402	97.33	712	96.477	81.0011	TRUE	6	13	1	712	148	846	0
Vagad_leaf2_4375	gi|48751893|gb|CO082412.1|CO082412	94.74	399	99.0074	58.8496	TRUE	13	8	3	401	542	152	9e-159
Vagad_leaf2_4374	gi|78341095|gb|DT561369.1|DT561369	97.48	397	99.7487	43.2462	TRUE	3	7	1	397	520	131	0
Vagad_leaf2_4373	gi|164297385|gb|ES817287.1|ES817287	93.91	460	99.7831	36.6534	TRUE	20	8	1	460	554	103	5e-179
Vagad_leaf2_4368	gi|164250403|gb|ES823437.1|ES823437	98.1	421	96.5596	59.3794	TRUE	0	8	2	422	653	241	0
Vagad_leaf2_4367	gi|78327107|gb|DT547381.1|DT547381	96.84	253	99.6063	36.3506	TRUE	1	7	1	253	392	637	3e-105
Vagad_leaf2_4360	gi|109883021|gb|DW511991.1|DW511991	98.38	247	96.4844	51.3514	TRUE	0	4	2	248	229	471	2e-118
Vagad_leaf2_4347	gi|109888640|gb|DW517609.1|DW517609	97.45	509	99.4141	67.7763	TRUE	5	8	1	509	231	731	0
Vagad_leaf2_4345	gi|48743992|gb|CO074511.1|CO074511	97.08	240	99.5851	27.46	TRUE	2	5	1	240	624	390	1e-104
Vagad_leaf2_4344	gi|13248183|gb|BF274549.2|BF274549	94.87	312	100.971	36.3213	TRUE	4	5	1	304	27	334	1e-117
Vagad_leaf2_4341	gi|109829348|gb|DW227934.1|DW227934	98.16	272	99.6337	37.1078	TRUE	0	5	1	272	406	140	2e-128
Vagad_leaf2_434	gi|109886596|gb|DW515566.1|DW515566	91.7	265	99.2509	43.8017	TRUE	14	8	1	265	596	340	3e-77
Vagad_leaf2_4339	gi|164344116|gb|ES843923.1|ES843923	97.98	347	95.8564	31.6895	TRUE	1	6	15	361	258	598	6e-166
Vagad_leaf2_4336	gi|73850355|gb|DT459375.1|DT459375	98.31	415	100	52.0703	TRUE	0	7	1	415	608	201	0
Vagad_leaf2_4335	gi|48742399|gb|CO072918.1|CO072918	95.64	574	98.4563	68.7425	TRUE	15	10	9	582	99	662	0
Vagad_leaf2_4334	gi|48780206|gb|CO089572.1|CO089572	97.73	441	97.7827	53.0686	TRUE	3	7	10	450	785	352	0
Vagad_leaf2_4330	gi|5047933|gb|AI729081.1|AI729081	94.1	288	99.654	46.1538	TRUE	4	10	1	288	125	399	3e-99
Vagad_leaf2_4329	gi|21100456|gb|BQ412769.1|BQ412769	96.85	286	100.704	41.2698	TRUE	1	6	2	284	446	166	4e-126
Vagad_leaf2_4327	gi|164317329|gb|ES818305.1|ES818305	98.55	276	99.639	31.1512	TRUE	0	4	1	276	507	778	1e-135
Vagad_leaf2_4321	gi|31072985|gb|CA993264.1|CA993264	97.18	248	99.2	46.0967	TRUE	3	4	2	249	248	5	2e-112
Vagad_leaf2_4320	gi|13243838|gb|BE053498.2|BE053498	96.65	269	98.8971	39.8519	TRUE	0	9	5	272	133	393	1e-107
Vagad_leaf2_4319	gi|164270335|gb|ES818516.1|ES818516	97.94	243	96.4286	30.0371	TRUE	2	3	1	243	290	529	5e-116
Vagad_leaf2_4316	gi|109876823|gb|DW505797.1|DW505797	97.63	379	96.6837	59.1264	TRUE	3	6	2	380	391	19	5e-157
Vagad_leaf2_4314	gi|84149020|gb|DN780320.1|DN780320	90.79	76	98.7013	10.9195	TRUE	5	2	1	76	19	92	4e-15
Vagad_leaf2_4307	gi|48804748|gb|CO106062.1|CO106062	97.35	264	99.2481	37.2881	TRUE	3	4	2	265	280	539	2e-121
Vagad_leaf2_4305	gi|78336733|gb|DT557007.1|DT557007	97.81	228	99.5633	23.3367	TRUE	1	4	2	229	152	375	1e-104
Vagad_leaf2_4302	gi|84169913|gb|DR458561.1|DR458561	96.8	250	99.6016	53.8793	TRUE	4	4	1	250	33	278	1e-110
Vagad_leaf2_4298	gi|78336127|gb|DT556401.1|DT556401	93.83	567	99.8239	73.4456	TRUE	21	14	1	567	591	39	0
Vagad_leaf2_4294	gi|48790943|gb|CO092257.1|CO092257	96.75	400	99.5025	46.5658	TRUE	6	7	2	401	296	688	0
Vagad_leaf2_4291	gi|48747241|gb|CO077760.1|CO077760	97.46	433	97.7427	48.3259	TRUE	3	8	10	442	446	22	0
Vagad_leaf2_429	gi|109826916|gb|DW225625.1|DW225625	97.66	642	100	80.8564	TRUE	2	13	1	642	20	648	0
Vagad_leaf2_4289	gi|48796284|gb|CO097598.1|CO097598	97.25	291	100	35.1025	TRUE	2	6	1	290	419	704	3e-130
Vagad_leaf2_4287	gi|48815387|gb|CO116700.1|CO116700	97.17	106	96.3636	12.297	TRUE	1	2	1	106	257	154	2e-33
Vagad_leaf2_4284	gi|164241532|gb|ES794376.1|ES794376	97.92	769	99.4825	62.1163	TRUE	2	14	5	773	877	123	0
Vagad_leaf2_4282	gi|164268119|gb|EX168849.1|EX168849	96.79	560	99.4671	68.3761	TRUE	6	12	1	559	191	739	0
Vagad_leaf2_4281	gi|13246821|gb|BE055176.2|BE055176	97.71	262	99.6198	31.6425	TRUE	1	5	1	262	276	532	9e-121
Vagad_leaf2_4280	gi|164309901|gb|EX165055.1|EX165055	97.34	263	99.2453	27.7719	TRUE	1	6	2	264	357	101	5e-116
Vagad_leaf2_428	gi|164309351|gb|EV495491.1|EV495491	97.44	195	98.9848	35.649	TRUE	1	4	1	195	83	273	4e-85
Vagad_leaf2_4274	gi|48776912|gb|CO086278.1|CO086278	96.39	305	98.0707	33.5165	TRUE	7	4	1	305	555	855	3e-136
Vagad_leaf2_4270	gi|164254595|gb|ES814562.1|ES814562	98.24	455	98.0603	34.4958	TRUE	1	7	1	455	285	732	0
Vagad_leaf2_4269	gi|164355882|gb|ES849433.1|ES849433	92.15	331	103.115	50.6116	TRUE	7	7	1	320	243	565	4e-105
Vagad_leaf2_4266	gi|164336329|gb|ES793142.1|ES793142	92.86	196	98.4925	43.0769	TRUE	11	3	3	198	217	409	3e-67
Vagad_leaf2_4263	gi|13355108|gb|BG445540.1|BG445540	98.67	300	99.3377	34.3643	TRUE	0	4	1	300	256	551	6e-150
Vagad_leaf2_4261	gi|109867194|gb|DW496170.1|DW496170	94.49	272	100.369	47.1404	TRUE	8	5	1	270	398	132	8e-106
Vagad_leaf2_4260	gi|109881714|gb|DW510684.1|DW510684	97.72	439	99.7727	54.67	TRUE	3	7	1	439	51	482	0
Vagad_leaf2_4258	gi|109890801|gb|DW519765.1|DW519765	91.34	277	98.9286	56.3008	TRUE	18	5	1	277	89	359	3e-87
Vagad_leaf2_4257	gi|109866999|gb|DW495975.1|DW495975	98.72	235	96.7078	30.5592	TRUE	0	3	8	242	494	263	5e-116
Vagad_leaf2_4256	gi|73859999|gb|DT462738.1|DT462738	97.75	488	100	62.7249	TRUE	4	7	1	488	81	561	0
Vagad_leaf2_4253	gi|109829143|gb|DW227737.1|DW227737	98.88	89	98.8889	15.7522	TRUE	0	1	1	89	475	562	6e-39
Vagad_leaf2_4251	gi|48785657|gb|CO090214.1|CO090214	94.05	521	99.4275	64.7205	TRUE	17	11	2	522	7	513	0
Vagad_leaf2_4250	gi|48827971|gb|CO126361.1|CO126361	91.76	279	101.455	41.6418	TRUE	10	9	2	274	311	40	4e-83
Vagad_leaf2_425	gi|164256913|gb|ES845084.1|ES845084	96.67	660	96.0699	81.2808	TRUE	9	10	3	657	48	699	0
Vagad_leaf2_4245	gi|21103713|gb|BQ416026.1|BQ416026	97.29	443	97.7925	67.6336	TRUE	3	9	11	452	19	453	0
Vagad_leaf2_4243	gi|164332842|gb|EX171758.1|EX171758	94.87	273	99.635	33.4559	TRUE	3	9	1	273	219	480	3e-99
Vagad_leaf2_4242	gi|109861889|gb|DW490866.1|DW490866	97.73	308	100.326	44.3165	TRUE	2	5	1	307	36	339	4e-145
Vagad_leaf2_4240	gi|13245744|gb|BE055856.2|BE055856	96.91	162	99.3865	16.875	TRUE	1	4	1	162	367	210	2e-65
Vagad_leaf2_4238	gi|109884043|gb|DW513013.1|DW513013	98.28	465	99.359	50.8197	TRUE	0	8	2	466	649	193	0
Vagad_leaf2_4236	gi|109828495|gb|DW227118.1|DW227118	98.29	527	96.6972	69.1601	TRUE	0	9	14	540	198	715	0
Vagad_leaf2_4233	gi|164331267|gb|ES795782.1|ES795782	95.69	418	97.2093	65.2106	TRUE	5	11	12	429	592	188	7e-172
Vagad_leaf2_4232	gi|109878589|gb|DW507559.1|DW507559	96.73	245	96.8379	42.461	TRUE	3	5	1	244	572	332	3e-105
Vagad_leaf2_4230	gi|48748887|gb|CO079406.1|CO079406	96.72	244	98.7854	29.0131	TRUE	4	4	4	247	333	572	4e-107
Vagad_leaf2_4228	gi|84148974|gb|DN780274.1|DN780274	97.42	426	98.6111	57.1812	TRUE	5	6	1	426	428	9	0
Vagad_leaf2_4225	gi|164292383|gb|ES799348.1|ES799348	93.89	180	99.4475	28.5261	TRUE	2	8	1	180	182	352	6e-53
Vagad_leaf2_4224	gi|84154768|gb|DN804123.1|DN804123	95.77	71	98.6111	14.9474	TRUE	0	3	1	71	143	210	9e-19
Vagad_leaf2_4222	gi|21089661|gb|BQ401986.1|BQ401986	97.07	273	98.556	42.0647	TRUE	4	4	2	274	288	20	6e-125
Vagad_leaf2_4218	gi|78351323|gb|DT571597.1|DT571597	98.35	425	100	55.4107	TRUE	1	6	1	425	346	764	0
Vagad_leaf2_4217	gi|54118630|gb|CO494139.1|CO494139	97.64	254	96.2121	32.2335	TRUE	2	4	10	263	312	561	1e-107
Vagad_leaf2_4215	gi|164295155|gb|ES812444.1|ES812444	96.81	408	98.7893	31.875	TRUE	5	8	7	413	395	795	0
Vagad_leaf2_4211	gi|78325902|gb|DT546176.1|DT546176	95.91	538	101.128	69.1517	TRUE	2	10	1	532	35	558	0
Vagad_leaf2_4210	gi|31072463|gb|CA992742.1|CA992742	97.27	476	99.7904	59.5745	TRUE	5	8	1	476	291	758	0
Vagad_leaf2_421	gi|31072610|gb|CA992889.1|CA992889	97.83	460	97.2516	71.6511	TRUE	3	7	1	460	474	22	0
Vagad_leaf2_4209	gi|109869905|gb|DW498881.1|DW498881	98.78	82	98.7952	10.1235	TRUE	0	1	1	82	760	680	8e-35
Vagad_leaf2_4208	gi|21096373|gb|BQ408686.1|BQ408686	94.72	360	99.723	55.3846	TRUE	13	6	1	360	54	407	1e-132
Vagad_leaf2_4207	gi|109832409|gb|DW230968.1|DW230968	97.07	239	99.5833	32.4288	TRUE	4	3	1	239	690	455	7e-109
Vagad_leaf2_4204	gi|48777882|gb|CO087248.1|CO087248	93.92	444	96.1039	55.7089	TRUE	20	7	1	444	175	611	1e-173
Vagad_leaf2_4203	gi|48796086|gb|CO097400.1|CO097400	94.41	286	99.6516	37.1912	TRUE	9	7	1	286	457	179	2e-106
Vagad_leaf2_4201	gi|78325163|gb|DT545437.1|DT545437	97.49	358	99.7214	40.9143	TRUE	4	5	1	358	362	10	4e-170
Vagad_leaf2_42	gi|21097908|gb|BQ410221.1|BQ410221	97.99	399	99.75	61.1026	TRUE	0	8	1	399	550	160	0
Vagad_leaf2_4198	gi|21101943|gb|BQ414256.1|BQ414256	98.45	193	99.4845	29.9225	TRUE	0	3	1	193	173	362	4e-91
Vagad_leaf2_4197	gi|109833321|gb|DW231886.1|DW231886	97.12	243	97.5904	98.7805	TRUE	3	4	2	244	1	239	7e-109
Vagad_leaf2_4191	gi|78345744|gb|DT566018.1|DT566018	98.36	244	98.7854	30.4619	TRUE	0	4	1	244	459	220	1e-116
Vagad_leaf2_419	gi|48752440|gb|CO082959.1|CO082959	95.76	425	99.5316	52.3399	TRUE	10	8	1	425	481	65	0
Vagad_leaf2_4188	gi|21103011|gb|BQ415324.1|BQ415324	97.61	461	100	73.4076	TRUE	3	8	1	460	606	153	0
Vagad_leaf2_4187	gi|164262079|gb|ES798719.1|ES798719	98.57	421	97.6798	32.4846	TRUE	0	6	10	430	223	637	0
Vagad_leaf2_4185	gi|48753023|gb|CO083542.1|CO083542	96.89	483	99.7934	60.9848	TRUE	4	11	1	483	709	238	0
Vagad_leaf2_4183	gi|164309717|gb|ES851002.1|ES851002	97.55	368	98.3957	50.4801	TRUE	2	7	6	373	8	368	2e-171
Vagad_leaf2_4181	gi|164369725|gb|ES841459.1|ES841459	96.71	425	99.2991	42.0792	TRUE	8	6	1	425	176	594	0
Vagad_leaf2_4180	gi|21090150|gb|BQ402463.1|BQ402463	96.92	260	98.8593	40.2477	TRUE	2	6	2	261	292	39	8e-112
Vagad_leaf2_418	gi|78328744|gb|DT549018.1|DT549018	97.71	175	97.7654	22.2646	TRUE	0	4	2	176	616	446	1e-75
Vagad_leaf2_4179	gi|109837539|gb|DW236100.1|DW236100	98.5	266	97.7941	33.5435	TRUE	0	4	1	266	430	169	1e-129
Vagad_leaf2_4177	gi|164308375|gb|ES832709.1|ES832709	98.03	610	99.8363	48.4512	TRUE	1	11	1	610	634	36	0
Vagad_leaf2_4175	gi|164336790|gb|ES811628.1|ES811628	94.58	295	99.3266	23.506	TRUE	8	8	2	296	297	583	9e-109
Vagad_leaf2_4174	gi|109883305|gb|DW512275.1|DW512275	98.74	238	99.5816	40.4762	TRUE	0	3	1	238	256	22	8e-118
Vagad_leaf2_4172	gi|164285048|gb|ES805978.1|ES805978	97.99	548	99.6364	58.6096	TRUE	2	9	1	548	670	132	0
Vagad_leaf2_4170	gi|109826520|gb|DW225233.1|DW225233	98.45	258	100	27.7419	TRUE	0	4	1	258	765	512	6e-125
Vagad_leaf2_4169	gi|13244373|gb|BE053080.2|BE053080	89.34	366	100	45.9799	TRUE	11	7	1	365	290	628	5e-114
Vagad_leaf2_4165	gi|164359984|gb|EX168552.1|EX168552	92.75	138	100.73	17.037	TRUE	5	5	2	137	608	742	8e-27
Vagad_leaf2_4164	gi|109827302|gb|DW225996.1|DW225996	97.39	230	99.5671	29.2994	TRUE	1	5	1	230	688	464	4e-101
Vagad_leaf2_4162	gi|48739504|gb|CO070023.1|CO070023	95.44	285	99.3031	37.7984	TRUE	7	5	2	286	326	48	2e-118
Vagad_leaf2_4159	gi|21090954|gb|BQ403267.1|BQ403267	98.01	352	99.435	51.0145	TRUE	0	7	1	352	109	453	1e-166
Vagad_leaf2_4157	gi|5050035|gb|AI731183.1|AI731183	97.71	481	99.5859	80.9764	TRUE	1	10	1	481	98	568	0
Vagad_leaf2_4156	gi|164249734|gb|ES848327.1|ES848327	98	501	100	79.2722	TRUE	1	9	1	500	118	610	0
Vagad_leaf2_4153	gi|73865494|gb|DT468232.1|DT468232	95.62	480	100	61.0687	TRUE	2	9	1	480	510	50	0
Vagad_leaf2_4152	gi|109869992|gb|DW498968.1|DW498968	97.95	244	97.992	44.7706	TRUE	1	4	6	249	88	327	3e-114
Vagad_leaf2_415	gi|48782132|gb|CO089871.1|CO089871	94.35	124	98.4127	14.6054	TRUE	3	4	1	123	722	842	3e-38
Vagad_leaf2_4148	gi|48741393|gb|CO071912.1|CO071912	98.15	379	99.4751	44.7462	TRUE	1	6	1	379	305	677	0
Vagad_leaf2_4139	gi|164289856|gb|ES826073.1|ES826073	97.06	272	99.6337	45.7912	TRUE	2	6	1	272	194	459	6e-119
Vagad_leaf2_4136	gi|164351810|gb|ES839057.1|ES839057	95.04	544	100.741	74.8281	TRUE	11	11	2	539	60	593	0
Vagad_leaf2_4135	gi|78332800|gb|DT553074.1|DT553074	97.72	482	100	54.7727	TRUE	2	9	1	482	253	725	0
Vagad_leaf2_4133	gi|164339340|gb|ES815308.1|ES815308	95.18	415	97.6471	47.9769	TRUE	7	10	1	415	430	831	1e-154
Vagad_leaf2_4132	gi|164324477|gb|ES806512.1|ES806512	96.83	347	99.4269	25.9925	TRUE	5	6	1	347	515	175	2e-156
Vagad_leaf2_4130	gi|73852297|gb|DT461317.1|DT461317	99.17	121	100	24.9485	TRUE	0	1	1	121	459	340	2e-45
Vagad_leaf2_4128	gi|78337003|gb|DT557277.1|DT557277	94.6	574	96.9595	67.4501	TRUE	20	11	11	584	683	121	0
Vagad_leaf2_4122	gi|164290347|gb|ES802579.1|ES802579	98.75	480	98.3607	77.0465	TRUE	0	6	2	481	507	34	0
Vagad_leaf2_4120	gi|164360362|gb|ES807367.1|ES807367	93.99	333	99.403	45.2446	TRUE	8	10	1	333	720	400	2e-119
Vagad_leaf2_4118	gi|24976642|gb|AJ513160.1|AJ513160	96.68	271	99.2674	37.0219	TRUE	4	5	3	273	182	447	2e-118
Vagad_leaf2_4117	gi|48794337|gb|CO095651.1|CO095651	96.28	430	99.3072	54.6379	TRUE	5	7	1	430	779	361	0
Vagad_leaf2_411	gi|21098834|gb|BQ411147.1|BQ411147	98.28	406	99.2665	62.5578	TRUE	0	7	2	407	38	436	0
Vagad_leaf2_4109	gi|109826988|gb|DW225696.1|DW225696	98.43	255	99.6094	32.0755	TRUE	0	4	1	255	63	313	1e-101
Vagad_leaf2_4104	gi|48775227|gb|CO084593.1|CO084593	95.08	732	99.4565	89.2683	TRUE	21	15	2	733	748	32	0
Vagad_leaf2_4103	gi|73862208|gb|DT464947.1|DT464947	96.16	365	98.916	46.5561	TRUE	6	8	4	368	461	105	3e-155
Vagad_leaf2_4102	gi|21101721|gb|BQ414034.1|BQ414034	88.83	367	98.3914	58.72	TRUE	31	7	7	373	390	34	1e-96
Vagad_leaf2_4101	gi|13349919|gb|BG440268.1|BG440268	98.41	441	100	63.3621	TRUE	0	7	1	441	216	649	0
Vagad_leaf2_410	gi|109872275|gb|DW501250.1|DW501250	96.95	328	98.4985	46.9242	TRUE	4	5	4	331	36	357	4e-151
Vagad_leaf2_41	gi|84149538|gb|DN780838.1|DN780838	98.04	358	99.7214	57.9288	TRUE	1	6	1	357	585	233	2e-172
Vagad_leaf2_4098	gi|48792266|gb|CO093580.1|CO093580	94.85	485	99.182	57.8759	TRUE	11	12	3	487	235	705	0
Vagad_leaf2_4096	gi|164354414|gb|ES817380.1|ES817380	96.9	516	99.8066	50.6876	TRUE	6	9	1	516	713	208	0
Vagad_leaf2_4095	gi|164339320|gb|ES805568.1|ES805568	98.44	448	99.7773	67.4699	TRUE	0	7	1	448	551	111	0
Vagad_leaf2_4093	gi|109831575|gb|DW230134.1|DW230134	97.95	244	99.187	57.4118	TRUE	3	2	3	246	306	65	1e-119
Vagad_leaf2_4092	gi|13246646|gb|BE051985.2|BE051985	98.46	324	97.5904	38.9892	TRUE	0	5	8	331	42	360	2e-159
Vagad_leaf2_4090	gi|164314146|gb|ES827408.1|ES827408	96.89	354	98.3333	35.5779	TRUE	5	6	6	359	600	253	1e-160
Vagad_leaf2_4087	gi|164328452|gb|ES808909.1|ES808909	96	400	95.6938	42.0168	TRUE	7	7	18	417	848	458	2e-153
Vagad_leaf2_4086	gi|84175045|gb|DR463693.1|DR463693	96.71	456	96.6102	75.7475	TRUE	5	9	14	467	493	46	0
Vagad_leaf2_4085	gi|21100451|gb|BQ412764.1|BQ412764	97.18	461	100	70.7055	TRUE	4	9	1	460	499	47	0
Vagad_leaf2_4083	gi|11209815|gb|BF278649.1|BF278649	97.83	230	99.5671	49.2505	TRUE	0	5	1	230	165	389	2e-103
Vagad_leaf2_4082	gi|73864109|gb|DT466848.1|DT466848	97.27	439	100.458	61.744	TRUE	1	10	1	436	246	676	0
Vagad_leaf2_4081	gi|164279434|gb|ES820858.1|ES820858	98.22	281	99.6454	46.4463	TRUE	0	5	1	281	217	492	7e-134
Vagad_leaf2_408	gi|48817953|gb|CO119266.1|CO119266	95.74	681	99.5614	84.2822	TRUE	19	10	3	683	12	682	0
Vagad_leaf2_4079	gi|13355721|gb|BG446069.1|BG446069	98.11	317	98.1424	35.1441	TRUE	1	5	1	317	495	184	7e-153
Vagad_leaf2_4078	gi|109825471|gb|DW224200.1|DW224200	95.27	296	98.3389	44.8485	TRUE	10	4	5	300	103	394	1e-123
Vagad_leaf2_4076	gi|84143438|gb|DN757680.1|DN757680	97.99	399	98.7624	58.8496	TRUE	1	7	1	399	659	268	0
Vagad_leaf2_4075	gi|73862870|gb|DT465609.1|DT465609	97.52	282	98.2578	53.0075	TRUE	3	4	6	287	461	184	5e-132
Vagad_leaf2_4074	gi|109861730|gb|DW490707.1|DW490707	97.55	286	99.3056	57.2	TRUE	2	5	2	287	382	102	5e-132
Vagad_leaf2_4072	gi|21099726|gb|BQ412039.1|BQ412039	97.32	411	99.7573	61.1607	TRUE	2	8	1	411	63	464	0
Vagad_leaf2_4071	gi|48776534|gb|CO085900.1|CO085900	93.86	277	99.6403	34.1133	TRUE	11	6	2	278	300	30	1e-101
Vagad_leaf2_407	gi|78323836|gb|DT544110.1|DT544110	97.86	560	99.6441	59.893	TRUE	0	12	1	560	687	140	0
Vagad_leaf2_4067	gi|164300923|gb|ES813119.1|ES813119	98.11	318	96.6565	24.1641	TRUE	0	6	2	319	868	557	4e-151
Vagad_leaf2_4066	gi|164306340|gb|ES807589.1|ES807589	98.25	229	99.5652	25.9637	TRUE	2	2	1	229	303	529	2e-112
Vagad_leaf2_4065	gi|48775509|gb|CO084875.1|CO084875	96.37	331	97.6401	38.2217	TRUE	6	6	7	337	280	604	2e-144
Vagad_leaf2_4063	gi|54119208|gb|CO494717.1|CO494717	96.76	185	96.3542	40.2174	TRUE	0	5	1	185	357	179	6e-75
Vagad_leaf2_4061	gi|164311801|gb|ES851081.1|ES851081	97.94	582	97.651	81.0585	TRUE	3	9	9	590	581	9	0
Vagad_leaf2_4060	gi|11201354|gb|BF270359.1|BF270359	96.89	354	98.6072	82.1346	TRUE	4	6	1	354	40	386	7e-150
Vagad_leaf2_4059	gi|109881628|gb|DW510598.1|DW510598	98.01	302	100	36.5617	TRUE	1	5	2	302	748	451	1e-129
Vagad_leaf2_4058	gi|109833910|gb|DW232475.1|DW232475	98.44	256	99.6109	50.7937	TRUE	0	4	2	257	165	416	9e-124
Vagad_leaf2_4057	gi|164345658|gb|ES810793.1|ES810793	94.91	570	97.4359	42.3477	TRUE	19	10	7	576	204	763	0
Vagad_leaf2_4051	gi|73861077|gb|DT463816.1|DT463816	97.72	263	99.2453	37.1994	TRUE	2	4	2	264	444	702	4e-123
Vagad_leaf2_4049	gi|109828148|gb|DW226782.1|DW226782	97.37	190	100	26.9504	TRUE	0	4	1	190	511	327	3e-70
Vagad_leaf2_4048	gi|109849264|gb|DW478243.1|DW478243	97.54	244	98.3871	30.8081	TRUE	2	4	1	244	579	340	7e-112
Vagad_leaf2_4046	gi|73849158|gb|DT458178.1|DT458178	98.03	457	100	66.136	TRUE	2	7	1	457	668	219	0
Vagad_leaf2_4045	gi|21099915|gb|BQ412228.1|BQ412228	96.7	212	99.5305	32.6154	TRUE	1	5	1	212	233	28	1e-88
Vagad_leaf2_4044	gi|78333037|gb|DT553311.1|DT553311	96.8	532	99.6255	72.5784	TRUE	5	10	2	533	22	541	0
Vagad_leaf2_4043	gi|109872207|gb|DW501182.1|DW501182	93.45	336	95.7265	55.1724	TRUE	7	7	22	350	608	281	1e-126
Vagad_leaf2_4042	gi|82755482|gb|DV849044.1|DV849044	96.14	311	99.6795	51.1513	TRUE	6	6	1	311	180	484	1e-132
Vagad_leaf2_4039	gi|164325877|gb|ES841903.1|ES841903	97.13	279	99.6429	31.9222	TRUE	2	6	1	279	283	555	4e-123
Vagad_leaf2_4038	gi|109889885|gb|DW518853.1|DW518853	96.68	391	100.514	41.4634	TRUE	3	9	1	388	580	197	6e-172
Vagad_leaf2_4035	gi|84151648|gb|DN801003.1|DN801003	98.31	236	99.5781	45.5598	TRUE	0	4	2	237	297	66	7e-112
Vagad_leaf2_4032	gi|164290407|gb|ES826086.1|ES826086	94.99	379	100	36.1296	TRUE	13	6	1	379	253	625	2e-156
Vagad_leaf2_4029	gi|13245976|gb|BE055807.2|BE055807	98.11	264	96	33.0827	TRUE	1	4	12	275	709	450	1e-126
Vagad_leaf2_4028	gi|73862929|gb|DT465668.1|DT465668	96.23	451	99.7788	59.7351	TRUE	9	8	1	451	723	281	0
Vagad_leaf2_4024	gi|84145966|gb|DN760208.1|DN760208	98.33	240	99.5851	50.1044	TRUE	2	2	1	240	183	420	5e-119
Vagad_leaf2_4019	gi|73859162|gb|DT461901.1|DT461901	97.69	303	99.6711	63.522	TRUE	1	5	1	301	179	477	6e-116
Vagad_leaf2_4017	gi|73851056|gb|DT460076.1|DT460076	94.97	298	101.706	40.3794	TRUE	6	4	2	293	29	323	1e-113
Vagad_leaf2_4016	gi|78345677|gb|DT565951.1|DT565951	97.8	363	99.4521	47.451	TRUE	2	6	2	364	328	684	4e-173
Vagad_leaf2_4008	gi|78325265|gb|DT545539.1|DT545539	95.96	445	98.8889	53.6791	TRUE	11	7	5	449	207	644	0
Vagad_leaf2_4003	gi|72281069|gb|DT052789.1|DT052789	97.22	72	98.6301	13.0909	TRUE	2	0	1	72	59	130	2e-29
Vagad_leaf2_3999	gi|21098265|gb|BQ410578.1|BQ410578	94.78	230	99.5671	36.2205	TRUE	10	2	2	231	345	118	1e-79
Vagad_leaf2_3997	gi|72274878|gb|DT049872.1|DT049872	98.7	77	97.4684	14	TRUE	0	1	1	77	236	311	7e-32
Vagad_leaf2_3996	gi|48796363|gb|CO097677.1|CO097677	94.94	316	99.6845	43.5862	TRUE	8	8	1	316	571	264	3e-121
Vagad_leaf2_3988	gi|21090740|gb|BQ403053.1|BQ403053	98.14	269	97.4638	61.5561	TRUE	0	5	1	269	28	291	1e-126
Vagad_leaf2_3987	gi|164307526|gb|ES807636.1|ES807636	97.71	480	97.561	40.1003	TRUE	1	10	12	490	8	478	0
Vagad_leaf2_3985	gi|109875428|gb|DW504402.1|DW504402	96.57	495	97.0588	85.7886	TRUE	10	7	5	499	493	6	0
Vagad_leaf2_3984	gi|109871839|gb|DW500815.1|DW500815	94.1	305	99.3485	47.5819	TRUE	7	10	1	305	593	300	2e-85
Vagad_leaf2_398	gi|73860575|gb|DT463314.1|DT463314	98.28	348	100	40.5594	TRUE	1	5	1	348	642	300	2e-171
Vagad_leaf2_3977	gi|164367847|gb|EX164730.1|EX164730	94.43	610	100.494	63.9413	TRUE	18	14	1	607	205	801	0
Vagad_leaf2_3971	gi|109829350|gb|DW227936.1|DW227936	98.22	450	98.4683	53.6353	TRUE	0	8	1	450	715	274	0
Vagad_leaf2_3970	gi|109853282|gb|DW482261.1|DW482261	97.73	264	98.5075	39.0533	TRUE	1	5	5	268	353	611	2e-121
Vagad_leaf2_397	gi|164247315|gb|ES829526.1|ES829526	94.82	367	96.8338	45.8177	TRUE	11	8	9	374	378	737	5e-148
Vagad_leaf2_3969	gi|73863130|gb|DT465869.1|DT465869	96.99	365	99.455	43.7126	TRUE	2	9	2	366	67	422	5e-160
Vagad_leaf2_3968	gi|48818998|gb|CO120311.1|CO120311	95.95	790	98.5037	87.4862	TRUE	17	14	4	791	837	61	0
Vagad_leaf2_3962	gi|164241880|gb|ES817491.1|ES817491	95.39	347	99.7126	26.1887	TRUE	9	7	1	347	855	516	4e-142
Vagad_leaf2_3959	gi|72275620|gb|DT050224.1|DT050224	96.88	288	99.654	52.3636	TRUE	4	4	1	288	71	353	1e-113
Vagad_leaf2_3957	gi|109826648|gb|DW225358.1|DW225358	97.42	233	100.431	36.8088	TRUE	1	5	1	232	388	616	6e-103
Vagad_leaf2_3954	gi|164249538|gb|ES835746.1|ES835746	95.33	214	99.0741	23.7251	TRUE	6	4	1	214	749	540	5e-85
Vagad_leaf2_395	gi|18099706|gb|BM358960.1|BM358960	98.57	279	99.2883	36.7589	TRUE	0	4	1	279	44	318	2e-137
Vagad_leaf2_3946	gi|164251828|gb|ES847157.1|ES847157	97.52	483	99.5876	75.7053	TRUE	1	11	2	484	166	637	0
Vagad_leaf2_3942	gi|54120372|gb|CO495881.1|CO495881	94.12	272	99.6337	36.9064	TRUE	11	4	1	272	551	285	8e-106
Vagad_leaf2_3939	gi|73846683|gb|DT455703.1|DT455703	98.19	276	99.639	47.9167	TRUE	1	4	1	276	384	113	3e-133
Vagad_leaf2_3936	gi|164246087|gb|ES813380.1|ES813380	97.8	409	96.6903	51.0612	TRUE	2	7	1	409	353	754	0
Vagad_leaf2_3930	gi|5048827|gb|AI729975.1|AI729975	98.78	82	98.7952	14.0411	TRUE	0	1	1	82	139	219	8e-35
Vagad_leaf2_393	gi|164247427|gb|ES837948.1|ES837948	88.37	301	99.0132	36.9325	TRUE	26	9	3	301	460	753	3e-65
Vagad_leaf2_3924	gi|109848922|gb|DW477901.1|DW477901	98.46	259	98.855	30.3634	TRUE	0	4	2	260	393	647	1e-125
Vagad_leaf2_3922	gi|109889180|gb|DW518148.1|DW518148	97.59	415	99.7596	68.369	TRUE	3	7	1	414	158	566	0
Vagad_leaf2_3920	gi|164249279|gb|ES814255.1|ES814255	98.77	243	98.3806	46.5517	TRUE	0	3	1	243	447	208	8e-121
Vagad_leaf2_392	gi|13354745|gb|BG445093.1|BG445093	97.74	354	96.4578	39.2897	TRUE	0	8	14	367	45	390	5e-163
Vagad_leaf2_3919	gi|164290413|gb|ES826092.1|ES826092	96.15	286	99.6516	23.1955	TRUE	3	8	1	286	453	176	2e-115
Vagad_leaf2_3918	gi|21101835|gb|BQ414148.1|BQ414148	97.92	240	96.3855	81.0811	TRUE	1	4	9	248	17	252	2e-112
Vagad_leaf2_3917	gi|84149240|gb|DN780540.1|DN780540	98.55	275	99.278	31.9396	TRUE	0	4	1	275	414	684	5e-135
Vagad_leaf2_3912	gi|73863648|gb|DT466387.1|DT466387	98.76	241	96.4	29.8637	TRUE	0	3	8	248	271	34	1e-119
Vagad_leaf2_3911	gi|164344475|gb|ES831013.1|ES831013	97.19	356	99.7199	66.2942	TRUE	4	6	1	356	500	151	9e-165
Vagad_leaf2_3909	gi|164243692|gb|ES795236.1|ES795236	97.1	69	98.5714	9.59666	TRUE	1	1	1	69	222	155	9e-25
Vagad_leaf2_3907	gi|164265389|gb|ES830382.1|ES830382	97.79	272	99.6337	21.865	TRUE	2	4	2	273	703	436	2e-128
Vagad_leaf2_3906	gi|109837710|gb|DW236271.1|DW236271	97.35	264	99.6226	81.2308	TRUE	3	4	1	264	273	14	2e-109
Vagad_leaf2_3902	gi|78332657|gb|DT552931.1|DT552931	97.7	434	99.5413	47.7448	TRUE	1	9	2	435	172	596	0
Vagad_leaf2_3901	gi|109827860|gb|DW226519.1|DW226519	98.51	336	100	58.2322	TRUE	0	5	1	336	576	246	1e-166
Vagad_leaf2_390	gi|164261476|gb|ES831497.1|ES831497	99.29	281	100	50.8137	TRUE	0	2	1	281	253	531	3e-148
Vagad_leaf2_3896	gi|164254459|gb|EX168166.1|EX168166	97.84	278	99.6416	32.288	TRUE	1	5	2	278	398	671	1e-129
Vagad_leaf2_3890	gi|84145781|gb|DN760023.1|DN760023	97.51	241	99.5868	48.3936	TRUE	2	4	2	242	308	72	5e-110
Vagad_leaf2_3886	gi|164279392|gb|ES814876.1|ES814876	94.29	438	99.095	49.6036	TRUE	17	8	3	440	94	523	2e-172
Vagad_leaf2_3885	gi|73859821|gb|DT462560.1|DT462560	97.5	120	100	14.3198	TRUE	1	2	1	119	123	5	4e-50
Vagad_leaf2_3884	gi|78340667|gb|DT560941.1|DT560941	97.11	277	99.6403	35.5128	TRUE	2	5	1	277	468	738	6e-125
Vagad_leaf2_3880	gi|164294086|gb|ES812406.1|ES812406	96.96	461	99.3534	67.2993	TRUE	4	10	2	462	588	138	0
Vagad_leaf2_388	gi|164297488|gb|ES846798.1|ES846798	97.85	745	98.6755	98.6755	TRUE	3	13	7	751	733	2	0
Vagad_leaf2_3875	gi|3325853|gb|AI054739.1|AI054739	92.02	451	97.1983	81.4079	TRUE	26	10	13	462	51	492	8e-138
Vagad_leaf2_3874	gi|109889261|gb|DW518229.1|DW518229	95.29	85	98.8372	9.7032	TRUE	0	4	1	83	7	89	3e-22
Vagad_leaf2_3872	gi|18098746|gb|BM358000.1|BM358000	98.56	417	99.0499	49.8208	TRUE	0	6	1	417	41	451	0
Vagad_leaf2_3870	gi|13244721|gb|BE053883.2|BE053883	100	83	98.8095	22.1925	TRUE	0	0	1	83	316	234	4e-40
Vagad_leaf2_387	gi|109872176|gb|DW501152.1|DW501152	97.11	173	98.8571	51.7964	TRUE	1	4	1	173	314	146	2e-59
Vagad_leaf2_3869	gi|73862501|gb|DT465240.1|DT465240	96.45	366	98.1233	41.3093	TRUE	6	7	2	367	346	704	3e-161
Vagad_leaf2_3864	gi|72280943|gb|DT052732.1|DT052732	96.36	110	99.0991	20	TRUE	3	1	1	110	180	72	3e-44
Vagad_leaf2_3862	gi|48789848|gb|CO091162.1|CO091162	94.38	409	99.7561	61.136	TRUE	15	8	1	409	426	26	4e-161
Vagad_leaf2_3861	gi|109826626|gb|DW225336.1|DW225336	97.84	416	99.284	57.0645	TRUE	2	7	2	417	290	698	0
Vagad_leaf2_3851	gi|31073384|gb|CA993663.1|CA993663	97.76	312	97.5	53.6082	TRUE	3	4	1	312	60	367	6e-150
Vagad_leaf2_3848	gi|72275262|gb|DT050048.1|DT050048	95.9	293	99.6599	53.2727	TRUE	2	7	1	293	70	352	2e-103
Vagad_leaf2_3845	gi|109870748|gb|DW499724.1|DW499724	96.99	332	99.4012	47.0922	TRUE	4	6	2	333	376	701	7e-150
Vagad_leaf2_3841	gi|164317831|gb|ES818312.1|ES818312	97.29	885	99.6622	66.2921	TRUE	8	16	1	885	108	976	0
Vagad_leaf2_3840	gi|109872018|gb|DW500994.1|DW500994	97.13	523	97.2119	61.8935	TRUE	3	11	1	523	40	550	0
Vagad_leaf2_384	gi|21101229|gb|BQ413542.1|BQ413542	98.3	528	99.6226	85.8537	TRUE	1	8	3	530	538	19	0
Vagad_leaf2_3839	gi|21102528|gb|BQ414841.1|BQ414841	97.71	218	99.5434	32.8313	TRUE	2	3	1	218	283	69	4e-101
Vagad_leaf2_3837	gi|109878493|gb|DW507463.1|DW507463	96.45	282	100	46.7662	TRUE	2	7	1	281	68	342	6e-119
Vagad_leaf2_3835	gi|48878173|gb|CO129195.1|CO129195	97.18	426	98.6111	52.7881	TRUE	5	7	2	426	425	6	0
Vagad_leaf2_3833	gi|21102637|gb|BQ414950.1|BQ414950	97.78	361	99.7238	55.8824	TRUE	2	6	1	361	376	22	5e-160
Vagad_leaf2_383	gi|109847382|gb|DW476362.1|DW476362	91.53	484	100.207	90.9774	TRUE	32	8	1	482	20	496	7e-163
Vagad_leaf2_3828	gi|164255705|gb|ES824815.1|ES824815	97.28	441	96.4989	52.8777	TRUE	4	8	16	456	28	460	0
Vagad_leaf2_3827	gi|164280081|gb|ES809885.1|ES809885	97.79	272	100	22.06	TRUE	2	4	1	272	546	279	2e-128
Vagad_leaf2_3825	gi|78324619|gb|DT544893.1|DT544893	96.71	395	98.0149	44.2825	TRUE	0	12	8	402	664	283	2e-166
Vagad_leaf2_3821	gi|84145627|gb|DN759869.1|DN759869	96.41	334	99.1098	61.7375	TRUE	5	7	2	335	6	332	6e-144
Vagad_leaf2_382	gi|84168681|gb|DR457329.1|DR457329	97.79	272	96.4539	46.6552	TRUE	1	5	9	280	181	447	4e-126
Vagad_leaf2_3819	gi|73860138|gb|DT462877.1|DT462877	98.63	146	99.3197	17.2373	TRUE	0	2	1	146	642	785	6e-68
Vagad_leaf2_3818	gi|11208733|gb|BF277663.1|BF277663	89.74	458	98.7069	62.5683	TRUE	38	9	1	458	458	10	5e-130
Vagad_leaf2_3817	gi|48777461|gb|CO086827.1|CO086827	97.62	336	99.4083	38.4439	TRUE	2	6	2	337	465	794	5e-157
Vagad_leaf2_3815	gi|109829244|gb|DW227832.1|DW227832	96.55	116	100	30.6069	TRUE	2	2	1	116	187	300	6e-46
Vagad_leaf2_3814	gi|164247428|gb|ES837949.1|ES837949	98.18	110	98.2143	14.9051	TRUE	0	2	2	111	578	685	1e-46
Vagad_leaf2_3812	gi|13354339|gb|BG444687.1|BG444687	97.67	301	99.3399	34.0883	TRUE	1	6	1	301	603	309	1e-138
Vagad_leaf2_3810	gi|164324366|gb|ES791050.1|ES791050	97.61	251	99.2095	22.8806	TRUE	3	3	1	251	109	356	2e-118
Vagad_leaf2_3808	gi|109839753|gb|DW238314.1|DW238314	97.62	463	98.3015	57.373	TRUE	3	8	8	470	538	84	0
Vagad_leaf2_3805	gi|41578523|gb|CK640528.1|CK640528	97.72	263	99.6212	38.8479	TRUE	2	4	2	264	126	384	9e-124
Vagad_leaf2_380	gi|21100553|gb|BQ412866.1|BQ412866	97.67	515	98.0952	78.2675	TRUE	3	9	3	517	540	35	0
Vagad_leaf2_3793	gi|109833913|gb|DW232478.1|DW232478	94.96	397	98.2673	50.3807	TRUE	13	7	8	403	623	233	6e-163
Vagad_leaf2_3792	gi|21099017|gb|BQ411330.1|BQ411330	99.05	105	99.0566	16.0796	TRUE	0	1	1	105	44	147	2e-48
Vagad_leaf2_3790	gi|164307980|gb|ES832689.1|ES832689	98.26	403	99.5062	54.2396	TRUE	0	7	1	403	467	72	0
Vagad_leaf2_3784	gi|164242723|gb|ES799129.1|ES799129	94.96	417	99.7608	55.8981	TRUE	10	9	1	414	56	464	3e-168
Vagad_leaf2_3783	gi|109828701|gb|DW227320.1|DW227320	98.12	266	99.6255	34.1026	TRUE	1	4	1	266	556	295	2e-127
Vagad_leaf2_3780	gi|109837659|gb|DW236220.1|DW236220	98.82	255	98.0769	48.8506	TRUE	1	2	3	257	218	470	6e-131
Vagad_leaf2_3779	gi|164317396|gb|ES829293.1|ES829293	98.18	275	100.365	21.7908	TRUE	0	5	1	274	253	523	3e-130
Vagad_leaf2_3777	gi|109873481|gb|DW502456.1|DW502456	97.65	340	100	40.8654	TRUE	2	5	2	339	797	462	2e-150
Vagad_leaf2_3767	gi|164292150|gb|ES847358.1|ES847358	97.84	417	96.7517	49.4662	TRUE	1	8	13	429	613	205	0
Vagad_leaf2_3765	gi|164275598|gb|ES808849.1|ES808849	97.1	241	100.417	46.7054	TRUE	1	6	2	240	490	254	5e-85
Vagad_leaf2_3763	gi|164291472|gb|ES818172.1|ES818172	98.08	208	99.5215	26.1965	TRUE	0	4	1	208	774	571	3e-95
Vagad_leaf2_3759	gi|11202763|gb|BF271768.1|BF271768	97.53	485	95.6607	56.5268	TRUE	2	10	23	507	38	512	0
Vagad_leaf2_3754	gi|48799793|gb|CO101107.1|CO101107	96.85	286	99.6516	34.6667	TRUE	4	5	1	286	694	414	3e-127
Vagad_leaf2_3751	gi|48819344|gb|CO120657.1|CO120657	89.47	190	104.972	25.3333	TRUE	7	4	1	180	528	342	1e-51
Vagad_leaf2_3744	gi|164255324|gb|ES793873.1|ES793873	97.45	235	99.5763	18.3307	TRUE	2	4	1	235	875	645	2e-106
Vagad_leaf2_3740	gi|158427621|gb|EX719765.1|EX719765	96.18	262	99.6198	37.6978	TRUE	3	6	1	262	103	357	2e-109
Vagad_leaf2_374	gi|109874311|gb|DW503285.1|DW503285	94.32	264	99.2481	33.7596	TRUE	9	5	1	264	782	525	2e-66
Vagad_leaf2_3739	gi|164246085|gb|ES813378.1|ES813378	95.32	278	100.361	28.9885	TRUE	3	7	1	277	44	312	5e-110
Vagad_leaf2_3738	gi|109885356|gb|DW514326.1|DW514326	97.48	278	100	46.3333	TRUE	3	4	1	278	596	323	1e-129
Vagad_leaf2_3737	gi|84150399|gb|DN781699.1|DN781699	99.01	101	99.0196	15.3729	TRUE	0	1	1	101	98	197	5e-46
Vagad_leaf2_3730	gi|48740421|gb|CO070940.1|CO070940	97.13	174	100	36.1746	TRUE	2	3	1	174	175	5	5e-75
Vagad_leaf2_3728	gi|21097786|gb|BQ410099.1|BQ410099	98.41	439	96.2719	67.2282	TRUE	0	7	1	439	451	20	0
Vagad_leaf2_3726	gi|164244750|gb|ES795250.1|ES795250	96.84	474	99.5798	38.4428	TRUE	6	8	1	474	747	283	0
Vagad_leaf2_3724	gi|5049684|gb|AI730832.1|AI730832	97.6	333	99.403	53.7097	TRUE	0	8	2	334	19	343	2e-150
Vagad_leaf2_3723	gi|164363017|gb|ES812474.1|ES812474	97.44	195	99.4898	48.2673	TRUE	4	1	2	196	81	274	6e-81
Vagad_leaf2_372	gi|164357440|gb|ES850236.1|ES850236	96.96	428	100.234	62.029	TRUE	1	11	1	426	669	252	0
Vagad_leaf2_3719	gi|109880076|gb|DW509046.1|DW509046	97.42	155	98.7261	22.2382	TRUE	1	3	2	156	626	475	4e-66
Vagad_leaf2_3714	gi|5045943|gb|AI727091.1|AI727091	98.21	279	99.6429	45.5882	TRUE	0	5	2	280	339	66	1e-132
Vagad_leaf2_3712	gi|109871000|gb|DW499976.1|DW499976	97.35	264	99.6226	37.3938	TRUE	3	4	2	265	647	388	6e-122
Vagad_leaf2_3711	gi|73862776|gb|DT465515.1|DT465515	97.39	383	99.7396	46.256	TRUE	3	7	1	382	165	541	7e-178
Vagad_leaf2_3704	gi|109826538|gb|DW225251.1|DW225251	98.64	221	99.5495	26.7231	TRUE	0	3	1	221	299	516	1e-107
Vagad_leaf2_370	gi|21092733|gb|BQ405046.1|BQ405046	95.26	232	96.6667	33.9181	TRUE	8	3	2	232	444	673	5e-82
Vagad_leaf2_3698	gi|54121812|gb|CO497321.1|CO497321	96.55	261	97.7528	34.7537	TRUE	5	4	6	266	152	408	8e-115
Vagad_leaf2_369	gi|48799447|gb|CO100761.1|CO100761	97.92	289	97.6351	46.0925	TRUE	0	5	7	295	14	296	8e-137
Vagad_leaf2_3689	gi|11205244|gb|BF274174.1|BF274174	95.73	211	97.235	24.9409	TRUE	4	5	2	212	220	425	2e-72
Vagad_leaf2_3687	gi|164366383|gb|ES801665.1|ES801665	97.62	294	100	53.0686	TRUE	2	5	1	294	452	164	8e-137
Vagad_leaf2_3685	gi|164240429|gb|ES791298.1|ES791298	96.56	349	100.867	76.0349	TRUE	2	7	1	345	404	62	3e-155
Vagad_leaf2_3684	gi|5045689|gb|AI726837.1|AI726837	98.37	123	98.4	22.8625	TRUE	0	2	2	124	268	388	3e-54
Vagad_leaf2_3682	gi|109829901|gb|DW228460.1|DW228460	98.01	402	100	54.105	TRUE	1	7	1	401	456	61	0
Vagad_leaf2_3681	gi|48744918|gb|CO075437.1|CO075437	95.23	608	99.6721	68.5457	TRUE	14	14	1	608	37	629	0
Vagad_leaf2_3678	gi|73850334|gb|DT459354.1|DT459354	96.62	621	99.2013	80.8594	TRUE	9	12	4	624	46	654	0
Vagad_leaf2_3674	gi|13245897|gb|BE054944.2|BE054944	97.64	254	97.6923	30.4556	TRUE	1	5	3	256	443	195	2e-115
Vagad_leaf2_3673	gi|5049650|gb|AI730798.1|AI730798	97.84	370	99.7305	59.4855	TRUE	0	8	1	370	141	502	2e-172
Vagad_leaf2_3670	gi|48792940|gb|CO094254.1|CO094254	97.95	244	98.7854	27.6018	TRUE	1	4	5	247	287	527	3e-114
Vagad_leaf2_3666	gi|164312186|gb|ES848530.1|ES848530	98.79	165	99.3976	23.3711	TRUE	0	2	1	165	313	475	3e-79
Vagad_leaf2_3659	gi|109879403|gb|DW508373.1|DW508373	97.3	408	99.5122	63.75	TRUE	2	8	1	408	221	619	0
Vagad_leaf2_3656	gi|84169153|gb|DR457801.1|DR457801	96.62	207	98.1043	39.5793	TRUE	3	4	1	207	394	192	5e-88
Vagad_leaf2_3652	gi|109824272|gb|DW009109.1|DW009109	98.67	75	98.6842	28.0899	TRUE	0	1	1	75	38	111	1e-30
Vagad_leaf2_3650	gi|109835241|gb|DW233805.1|DW233805	97.74	266	99.6255	30.3653	TRUE	1	5	2	267	271	11	1e-122
Vagad_leaf2_365	gi|66908008|gb|DR044172.1|DR044172	97.74	133	98.5185	23.7925	TRUE	1	2	3	135	227	97	8e-58
Vagad_leaf2_3646	gi|164323632|gb|ES849111.1|ES849111	98.12	532	98.3364	73.8889	TRUE	2	8	7	538	720	197	0
Vagad_leaf2_3645	gi|109867880|gb|DW496856.1|DW496856	98.32	119	99.1667	16.8794	TRUE	1	1	1	119	693	576	3e-54
Vagad_leaf2_3643	gi|109840847|gb|DW239407.1|DW239407	96.79	187	98.9418	38.0081	TRUE	3	3	1	187	46	229	6e-81
Vagad_leaf2_3642	gi|82756631|gb|DV850193.1|DV850193	92.48	133	95.6835	23.1304	TRUE	5	5	7	138	364	492	6e-34
Vagad_leaf2_3640	gi|109881375|gb|DW510345.1|DW510345	96.49	370	98.4043	60.8553	TRUE	6	7	5	374	533	171	6e-163
Vagad_leaf2_3636	gi|84143265|gb|DN757507.1|DN757507	97.77	314	99.3671	53.6752	TRUE	1	6	2	314	267	575	2e-146
Vagad_leaf2_3635	gi|109870465|gb|DW499441.1|DW499441	97.56	451	99.5585	74.0558	TRUE	2	9	2	452	608	167	0
Vagad_leaf2_3633	gi|164265240|gb|ES809143.1|ES809143	97.4	269	99.6296	34.2675	TRUE	1	6	2	269	26	289	5e-107
Vagad_leaf2_3629	gi|164268171|gb|EX170956.1|EX170956	97.76	134	100	13.4134	TRUE	1	2	1	133	330	198	5e-59
Vagad_leaf2_3628	gi|21092136|gb|BQ404449.1|BQ404449	98.41	314	98.7421	47.2892	TRUE	0	5	2	315	336	28	2e-153
Vagad_leaf2_3627	gi|21098951|gb|BQ411264.1|BQ411264	94.51	601	102.735	90.1049	TRUE	2	11	6	585	1	591	0
Vagad_leaf2_3624	gi|164325955|gb|EV483819.1|EV483819	98.4	187	99.4681	33.274	TRUE	0	3	1	187	324	507	2e-87
Vagad_leaf2_3620	gi|84154616|gb|DN803971.1|DN803971	94.61	204	99.5122	38.1308	TRUE	7	4	2	205	491	292	6e-78
Vagad_leaf2_3616	gi|109863210|gb|DW492187.1|DW492187	97.73	88	98.8764	14.5695	TRUE	1	1	1	88	47	133	6e-36
Vagad_leaf2_3615	gi|164279253|gb|ES797333.1|ES797333	96.54	318	98.452	23.8024	TRUE	5	6	1	318	428	739	2e-131
Vagad_leaf2_3612	gi|109831664|gb|DW230223.1|DW230223	96.73	367	100.273	68.2156	TRUE	3	8	1	366	411	53	8e-162
Vagad_leaf2_3611	gi|164321627|gb|ES791771.1|ES791771	97.65	639	98.1567	80.9886	TRUE	3	12	8	646	9	635	0
Vagad_leaf2_3609	gi|5047461|gb|AI728609.1|AI728609	98.95	95	96.9388	16.1565	TRUE	0	1	3	97	56	149	2e-42
Vagad_leaf2_3607	gi|5047693|gb|AI728841.1|AI728841	98.63	219	96.4758	40.7821	TRUE	1	2	8	226	231	15	7e-109
Vagad_leaf2_3605	gi|13351124|gb|BG441472.1|BG441472	97.7	521	99.4275	74.6418	TRUE	3	9	2	522	638	127	0
Vagad_leaf2_3603	gi|54115180|gb|CO490689.1|CO490689	99.02	102	99.0291	23.4483	TRUE	0	1	1	102	68	168	4e-34
Vagad_leaf2_3602	gi|3325897|gb|AI054783.1|AI054783	98.65	74	98.6667	8.58469	TRUE	0	1	1	74	73	1	4e-30
Vagad_leaf2_360	gi|21097038|gb|BQ409351.1|BQ409351	96.72	305	99.6732	48.2595	TRUE	2	8	2	306	318	22	5e-129
Vagad_leaf2_3599	gi|109882627|gb|DW511597.1|DW511597	90.61	394	99.7468	51.2354	TRUE	5	5	1	394	323	684	7e-141
Vagad_leaf2_3595	gi|109881075|gb|DW510045.1|DW510045	94.5	291	99.3174	43.8914	TRUE	1	6	2	292	505	230	2e-116
Vagad_leaf2_3590	gi|109887226|gb|DW516195.1|DW516195	92.31	117	98.3193	17.6737	TRUE	7	2	2	118	52	166	5e-34
Vagad_leaf2_359	gi|109845370|gb|DW243928.1|DW243928	96.73	336	99.4083	43.807	TRUE	3	8	2	337	715	388	5e-123
Vagad_leaf2_3587	gi|164354334|gb|ES805255.1|ES805255	92.78	97	98.9796	11.5614	TRUE	2	2	1	97	679	770	9e-29
Vagad_leaf2_3584	gi|164268323|gb|ES818490.1|ES818490	88.89	189	97.9275	14.9171	TRUE	13	6	1	184	523	708	1e-41
Vagad_leaf2_3582	gi|73850411|gb|DT459431.1|DT459431	99.17	121	96.8	17.8203	TRUE	0	1	1	121	577	458	7e-58
Vagad_leaf2_358	gi|48805011|gb|CO106325.1|CO106325	98.44	257	99.2278	33.9498	TRUE	0	4	3	259	575	323	2e-124
Vagad_leaf2_3578	gi|109834675|gb|DW233240.1|DW233240	97.76	268	99.6283	46.4471	TRUE	1	5	1	268	312	574	3e-111
Vagad_leaf2_3577	gi|109880785|gb|DW509755.1|DW509755	94.24	278	99.2857	57.9167	TRUE	7	8	2	279	344	76	3e-99
Vagad_leaf2_3574	gi|164355434|gb|ES849415.1|ES849415	97.5	519	99.6161	67.8431	TRUE	5	8	1	519	26	536	0
Vagad_leaf2_3571	gi|11200012|gb|BF269017.1|BF269017	97.53	405	98.301	72.3214	TRUE	3	7	6	410	560	163	0
Vagad_leaf2_3569	gi|73850404|gb|DT459424.1|DT459424	97.78	676	99.705	86.7779	TRUE	2	13	2	677	715	53	0
Vagad_leaf2_3568	gi|48817176|gb|CO118489.1|CO118489	87.22	485	98.1781	78.0998	TRUE	51	11	5	488	494	20	4e-106
Vagad_leaf2_3567	gi|31072994|gb|CA993273.1|CA993273	95.54	112	100	17.3643	TRUE	3	2	1	111	284	394	3e-41
Vagad_leaf2_3564	gi|84172465|gb|DR461113.1|DR461113	100	58	98.3051	11.0266	TRUE	0	0	1	58	499	442	2e-25
Vagad_leaf2_3560	gi|54120934|gb|CO496443.1|CO496443	97.01	435	99.3151	59.3452	TRUE	6	7	2	436	623	196	0
Vagad_leaf2_3559	gi|31073316|gb|CA993595.1|CA993595	99.02	102	99.0291	20.4409	TRUE	0	1	1	102	378	478	1e-46
Vagad_leaf2_3558	gi|164283056|gb|ES810674.1|ES810674	97.92	865	99.4253	68.3794	TRUE	4	14	1	864	120	971	0
Vagad_leaf2_3555	gi|48746146|gb|CO076665.1|CO076665	97.57	618	98.88	74.012	TRUE	6	9	1	618	742	134	0
Vagad_leaf2_3554	gi|48792263|gb|CO093577.1|CO093577	95.6	91	100	14.2857	TRUE	2	2	1	90	527	438	3e-31
Vagad_leaf2_3552	gi|73865408|gb|DT468146.1|DT468146	98	100	99.0099	12.4224	TRUE	1	1	1	100	64	162	5e-43
Vagad_leaf2_3551	gi|109889711|gb|DW518679.1|DW518679	98.43	446	97.593	93.501	TRUE	1	6	12	457	477	38	0
Vagad_leaf2_3548	gi|84171682|gb|DR460330.1|DR460330	98.33	418	99.7613	79.017	TRUE	1	6	1	418	493	82	0
Vagad_leaf2_3545	gi|21103314|gb|BQ415627.1|BQ415627	96.38	276	99.2806	43.125	TRUE	5	5	2	277	29	299	6e-119
Vagad_leaf2_3536	gi|48743160|gb|CO073679.1|CO073679	96.82	754	99.0802	100	TRUE	6	16	1	753	15	751	0
Vagad_leaf2_3535	gi|48740128|gb|CO070647.1|CO070647	96.11	257	98.0916	29.1383	TRUE	6	4	1	257	116	368	5e-110
Vagad_leaf2_353	gi|73859515|gb|DT462254.1|DT462254	97.8	318	95.7831	65.2977	TRUE	0	6	3	320	381	71	3e-149
Vagad_leaf2_3529	gi|109874299|gb|DW503273.1|DW503273	97.7	87	100	9.83051	TRUE	0	2	1	86	832	747	5e-33
Vagad_leaf2_3527	gi|48747497|gb|CO078016.1|CO078016	94.91	216	100.935	30.7692	TRUE	3	7	1	213	156	366	1e-76
Vagad_leaf2_3523	gi|164240608|gb|ES799107.1|ES799107	96.02	427	99.7664	34.6029	TRUE	4	11	1	427	357	770	5e-179
Vagad_leaf2_3520	gi|78339717|gb|DT559991.1|DT559991	97.4	461	99.7835	50.7151	TRUE	3	9	1	461	78	529	0
Vagad_leaf2_3518	gi|164307917|gb|ES807652.1|ES807652	98.11	212	99.0654	30.4161	TRUE	0	4	2	213	440	647	1e-97
Vagad_leaf2_3514	gi|21091150|gb|BQ403463.1|BQ403463	97.39	230	99.5671	35.7698	TRUE	3	3	2	231	411	185	6e-106
Vagad_leaf2_351	gi|72279986|gb|DT052308.1|DT052308	98.19	221	97.7876	46.1378	TRUE	0	4	4	224	11	227	6e-103
Vagad_leaf2_3506	gi|84172323|gb|DR460971.1|DR460971	98.4	313	99.6815	63.4888	TRUE	0	5	1	313	38	345	6e-153
Vagad_leaf2_3500	gi|48793363|gb|CO094677.1|CO094677	94.97	298	100	34.1743	TRUE	6	6	1	298	192	480	2e-119
Vagad_leaf2_350	gi|109833372|gb|DW231937.1|DW231937	97.89	285	99.3031	75.5968	TRUE	1	5	3	287	377	98	7e-134
Vagad_leaf2_35	gi|73865168|gb|DT467907.1|DT467907	97.07	682	99.4169	82.0698	TRUE	8	12	1	682	121	790	0
Vagad_leaf2_3497	gi|109886481|gb|DW515451.1|DW515451	97.86	140	100	36.9393	TRUE	0	3	1	139	338	201	1e-59
Vagad_leaf2_3496	gi|78339944|gb|DT560218.1|DT560218	98.25	286	98.2818	33.2558	TRUE	0	5	5	290	838	558	8e-137
Vagad_leaf2_3494	gi|21090328|gb|BQ402641.1|BQ402641	96.74	276	99.2806	42.7245	TRUE	0	9	2	277	27	293	8e-112
Vagad_leaf2_3493	gi|78329395|gb|DT549669.1|DT549669	97.94	291	99.3174	33.5253	TRUE	1	5	2	292	393	108	2e-137
Vagad_leaf2_3491	gi|13350668|gb|BG441016.1|BG441016	98.27	173	99.4253	26.4931	TRUE	1	2	2	174	554	384	1e-81
Vagad_leaf2_3490	gi|82756217|gb|DV849779.1|DV849779	98.26	288	99.654	50	TRUE	0	5	2	289	179	461	5e-138
Vagad_leaf2_349	gi|72269411|gb|DT047142.1|DT047142	96.67	120	96.7742	21.8182	TRUE	0	4	3	122	116	231	6e-43
Vagad_leaf2_3487	gi|21096867|gb|BQ409180.1|BQ409180	98.19	221	97.7876	35.1351	TRUE	1	3	1	221	276	59	2e-105
Vagad_leaf2_3485	gi|164306339|gb|ES807588.1|ES807588	99.11	112	99.115	8.2963	TRUE	0	1	1	112	47	157	1e-52
Vagad_leaf2_3484	gi|164351458|gb|EX166092.1|EX166092	96.51	172	98.8506	40.566	TRUE	5	1	1	172	121	291	8e-77
Vagad_leaf2_3482	gi|84175257|gb|DR463905.1|DR463905	98.78	82	98.7952	9.69267	TRUE	0	1	1	82	101	21	8e-35
Vagad_leaf2_3480	gi|48802595|gb|CO103909.1|CO103909	94.96	417	99.7608	66.1905	TRUE	12	8	1	417	465	58	9e-159
Vagad_leaf2_3479	gi|57901337|gb|CB066397.1|CB066397	94.22	519	102.569	79.3578	TRUE	7	9	2	505	561	51	0
Vagad_leaf2_3477	gi|73858894|gb|DT461633.1|DT461633	98.1	158	99.3711	37.3522	TRUE	1	2	1	158	193	38	1e-72
Vagad_leaf2_3476	gi|31072736|gb|CA993015.1|CA993015	96.77	93	101.087	18.1287	TRUE	1	2	1	91	142	50	4e-34
Vagad_leaf2_3475	gi|109878874|gb|DW507844.1|DW507844	99.01	101	99.0196	11.2347	TRUE	0	1	1	101	314	413	5e-46
Vagad_leaf2_3466	gi|109853012|gb|DW481991.1|DW481991	97.89	285	99.6503	34.296	TRUE	1	5	1	285	704	425	7e-134
Vagad_leaf2_3465	gi|13248067|gb|BF273942.2|BF273942	98.53	272	99.6337	48.1416	TRUE	0	4	2	273	539	272	3e-133
Vagad_leaf2_3464	gi|164289741|gb|ES798804.1|ES798804	94.81	77	98.7179	13.073	TRUE	3	1	1	77	567	492	3e-25
Vagad_leaf2_346	gi|164279558|gb|ES835164.1|ES835164	94.84	639	99.2236	88.75	TRUE	17	13	1	635	697	71	0
Vagad_leaf2_3455	gi|73859450|gb|DT462189.1|DT462189	97.12	243	99.1837	47.929	TRUE	1	5	1	243	464	228	4e-107
Vagad_leaf2_3453	gi|73860323|gb|DT463062.1|DT463062	98.77	81	98.7805	11.3445	TRUE	0	1	1	81	11	90	3e-34
Vagad_leaf2_3452	gi|21098984|gb|BQ411297.1|BQ411297	98.19	441	99.7738	65.3333	TRUE	1	7	1	441	158	591	0
Vagad_leaf2_3450	gi|84169902|gb|DR458550.1|DR458550	95.72	257	96.6165	49.0458	TRUE	6	5	10	266	261	512	2e-106
Vagad_leaf2_345	gi|48801286|gb|CO102600.1|CO102600	95.14	144	101.408	21.7852	TRUE	1	3	1	140	454	313	3e-54
Vagad_leaf2_3448	gi|11203137|gb|BF272142.1|BF272142	97.66	214	99.5349	37.0884	TRUE	1	4	1	214	369	160	2e-96
Vagad_leaf2_3447	gi|24977640|gb|AJ514155.1|AJ514155	98.75	80	97.561	11.2518	TRUE	0	1	1	80	113	191	1e-33
Vagad_leaf2_3446	gi|31072871|gb|CA993150.1|CA993150	98.71	232	99.5708	25.8929	TRUE	0	3	1	232	266	38	3e-114
Vagad_leaf2_3440	gi|48775434|gb|CO084800.1|CO084800	95.64	390	100	44.6224	TRUE	11	6	1	389	760	376	6e-169
Vagad_leaf2_344	gi|164287653|gb|ES802512.1|ES802512	96.93	489	98.1928	53.6773	TRUE	4	11	11	498	357	835	0
Vagad_leaf2_3439	gi|73847050|gb|DT456070.1|DT456070	98.06	309	99.6774	65.7447	TRUE	0	6	1	309	36	338	9e-146
Vagad_leaf2_3435	gi|109839179|gb|DW237740.1|DW237740	97.53	243	98.7805	61.9898	TRUE	2	4	1	243	38	276	2e-84
Vagad_leaf2_3433	gi|73862788|gb|DT465527.1|DT465527	97.5	280	98.9399	35	TRUE	0	7	1	279	641	368	1e-123
Vagad_leaf2_343	gi|13245810|gb|BE052704.2|BE052704	97.7	304	99.3464	56.4007	TRUE	0	7	1	304	178	474	5e-138
Vagad_leaf2_3429	gi|164365926|gb|ES812554.1|ES812554	98.61	72	98.6301	6.03521	TRUE	0	1	1	72	43	113	6e-29
Vagad_leaf2_3426	gi|21092849|gb|BQ405162.1|BQ405162	98.18	220	99.0991	58.8235	TRUE	0	4	2	221	343	128	2e-102
Vagad_leaf2_3422	gi|18098601|gb|BM357855.1|BM357855	96.43	476	97.541	61.9792	TRUE	7	10	1	476	43	508	0
Vagad_leaf2_3419	gi|109862172|gb|DW491149.1|DW491149	98.51	269	99.6296	30.1908	TRUE	0	4	1	269	130	394	2e-131
Vagad_leaf2_3412	gi|109871982|gb|DW500958.1|DW500958	94.55	55	98.2143	8.74404	TRUE	3	0	1	55	614	560	2e-16
Vagad_leaf2_341	gi|31072749|gb|CA993028.1|CA993028	95.96	1015	100	76.4883	TRUE	20	21	2	1015	97	1091	0
Vagad_leaf2_3408	gi|109890663|gb|DW519627.1|DW519627	98.55	69	98.5714	7.95848	TRUE	0	1	1	69	22	89	4e-27
Vagad_leaf2_3401	gi|109828988|gb|DW227588.1|DW227588	95.3	659	99.8485	94.1429	TRUE	10	14	2	659	44	682	0
Vagad_leaf2_34	gi|109855662|gb|DW484641.1|DW484641	97.21	179	97.8142	21.7233	TRUE	0	4	3	181	625	798	3e-76
Vagad_leaf2_3398	gi|72270351|gb|DT047610.1|DT047610	97.78	360	100.279	65.4545	TRUE	1	7	1	359	8	361	7e-144
Vagad_leaf2_3397	gi|57901482|gb|CB066542.1|CB066542	98.8	83	98.8095	12.7301	TRUE	0	1	1	83	63	144	2e-35
Vagad_leaf2_3395	gi|48790332|gb|CO091646.1|CO091646	95.83	240	99.1736	71.0059	TRUE	6	4	1	240	71	306	6e-100
Vagad_leaf2_3394	gi|73849411|gb|DT458431.1|DT458431	91.67	84	98.8235	14.359	TRUE	1	3	1	84	38	115	1e-18
Vagad_leaf2_3381	gi|48821255|gb|CO122568.1|CO122568	95.7	582	97	78.4367	TRUE	14	10	17	596	742	170	0
Vagad_leaf2_338	gi|164349279|gb|ES819876.1|ES819876	95.49	288	99.654	43.1138	TRUE	6	5	1	288	208	488	1e-120
Vagad_leaf2_3379	gi|164319009|gb|ES848244.1|ES848244	97.3	519	99.4253	49.1943	TRUE	5	9	4	522	744	235	0
Vagad_leaf2_3378	gi|21096208|gb|BQ408521.1|BQ408521	98.43	318	97.8462	49.3023	TRUE	1	4	1	318	367	54	3e-158
Vagad_leaf2_3374	gi|109854025|gb|DW483004.1|DW483004	98.17	438	100	57.6316	TRUE	1	7	1	438	462	32	0
Vagad_leaf2_3372	gi|54116549|gb|CO492058.1|CO492058	98.12	266	99.6255	37.2549	TRUE	0	5	1	266	516	256	6e-125
Vagad_leaf2_337	gi|21101167|gb|BQ413480.1|BQ413480	98.86	263	99.2453	40.7121	TRUE	0	3	1	263	366	107	1e-98
Vagad_leaf2_3368	gi|48795585|gb|CO096899.1|CO096899	96.14	207	98.5714	27.4172	TRUE	5	3	1	207	97	300	2e-87
Vagad_leaf2_3367	gi|82755069|gb|DV848631.1|DV848631	97.62	84	100	13.4185	TRUE	0	2	1	83	538	620	3e-31
Vagad_leaf2_3362	gi|109870246|gb|DW499222.1|DW499222	97.81	228	99.5633	30.4	TRUE	2	3	1	228	746	522	4e-107
Vagad_leaf2_3361	gi|78330043|gb|DT550317.1|DT550317	97.52	282	99.6466	32.3024	TRUE	2	5	1	282	711	435	1e-129
Vagad_leaf2_3360	gi|164261590|gb|ES842531.1|ES842531	97.74	399	98.5185	36.1741	TRUE	2	7	5	403	583	192	0
Vagad_leaf2_3355	gi|5048663|gb|AI729811.1|AI729811	97.84	139	99.2857	26.2264	TRUE	0	3	1	139	486	351	4e-41
Vagad_leaf2_3354	gi|13245067|gb|BE052429.2|BE052429	98.75	160	99.3789	57.971	TRUE	0	2	2	161	43	200	3e-76
Vagad_leaf2_3353	gi|72284129|gb|DT054334.1|DT054334	97.86	327	97.6119	57.9787	TRUE	2	5	5	331	92	413	2e-156
Vagad_leaf2_3350	gi|48819231|gb|CO120544.1|CO120544	92.53	442	99.7743	78.9286	TRUE	25	8	2	443	560	127	1e-155
Vagad_leaf2_3349	gi|164337472|gb|ES834903.1|ES834903	97.19	249	96.8872	35.5207	TRUE	3	4	8	256	196	440	2e-112
Vagad_leaf2_3347	gi|21097867|gb|BQ410180.1|BQ410180	98.15	108	99.0826	34.9515	TRUE	1	1	1	108	108	2	2e-48
Vagad_leaf2_3346	gi|109823185|gb|DW008054.1|DW008054	98.38	185	98.9305	35.7834	TRUE	1	2	2	186	311	129	1e-88
Vagad_leaf2_3345	gi|48791735|gb|CO093049.1|CO093049	97.91	431	99.7685	62.9197	TRUE	2	7	1	431	235	658	0
Vagad_leaf2_3342	gi|73865332|gb|DT468070.1|DT468070	97.19	427	100	50	TRUE	5	7	1	427	338	757	0
Vagad_leaf2_3340	gi|164267129|gb|EX168839.1|EX168839	94.63	149	100.676	22.8879	TRUE	3	4	1	147	474	329	3e-51
Vagad_leaf2_3335	gi|48790586|gb|CO091900.1|CO091900	94.2	345	98.8539	48.5232	TRUE	9	11	5	349	342	9	5e-123
Vagad_leaf2_333	gi|48776805|gb|CO086171.1|CO086171	94.37	142	98.6111	19.6676	TRUE	5	3	3	144	231	93	7e-49
Vagad_leaf2_3326	gi|72281736|gb|DT053126.1|DT053126	97.3	74	98.6667	13.4545	TRUE	1	1	2	75	8	80	1e-27
Vagad_leaf2_3322	gi|11203156|gb|BF272161.1|BF272161	98.49	465	99.7854	95.2869	TRUE	0	7	1	465	7	464	0
Vagad_leaf2_3318	gi|164316848|gb|ES821274.1|ES821274	95.29	255	99.2218	46.875	TRUE	7	4	3	257	528	279	1e-92
Vagad_leaf2_3315	gi|109879326|gb|DW508296.1|DW508296	97.94	291	96.3576	41.9913	TRUE	1	5	10	300	683	398	2e-137
Vagad_leaf2_3314	gi|73859766|gb|DT462505.1|DT462505	98.05	154	100	32.0166	TRUE	0	3	1	154	183	33	6e-68
Vagad_leaf2_3313	gi|109875718|gb|DW504692.1|DW504692	96.44	281	99.6454	41.7533	TRUE	4	6	1	280	262	537	2e-119
Vagad_leaf2_3311	gi|48775530|gb|CO084896.1|CO084896	92.22	90	98.9011	11.7955	TRUE	6	1	1	90	225	137	8e-26
Vagad_leaf2_3310	gi|48796963|gb|CO098277.1|CO098277	96.64	387	98.977	48.3146	TRUE	5	8	1	386	414	793	1e-170
Vagad_leaf2_331	gi|31073340|gb|CA993619.1|CA993619	98.19	443	99.3274	60.8516	TRUE	0	7	2	444	600	166	0
Vagad_leaf2_3305	gi|109865203|gb|DW494179.1|DW494179	97.44	273	99.635	41.0526	TRUE	2	5	2	274	278	11	2e-124
Vagad_leaf2_3304	gi|164283578|gb|ES814594.1|ES814594	98.8	83	98.8095	6.25	TRUE	0	1	1	83	474	393	2e-35
Vagad_leaf2_3296	gi|109831802|gb|DW230361.1|DW230361	96.93	521	97.9323	90.925	TRUE	8	8	1	521	513	1	0
Vagad_leaf2_3294	gi|84149314|gb|DN780614.1|DN780614	97.26	73	98.6486	13.1769	TRUE	1	1	1	73	134	63	4e-27
Vagad_leaf2_3293	gi|21100710|gb|BQ413023.1|BQ413023	93.29	283	99.2982	50	TRUE	4	12	3	284	18	286	6e-88
Vagad_leaf2_329	gi|73860610|gb|DT463349.1|DT463349	95.95	395	99.7475	49.4987	TRUE	8	8	1	395	621	235	6e-169
Vagad_leaf2_3288	gi|82756451|gb|DV850013.1|DV850013	98.61	72	97.2973	11.3386	TRUE	0	1	2	73	439	509	7e-29
Vagad_leaf2_3285	gi|109826066|gb|DW224787.1|DW224787	98.03	355	100.282	41.8139	TRUE	0	7	1	354	389	41	2e-168
Vagad_leaf2_3283	gi|109829446|gb|DW228031.1|DW228031	100	55	98.2143	7.47283	TRUE	0	0	1	55	680	734	1e-23
Vagad_leaf2_3280	gi|164360497|gb|ES844970.1|ES844970	94.17	103	100.98	10.4995	TRUE	3	3	1	101	739	840	2e-30
Vagad_leaf2_3278	gi|84152950|gb|DN802305.1|DN802305	95.3	362	97.0509	73.428	TRUE	2	7	21	373	493	138	1e-154
Vagad_leaf2_3276	gi|21101988|gb|BQ414301.1|BQ414301	98.1	158	99.3711	26.0726	TRUE	0	3	1	158	582	428	3e-70
Vagad_leaf2_3267	gi|13353519|gb|BG443867.1|BG443867	98.55	69	97.1831	10.162	TRUE	0	1	1	69	191	124	4e-27
Vagad_leaf2_3264	gi|109869892|gb|DW498868.1|DW498868	97.52	121	98.374	20.1331	TRUE	0	3	2	122	451	568	2e-48
Vagad_leaf2_3263	gi|109823201|gb|DW008070.1|DW008070	97.81	183	100	44.7433	TRUE	0	4	2	183	337	158	2e-80
Vagad_leaf2_3259	gi|21091105|gb|BQ403418.1|BQ403418	97.44	78	100	15.2642	TRUE	0	2	1	77	467	391	1e-27
Vagad_leaf2_3255	gi|5047290|gb|AI728438.1|AI728438	96.15	78	98.7342	26.5306	TRUE	2	1	2	78	275	198	1e-27
Vagad_leaf2_3254	gi|164337447|gb|ES829909.1|ES829909	97.73	397	98.7562	48.652	TRUE	0	9	1	397	738	351	0
Vagad_leaf2_3250	gi|78334266|gb|DT554540.1|DT554540	97.51	603	98.6907	63.4069	TRUE	4	11	9	609	892	299	0
Vagad_leaf2_3248	gi|73859777|gb|DT462516.1|DT462516	97.12	313	97.8125	37.3955	TRUE	3	6	7	319	141	447	6e-141
Vagad_leaf2_3247	gi|164351339|gb|EV496568.1|EV496568	97.98	494	99.3964	90.9761	TRUE	1	9	2	495	17	501	0
Vagad_leaf2_3246	gi|109877658|gb|DW506631.1|DW506631	97.24	290	100	44.0729	TRUE	4	4	1	290	288	3	2e-134
Vagad_leaf2_3244	gi|109825174|gb|DW223909.1|DW223909	98.29	351	98.5955	45.6437	TRUE	0	6	4	354	29	373	9e-171
Vagad_leaf2_3243	gi|21091593|gb|BQ403906.1|BQ403906	96.86	255	99.6094	52.2541	TRUE	3	5	2	256	440	191	8e-112
Vagad_leaf2_3240	gi|48802861|gb|CO104175.1|CO104175	91.44	222	98.2301	34.1014	TRUE	14	4	2	222	230	13	6e-69
Vagad_leaf2_324	gi|109835245|gb|DW233809.1|DW233809	98.06	206	99.5169	37.7982	TRUE	0	4	1	205	341	543	5e-94
Vagad_leaf2_3237	gi|109837363|gb|DW235924.1|DW235924	100	49	96.0784	6.29012	TRUE	0	0	2	50	67	19	3e-20
Vagad_leaf2_3234	gi|73860187|gb|DT462926.1|DT462926	98.44	256	97.3384	34.3164	TRUE	1	3	1	256	540	288	4e-126
Vagad_leaf2_3226	gi|72270220|gb|DT047546.1|DT047546	96.72	183	98.9189	33.2727	TRUE	1	5	1	182	411	233	3e-73
Vagad_leaf2_3223	gi|109829755|gb|DW228317.1|DW228317	96.07	331	99.1018	38.1776	TRUE	7	6	2	332	156	480	2e-143
Vagad_leaf2_3219	gi|164299597|gb|ES814963.1|ES814963	97.83	783	99.8724	64.8179	TRUE	3	14	1	783	793	25	0
Vagad_leaf2_3212	gi|109874952|gb|DW503926.1|DW503926	96.47	255	100	46.789	TRUE	5	4	2	255	247	498	3e-111
Vagad_leaf2_3207	gi|164315725|gb|ES823232.1|ES823232	100	53	98.1481	13.1188	TRUE	0	0	1	53	113	165	2e-22
Vagad_leaf2_3206	gi|109871750|gb|DW500726.1|DW500726	100	57	98.2759	9.91304	TRUE	0	0	1	57	451	507	7e-25
Vagad_leaf2_3204	gi|109835404|gb|DW233967.1|DW233967	96.23	398	98.2716	54.5205	TRUE	2	12	2	399	284	668	2e-163
Vagad_leaf2_320	gi|109864926|gb|DW493902.1|DW493902	98.03	406	99.5098	47.6526	TRUE	1	7	1	406	645	247	0
Vagad_leaf2_32	gi|84172001|gb|DR460649.1|DR460649	98.88	178	98.3425	34.2308	TRUE	0	2	1	178	269	94	6e-87
Vagad_leaf2_3197	gi|109835920|gb|DW234483.1|DW234483	98.22	281	99.6454	39.8582	TRUE	0	5	2	282	332	57	7e-134
Vagad_leaf2_3196	gi|11201833|gb|BF270838.1|BF270838	98.03	152	99.3464	74.1463	TRUE	1	2	1	152	29	178	4e-69
Vagad_leaf2_3195	gi|13355371|gb|BG445719.1|BG445719	98.5	133	100	21.6612	TRUE	0	2	1	132	444	575	3e-60
Vagad_leaf2_3194	gi|78334968|gb|DT555242.1|DT555242	97.77	494	99.5968	57.6429	TRUE	1	10	2	494	283	767	0
Vagad_leaf2_3192	gi|109871103|gb|DW500079.1|DW500079	92.73	110	103.774	17.1607	TRUE	2	2	1	105	631	523	1e-34
Vagad_leaf2_3190	gi|78329003|gb|DT549277.1|DT549277	98.49	332	99.4012	35.9307	TRUE	0	5	1	332	587	913	3e-164
Vagad_leaf2_3186	gi|11203710|gb|BF272640.1|BF272640	96.47	85	98.8372	10.8835	TRUE	3	0	1	85	208	124	3e-34
Vagad_leaf2_3180	gi|84145381|gb|DN759623.1|DN759623	100	104	99.0476	19.4757	TRUE	0	0	1	104	389	492	1e-52
Vagad_leaf2_3177	gi|48802036|gb|CO103350.1|CO103350	96.63	89	98.8889	13.9717	TRUE	2	1	1	89	411	324	4e-34
Vagad_leaf2_3176	gi|164351480|gb|EX171374.1|EX171374	98.35	182	97.8495	23.3035	TRUE	1	2	5	186	596	417	6e-87
Vagad_leaf2_3175	gi|164258341|gb|ES803259.1|ES803259	98.81	84	98.8235	21.5938	TRUE	0	1	1	84	153	235	5e-36
Vagad_leaf2_3163	gi|73865449|gb|DT468187.1|DT468187	98.08	416	100.241	54.1667	TRUE	0	7	1	414	59	468	0
Vagad_leaf2_3162	gi|109826936|gb|DW225645.1|DW225645	95.56	135	99.2647	17.5553	TRUE	4	2	1	135	641	509	7e-52
Vagad_leaf2_316	gi|48740358|gb|CO070877.1|CO070877	95.94	394	96.0976	53.3153	TRUE	9	6	15	408	395	9	4e-173
Vagad_leaf2_3159	gi|31072951|gb|CA993230.1|CA993230	97.44	273	98.556	48.8372	TRUE	2	5	1	273	413	146	2e-124
Vagad_leaf2_3155	gi|21095058|gb|BQ407371.1|BQ407371	95.77	284	98.9547	41.0999	TRUE	6	6	4	286	361	83	1e-116
Vagad_leaf2_3154	gi|109851772|gb|DW480751.1|DW480751	96.31	298	99.3333	31.7021	TRUE	7	4	2	299	118	411	5e-132
Vagad_leaf2_3153	gi|48796366|gb|CO097680.1|CO097680	97.66	811	96.5476	95.1878	TRUE	4	15	29	839	9	804	0
Vagad_leaf2_3151	gi|48753534|gb|CO084053.1|CO084053	96.72	458	97.8632	59.6354	TRUE	7	8	10	467	633	184	0
Vagad_leaf2_3146	gi|82756639|gb|DV850201.1|DV850201	96.77	62	96.875	9.28144	TRUE	0	2	1	60	599	538	3e-18
Vagad_leaf2_3145	gi|109837238|gb|DW235799.1|DW235799	98.9	91	98.913	25.779	TRUE	0	1	1	91	263	352	4e-40
Vagad_leaf2_3143	gi|164267384|gb|ES830411.1|ES830411	97.17	389	99.2347	29.1386	TRUE	6	5	4	391	312	696	0
Vagad_leaf2_314	gi|72274954|gb|DT049906.1|DT049906	97.2	286	100	52	TRUE	2	5	2	285	298	17	9e-118
Vagad_leaf2_3139	gi|73860321|gb|DT463060.1|DT463060	97.86	234	99.1525	30.1935	TRUE	2	3	2	235	252	22	4e-98
Vagad_leaf2_3138	gi|21101658|gb|BQ413971.1|BQ413971	98.04	153	99.3506	24.1706	TRUE	1	2	2	154	37	187	1e-69
Vagad_leaf2_3129	gi|109868836|gb|DW497812.1|DW497812	97.83	184	98.3957	32.0557	TRUE	1	3	1	184	387	567	2e-83
Vagad_leaf2_3123	gi|48744298|gb|CO074817.1|CO074817	96.24	186	99.4652	23.1631	TRUE	4	3	1	186	289	107	2e-77
Vagad_leaf2_3119	gi|73861660|gb|DT464399.1|DT464399	95.97	372	99.7319	54.0698	TRUE	8	7	1	372	8	372	2e-159
Vagad_leaf2_3118	gi|48822941|gb|CO124254.1|CO124254	96.27	268	98.5294	34.2711	TRUE	6	4	4	271	782	519	1e-116
Vagad_leaf2_3116	gi|48803235|gb|CO104549.1|CO104549	95.18	83	100	12.1345	TRUE	2	2	1	82	103	22	7e-26
Vagad_leaf2_3114	gi|109884289|gb|DW513259.1|DW513259	98.25	285	100	35.0554	TRUE	1	4	1	285	669	389	1e-138
Vagad_leaf2_3107	gi|24976652|gb|AJ513170.1|AJ513170	97.69	260	99.6169	43.1177	TRUE	0	6	1	260	83	336	1e-116
Vagad_leaf2_3105	gi|48750464|gb|CO080983.1|CO080983	97.63	338	99.705	44.2988	TRUE	2	6	1	338	93	424	3e-158
Vagad_leaf2_3103	gi|78330458|gb|DT550732.1|DT550732	98.89	180	99.4475	20.2703	TRUE	0	2	1	180	692	869	4e-88
Vagad_leaf2_3102	gi|73850167|gb|DT459187.1|DT459187	97.3	74	98.6667	10.9306	TRUE	1	1	1	74	426	354	1e-27
Vagad_leaf2_3100	gi|109840138|gb|DW238699.1|DW238699	97.39	153	99.3506	17.6674	TRUE	1	3	1	153	502	353	6e-65
Vagad_leaf2_31	gi|109868797|gb|DW497773.1|DW497773	97.93	193	96.9849	34.5878	TRUE	0	4	2	194	523	335	3e-86
Vagad_leaf2_3098	gi|13244646|gb|BE053535.2|BE053535	97.93	338	99.705	56.9983	TRUE	0	7	1	338	554	224	3e-158
Vagad_leaf2_3097	gi|109869286|gb|DW498262.1|DW498262	97.54	244	97.6	28.9442	TRUE	1	5	1	244	519	281	2e-109
Vagad_leaf2_3096	gi|78329861|gb|DT550135.1|DT550135	97.79	543	99.633	64.3365	TRUE	3	9	2	544	751	218	0
Vagad_leaf2_3095	gi|54122997|gb|CO498506.1|CO498506	95.68	185	95.8549	42.1412	TRUE	1	4	1	184	305	127	5e-60
Vagad_leaf2_309	gi|109835413|gb|DW233976.1|DW233976	98.01	351	99.7159	78.1737	TRUE	0	7	1	351	41	384	5e-166
Vagad_leaf2_3088	gi|48743640|gb|CO074159.1|CO074159	98.86	88	98.8764	12.8467	TRUE	0	1	1	88	352	266	2e-38
Vagad_leaf2_3087	gi|73859353|gb|DT462092.1|DT462092	97.06	306	99.3506	63.2231	TRUE	1	7	1	306	10	307	3e-124
Vagad_leaf2_3085	gi|164254381|gb|ES801893.1|ES801893	98.75	80	98.7654	8.94855	TRUE	0	1	1	80	327	405	1e-33
Vagad_leaf2_3081	gi|109882387|gb|DW511357.1|DW511357	97.26	73	98.6486	18.481	TRUE	1	1	1	73	338	267	4e-27
Vagad_leaf2_3076	gi|48799042|gb|CO100356.1|CO100356	96.13	310	99.359	38.1773	TRUE	7	5	1	310	12	316	2e-134
Vagad_leaf2_3075	gi|21090962|gb|BQ403275.1|BQ403275	98.18	165	98.8024	24.1581	TRUE	1	2	2	166	461	623	2e-77
Vagad_leaf2_3072	gi|48744430|gb|CO074949.1|CO074949	98.77	81	98.7805	9.89011	TRUE	0	1	1	81	423	344	3e-34
Vagad_leaf2_3071	gi|109870216|gb|DW499192.1|DW499192	85.39	267	99.6269	33.375	TRUE	35	4	1	267	499	237	3e-40
Vagad_leaf2_3069	gi|78344897|gb|DT565171.1|DT565171	98.77	81	98.7805	8.4375	TRUE	0	1	1	81	885	806	3e-34
Vagad_leaf2_3063	gi|48739637|gb|CO070156.1|CO070156	95.45	242	97.9757	35.3801	TRUE	8	3	2	243	684	446	4e-101
Vagad_leaf2_3062	gi|48818491|gb|CO119804.1|CO119804	96.02	728	99.3179	94.0568	TRUE	11	17	5	732	14	723	0
Vagad_leaf2_3050	gi|109884531|gb|DW513501.1|DW513501	95.1	143	97.9452	21.3115	TRUE	4	3	3	145	513	652	8e-52
Vagad_leaf2_3048	gi|21102659|gb|BQ414972.1|BQ414972	98.55	138	98.5714	21.2308	TRUE	0	2	2	139	67	202	3e-63
Vagad_leaf2_3045	gi|164241955|gb|ES823896.1|ES823896	97.83	92	98.9247	6.95389	TRUE	1	1	1	92	150	240	2e-38
Vagad_leaf2_3041	gi|48818577|gb|CO119890.1|CO119890	96.65	418	98.3529	55.5113	TRUE	8	6	1	418	93	504	0
Vagad_leaf2_304	gi|109836214|gb|DW234775.1|DW234775	98.18	274	99.2754	77.6204	TRUE	0	5	3	276	38	306	1e-129
Vagad_leaf2_3038	gi|164252709|gb|ES835431.1|ES835431	98.67	75	98.6842	16.7785	TRUE	0	1	1	75	424	351	1e-30
Vagad_leaf2_3031	gi|109829209|gb|DW227800.1|DW227800	98.51	201	98.5294	34.8958	TRUE	1	2	2	202	520	322	3e-98
Vagad_leaf2_3026	gi|109890658|gb|DW519622.1|DW519622	97.51	281	98.5965	49.6466	TRUE	2	5	2	282	289	564	4e-129
Vagad_leaf2_3024	gi|109872062|gb|DW501038.1|DW501038	98.85	87	96.6667	16.4151	TRUE	0	1	3	89	429	514	9e-38
Vagad_leaf2_3020	gi|21101750|gb|BQ414063.1|BQ414063	98.85	87	98.8636	13.7658	TRUE	0	1	1	87	368	283	9e-38
Vagad_leaf2_302	gi|73863839|gb|DT466578.1|DT466578	97.71	349	99.4302	47.9396	TRUE	2	6	3	351	10	352	8e-165
Vagad_leaf2_3018	gi|164239767|gb|ES817465.1|ES817465	97.74	221	99.5495	18.7925	TRUE	2	3	2	222	617	834	2e-103
Vagad_leaf2_3013	gi|109838924|gb|DW237485.1|DW237485	97.13	244	98.7854	30.9645	TRUE	4	3	4	247	7	247	2e-112
Vagad_leaf2_3009	gi|164334850|gb|ES816191.1|ES816191	94.92	118	98.3333	13.2287	TRUE	1	4	2	119	649	761	1e-37
Vagad_leaf2_3003	gi|109827591|gb|DW226266.1|DW226266	98.12	160	99.3789	26.4901	TRUE	0	3	1	160	600	444	2e-71
Vagad_leaf2_3002	gi|109882890|gb|DW511860.1|DW511860	96.74	92	98.9247	15.3589	TRUE	2	1	1	92	583	493	6e-36
Vagad_leaf2_3001	gi|21103276|gb|BQ415589.1|BQ415589	98.5	399	100	62.4413	TRUE	0	6	1	399	416	24	0
Vagad_leaf2_300	gi|164349602|gb|ES815714.1|ES815714	98.38	619	99.8387	69.6288	TRUE	1	9	1	619	99	708	0
Vagad_leaf2_2994	gi|164251661|gb|ES835775.1|ES835775	94.24	191	100	21.8286	TRUE	3	4	1	191	221	39	8e-71
Vagad_leaf2_2992	gi|78341731|gb|DT562005.1|DT562005	98.25	114	99.1304	13.0286	TRUE	0	2	2	115	246	135	6e-49
Vagad_leaf2_2988	gi|164265429|gb|ES832988.1|ES832988	98.97	97	98.9796	11.6168	TRUE	0	1	1	97	70	165	1e-43
Vagad_leaf2_2983	gi|21092868|gb|BQ405181.1|BQ405181	98.86	88	98.8764	14.1026	TRUE	0	1	1	88	467	553	2e-38
Vagad_leaf2_2982	gi|13350277|gb|BG440626.1|BG440626	98.29	410	99.0338	58.2386	TRUE	1	6	3	412	1	404	0
Vagad_leaf2_298	gi|18098694|gb|BM357948.1|BM357948	97.73	176	98.8764	20.0228	TRUE	1	3	1	176	32	204	1e-78
Vagad_leaf2_2977	gi|73851653|gb|DT460673.1|DT460673	97.1	138	99.2806	21.0046	TRUE	1	3	2	139	654	520	5e-56
Vagad_leaf2_2975	gi|54115127|gb|CO490636.1|CO490636	93.98	83	102.469	23.7143	TRUE	1	2	1	80	335	254	1e-24
Vagad_leaf2_2974	gi|164298348|gb|ES840984.1|ES840984	97.79	271	99.6324	27.6531	TRUE	1	5	1	271	354	89	4e-126
Vagad_leaf2_2972	gi|78343740|gb|DT564014.1|DT564014	98.21	446	98.8914	57.847	TRUE	1	7	1	446	15	453	0
Vagad_leaf2_2960	gi|78337086|gb|DT557360.1|DT557360	97.8	273	99.635	31.4879	TRUE	1	5	1	273	622	355	1e-126
Vagad_leaf2_2958	gi|54119654|gb|CO495163.1|CO495163	97.89	95	97.9381	24.2967	TRUE	0	2	2	96	247	155	1e-37
Vagad_leaf2_2957	gi|109823249|gb|DW008116.1|DW008116	97.41	270	97.4729	60.1336	TRUE	2	5	2	271	303	39	4e-123
Vagad_leaf2_2952	gi|109867444|gb|DW496420.1|DW496420	97.69	130	99.2366	25.1938	TRUE	1	2	2	131	514	387	5e-56
Vagad_leaf2_2949	gi|21091247|gb|BQ403572.1|BQ403572	98.23	113	99.1228	24.3534	TRUE	1	1	1	113	132	243	9e-51
Vagad_leaf2_2940	gi|31406906|gb|CD485941.1|CD485941	98.77	81	98.7805	12.2542	TRUE	0	1	1	81	334	413	3e-34
Vagad_leaf2_2931	gi|31407628|gb|CD486663.1|CD486663	98.41	252	99.6047	39.685	TRUE	1	3	1	252	526	278	9e-124
Vagad_leaf2_293	gi|48791199|gb|CO092513.1|CO092513	96.36	275	98.5663	41.5408	TRUE	6	4	2	276	139	409	1e-120
Vagad_leaf2_2928	gi|72277551|gb|DT051183.1|DT051183	95.4	87	98.8636	15.8182	TRUE	3	1	1	87	118	33	1e-30
Vagad_leaf2_2926	gi|164365411|gb|ES812538.1|ES812538	97.14	769	95.6468	98.212	TRUE	4	17	15	783	9	759	0
Vagad_leaf2_2925	gi|73849244|gb|DT458264.1|DT458264	93.37	347	99.7126	37.5541	TRUE	11	9	1	347	571	237	2e-122
Vagad_leaf2_2920	gi|21099919|gb|BQ412232.1|BQ412232	96.26	374	98.4211	58.805	TRUE	3	11	1	372	23	387	2e-153
Vagad_leaf2_2918	gi|13246228|gb|BE052517.2|BE052517	98.67	225	100	27.439	TRUE	0	3	1	225	282	61	4e-110
Vagad_leaf2_2913	gi|72281200|gb|DT052854.1|DT052854	97.81	183	97.861	33.2727	TRUE	1	3	1	183	81	260	1e-82
Vagad_leaf2_2912	gi|109869184|gb|DW498160.1|DW498160	96.96	230	100	51.2249	TRUE	3	4	2	230	346	120	1e-88
Vagad_leaf2_2910	gi|164345019|gb|ES848629.1|ES848629	98.17	164	99.3939	20.3474	TRUE	1	2	1	164	714	553	3e-76
Vagad_leaf2_291	gi|48794114|gb|CO095428.1|CO095428	95.72	538	99.0792	65.4501	TRUE	14	9	5	542	762	234	0
Vagad_leaf2_2907	gi|48792094|gb|CO093408.1|CO093408	96.63	208	97.6526	30.1013	TRUE	4	3	1	208	119	323	2e-90
Vagad_leaf2_2905	gi|164264368|gb|ES823520.1|ES823520	95.24	420	97.6744	32.7869	TRUE	14	6	9	428	372	785	5e-179
Vagad_leaf2_2904	gi|31074027|gb|CA994306.1|CA994306	94.63	149	97.3856	11.1778	TRUE	4	2	2	147	103	250	1e-44
Vagad_leaf2_2903	gi|164285942|gb|ES796431.1|ES796431	93.5	123	97.619	16.4439	TRUE	5	3	1	122	647	527	1e-37
Vagad_leaf2_2900	gi|48747488|gb|CO078007.1|CO078007	98.25	285	99.6503	35.4478	TRUE	1	4	1	285	737	457	1e-138
Vagad_leaf2_2896	gi|13351930|gb|BG442278.1|BG442278	97.31	335	99.7024	50.6808	TRUE	0	9	1	335	42	367	6e-147
Vagad_leaf2_2894	gi|84146239|gb|DN760481.1|DN760481	95.67	277	98.5765	37.8933	TRUE	6	5	4	280	71	341	2e-115
Vagad_leaf2_2893	gi|164338296|gb|ES804729.1|ES804729	93.29	313	99.6815	25.8464	TRUE	10	8	1	313	370	69	2e-109
Vagad_leaf2_2891	gi|164312012|gb|ES804633.1|ES804633	97.48	278	99.6416	88.535	TRUE	1	6	1	278	288	17	6e-125
Vagad_leaf2_2883	gi|13245183|gb|BE053714.2|BE053714	98.59	71	98.6111	16.5888	TRUE	0	1	1	71	246	315	2e-28
Vagad_leaf2_2880	gi|21095441|gb|BQ407754.1|BQ407754	98.28	464	99.7849	68.7407	TRUE	0	8	1	464	34	489	0
Vagad_leaf2_288	gi|164244921|gb|ES801401.1|ES801401	94.5	855	97.8261	96.0674	TRUE	22	19	10	858	872	37	0
Vagad_leaf2_2875	gi|109826133|gb|DW224854.1|DW224854	99.01	101	99.0196	20.404	TRUE	0	1	1	101	112	211	5e-46
Vagad_leaf2_2873	gi|109876806|gb|DW505780.1|DW505780	97.92	96	97.9592	14.2433	TRUE	1	1	2	97	521	615	1e-40
Vagad_leaf2_287	gi|78333315|gb|DT553589.1|DT553589	98.44	384	98.7147	49.2308	TRUE	0	6	1	384	388	765	0
Vagad_leaf2_2869	gi|84168504|gb|DR457152.1|DR457152	98.88	89	98.8889	18.9765	TRUE	0	1	1	89	262	175	6e-39
Vagad_leaf2_2867	gi|109884455|gb|DW513425.1|DW513425	98.57	70	97.2222	10.4167	TRUE	0	1	2	71	493	561	1e-27
Vagad_leaf2_2863	gi|73849130|gb|DT458150.1|DT458150	97.22	144	99.3103	21.7195	TRUE	1	3	1	144	660	520	1e-59
Vagad_leaf2_2858	gi|48748683|gb|CO079202.1|CO079202	95.4	87	98.8636	13.2824	TRUE	3	1	1	87	168	253	1e-30
Vagad_leaf2_2856	gi|109844719|gb|DW243277.1|DW243277	97.56	82	98.7952	12.462	TRUE	0	2	2	83	122	43	5e-30
Vagad_leaf2_2848	gi|5044396|gb|AI725464.1|AI725464	98.85	87	98.8636	13.7441	TRUE	0	1	1	87	206	291	9e-38
Vagad_leaf2_2845	gi|13246325|gb|BE053952.2|BE053952	98.92	93	98.9362	10.2762	TRUE	0	1	2	94	145	54	3e-41
Vagad_leaf2_2842	gi|21096969|gb|BQ409282.1|BQ409282	98.61	72	98.6301	11.3924	TRUE	0	1	1	72	126	56	6e-29
Vagad_leaf2_284	gi|164257341|gb|ES799683.1|ES799683	98.15	487	97.9879	63.1647	TRUE	2	7	1	487	639	160	0
Vagad_leaf2_2838	gi|164247321|gb|ES830102.1|ES830102	95.65	69	98.5714	9.34959	TRUE	2	1	1	69	705	638	2e-22
Vagad_leaf2_2836	gi|73847891|gb|DT456911.1|DT456911	96.97	99	100	12.3905	TRUE	1	2	1	98	682	585	1e-37
Vagad_leaf2_2834	gi|21100390|gb|BQ412703.1|BQ412703	96.48	199	97.0732	30.7099	TRUE	3	4	1	199	116	310	1e-82
Vagad_leaf2_2832	gi|109849389|gb|DW478368.1|DW478368	100	52	98.1132	6.75325	TRUE	0	0	1	52	120	171	6e-22
Vagad_leaf2_2832	gi|109849389|gb|DW478368.1|DW478368	100	52	98.1132	6.75325	TRUE	0	0	1	52	510	561	6e-22
Vagad_leaf2_2830	gi|57901450|gb|CB066510.1|CB066510	98.25	343	96.3483	50.6647	TRUE	0	6	13	355	24	360	5e-166
Vagad_leaf2_283	gi|48792508|gb|CO093822.1|CO093822	94.58	535	97.8062	77.9883	TRUE	16	12	11	545	686	165	0
Vagad_leaf2_2826	gi|164317788|gb|ES808085.1|ES808085	97.99	149	98.6755	20.1624	TRUE	0	3	2	150	564	709	6e-65
Vagad_leaf2_2823	gi|13245485|gb|BE052286.2|BE052286	98.03	355	97.5275	60.1695	TRUE	1	6	9	363	363	15	9e-171
Vagad_leaf2_2822	gi|109834930|gb|DW233495.1|DW233495	97.82	275	99.6377	50.8318	TRUE	1	5	2	275	279	9	6e-128
Vagad_leaf2_2821	gi|73850642|gb|DT459662.1|DT459662	98.77	81	98.7805	11.9293	TRUE	0	1	1	81	550	629	3e-34
Vagad_leaf2_2820	gi|109881181|gb|DW510151.1|DW510151	97.51	402	99.505	43.9344	TRUE	2	8	1	402	254	647	0
Vagad_leaf2_2817	gi|84155326|gb|DN804681.1|DN804681	98.89	90	98.9011	25.7143	TRUE	0	1	1	90	250	338	2e-39
Vagad_leaf2_2816	gi|84155899|gb|DN817125.1|DN817125	97.85	93	98.9362	33.4532	TRUE	1	1	1	93	161	252	6e-39
Vagad_leaf2_2815	gi|21098741|gb|BQ411054.1|BQ411054	100	56	98.2456	8.72274	TRUE	0	0	1	56	600	545	3e-24
Vagad_leaf2_2814	gi|13354081|gb|BG444429.1|BG444429	97.56	164	99.3939	34.5992	TRUE	1	3	1	164	431	271	2e-71
Vagad_leaf2_2806	gi|84151350|gb|DN800705.1|DN800705	100	58	98.3051	11.5079	TRUE	0	0	1	58	98	155	2e-25
Vagad_leaf2_2804	gi|84168086|gb|DR456734.1|DR456734	98.08	52	98.1132	5.9633	TRUE	1	0	1	52	174	225	1e-19
Vagad_leaf2_2803	gi|78348781|gb|DT569055.1|DT569055	97.09	515	98.8484	66.1104	TRUE	4	11	1	515	522	19	0
Vagad_leaf2_28	gi|21097526|gb|BQ409839.1|BQ409839	97.42	155	96.875	22.929	TRUE	1	3	5	159	170	19	4e-66
Vagad_leaf2_2799	gi|84158304|gb|DN827351.1|DN827351	99.19	246	96.0938	32.3259	TRUE	0	2	2	247	452	209	2e-127
Vagad_leaf2_2798	gi|164355866|gb|ES849222.1|ES849222	95.68	509	99.8039	64.7583	TRUE	10	11	1	508	651	154	0
Vagad_leaf2_2797	gi|109874969|gb|DW503943.1|DW503943	98.73	79	98.75	9.11188	TRUE	0	1	1	79	2	79	5e-33
Vagad_leaf2_2791	gi|164317038|gb|EV498722.1|EV498722	96.1	461	95.6432	93.89	TRUE	9	9	21	481	491	40	0
Vagad_leaf2_2790	gi|13245503|gb|BE052017.2|BE052017	97.16	141	99.2958	30.064	TRUE	0	3	2	142	244	380	2e-58
Vagad_leaf2_2789	gi|48777917|gb|CO087283.1|CO087283	94.61	167	101.212	21.2198	TRUE	5	4	1	164	11	176	2e-59
Vagad_leaf2_2786	gi|82756442|gb|DV850004.1|DV850004	100	59	98.3333	12.967	TRUE	0	0	1	59	454	396	5e-26
Vagad_leaf2_2782	gi|73847900|gb|DT456920.1|DT456920	98.81	84	98.8235	17.3913	TRUE	0	1	1	84	80	162	5e-36
Vagad_leaf2_2767	gi|72268260|gb|DT046675.1|DT046675	100	60	96.7742	10.9091	TRUE	0	0	1	60	99	40	1e-26
Vagad_leaf2_2765	gi|48814258|gb|CO115571.1|CO115571	96.01	351	96.9613	45.9424	TRUE	6	8	6	355	1	344	7e-147
Vagad_leaf2_2763	gi|48740156|gb|CO070675.1|CO070675	95.56	135	97.8261	19.3687	TRUE	5	1	4	138	137	4	3e-54
Vagad_leaf2_2762	gi|109890072|gb|DW519040.1|DW519040	98.72	78	98.7342	13.4483	TRUE	0	1	1	78	494	570	2e-32
Vagad_leaf2_2756	gi|164344170|gb|EV482933.1|EV482933	97.83	322	100	56.1955	TRUE	2	5	1	322	457	141	2e-153
Vagad_leaf2_2754	gi|84151518|gb|DN800873.1|DN800873	88.24	119	98.3471	23.7525	TRUE	9	4	1	116	378	494	2e-21
Vagad_leaf2_275	gi|109881669|gb|DW510639.1|DW510639	97.02	537	97.6364	79.792	TRUE	8	8	14	549	672	143	0
Vagad_leaf2_2746	gi|109853107|gb|DW482086.1|DW482086	96	250	99.6016	31.5259	TRUE	3	7	1	250	346	588	1e-98
Vagad_leaf2_2745	gi|78325488|gb|DT545762.1|DT545762	100	53	98.1481	6.72589	TRUE	0	0	1	53	626	678	2e-22
Vagad_leaf2_2741	gi|31072831|gb|CA993110.1|CA993110	97.22	72	98.6301	28.2353	TRUE	1	1	1	72	181	251	2e-26
Vagad_leaf2_2740	gi|109872460|gb|DW501435.1|DW501435	97.36	303	99.6711	39.5561	TRUE	2	6	1	303	742	446	2e-137
Vagad_leaf2_2738	gi|21103621|gb|BQ415934.1|BQ415934	97.73	308	100	53.012	TRUE	1	6	1	307	76	378	9e-143
Vagad_leaf2_2737	gi|109873660|gb|DW502635.1|DW502635	98.46	65	98.4848	11.4638	TRUE	1	0	1	65	387	323	9e-28
Vagad_leaf2_2733	gi|109843830|gb|DW242388.1|DW242388	96.61	118	100.855	13.2883	TRUE	0	3	1	116	845	730	9e-45
Vagad_leaf2_273	gi|164283130|gb|ES821623.1|ES821623	98.17	547	99.8175	78.8184	TRUE	1	8	2	548	631	94	0
Vagad_leaf2_2727	gi|48777028|gb|CO086394.1|CO086394	97.02	302	97.7346	35.1981	TRUE	5	4	7	308	253	550	3e-139
Vagad_leaf2_2726	gi|54115510|gb|CO491019.1|CO491019	98.25	57	98.2759	15.7895	TRUE	1	0	1	57	213	157	2e-22
Vagad_leaf2_2723	gi|3326246|gb|AI055132.1|AI055132	97.73	309	99.3569	40.7652	TRUE	2	5	1	309	82	385	9e-146
Vagad_leaf2_2716	gi|164359402|gb|ES835350.1|ES835350	97.79	498	99.2032	88.7701	TRUE	0	11	1	497	24	511	0
Vagad_leaf2_2712	gi|109871763|gb|DW500739.1|DW500739	98.97	97	97.9798	30.3125	TRUE	0	1	2	98	318	223	1e-43
Vagad_leaf2_2711	gi|48789796|gb|CO091110.1|CO091110	91.4	372	97.3822	54.5455	TRUE	24	8	3	373	21	385	1e-117
Vagad_leaf2_2710	gi|164262025|gb|ES794793.1|ES794793	98.33	360	100	29.4118	TRUE	0	6	1	360	78	431	4e-176
Vagad_leaf2_271	gi|164343236|gb|ES848570.1|ES848570	97.07	648	97.5904	80.0989	TRUE	5	14	18	662	807	171	0
Vagad_leaf2_2703	gi|24976706|gb|AJ513224.1|AJ513224	100	56	98.2456	7.17029	TRUE	0	0	1	56	236	181	3e-24
Vagad_leaf2_2699	gi|164356551|gb|ES805322.1|ES805322	98.6	143	95.9732	19.2982	TRUE	0	2	2	144	684	544	4e-66
Vagad_leaf2_2698	gi|109871605|gb|DW500581.1|DW500581	98.21	56	96.5517	12.1475	TRUE	1	0	1	56	419	364	7e-22
Vagad_leaf2_2696	gi|73864614|gb|DT467353.1|DT467353	98.91	92	98.9247	12.234	TRUE	0	1	1	92	496	406	1e-40
Vagad_leaf2_2695	gi|109878496|gb|DW507466.1|DW507466	95.29	85	98.8372	19.1011	TRUE	3	1	1	85	114	197	2e-29
Vagad_leaf2_2690	gi|6461378|gb|AW186942.1|AW186942	96.03	302	99.0164	49.5895	TRUE	7	5	2	303	56	352	3e-130
Vagad_leaf2_269	gi|164251661|gb|ES835775.1|ES835775	97.88	518	99.4242	59.2	TRUE	1	9	2	519	558	51	0
Vagad_leaf2_2685	gi|48805397|gb|CO106711.1|CO106711	95.81	191	98.9637	27.1307	TRUE	5	3	1	191	202	15	6e-78
Vagad_leaf2_2679	gi|31073320|gb|CA993599.1|CA993599	98.57	70	100	11.3821	TRUE	0	1	1	69	69	138	9e-28
Vagad_leaf2_2677	gi|48777469|gb|CO086835.1|CO086835	96.7	515	95.9032	57.2222	TRUE	5	12	21	535	295	797	0
Vagad_leaf2_2676	gi|48777061|gb|CO086427.1|CO086427	91.43	280	99.6441	49.7336	TRUE	19	5	1	280	390	116	2e-88
Vagad_leaf2_2671	gi|109873332|gb|DW502307.1|DW502307	97.83	276	99.639	32.7402	TRUE	1	5	1	276	138	408	2e-128
Vagad_leaf2_2670	gi|109869008|gb|DW497984.1|DW497984	96.05	76	98.7013	12.3779	TRUE	2	1	1	76	530	604	2e-26
Vagad_leaf2_2669	gi|109890864|gb|DW519827.1|DW519827	98.11	741	99.8652	83.0717	TRUE	0	14	2	742	73	799	0
Vagad_leaf2_2668	gi|21097324|gb|BQ409637.1|BQ409637	98.11	265	99.6241	40.5819	TRUE	1	4	1	265	29	289	1e-126
Vagad_leaf2_2664	gi|48752258|gb|CO082777.1|CO082777	97.17	283	99.6479	35.1553	TRUE	4	4	2	284	459	181	3e-130
Vagad_leaf2_2662	gi|109873539|gb|DW502514.1|DW502514	97.45	275	96.4912	50.5515	TRUE	2	5	1	275	263	532	2e-125
Vagad_leaf2_266	gi|109837090|gb|DW235651.1|DW235651	97.38	267	100	32.561	TRUE	2	5	1	267	338	77	9e-121
Vagad_leaf2_2656	gi|48777691|gb|CO087057.1|CO087057	91.65	407	100.246	48.8595	TRUE	24	8	2	405	261	660	1e-133
Vagad_leaf2_2650	gi|11208314|gb|BF277244.1|BF277244	98.57	70	98.5915	9.83146	TRUE	0	1	1	70	300	368	1e-27
Vagad_leaf2_2649	gi|73848885|gb|DT457905.1|DT457905	98.28	116	100	16.2921	TRUE	0	2	1	115	239	353	4e-50
Vagad_leaf2_2648	gi|164292383|gb|ES799348.1|ES799348	96.51	86	101.176	13.6292	TRUE	0	3	1	84	49	133	1e-27
Vagad_leaf2_2644	gi|164345250|gb|ES807924.1|ES807924	97.35	113	96.5812	17.7673	TRUE	2	1	1	113	497	608	2e-48
Vagad_leaf2_2643	gi|109864311|gb|DW493287.1|DW493287	98.81	84	98.8235	11.1258	TRUE	0	1	1	84	252	334	5e-36
Vagad_leaf2_2636	gi|21090271|gb|BQ402584.1|BQ402584	98.45	194	99.4872	29.5732	TRUE	1	2	1	194	222	31	5e-94
Vagad_leaf2_2633	gi|164311565|gb|EX165115.1|EX165115	98.28	408	97.6077	43.2203	TRUE	1	6	1	408	215	616	0
Vagad_leaf2_2629	gi|13246658|gb|BE052337.2|BE052337	99.16	119	99.1667	15.6785	TRUE	0	1	1	119	563	446	1e-56
Vagad_leaf2_2627	gi|109871509|gb|DW500485.1|DW500485	100	58	98.3051	11.2186	TRUE	0	0	1	58	142	85	2e-25
Vagad_leaf2_2626	gi|164356089|gb|EX167013.1|EX167013	96.15	156	98.1132	37.5	TRUE	2	4	4	158	22	174	2e-59
Vagad_leaf2_2623	gi|48814804|gb|CO116117.1|CO116117	97.62	126	96.9231	17.6471	TRUE	0	3	6	130	1	124	3e-51
Vagad_leaf2_2621	gi|109835250|gb|DW233814.1|DW233814	98.85	87	98.8636	19.3764	TRUE	0	1	1	87	368	283	9e-38
Vagad_leaf2_2616	gi|109859106|gb|DW488085.1|DW488085	95.26	211	99.5283	27.4382	TRUE	7	3	1	211	289	82	5e-85
Vagad_leaf2_2612	gi|164329218|gb|ES830880.1|ES830880	97.59	332	99.1045	42.6735	TRUE	1	7	2	333	647	323	3e-152
Vagad_leaf2_2610	gi|21096536|gb|BQ408849.1|BQ408849	98.36	244	99.5918	36.1481	TRUE	1	3	1	243	529	288	3e-105
Vagad_leaf2_2608	gi|164258462|gb|ES817150.1|ES817150	96.97	99	96.1165	9.58374	TRUE	1	1	6	102	977	879	1e-40
Vagad_leaf2_2603	gi|109880069|gb|DW509039.1|DW509039	98.36	183	97.3404	29.6596	TRUE	0	3	7	188	360	540	4e-85
Vagad_leaf2_26	gi|164254490|gb|EX168767.1|EX168767	98.86	438	95.6332	45.9119	TRUE	1	4	4	440	59	493	0
Vagad_leaf2_2597	gi|48742782|gb|CO073301.1|CO073301	96.3	81	98.7805	11.4245	TRUE	2	1	1	81	344	423	2e-29
Vagad_leaf2_2594	gi|73866006|gb|DT468744.1|DT468744	97.27	110	99.0991	14.8048	TRUE	1	2	1	110	332	225	3e-44
Vagad_leaf2_2593	gi|109823969|gb|DW008816.1|DW008816	97.83	92	98.9247	15.0327	TRUE	1	1	1	92	510	600	6e-39
Vagad_leaf2_2591	gi|164360356|gb|ES804811.1|ES804811	100	59	98.3333	7.95148	TRUE	0	0	1	59	420	362	5e-26
Vagad_leaf2_2588	gi|109839011|gb|DW237572.1|DW237572	100	53	98.1481	6.09195	TRUE	0	0	1	53	180	232	2e-22
Vagad_leaf2_2586	gi|109835385|gb|DW233948.1|DW233948	98.52	270	99.631	76.4873	TRUE	0	4	1	270	319	54	4e-132
Vagad_leaf2_2582	gi|109825202|gb|DW223936.1|DW223936	97.77	179	99.4444	50.565	TRUE	0	4	1	178	214	39	5e-78
Vagad_leaf2_2581	gi|109869217|gb|DW498193.1|DW498193	98.59	71	98.6111	8.86392	TRUE	0	1	1	71	731	800	2e-28
Vagad_leaf2_2579	gi|109832949|gb|DW231514.1|DW231514	97.73	309	96.8652	67.9121	TRUE	1	5	1	309	449	147	2e-146
Vagad_leaf2_2577	gi|164360054|gb|ES820939.1|ES820939	93.75	80	98.7654	9.41176	TRUE	4	1	1	80	120	198	4e-24
Vagad_leaf2_2576	gi|21101943|gb|BQ414256.1|BQ414256	97.3	74	98.6667	11.4729	TRUE	1	1	1	74	28	100	1e-27
Vagad_leaf2_2574	gi|21097703|gb|BQ410016.1|BQ410016	98.13	107	99.0741	16.4363	TRUE	0	2	2	108	143	39	8e-45
Vagad_leaf2_2573	gi|109872629|gb|DW501604.1|DW501604	95.05	101	99.0196	17.2061	TRUE	4	1	1	101	495	396	2e-36
Vagad_leaf2_2569	gi|109874928|gb|DW503902.1|DW503902	98.61	72	98.6301	14.0351	TRUE	0	1	1	72	218	288	6e-29
Vagad_leaf2_2568	gi|13247774|gb|BF272261.2|BF272261	98.42	380	99.4764	80.6794	TRUE	1	5	1	380	449	75	0
Vagad_leaf2_2567	gi|73860532|gb|DT463271.1|DT463271	98.02	101	99.0196	13.1339	TRUE	1	1	1	101	157	256	1e-43
Vagad_leaf2_2566	gi|109872388|gb|DW501363.1|DW501363	95.13	267	100.376	31.7102	TRUE	4	6	2	264	7	268	8e-106
Vagad_leaf2_2565	gi|164328456|gb|ES808913.1|ES808913	94.17	120	99.1736	26.5487	TRUE	1	4	1	120	429	316	5e-37
Vagad_leaf2_2564	gi|109836350|gb|DW234911.1|DW234911	98.18	55	98.2143	11.5789	TRUE	1	0	1	55	310	364	3e-21
Vagad_leaf2_2563	gi|13355484|gb|BG445832.1|BG445832	95.65	92	101.099	41.8182	TRUE	1	2	1	90	176	86	9e-32
Vagad_leaf2_2560	gi|11209945|gb|BF278875.1|BF278875	100	60	96.7742	6.84151	TRUE	0	0	1	60	89	30	1e-26
Vagad_leaf2_256	gi|109881212|gb|DW510182.1|DW510182	97.93	386	99.4845	45.8977	TRUE	2	6	3	388	54	433	0
Vagad_leaf2_2559	gi|109870613|gb|DW499589.1|DW499589	98.78	82	98.7952	11.7986	TRUE	0	1	1	82	129	209	8e-35
Vagad_leaf2_2558	gi|73859612|gb|DT462351.1|DT462351	96.64	149	97.3856	29.0448	TRUE	2	3	4	152	235	90	4e-60
Vagad_leaf2_2557	gi|84153317|gb|DN802672.1|DN802672	97.62	126	100	42.7119	TRUE	0	3	1	125	209	86	3e-51
Vagad_leaf2_2555	gi|31407210|gb|CD486245.1|CD486245	96.3	433	98.8584	69.5024	TRUE	9	7	4	436	520	95	0
Vagad_leaf2_2549	gi|54121477|gb|CO496986.1|CO496986	98.84	86	98.8506	27.3016	TRUE	0	1	1	86	115	31	4e-37
Vagad_leaf2_2545	gi|109828843|gb|DW227462.1|DW227462	98.82	85	98.8372	9.59368	TRUE	0	1	1	85	474	557	1e-36
Vagad_leaf2_2544	gi|73864140|gb|DT466879.1|DT466879	97.64	593	99.4966	72.8501	TRUE	3	11	2	594	113	694	0
Vagad_leaf2_2543	gi|72269263|gb|DT047067.1|DT047067	100	48	97.9592	8.72727	TRUE	0	0	1	48	183	230	1e-19
Vagad_leaf2_2541	gi|164270285|gb|ES813621.1|ES813621	97.78	361	97.832	67.2253	TRUE	1	7	7	367	481	128	1e-169
Vagad_leaf2_2535	gi|78347688|gb|DT567962.1|DT567962	98.44	256	98.4615	47.4954	TRUE	0	4	2	257	68	319	9e-124
Vagad_leaf2_2530	gi|164366788|gb|ES791186.1|ES791186	93.57	451	104.398	60.0533	TRUE	2	9	1	432	728	286	5e-179
Vagad_leaf2_2526	gi|73860071|gb|DT462810.1|DT462810	95.1	102	100	11.9159	TRUE	3	2	1	101	639	739	3e-35
Vagad_leaf2_2524	gi|48742568|gb|CO073087.1|CO073087	98.99	99	99	10.5769	TRUE	0	1	1	99	219	122	7e-45
Vagad_leaf2_2523	gi|21100921|gb|BQ413234.1|BQ413234	97.74	265	98.513	39.7898	TRUE	1	5	4	268	364	623	6e-122
Vagad_leaf2_2522	gi|109860346|gb|DW489325.1|DW489325	94.52	73	98.6486	8.72162	TRUE	3	1	1	73	310	239	2e-22
Vagad_leaf2_2521	gi|109830722|gb|DW229281.1|DW229281	98.95	95	98.9583	11.7139	TRUE	0	1	1	95	21	114	2e-42
Vagad_leaf2_2514	gi|72276360|gb|DT050596.1|DT050596	97.67	86	98.8506	15.6364	TRUE	1	1	1	86	148	64	9e-35
Vagad_leaf2_2513	gi|72275291|gb|DT050062.1|DT050062	97.34	263	98.8722	57.5492	TRUE	1	6	2	264	5	261	3e-105
Vagad_leaf2_2510	gi|73864931|gb|DT467670.1|DT467670	98.5	133	98.5185	19.7917	TRUE	0	2	2	134	477	607	3e-60
Vagad_leaf2_251	gi|109883571|gb|DW512541.1|DW512541	97.18	603	100.166	82.377	TRUE	5	12	1	602	135	726	0
Vagad_leaf2_2507	gi|21091122|gb|BQ403435.1|BQ403435	98.95	95	98.9583	14.8438	TRUE	0	1	1	95	601	508	2e-42
Vagad_leaf2_2506	gi|78339191|gb|DT559465.1|DT559465	98.11	53	98.1481	5.92179	TRUE	1	0	1	53	741	793	4e-20
Vagad_leaf2_2503	gi|48819915|gb|CO121228.1|CO121228	100	48	97.9592	6.24187	TRUE	0	0	1	48	26	73	1e-19
Vagad_leaf2_2499	gi|109856704|gb|DW485683.1|DW485683	98.77	81	97.5904	9.9631	TRUE	0	1	1	81	138	217	3e-34
Vagad_leaf2_2497	gi|13353078|gb|BG443426.1|BG443426	98.67	75	98.6842	11.5562	TRUE	0	1	1	75	536	463	1e-30
Vagad_leaf2_2493	gi|109887942|gb|DW516911.1|DW516911	100	95	98.9583	12.5495	TRUE	0	0	1	95	661	755	1e-34
Vagad_leaf2_249	gi|72273398|gb|DT049134.1|DT049134	93.18	132	98.5075	24	TRUE	4	5	1	131	61	188	9e-36
Vagad_leaf2_2489	gi|109877738|gb|DW506711.1|DW506711	96.25	80	97.561	13.245	TRUE	2	1	1	80	384	462	7e-29
Vagad_leaf2_2481	gi|82755613|gb|DV849175.1|DV849175	97.54	325	99.3884	50.8607	TRUE	1	7	2	326	141	458	1e-148
Vagad_leaf2_2475	gi|13245409|gb|BE052574.2|BE052574	98.2	445	97.5877	73.4323	TRUE	0	8	11	455	532	96	0
Vagad_leaf2_2474	gi|109828820|gb|DW227439.1|DW227439	97.88	471	99.1579	77.4671	TRUE	2	8	1	471	572	110	0
Vagad_leaf2_2473	gi|73848170|gb|DT457190.1|DT457190	98.29	234	99.1525	35.7252	TRUE	0	4	2	235	235	6	1e-110
Vagad_leaf2_2469	gi|73863200|gb|DT465939.1|DT465939	97.97	296	97.3684	34.299	TRUE	1	5	8	303	689	399	2e-140
Vagad_leaf2_2467	gi|84169297|gb|DR457945.1|DR457945	96.3	54	96.4286	8.08383	TRUE	2	0	1	54	46	99	2e-18
Vagad_leaf2_2466	gi|21097691|gb|BQ410004.1|BQ410004	98.57	70	98.5915	10.574	TRUE	0	1	1	70	93	25	1e-27
Vagad_leaf2_2462	gi|73863929|gb|DT466668.1|DT466668	96.7	546	99.0926	67.8261	TRUE	3	13	2	546	579	48	0
Vagad_leaf2_246	gi|13244672|gb|BE055455.2|BE055455	97.53	283	99.2982	46.932	TRUE	0	7	2	284	291	566	2e-125
Vagad_leaf2_2459	gi|164332902|gb|ES835932.1|ES835932	95.44	614	100.163	64.9049	TRUE	6	15	1	612	594	1	0
Vagad_leaf2_2458	gi|73850592|gb|DT459612.1|DT459612	97.27	183	98.3871	24.4326	TRUE	2	3	4	186	732	553	2e-80
Vagad_leaf2_245	gi|109851443|gb|DW480422.1|DW480422	98.62	436	99.7712	70.3226	TRUE	0	6	1	436	157	586	0
Vagad_leaf2_2449	gi|164312737|gb|ES848783.1|ES848783	98.1	420	98.1308	57.0652	TRUE	0	7	7	426	9	420	0
Vagad_leaf2_2447	gi|164279482|gb|ES828016.1|ES828016	98.08	312	99.0476	29.2135	TRUE	1	5	1	312	209	515	6e-150
Vagad_leaf2_2444	gi|73864341|gb|DT467080.1|DT467080	98.78	82	98.7952	10.567	TRUE	0	1	1	82	100	20	8e-35
Vagad_leaf2_2440	gi|73861142|gb|DT463881.1|DT463881	96.68	603	98.8525	84.5722	TRUE	9	9	9	608	31	625	0
Vagad_leaf2_244	gi|82755824|gb|DV849386.1|DV849386	97.71	568	99.3007	96.7632	TRUE	4	8	5	572	568	10	0
Vagad_leaf2_2439	gi|109834768|gb|DW233333.1|DW233333	98.58	141	99.2958	43.9252	TRUE	0	2	1	141	153	291	6e-65
Vagad_leaf2_2438	gi|109832178|gb|DW230737.1|DW230737	97.85	93	98.9362	17.0956	TRUE	1	1	1	93	74	165	6e-39
Vagad_leaf2_2436	gi|5047797|gb|AI728945.1|AI728945	98.84	86	98.8506	14.168	TRUE	1	0	1	86	238	153	4e-40
Vagad_leaf2_2432	gi|78335692|gb|DT555966.1|DT555966	96.77	217	99.5413	36.8421	TRUE	3	4	1	217	584	372	2e-93
Vagad_leaf2_2431	gi|109824465|gb|DW009296.1|DW009296	97.59	83	98.8095	14.8746	TRUE	1	1	1	83	43	124	5e-33
Vagad_leaf2_2430	gi|21095618|gb|BQ407931.1|BQ407931	98.11	318	99.0654	48.6983	TRUE	0	6	3	319	24	336	4e-151
Vagad_leaf2_243	gi|109843276|gb|DW241834.1|DW241834	97.77	404	100	58.8064	TRUE	1	8	1	403	679	283	1e-176
Vagad_leaf2_2429	gi|164276499|gb|ES822071.1|ES822071	100	53	96.3636	5.57308	TRUE	0	0	2	54	184	236	2e-22
Vagad_leaf2_2424	gi|21092123|gb|BQ404436.1|BQ404436	98.46	454	97.6344	66.5689	TRUE	0	7	10	463	681	235	0
Vagad_leaf2_2422	gi|54123320|gb|CO498829.1|CO498829	97.87	235	99.1561	34.3066	TRUE	1	4	2	236	408	178	7e-109
Vagad_leaf2_2415	gi|48745046|gb|CO075565.1|CO075565	98.77	81	98.7805	9.51821	TRUE	0	1	2	82	312	233	3e-34
Vagad_leaf2_241	gi|11209132|gb|BF277966.1|BF277966	96.08	408	98.3133	45.8943	TRUE	2	12	6	413	148	541	2e-159
Vagad_leaf2_2409	gi|72273934|gb|DT049404.1|DT049404	97.56	82	100	22.3433	TRUE	0	2	1	81	19	99	5e-30
Vagad_leaf2_2402	gi|78328295|gb|DT548569.1|DT548569	97.99	249	96.5116	31.519	TRUE	1	4	2	250	535	779	3e-117
Vagad_leaf2_2400	gi|78328512|gb|DT548786.1|DT548786	97.67	86	98.8506	8.59141	TRUE	1	1	1	86	789	873	9e-35
Vagad_leaf2_24	gi|21098460|gb|BQ410773.1|BQ410773	98.03	610	98.8655	96.519	TRUE	1	11	8	617	26	624	0
Vagad_leaf2_2398	gi|109888859|gb|DW517828.1|DW517828	97.4	269	99.6296	32.2929	TRUE	2	5	1	269	826	563	6e-122
Vagad_leaf2_2397	gi|164350320|gb|ES835677.1|ES835677	98.27	231	99.569	34.1211	TRUE	0	4	1	231	214	440	7e-109
Vagad_leaf2_2396	gi|13246852|gb|BE055715.2|BE055715	97.76	223	100	39.0543	TRUE	0	5	1	222	544	326	2e-99
Vagad_leaf2_2395	gi|109836906|gb|DW235467.1|DW235467	97.62	84	98.8235	22.9508	TRUE	1	1	1	84	277	359	3e-34
Vagad_leaf2_2394	gi|164287596|gb|ES800501.1|ES800501	98.72	156	96.2963	31.643	TRUE	0	2	6	161	321	474	7e-74
Vagad_leaf2_2392	gi|109838029|gb|DW236590.1|DW236590	98.81	84	98.8235	10.9233	TRUE	0	1	1	84	139	221	5e-36
Vagad_leaf2_239	gi|109848085|gb|DW477065.1|DW477065	98.21	560	99.6441	70.529	TRUE	1	9	1	560	183	733	0
Vagad_leaf2_2388	gi|73866331|gb|DT469069.1|DT469069	98.78	82	98.7952	10.9043	TRUE	0	1	1	82	752	672	8e-35
Vagad_leaf2_2382	gi|82755433|gb|DV848995.1|DV848995	97.98	99	99	38.9764	TRUE	1	1	1	99	166	69	2e-42
Vagad_leaf2_2381	gi|164271406|gb|ES847698.1|ES847698	97.98	99	99	14.3478	TRUE	1	1	1	99	233	136	2e-42
Vagad_leaf2_238	gi|13248409|gb|BF275735.2|BF275735	98.42	253	99.6063	41.6804	TRUE	0	4	1	253	266	514	1e-98
Vagad_leaf2_2375	gi|5044946|gb|AI726094.1|AI726094	98.77	81	98.7805	14.087	TRUE	0	1	1	81	483	404	3e-34
Vagad_leaf2_2372	gi|73863169|gb|DT465908.1|DT465908	99	100	99.0099	11.8765	TRUE	0	1	1	100	164	66	2e-45
Vagad_leaf2_237	gi|73864161|gb|DT466900.1|DT466900	97.34	338	99.705	46.238	TRUE	3	6	1	337	6	338	7e-156
Vagad_leaf2_2366	gi|164310524|gb|ES848472.1|ES848472	96.77	93	98.9362	11.5385	TRUE	0	3	1	93	501	590	9e-32
Vagad_leaf2_2359	gi|109841948|gb|DW240508.1|DW240508	100	48	97.9592	9.69697	TRUE	0	0	1	48	251	204	1e-19
Vagad_leaf2_2358	gi|164325737|gb|EX169749.1|EX169749	99.01	101	99.0196	20.5285	TRUE	0	1	1	101	314	215	5e-46
Vagad_leaf2_2350	gi|109841116|gb|DW239676.1|DW239676	98.81	84	98.8235	16.4384	TRUE	0	1	1	84	378	296	5e-36
Vagad_leaf2_2349	gi|164283625|gb|ES821631.1|ES821631	97.55	245	99.5935	20.0984	TRUE	1	5	3	246	395	635	5e-110
Vagad_leaf2_2348	gi|48801943|gb|CO103257.1|CO103257	97	100	100	16.3399	TRUE	1	2	1	99	113	15	3e-38
Vagad_leaf2_2347	gi|164312049|gb|ES816130.1|ES816130	95.78	1115	97.0409	94.4915	TRUE	23	23	23	1137	1098	8	0
Vagad_leaf2_2344	gi|72273122|gb|DT048995.1|DT048995	97.17	212	99.0654	44.1667	TRUE	0	6	1	210	154	361	5e-88
Vagad_leaf2_2342	gi|48753843|gb|CO084362.1|CO084362	100	59	98.3333	7.51592	TRUE	0	0	1	59	212	154	5e-26
Vagad_leaf2_2341	gi|109868490|gb|DW497466.1|DW497466	97.95	292	98.9831	43.2593	TRUE	1	5	2	293	356	642	5e-138
Vagad_leaf2_2337	gi|164252830|gb|ES843814.1|ES843814	97.88	425	99.2991	49.4186	TRUE	1	8	1	425	95	511	0
Vagad_leaf2_2336	gi|84168260|gb|DR456908.1|DR456908	97.79	543	100	82.5228	TRUE	4	8	1	543	605	71	0
Vagad_leaf2_2333	gi|109834221|gb|DW232786.1|DW232786	98.97	97	98.9796	25.3927	TRUE	0	1	1	97	14	109	1e-43
Vagad_leaf2_2331	gi|48746497|gb|CO077016.1|CO077016	96.12	309	100.98	40.2868	TRUE	4	7	1	305	15	319	3e-130
Vagad_leaf2_2328	gi|13246586|gb|BE055000.2|BE055000	96.63	89	97.8022	27.4691	TRUE	2	1	3	90	259	171	9e-35
Vagad_leaf2_2326	gi|78336338|gb|DT556612.1|DT556612	100	56	98.2456	8.53659	TRUE	0	0	1	56	645	590	3e-24
Vagad_leaf2_2322	gi|84166988|gb|DR455636.1|DR455636	100	55	98.2143	12.0087	TRUE	0	0	1	55	402	456	1e-23
Vagad_leaf2_2319	gi|164264127|gb|ES801919.1|ES801919	95.88	243	97.5904	29.8526	TRUE	7	3	1	243	37	276	4e-104
Vagad_leaf2_2317	gi|73861028|gb|DT463767.1|DT463767	97.72	263	99.6212	34.6053	TRUE	0	6	1	263	83	339	1e-107
Vagad_leaf2_2315	gi|78338328|gb|DT558602.1|DT558602	96.12	103	99.0385	11.0043	TRUE	2	1	1	103	178	278	3e-29
Vagad_leaf2_2314	gi|72279682|gb|DT052155.1|DT052155	94	100	99.0099	32.7869	TRUE	5	1	1	100	42	140	2e-33
Vagad_leaf2_2307	gi|11204933|gb|BF273875.1|BF273875	97.95	244	98.3871	43.1858	TRUE	1	4	5	248	396	157	3e-114
Vagad_leaf2_2306	gi|48776643|gb|CO086009.1|CO086009	98.28	58	98.3051	6.62857	TRUE	1	0	1	58	127	184	4e-23
Vagad_leaf2_2305	gi|48881427|gb|CO132449.1|CO132449	97.44	78	98.7342	12.1685	TRUE	1	1	1	78	358	282	5e-30
Vagad_leaf2_2303	gi|48791527|gb|CO092841.1|CO092841	95.97	124	99.2	14.6399	TRUE	3	2	2	124	704	826	1e-47
Vagad_leaf2_230	gi|164264526|gb|ES849885.1|ES849885	96.72	305	97.7564	48.5669	TRUE	4	5	8	312	321	619	2e-137
Vagad_leaf2_2299	gi|109867685|gb|DW496661.1|DW496661	98.92	93	98.9362	28.972	TRUE	0	1	1	93	223	314	3e-41
Vagad_leaf2_2294	gi|48814164|gb|CO115477.1|CO115477	94.74	95	100	12.1639	TRUE	3	2	1	94	29	122	1e-30
Vagad_leaf2_2293	gi|164335519|gb|ES793120.1|ES793120	97.84	464	100	58.7342	TRUE	2	8	1	464	667	212	0
Vagad_leaf2_2291	gi|48798619|gb|CO099933.1|CO099933	96.72	488	97.7956	68.8293	TRUE	8	8	11	498	1	480	0
Vagad_leaf2_2289	gi|84173776|gb|DR462424.1|DR462424	99.04	104	99.0476	14.0351	TRUE	0	1	2	105	183	81	8e-48
Vagad_leaf2_2288	gi|109890537|gb|DW519501.1|DW519501	97.65	85	96.5909	10.7731	TRUE	0	2	5	88	789	706	8e-32
Vagad_leaf2_2284	gi|21090598|gb|BQ402911.1|BQ402911	97.49	398	99.5	58.7021	TRUE	2	8	1	398	626	237	0
Vagad_leaf2_228	gi|164298653|gb|ES811257.1|ES811257	97.17	212	99.5305	28.9222	TRUE	3	3	2	213	423	631	4e-79
Vagad_leaf2_2271	gi|48753733|gb|CO084252.1|CO084252	98.73	79	98.75	10.3403	TRUE	0	1	1	79	436	513	5e-33
Vagad_leaf2_2270	gi|164363637|gb|ES840262.1|ES840262	97.88	566	99.6479	56.9416	TRUE	2	10	1	566	22	577	0
Vagad_leaf2_2268	gi|109857818|gb|DW486797.1|DW486797	98.61	72	98.6301	8.08081	TRUE	0	1	1	72	196	126	6e-29
Vagad_leaf2_2266	gi|73863327|gb|DT466066.1|DT466066	94.92	177	99.4382	22.7214	TRUE	4	4	1	177	39	210	2e-65
Vagad_leaf2_2265	gi|13356617|gb|BG446977.1|BG446977	96.64	119	100	20.3072	TRUE	2	2	1	118	434	551	9e-48
Vagad_leaf2_2263	gi|84169489|gb|DR458137.1|DR458137	96.17	183	101.105	30.9122	TRUE	1	6	1	180	534	355	2e-68
Vagad_leaf2_226	gi|73864341|gb|DT467080.1|DT467080	97.47	633	99.5283	81.5722	TRUE	2	13	4	635	679	60	0
Vagad_leaf2_2259	gi|164351174|gb|ES796588.1|ES796588	100	58	98.3051	8.10056	TRUE	0	0	1	58	635	692	2e-25
Vagad_leaf2_2250	gi|109849076|gb|DW478055.1|DW478055	100	51	98.0769	6.32754	TRUE	0	0	1	51	421	371	2e-21
Vagad_leaf2_225	gi|73866005|gb|DT468743.1|DT468743	97.49	598	97.0779	73.6453	TRUE	2	13	18	615	148	732	0
Vagad_leaf2_2245	gi|72272794|gb|DT048830.1|DT048830	94.66	281	100	51.0909	TRUE	5	8	1	280	32	303	3e-93
Vagad_leaf2_2236	gi|84171246|gb|DR459894.1|DR459894	98.44	257	99.6124	38.8218	TRUE	0	4	1	257	495	243	2e-124
Vagad_leaf2_2234	gi|109826325|gb|DW225045.1|DW225045	98.18	275	99.278	34.7222	TRUE	0	5	2	276	677	408	3e-130
Vagad_leaf2_2232	gi|109886913|gb|DW515882.1|DW515882	97.33	75	97.4026	12	TRUE	0	2	2	76	93	21	7e-26
Vagad_leaf2_2226	gi|109832042|gb|DW230601.1|DW230601	98.35	121	97.5806	31.5104	TRUE	1	1	4	124	229	348	2e-55
Vagad_leaf2_2225	gi|164295701|gb|ES836774.1|ES836774	97.9	333	97.9412	44.4593	TRUE	1	6	1	332	556	229	3e-158
Vagad_leaf2_2217	gi|164300078|gb|ES833583.1|ES833583	97.72	351	99.4334	48.5477	TRUE	2	6	1	351	642	298	5e-166
Vagad_leaf2_2216	gi|21097279|gb|BQ409592.1|BQ409592	98.8	83	98.8095	12.3881	TRUE	0	1	1	83	582	501	2e-35
Vagad_leaf2_221	gi|48740075|gb|CO070594.1|CO070594	95.13	678	96.719	91.129	TRUE	18	14	23	700	3	665	0
Vagad_leaf2_2208	gi|31072665|gb|CA992944.1|CA992944	98.75	80	96.3855	16.7364	TRUE	0	1	1	80	31	109	1e-33
Vagad_leaf2_2205	gi|84153111|gb|DN802466.1|DN802466	98.21	56	100	9.77312	TRUE	0	1	1	55	398	453	2e-19
Vagad_leaf2_22	gi|164319302|gb|ES807769.1|ES807769	98.36	305	96.8254	43.5714	TRUE	0	5	9	313	655	356	4e-148
Vagad_leaf2_2194	gi|78327100|gb|DT547374.1|DT547374	98.8	83	98.8095	13.3013	TRUE	0	1	1	83	302	383	2e-35
Vagad_leaf2_2193	gi|73860215|gb|DT462954.1|DT462954	95.08	61	98.3871	7.83055	TRUE	2	1	1	60	66	126	1e-17
Vagad_leaf2_2191	gi|31072474|gb|CA992753.1|CA992753	100	178	99.4413	22.3058	TRUE	0	0	2	179	20	197	2e-96
Vagad_leaf2_2186	gi|78322844|gb|DT543118.1|DT543118	98.67	75	98.6842	8.83392	TRUE	0	1	1	75	772	845	1e-30
Vagad_leaf2_2185	gi|48789710|gb|CO091024.1|CO091024	97.78	90	100	10.7784	TRUE	0	2	1	89	110	22	9e-35
Vagad_leaf2_2184	gi|164299998|gb|ES806900.1|ES806900	96.17	731	99.5913	81.676	TRUE	15	13	1	731	852	135	0
Vagad_leaf2_2183	gi|84165943|gb|DR454591.1|DR454591	100	46	97.8723	7.87671	TRUE	0	0	1	46	382	427	2e-18
Vagad_leaf2_218	gi|21103929|gb|BQ416242.1|BQ416242	96.78	342	100.588	51.4286	TRUE	1	10	1	339	29	363	2e-144
Vagad_leaf2_2177	gi|109870808|gb|DW499784.1|DW499784	98.8	83	97.6471	13.6513	TRUE	0	1	1	83	300	219	2e-35
Vagad_leaf2_2173	gi|164271079|gb|ES810307.1|ES810307	98.72	78	98.7342	5.98619	TRUE	0	1	1	78	316	240	2e-32
Vagad_leaf2_2170	gi|109879614|gb|DW508584.1|DW508584	97.47	158	99.3711	18.3508	TRUE	2	2	2	159	747	592	9e-58
Vagad_leaf2_217	gi|48816487|gb|CO117800.1|CO117800	97.29	258	99.2308	33.1194	TRUE	2	5	1	258	271	523	2e-115
Vagad_leaf2_2165	gi|48746837|gb|CO077356.1|CO077356	95	160	96.9697	21.7687	TRUE	5	3	2	160	97	254	4e-60
Vagad_leaf2_2160	gi|164350835|gb|ES791038.1|ES791038	97.14	70	98.5915	8.32342	TRUE	0	2	2	70	144	76	6e-23
Vagad_leaf2_216	gi|13248716|gb|BF277892.2|BF277892	97.79	407	99.7549	70.4152	TRUE	1	8	1	407	557	159	0
Vagad_leaf2_2159	gi|109833651|gb|DW232216.1|DW232216	100	51	98.0769	8.83882	TRUE	0	0	1	51	524	574	2e-21
Vagad_leaf2_2155	gi|13244477|gb|BE054423.2|BE054423	99.12	114	99.1304	23.1237	TRUE	0	1	1	114	171	59	1e-53
Vagad_leaf2_2154	gi|5045820|gb|AI726968.1|AI726968	98.59	71	98.6111	11.6203	TRUE	0	1	1	71	141	210	2e-28
Vagad_leaf2_2152	gi|109841440|gb|DW240000.1|DW240000	98.36	244	98.3871	54.4643	TRUE	0	4	1	244	425	186	1e-116
Vagad_leaf2_2151	gi|73849150|gb|DT458170.1|DT458170	97.78	90	100	12.1622	TRUE	0	2	2	90	733	645	9e-35
Vagad_leaf2_2143	gi|72275973|gb|DT050402.1|DT050402	100	55	98.2143	10	TRUE	0	0	1	55	292	346	1e-23
Vagad_leaf2_2141	gi|21097515|gb|BQ409828.1|BQ409828	97.87	375	100	58.5023	TRUE	2	6	1	374	48	417	3e-180
Vagad_leaf2_214	gi|84148910|gb|DN780210.1|DN780210	98.03	254	99.2188	38.3107	TRUE	1	4	2	255	288	39	9e-121
Vagad_leaf2_2139	gi|82755081|gb|DV848643.1|DV848643	96.43	56	101.818	8.79121	TRUE	0	2	1	54	153	208	9e-15
Vagad_leaf2_2130	gi|31073280|gb|CA993559.1|CA993559	98.64	147	99.3243	38.3812	TRUE	0	2	1	147	374	230	2e-68
Vagad_leaf2_2116	gi|109838242|gb|DW236803.1|DW236803	98.29	645	99.6909	90.9732	TRUE	0	11	2	646	71	704	0
Vagad_leaf2_2114	gi|73848350|gb|DT457370.1|DT457370	98.04	102	99.0291	13.3333	TRUE	2	0	1	102	663	562	1e-34
Vagad_leaf2_2113	gi|48796024|gb|CO097338.1|CO097338	94.64	56	98.2456	8.62866	TRUE	3	0	1	56	81	26	4e-17
Vagad_leaf2_2110	gi|109868735|gb|DW497711.1|DW497711	91.67	132	99.2481	16.6667	TRUE	4	2	1	132	785	661	4e-41
Vagad_leaf2_211	gi|84144354|gb|DN758596.1|DN758596	98.58	212	95.9276	31.7841	TRUE	1	2	10	221	634	425	1e-104
Vagad_leaf2_2107	gi|48747178|gb|CO077697.1|CO077697	92.05	88	100	11.1675	TRUE	5	2	1	87	92	6	1e-21
Vagad_leaf2_2106	gi|5045813|gb|AI726961.1|AI726961	98.8	83	98.8095	13.474	TRUE	0	1	1	83	304	385	2e-35
Vagad_leaf2_2104	gi|84145900|gb|DN760142.1|DN760142	98.85	87	98.8636	27.2727	TRUE	0	1	1	87	144	229	9e-38
Vagad_leaf2_21	gi|109879473|gb|DW508443.1|DW508443	98.67	150	98.0392	23.9234	TRUE	0	2	1	150	248	101	3e-70
Vagad_leaf2_2098	gi|109883230|gb|DW512200.1|DW512200	97.75	444	96.9432	73.0263	TRUE	2	8	13	456	607	172	0
Vagad_leaf2_2090	gi|84154517|gb|DN803872.1|DN803872	99.1	111	99.1071	21.9368	TRUE	0	1	1	111	302	411	6e-52
Vagad_leaf2_209	gi|54119346|gb|CO494855.1|CO494855	97.53	243	98.3806	51.0504	TRUE	3	3	1	243	332	93	2e-103
Vagad_leaf2_2087	gi|48807141|gb|CO108455.1|CO108455	100	63	96.9231	8.71369	TRUE	0	0	1	63	89	27	2e-28
Vagad_leaf2_2086	gi|48750623|gb|CO081142.1|CO081142	90.91	99	99	16.3907	TRUE	9	0	1	99	508	410	9e-29
Vagad_leaf2_2082	gi|31072847|gb|CA993126.1|CA993126	97.48	159	98.1481	31.9277	TRUE	0	4	4	161	17	172	4e-66
Vagad_leaf2_208	gi|109870542|gb|DW499518.1|DW499518	95.95	395	99.2462	82.1206	TRUE	8	7	3	397	411	25	9e-159
Vagad_leaf2_2079	gi|109841703|gb|DW240263.1|DW240263	97.5	400	99.0099	56.8182	TRUE	3	7	5	403	12	405	0
Vagad_leaf2_2078	gi|109844035|gb|DW242593.1|DW242593	97.2	107	100.943	35.786	TRUE	0	3	1	105	279	174	5e-40
Vagad_leaf2_2076	gi|164335146|gb|ES797476.1|ES797476	97.96	294	97.351	21.6495	TRUE	0	5	7	300	769	482	8e-140
Vagad_leaf2_2072	gi|73851368|gb|DT460388.1|DT460388	97.35	452	99.7792	77.265	TRUE	5	7	1	452	570	126	0
Vagad_leaf2_2071	gi|109874718|gb|DW503692.1|DW503692	98.75	80	98.7654	12.7592	TRUE	0	1	1	80	435	357	1e-33
Vagad_leaf2_207	gi|109868118|gb|DW497094.1|DW497094	97.18	142	99.3007	19.0349	TRUE	1	3	2	143	603	741	2e-58
Vagad_leaf2_2069	gi|84151802|gb|DN801157.1|DN801157	96.92	389	99.4885	88.8128	TRUE	6	6	2	390	428	46	4e-179
Vagad_leaf2_2065	gi|72277582|gb|DT051201.1|DT051201	98.13	107	99.0741	22.7176	TRUE	0	2	1	107	453	349	8e-45
Vagad_leaf2_206	gi|5049494|gb|AI730642.1|AI730642	98.15	270	99.2647	46.2329	TRUE	1	4	1	270	311	46	1e-129
Vagad_leaf2_2054	gi|48814720|gb|CO116033.1|CO116033	93.21	162	99.3865	20.6369	TRUE	6	3	2	163	264	108	5e-41
Vagad_leaf2_2053	gi|109827832|gb|DW226494.1|DW226494	97.73	88	98.8764	11.2532	TRUE	1	1	1	88	44	130	6e-36
Vagad_leaf2_2051	gi|72271270|gb|DT048073.1|DT048073	97.62	84	98.8235	19.6262	TRUE	0	2	1	84	172	91	3e-31
Vagad_leaf2_2050	gi|109834449|gb|DW233014.1|DW233014	97.7	348	99.7135	48.468	TRUE	1	7	1	348	432	92	8e-162
Vagad_leaf2_205	gi|13246835|gb|BE055466.2|BE055466	98.21	336	100	71.3376	TRUE	0	6	1	336	440	111	8e-162
Vagad_leaf2_2047	gi|72269271|gb|DT047071.1|DT047071	97.22	72	98.6301	13.0909	TRUE	1	1	1	72	549	479	2e-26
Vagad_leaf2_2041	gi|164350835|gb|ES791038.1|ES791038	98.57	70	97.2222	8.32342	TRUE	0	1	2	71	144	76	1e-27
Vagad_leaf2_2036	gi|54117024|gb|CO492533.1|CO492533	98.91	92	98.9247	12.9944	TRUE	0	1	1	92	95	185	1e-40
Vagad_leaf2_2032	gi|48739183|gb|CO069702.1|CO069702	98.33	60	100	15.4639	TRUE	0	1	1	59	246	187	7e-22
Vagad_leaf2_2027	gi|21103007|gb|BQ415320.1|BQ415320	97.35	113	100.893	23.8397	TRUE	0	3	1	111	236	125	1e-43
Vagad_leaf2_2026	gi|48775668|gb|CO085034.1|CO085034	98.63	73	98.6486	11.7932	TRUE	0	1	1	73	425	496	2e-29
Vagad_leaf2_2025	gi|109835239|gb|DW233803.1|DW233803	97.65	85	100	19.6759	TRUE	0	2	1	84	87	4	8e-32
Vagad_leaf2_2020	gi|195983167|gb|FL576800.1|FL576800	98.91	184	96.3351	45.7711	TRUE	0	2	6	189	1	182	2e-90
Vagad_leaf2_202	gi|164344827|gb|ES815147.1|ES815147	98.35	121	96.0317	31.2661	TRUE	0	2	1	121	221	103	4e-53
Vagad_leaf2_2019	gi|21102492|gb|BQ414805.1|BQ414805	98.81	84	98.8235	12.963	TRUE	0	1	1	84	275	193	5e-36
Vagad_leaf2_2007	gi|164350150|gb|ES791583.1|ES791583	93.94	99	97.0588	14.0825	TRUE	4	2	5	101	659	561	4e-31
Vagad_leaf2_2006	gi|13248520|gb|BF277209.2|BF277209	97.32	448	98.2456	63.2768	TRUE	1	8	11	454	673	233	0
Vagad_leaf2_1996	gi|109876655|gb|DW505629.1|DW505629	97.37	571	99.8252	93.7603	TRUE	6	9	1	570	604	42	0
Vagad_leaf2_1994	gi|5045457|gb|AI726605.1|AI726605	97.47	79	97.5309	12.8874	TRUE	0	2	1	79	106	182	3e-28
Vagad_leaf2_1993	gi|3326415|gb|AI055301.1|AI055301	100	54	98.1818	8.09595	TRUE	0	0	1	54	313	260	4e-23
Vagad_leaf2_1991	gi|164309457|gb|ES798501.1|ES798501	97.33	374	99.4681	47.2222	TRUE	1	9	2	374	781	416	9e-168
Vagad_leaf2_1989	gi|109889047|gb|DW518016.1|DW518016	100	57	98.2759	9.32897	TRUE	0	0	1	57	295	351	7e-25
Vagad_leaf2_1985	gi|164326585|gb|ES806583.1|ES806583	98.92	93	98.9362	10.9412	TRUE	0	1	1	93	739	830	3e-41
Vagad_leaf2_1984	gi|21101366|gb|BQ413679.1|BQ413679	97.33	75	98.6842	11.9617	TRUE	1	1	1	75	151	78	7e-29
Vagad_leaf2_1981	gi|164297824|gb|ES817299.1|ES817299	96.51	86	98.8506	16.1654	TRUE	3	0	1	86	473	388	9e-35
Vagad_leaf2_1979	gi|164369614|gb|EX170852.1|EX170852	96.43	56	98.2456	6.81265	TRUE	2	0	1	56	699	644	4e-20
Vagad_leaf2_1974	gi|48746543|gb|CO077062.1|CO077062	97.18	142	99.3007	17.9975	TRUE	2	2	1	142	180	41	9e-61
Vagad_leaf2_1973	gi|84171221|gb|DR459869.1|DR459869	97.75	89	98.8889	14.5663	TRUE	1	1	1	89	120	207	1e-36
Vagad_leaf2_1964	gi|109880353|gb|DW509323.1|DW509323	98.7	77	98.7179	15.3082	TRUE	0	1	1	77	338	413	7e-32
Vagad_leaf2_1961	gi|73862660|gb|DT465399.1|DT465399	95.36	151	99.3421	17.5174	TRUE	5	2	1	151	156	8	6e-59
Vagad_leaf2_196	gi|54124071|gb|CO499580.1|CO499580	97.49	479	99.3776	76.0317	TRUE	2	10	3	481	40	508	0
Vagad_leaf2_1954	gi|5048709|gb|AI729857.1|AI729857	98.17	219	99.5455	46.3983	TRUE	0	4	1	218	443	228	9e-102
Vagad_leaf2_1949	gi|109825526|gb|DW224252.1|DW224252	98.45	258	99.2308	29.8266	TRUE	0	4	1	258	53	306	6e-125
Vagad_leaf2_1948	gi|164252460|gb|ES814295.1|ES814295	96.84	95	97.9381	20.4301	TRUE	2	1	2	96	304	211	1e-37
Vagad_leaf2_1946	gi|84171164|gb|DR459812.1|DR459812	98.73	79	98.75	11.4993	TRUE	0	1	1	79	600	523	5e-33
Vagad_leaf2_1935	gi|5048958|gb|AI730106.1|AI730106	97.97	296	99.6633	40.9972	TRUE	0	6	1	296	566	277	5e-138
Vagad_leaf2_1919	gi|109853392|gb|DW482371.1|DW482371	97.33	75	98.6842	9.82962	TRUE	1	1	1	75	208	135	3e-28
Vagad_leaf2_1915	gi|5049973|gb|AI731121.1|AI731121	100	55	98.2143	9.54861	TRUE	0	0	1	55	535	481	1e-23
Vagad_leaf2_1911	gi|48779663|gb|CO089029.1|CO089029	95	60	100	9.13242	TRUE	2	1	1	59	240	299	4e-17
Vagad_leaf2_1909	gi|48746348|gb|CO076867.1|CO076867	96.72	244	96.8254	32.5768	TRUE	5	3	1	244	341	581	2e-109
Vagad_leaf2_1905	gi|109888099|gb|DW517068.1|DW517068	96.2	158	99.3711	26.3333	TRUE	1	4	1	158	375	223	2e-61
Vagad_leaf2_1901	gi|164321877|gb|EV495397.1|EV495397	97.35	113	95.7627	16.9415	TRUE	0	3	5	117	667	558	1e-43
Vagad_leaf2_1897	gi|54124298|gb|CO499807.1|CO499807	98.04	102	100	12.439	TRUE	0	2	1	101	196	96	7e-42
Vagad_leaf2_1896	gi|18098602|gb|BM357856.1|BM357856	98.95	95	98.9583	11.1633	TRUE	0	1	2	96	123	216	2e-42
Vagad_leaf2_1895	gi|78331672|gb|DT551946.1|DT551946	97.64	254	99.2188	32.732	TRUE	1	5	2	255	19	267	2e-115
Vagad_leaf2_1891	gi|72273596|gb|DT049234.1|DT049234	97.56	82	96.4706	19.2037	TRUE	1	1	1	82	41	121	2e-32
Vagad_leaf2_1890	gi|109884312|gb|DW513282.1|DW513282	98.33	120	96	21.4286	TRUE	0	2	3	121	441	559	2e-52
Vagad_leaf2_1885	gi|73861226|gb|DT463965.1|DT463965	98.59	71	98.6111	10.8232	TRUE	0	1	1	71	253	322	2e-28
Vagad_leaf2_188	gi|84171832|gb|DR460480.1|DR460480	96.68	271	99.6324	43.7097	TRUE	3	6	2	271	162	427	7e-100
Vagad_leaf2_1879	gi|164351356|gb|EV498610.1|EV498610	97.5	80	100	20.1511	TRUE	0	2	1	79	203	281	7e-29
Vagad_leaf2_1869	gi|31072710|gb|CA992989.1|CA992989	98.89	90	98.9011	21.6867	TRUE	0	1	1	90	109	21	2e-39
Vagad_leaf2_1868	gi|109833351|gb|DW231916.1|DW231916	93.1	420	99.5261	53.7772	TRUE	7	9	2	419	7	406	3e-143
Vagad_leaf2_1863	gi|109872345|gb|DW501320.1|DW501320	98.77	81	98.7805	9.36416	TRUE	0	1	1	81	112	33	3e-34
Vagad_leaf2_1860	gi|164260471|gb|ES824888.1|ES824888	90.82	98	98.9899	13.388	TRUE	8	1	1	98	215	119	9e-26
Vagad_leaf2_1859	gi|164257775|gb|ES842463.1|ES842463	98.88	89	98.8889	6.80949	TRUE	0	1	1	89	198	285	6e-39
Vagad_leaf2_1858	gi|109878685|gb|DW507655.1|DW507655	98.24	284	99.3007	41.0999	TRUE	0	5	1	284	663	385	1e-135
Vagad_leaf2_185	gi|164271479|gb|EV495732.1|EV495732	97.8	182	97.8495	34.0187	TRUE	2	2	1	182	511	332	2e-84
Vagad_leaf2_1843	gi|78332384|gb|DT552658.1|DT552658	97.44	273	99.2727	30.5028	TRUE	0	7	1	273	354	619	1e-119
Vagad_leaf2_1841	gi|48748997|gb|CO079516.1|CO079516	100	45	97.8261	6.29371	TRUE	0	0	1	45	66	110	7e-18
Vagad_leaf2_1837	gi|109837744|gb|DW236305.1|DW236305	98.28	58	100	10.6227	TRUE	0	1	1	57	292	235	1e-20
Vagad_leaf2_1832	gi|78333771|gb|DT554045.1|DT554045	97.35	302	99.3421	30.8478	TRUE	1	7	3	304	668	374	2e-134
Vagad_leaf2_1828	gi|48742664|gb|CO073183.1|CO073183	98.13	267	99.2565	32.8413	TRUE	1	4	1	267	447	185	6e-128
Vagad_leaf2_1826	gi|48821802|gb|CO123115.1|CO123115	96.05	430	99.537	58.0297	TRUE	11	6	2	431	739	316	0
Vagad_leaf2_1823	gi|54123726|gb|CO499235.1|CO499235	96.47	255	99.2218	47.5746	TRUE	2	6	1	255	34	281	5e-107
Vagad_leaf2_1819	gi|48805117|gb|CO106431.1|CO106431	96.78	435	97.973	73.854	TRUE	6	8	1	435	140	566	0
Vagad_leaf2_1817	gi|109825535|gb|DW224261.1|DW224261	97.51	442	97.3568	53.253	TRUE	1	10	12	453	212	643	0
Vagad_leaf2_1814	gi|78325299|gb|DT545573.1|DT545573	97.62	421	97.4537	45.4644	TRUE	1	9	12	432	513	102	0
Vagad_leaf2_1810	gi|84148631|gb|DN779931.1|DN779931	97.67	343	99.4203	45.0723	TRUE	1	7	3	345	378	43	8e-159
Vagad_leaf2_181	gi|109827538|gb|DW226216.1|DW226216	97.33	225	99.1189	30.0802	TRUE	2	4	1	225	1	221	1e-100
Vagad_leaf2_1808	gi|73861658|gb|DT464397.1|DT464397	98.48	526	99.2453	77.2394	TRUE	0	8	1	526	518	1	0
Vagad_leaf2_1807	gi|78329215|gb|DT549489.1|DT549489	97.67	430	99.537	56.8032	TRUE	0	10	2	431	727	308	0
Vagad_leaf2_1802	gi|109890855|gb|DW519818.1|DW519818	94.12	510	100.791	57.5621	TRUE	8	10	7	504	513	14	0
Vagad_leaf2_1798	gi|164329125|gb|ES805504.1|ES805504	97.36	719	96.123	81.8907	TRUE	4	15	8	726	1	704	0
Vagad_leaf2_1797	gi|48751991|gb|CO082510.1|CO082510	95.4	391	99.7449	49.8724	TRUE	12	6	1	391	228	612	4e-167
Vagad_leaf2_1796	gi|84144010|gb|DN758252.1|DN758252	97.61	293	99.6599	59.0726	TRUE	1	6	2	294	140	426	7e-134
Vagad_leaf2_1795	gi|164254375|gb|ES801887.1|ES801887	97.19	712	99.3026	55.2366	TRUE	4	16	4	715	835	140	0
Vagad_leaf2_1794	gi|109834616|gb|DW233181.1|DW233181	98.04	510	99.2218	70.5394	TRUE	1	9	3	512	520	20	0
Vagad_leaf2_1791	gi|164251413|gb|ES814520.1|ES814520	97.87	609	98.7034	76.2203	TRUE	3	10	8	616	767	169	0
Vagad_leaf2_179	gi|11199156|gb|BF268245.1|BF268245	97.34	638	96.5204	100.631	TRUE	5	12	15	652	631	6	0
Vagad_leaf2_1789	gi|48747478|gb|CO077997.1|CO077997	96.05	253	98.062	30.0119	TRUE	6	4	2	254	318	70	1e-107
Vagad_leaf2_1783	gi|21090382|gb|BQ402695.1|BQ402695	97.79	497	99.5992	72.3435	TRUE	2	9	2	498	553	66	0
Vagad_leaf2_1781	gi|164370313|gb|ES841481.1|ES841481	97.34	413	99.5181	42.4025	TRUE	5	6	1	413	310	716	0
Vagad_leaf2_178	gi|18101330|gb|BM360584.1|BM360584	98.08	417	99.7608	68.2488	TRUE	1	7	1	416	611	201	0
Vagad_leaf2_1779	gi|48751409|gb|CO081928.1|CO081928	96.37	524	99.2424	63.0566	TRUE	10	9	3	526	598	84	0
Vagad_leaf2_1777	gi|11206925|gb|BF275807.1|BF275807	98.02	404	96.8825	56.9817	TRUE	0	8	14	416	27	423	0
Vagad_leaf2_1776	gi|48817870|gb|CO119183.1|CO119183	95.24	420	99.0566	55.6291	TRUE	11	9	4	423	308	718	7e-172
Vagad_leaf2_1775	gi|164267383|gb|ES830410.1|ES830410	97.12	313	99.0506	35.1685	TRUE	1	8	2	314	146	450	3e-136
Vagad_leaf2_1770	gi|21100393|gb|BQ412706.1|BQ412706	98.08	365	99.7268	55.0528	TRUE	1	6	1	365	416	58	1e-176
Vagad_leaf2_177	gi|13244879|gb|BE055518.2|BE055518	97.39	383	99.2228	55.5878	TRUE	2	8	3	385	113	487	2e-175
Vagad_leaf2_1768	gi|48814733|gb|CO116046.1|CO116046	95.89	438	99.7722	48.505	TRUE	9	9	1	438	117	545	3e-174
Vagad_leaf2_1767	gi|13354836|gb|BG445184.1|BG445184	97.27	440	99.0991	51.5826	TRUE	0	11	1	440	428	1	0
Vagad_leaf2_1766	gi|21093285|gb|BQ405598.1|BQ405598	97.45	471	99.1579	73.2504	TRUE	2	9	6	474	66	528	0
Vagad_leaf2_1765	gi|109828462|gb|DW227085.1|DW227085	94.74	304	96.8153	40.4794	TRUE	11	5	10	313	350	648	7e-122
Vagad_leaf2_1763	gi|164343802|gb|ES790516.1|ES790516	95.06	688	100	52.9638	TRUE	3	15	1	688	793	137	0
Vagad_leaf2_1761	gi|109891117|gb|DW520080.1|DW520080	96.14	259	97.3684	40.4056	TRUE	5	5	3	261	444	191	8e-109
Vagad_leaf2_176	gi|109838126|gb|DW236687.1|DW236687	97.32	634	99.373	88.5475	TRUE	2	12	2	635	636	18	0
Vagad_leaf2_1756	gi|109852392|gb|DW481371.1|DW481371	98.19	441	98.8789	66.1169	TRUE	1	7	1	441	109	542	0
Vagad_leaf2_1753	gi|48798815|gb|CO100129.1|CO100129	92.43	436	96.0352	56.3307	TRUE	21	8	23	453	752	324	4e-158
Vagad_leaf2_1751	gi|21091511|gb|BQ403824.1|BQ403824	97.35	302	99.3421	45.142	TRUE	1	7	2	302	452	157	2e-134
Vagad_leaf2_1750	gi|48750803|gb|CO081322.1|CO081322	96.94	392	98.9899	44.4444	TRUE	6	6	1	392	278	663	0
Vagad_leaf2_1747	gi|164356117|gb|ES805318.1|ES805318	98.59	426	99.7658	45.0794	TRUE	0	6	1	426	605	186	0
Vagad_leaf2_1745	gi|21090892|gb|BQ403205.1|BQ403205	98.58	281	98.9437	40.6657	TRUE	0	4	3	283	97	373	1e-138
Vagad_leaf2_1741	gi|48822634|gb|CO123947.1|CO123947	94.69	527	99.434	74.858	TRUE	16	10	5	528	621	104	0
Vagad_leaf2_174	gi|72269352|gb|DT047112.1|DT047112	96.79	187	96.3918	34	TRUE	4	2	1	187	220	36	1e-82
Vagad_leaf2_1738	gi|164364425|gb|ES812520.1|ES812520	96.63	623	99.5208	64.6937	TRUE	6	14	3	625	253	860	0
Vagad_leaf2_1736	gi|78344167|gb|DT564441.1|DT564441	98.19	497	99.7992	61.9701	TRUE	1	8	1	497	287	775	0
Vagad_leaf2_1735	gi|48826978|gb|CO125368.1|CO125368	95.37	540	97.1223	68.615	TRUE	15	9	1	540	258	787	0
Vagad_leaf2_1734	gi|48797196|gb|CO098510.1|CO098510	95.18	311	96.8847	42.1409	TRUE	4	10	11	321	555	256	4e-117
Vagad_leaf2_1732	gi|164349140|gb|ES790963.1|ES790963	97.68	259	99.2337	47.698	TRUE	1	5	2	260	363	110	2e-118
Vagad_leaf2_1730	gi|73865186|gb|DT467924.1|DT467924	95.66	438	99.7722	52.7076	TRUE	6	10	3	438	49	475	6e-157
Vagad_leaf2_1724	gi|109887120|gb|DW516089.1|DW516089	97.62	504	99.802	68.4783	TRUE	3	9	1	503	528	33	0
Vagad_leaf2_1723	gi|82756001|gb|DV849563.1|DV849563	96.72	640	97.1168	97.7099	TRUE	6	15	24	659	1	629	0
Vagad_leaf2_1722	gi|48801091|gb|CO102405.1|CO102405	96.65	687	99.8547	93.0894	TRUE	12	11	1	687	684	9	0
Vagad_leaf2_1718	gi|164284611|gb|ES818808.1|ES818808	97.39	345	99.4236	38.376	TRUE	2	7	1	345	870	533	3e-158
Vagad_leaf2_1715	gi|31074049|gb|CA994328.1|CA994328	98.11	264	99.2481	25.1668	TRUE	0	5	3	266	623	365	9e-124
Vagad_leaf2_1713	gi|109857838|gb|DW486817.1|DW486817	95.42	306	99.6743	40.7457	TRUE	5	7	1	306	57	353	1e-123
Vagad_leaf2_1712	gi|48749102|gb|CO079621.1|CO079621	97.65	298	96.4401	35.1001	TRUE	2	5	7	304	524	816	9e-140
Vagad_leaf2_1710	gi|164240919|gb|ES825782.1|ES825782	95.86	725	100	87.3494	TRUE	8	17	1	724	767	64	0
Vagad_leaf2_1709	gi|164327839|gb|ES824929.1|ES824929	97.87	422	100	65.528	TRUE	1	7	1	421	60	474	0
Vagad_leaf2_1707	gi|21101981|gb|BQ414294.1|BQ414294	98.09	523	99.8092	83.5463	TRUE	0	10	2	523	550	37	0
Vagad_leaf2_1706	gi|109873048|gb|DW502023.1|DW502023	97.92	384	99.7403	43.0011	TRUE	1	7	1	384	754	378	0
Vagad_leaf2_1704	gi|109859784|gb|DW488763.1|DW488763	97.37	304	98.0645	35.1445	TRUE	2	6	7	310	675	378	1e-138
Vagad_leaf2_1703	gi|109825457|gb|DW224189.1|DW224189	98.46	324	99.3865	45.6982	TRUE	0	5	1	324	84	402	2e-159
Vagad_leaf2_1698	gi|164277496|gb|ES852047.1|ES852047	97.15	632	99.6845	53.9249	TRUE	4	14	1	632	152	769	0
Vagad_leaf2_1697	gi|195983497|gb|FL576471.1|FL576471	97.53	445	98.8889	65.4412	TRUE	2	9	4	448	570	135	0
Vagad_leaf2_1696	gi|78337143|gb|DT557417.1|DT557417	98.27	520	99.6169	59.0909	TRUE	0	9	1	520	358	868	0
Vagad_leaf2_1693	gi|84158636|gb|DN827700.1|DN827700	98.55	346	99.1404	46.443	TRUE	0	5	3	348	180	520	1e-172
Vagad_leaf2_169	gi|109872239|gb|DW501214.1|DW501214	97.99	498	98.2249	74.4395	TRUE	0	10	2	498	524	36	0
Vagad_leaf2_1687	gi|13354385|gb|BG444733.1|BG444733	97.97	394	98.995	44.5701	TRUE	0	8	4	397	174	559	0
Vagad_leaf2_1682	gi|164324088|gb|ES846610.1|ES846610	97.09	412	100	58.9413	TRUE	2	10	1	411	258	660	0
Vagad_leaf2_1680	gi|13351209|gb|BG441557.1|BG441557	97.53	283	99.2982	40.4864	TRUE	0	7	3	285	464	189	2e-125
Vagad_leaf2_1678	gi|13353549|gb|BG443897.1|BG443897	98.24	397	97.7833	45.4233	TRUE	0	7	2	398	400	11	0
Vagad_leaf2_1676	gi|48790157|gb|CO091471.1|CO091471	95.5	533	99.4403	61.8329	TRUE	13	11	3	535	288	809	0
Vagad_leaf2_1672	gi|109890475|gb|DW519439.1|DW519439	96.99	299	99.3355	37.3283	TRUE	1	8	1	299	86	376	7e-128
Vagad_leaf2_1668	gi|109884778|gb|DW513748.1|DW513748	97.42	388	98.4772	62.08	TRUE	3	6	5	392	483	103	0
Vagad_leaf2_1663	gi|48747088|gb|CO077607.1|CO077607	94.81	405	99.7537	53.2895	TRUE	13	8	1	405	748	352	2e-162
Vagad_leaf2_1658	gi|48791929|gb|CO093243.1|CO093243	96.95	656	96.1877	76.905	TRUE	6	14	28	682	814	172	0
Vagad_leaf2_1657	gi|164271776|gb|ES805807.1|ES805807	98.29	817	96.3443	97.2619	TRUE	0	14	31	847	13	815	0
Vagad_leaf2_1656	gi|48739151|gb|CO069670.1|CO069670	97.32	336	99.4083	44.6809	TRUE	3	6	3	338	691	362	1e-142
Vagad_leaf2_1655	gi|78335356|gb|DT555630.1|DT555630	98.13	643	98.7711	69.2888	TRUE	0	11	3	645	665	35	0
Vagad_leaf2_1654	gi|48740983|gb|CO071502.1|CO071502	96.84	412	96.0373	49.6984	TRUE	4	9	17	428	615	213	1e-170
Vagad_leaf2_1653	gi|164292492|gb|ES809980.1|ES809980	97.86	560	99.8217	62.5698	TRUE	1	11	2	561	172	720	0
Vagad_leaf2_1652	gi|78345301|gb|DT565575.1|DT565575	96.06	203	98.5437	26.7457	TRUE	3	5	2	204	537	734	3e-80
Vagad_leaf2_1651	gi|109865669|gb|DW494645.1|DW494645	96.58	380	98.9583	44.7059	TRUE	5	8	3	382	590	219	1e-166
Vagad_leaf2_1649	gi|78328546|gb|DT548820.1|DT548820	98.37	246	96.8504	29.7101	TRUE	1	3	1	246	445	687	9e-121
Vagad_leaf2_1648	gi|164286586|gb|ES811618.1|ES811618	97.48	436	97.5391	34.9359	TRUE	2	8	3	436	207	635	0
Vagad_leaf2_1646	gi|164291442|gb|ES809952.1|ES809952	97.19	1033	96.5421	85.9401	TRUE	8	18	37	1069	9	1020	0
Vagad_leaf2_1640	gi|13248231|gb|BF274860.2|BF274860	98.08	313	99.6815	40.6494	TRUE	1	5	1	313	102	409	2e-150
Vagad_leaf2_1639	gi|164250408|gb|ES824372.1|ES824372	96.9	451	97.4082	38.2852	TRUE	6	8	2	452	410	852	0
Vagad_leaf2_1638	gi|48810873|gb|CO112186.1|CO112186	96.53	576	100	68.4899	TRUE	9	11	1	575	641	76	0
Vagad_leaf2_1637	gi|164318349|gb|ES818335.1|ES818335	97.91	622	99.8395	67.9781	TRUE	3	10	1	622	51	662	0
Vagad_leaf2_1632	gi|73851052|gb|DT460072.1|DT460072	96.14	259	97.7358	32.2139	TRUE	1	8	2	260	284	35	3e-102
Vagad_leaf2_1630	gi|164273336|gb|ES809389.1|ES809389	95.42	939	96.904	77.2204	TRUE	21	22	4	941	926	9	0
Vagad_leaf2_1629	gi|109884896|gb|DW513866.1|DW513866	97.48	436	98.4199	61.9318	TRUE	2	9	7	442	18	444	0
Vagad_leaf2_1628	gi|48816444|gb|CO117757.1|CO117757	93.86	293	99.322	35.6448	TRUE	4	7	2	294	15	293	3e-108
Vagad_leaf2_1627	gi|48752580|gb|CO083099.1|CO083099	95.18	353	98.8796	42.7879	TRUE	6	9	1	353	188	529	3e-140
Vagad_leaf2_1623	gi|164278148|gb|ES841275.1|ES841275	98.04	511	100	54.8283	TRUE	1	9	1	511	112	613	0
Vagad_leaf2_1622	gi|84150122|gb|DN781422.1|DN781422	97.45	509	99.6086	62.3011	TRUE	6	7	2	510	214	715	0
Vagad_leaf2_1621	gi|84171812|gb|DR460460.1|DR460460	97.82	321	99.0741	48.4894	TRUE	1	6	3	323	46	360	2e-150
Vagad_leaf2_1620	gi|13248259|gb|BF274970.2|BF274970	98.66	523	99.241	81.9749	TRUE	1	6	5	527	1	517	0
Vagad_leaf2_1616	gi|73865223|gb|DT467961.1|DT467961	98.28	407	96.4455	44.7253	TRUE	0	7	14	420	350	749	0
Vagad_leaf2_1614	gi|78351389|gb|DT571663.1|DT571663	97.44	469	99.5754	53.6	TRUE	1	10	3	471	679	222	0
Vagad_leaf2_1613	gi|164286464|gb|ES797034.1|ES797034	94.76	515	99.2293	38.0917	TRUE	19	8	3	517	728	222	0
Vagad_leaf2_1611	gi|164267296|gb|ES813703.1|ES813703	97.66	256	99.2248	31.2576	TRUE	0	6	1	256	58	307	3e-114
Vagad_leaf2_1608	gi|78339856|gb|DT560130.1|DT560130	97.86	467	99.5736	49.1062	TRUE	2	8	2	468	423	881	0
Vagad_leaf2_1606	gi|48782332|gb|CO089890.1|CO089890	94.66	262	98.8679	29.3393	TRUE	7	6	3	264	497	751	7e-100
Vagad_leaf2_1601	gi|84148716|gb|DN780016.1|DN780016	93.54	263	99.2453	36.0274	TRUE	10	7	2	264	462	717	6e-91
Vagad_leaf2_16	gi|164332956|gb|ES843605.1|ES843605	97.28	257	99.6124	24.0412	TRUE	1	6	1	256	705	454	2e-112
Vagad_leaf2_1599	gi|164261686|gb|ES845400.1|ES845400	98.11	318	99.6865	40.1009	TRUE	1	5	2	319	254	566	5e-123
Vagad_leaf2_1598	gi|164316720|gb|ES803822.1|ES803822	97.92	481	99.3802	70.3216	TRUE	1	9	3	482	547	75	0
Vagad_leaf2_1595	gi|164246070|gb|ES811833.1|ES811833	95.45	396	97.0588	32.7273	TRUE	10	8	4	399	434	47	1e-164
Vagad_leaf2_1594	gi|109824013|gb|DW008859.1|DW008859	96.47	539	99.4465	75.7022	TRUE	3	13	1	536	709	184	0
Vagad_leaf2_1593	gi|109856484|gb|DW485463.1|DW485463	97.8	546	99.4536	62.1868	TRUE	1	10	2	546	648	113	0
Vagad_leaf2_1592	gi|164359467|gb|EV484262.1|EV484262	96.22	291	99.3174	40.4167	TRUE	3	7	1	291	113	395	2e-122
Vagad_leaf2_1591	gi|21101980|gb|BQ414293.1|BQ414293	97.67	257	99.6124	38.301	TRUE	0	6	1	256	569	318	8e-115
Vagad_leaf2_1590	gi|72276232|gb|DT050532.1|DT050532	98.21	446	100	81.0909	TRUE	0	8	1	446	83	520	0
Vagad_leaf2_159	gi|164312640|gb|ES840407.1|ES840407	99.08	109	98.1982	15.7061	TRUE	0	1	1	109	530	637	9e-51
Vagad_leaf2_1589	gi|13246276|gb|BE052995.2|BE052995	98.39	498	98.2249	59.6407	TRUE	0	8	9	506	57	546	0
Vagad_leaf2_1583	gi|21101409|gb|BQ413722.1|BQ413722	98.13	589	98.495	93.049	TRUE	0	11	8	596	615	38	0
Vagad_leaf2_1581	gi|164369255|gb|ES850705.1|ES850705	97.98	346	99.4253	28.5243	TRUE	1	6	1	346	49	388	5e-166
Vagad_leaf2_1575	gi|84149338|gb|DN780638.1|DN780638	97.28	294	96.7105	46.4455	TRUE	1	7	3	296	321	35	3e-130
Vagad_leaf2_1574	gi|109847221|gb|DW476201.1|DW476201	97.79	271	99.2674	38.9368	TRUE	2	4	1	271	72	338	6e-128
Vagad_leaf2_1573	gi|164360026|gb|ES816396.1|ES816396	98.76	242	98.7755	19.6908	TRUE	0	3	1	242	58	296	3e-120
Vagad_leaf2_1569	gi|164267296|gb|ES813703.1|ES813703	97.64	508	99.8035	62.0269	TRUE	3	9	1	508	275	773	0
Vagad_leaf2_1567	gi|21090034|gb|BQ402347.1|BQ402347	97.59	457	99.5643	66.2319	TRUE	5	6	1	457	72	522	0
Vagad_leaf2_1566	gi|21097646|gb|BQ409959.1|BQ409959	98.13	534	95.8707	82.5348	TRUE	0	10	24	557	23	546	0
Vagad_leaf2_1563	gi|109851157|gb|DW480136.1|DW480136	97.64	508	99.8035	67.8238	TRUE	4	8	1	508	721	222	0
Vagad_leaf2_1562	gi|73861842|gb|DT464581.1|DT464581	97.99	299	97.0779	37.2818	TRUE	2	4	5	303	438	144	8e-131
Vagad_leaf2_1560	gi|11204891|gb|BF273833.1|BF273833	93.76	465	96.6736	82.5933	TRUE	12	11	16	472	107	562	2e-175
Vagad_leaf2_1557	gi|48739242|gb|CO069761.1|CO069761	96.24	611	99.3496	79.661	TRUE	10	12	1	611	698	101	0
Vagad_leaf2_1556	gi|21099784|gb|BQ412097.1|BQ412097	97.34	413	99.5181	65.0394	TRUE	1	9	1	413	113	515	0
Vagad_leaf2_1553	gi|72280895|gb|DT052713.1|DT052713	97.28	367	99.458	66.7273	TRUE	3	6	1	365	413	52	6e-172
Vagad_leaf2_1547	gi|84149947|gb|DN781247.1|DN781247	97.83	368	99.4595	60.626	TRUE	1	7	2	369	176	536	1e-173
Vagad_leaf2_1546	gi|48797362|gb|CO098676.1|CO098676	93.65	299	99.6667	49.2586	TRUE	9	7	1	299	566	278	3e-108
Vagad_leaf2_1545	gi|109849920|gb|DW478899.1|DW478899	97.23	433	100	54.9492	TRUE	1	9	1	433	476	55	0
Vagad_leaf2_1541	gi|164242822|gb|ES802440.1|ES802440	95.74	587	99.6604	61.2735	TRUE	8	13	2	587	585	15	0
Vagad_leaf2_1536	gi|21101102|gb|BQ413415.1|BQ413415	95.59	567	100.177	86.6972	TRUE	12	13	1	566	592	38	0
Vagad_leaf2_1534	gi|73860241|gb|DT462980.1|DT462980	97	433	98.6333	44.824	TRUE	5	8	3	435	614	190	0
Vagad_leaf2_1533	gi|164251197|gb|ES801850.1|ES801850	97.68	388	97.9798	57.6523	TRUE	1	7	1	388	38	417	7e-172
Vagad_leaf2_1530	gi|13246922|gb|BE052572.2|BE052572	97.61	293	99.322	35.9951	TRUE	1	5	1	293	330	616	8e-137
Vagad_leaf2_1529	gi|48819599|gb|CO120912.1|CO120912	93.83	535	96.0503	69.4805	TRUE	19	12	1	532	603	80	4e-171
Vagad_leaf2_1528	gi|78334012|gb|DT554286.1|DT554286	97.04	338	99.1202	40.0949	TRUE	5	5	3	340	393	725	7e-156
Vagad_leaf2_1525	gi|164273437|gb|ES819300.1|ES819300	96.47	425	97.4771	66.3027	TRUE	5	9	10	434	533	119	0
Vagad_leaf2_1523	gi|21101855|gb|BQ414168.1|BQ414168	97.43	623	100.161	96.7391	TRUE	4	12	2	622	637	25	0
Vagad_leaf2_1515	gi|164268967|gb|ES796321.1|ES796321	97.26	987	95.6395	78.1473	TRUE	5	22	46	1031	7	972	0
Vagad_leaf2_1514	gi|84165404|gb|DR454052.1|DR454052	94.62	279	98.5866	36.6142	TRUE	6	9	3	281	1	270	3e-99
Vagad_leaf2_1512	gi|13245553|gb|BE052952.2|BE052952	95.96	421	99.5272	41.437	TRUE	4	10	2	422	128	535	1e-179
Vagad_leaf2_1511	gi|48826897|gb|CO125287.1|CO125287	96.98	265	99.6241	30.0795	TRUE	4	4	2	266	394	654	1e-119
Vagad_leaf2_1510	gi|109841481|gb|DW240041.1|DW240041	97.38	420	98.1308	77.0642	TRUE	1	9	5	422	122	533	0
Vagad_leaf2_1503	gi|21095947|gb|BQ408260.1|BQ408260	97.73	528	99.435	78.3383	TRUE	2	10	2	529	567	50	0
Vagad_leaf2_1502	gi|21093397|gb|BQ405710.1|BQ405710	98.59	283	99.2982	76.6938	TRUE	0	4	1	283	341	63	8e-140
Vagad_leaf2_1500	gi|164349912|gb|ES812754.1|ES812754	97.39	613	99.6748	45.4074	TRUE	3	12	1	613	94	693	0
Vagad_leaf2_1499	gi|164271617|gb|ES792453.1|ES792453	98.45	451	96.3675	53.3097	TRUE	1	6	3	453	489	45	0
Vagad_leaf2_1498	gi|164343014|gb|ES807843.1|ES807843	97.99	797	99.8747	62.8054	TRUE	3	13	2	798	23	806	0
Vagad_leaf2_1496	gi|164347845|gb|ES823833.1|ES823833	97.71	611	99.8366	87.9137	TRUE	5	9	2	611	81	683	0
Vagad_leaf2_1493	gi|78333399|gb|DT553673.1|DT553673	97.28	294	96.3934	35.723	TRUE	1	7	3	296	672	386	1e-129
Vagad_leaf2_1491	gi|78332658|gb|DT552932.1|DT552932	97.54	325	99.3884	48.8722	TRUE	1	7	1	325	451	134	4e-148
Vagad_leaf2_1490	gi|164267876|gb|ES792049.1|ES792049	96.13	569	98.9565	70.2469	TRUE	4	15	1	567	783	231	0
Vagad_leaf2_1488	gi|164319445|gb|ES829362.1|ES829362	97.64	719	100	66.0846	TRUE	2	15	2	719	899	195	0
Vagad_leaf2_1487	gi|109888243|gb|DW517212.1|DW517212	94.26	296	98.9967	38.7942	TRUE	6	10	2	297	720	436	2e-103
Vagad_leaf2_1485	gi|21096578|gb|BQ408891.1|BQ408891	97	333	96.2428	51.9501	TRUE	5	5	3	335	314	641	9e-137
Vagad_leaf2_1484	gi|164276349|gb|ES806861.1|ES806861	97.73	572	99.8255	44.5136	TRUE	3	10	1	572	49	610	0
Vagad_leaf2_1479	gi|164276445|gb|ES818147.1|ES818147	95.69	441	99.5485	47.3684	TRUE	11	8	1	441	903	471	0
Vagad_leaf2_1478	gi|164271827|gb|ES809368.1|ES809368	96.11	797	97.3138	63.9647	TRUE	10	20	1	795	210	987	0
Vagad_leaf2_1475	gi|73864061|gb|DT466800.1|DT466800	97.47	594	99.8319	69.3116	TRUE	4	11	1	594	26	608	0
Vagad_leaf2_1474	gi|164344681|gb|ES790533.1|ES790533	93.92	378	98.9529	57.622	TRUE	7	7	3	380	149	510	8e-150
Vagad_leaf2_1468	gi|164310385|gb|ES816070.1|ES816070	98	350	99.7151	28.7121	TRUE	0	7	1	350	381	723	2e-165
Vagad_leaf2_1464	gi|109847823|gb|DW476803.1|DW476803	97.94	243	96.4286	30.8767	TRUE	2	3	1	243	319	558	1e-116
Vagad_leaf2_1462	gi|109847211|gb|DW476191.1|DW476191	97.69	432	99.5392	61.9799	TRUE	2	8	2	433	561	138	0
Vagad_leaf2_1461	gi|84149628|gb|DN780928.1|DN780928	98.13	534	99.6269	67.4242	TRUE	1	9	2	535	781	257	0
Vagad_leaf2_1458	gi|13351011|gb|BG441371.1|BG441371	97.79	317	99.373	45.4806	TRUE	1	6	3	319	356	666	4e-148
Vagad_leaf2_1456	gi|82755577|gb|DV849139.1|DV849139	95.17	352	98.324	66.4151	TRUE	9	8	2	353	430	87	6e-141
Vagad_leaf2_1454	gi|109825441|gb|DW224174.1|DW224174	96.71	334	98.8166	43.2642	TRUE	2	8	2	332	328	1	2e-144
Vagad_leaf2_1453	gi|164248081|gb|EX168069.1|EX168069	96.83	284	99.3007	41.7034	TRUE	0	8	1	284	128	402	2e-119
Vagad_leaf2_145	gi|109878589|gb|DW507559.1|DW507559	97.81	320	99.3789	55.4593	TRUE	3	4	2	321	576	261	3e-155
Vagad_leaf2_1445	gi|109868672|gb|DW497648.1|DW497648	94.47	452	99.7792	89.3281	TRUE	17	8	1	452	494	51	0
Vagad_leaf2_1444	gi|73859841|gb|DT462580.1|DT462580	96.2	631	99.8418	87.3961	TRUE	5	18	2	632	658	47	0
Vagad_leaf2_1442	gi|109843845|gb|DW242403.1|DW242403	97.21	287	99.308	35.1716	TRUE	3	5	3	289	430	149	3e-130
Vagad_leaf2_1441	gi|21091693|gb|BQ404006.1|BQ404006	96.81	282	99.2958	45.7792	TRUE	2	5	1	282	546	272	1e-126
Vagad_leaf2_1440	gi|164247355|gb|ES832131.1|ES832131	97.47	633	99.8423	46.7504	TRUE	5	11	1	633	31	652	0
Vagad_leaf2_144	gi|21100583|gb|BQ412896.1|BQ412896	98.48	263	99.6212	40.4615	TRUE	0	4	1	263	309	51	6e-128
Vagad_leaf2_1437	gi|5044352|gb|AI725420.1|AI725420	98.17	273	99.635	42.79	TRUE	1	4	1	273	171	439	2e-131
Vagad_leaf2_1434	gi|164296370|gb|EX168210.1|EX168210	97.69	433	97.9638	56.9737	TRUE	3	7	8	440	88	513	8e-178
Vagad_leaf2_1433	gi|13245411|gb|BE052577.2|BE052577	97.8	637	99.8433	79.0323	TRUE	2	12	1	636	96	721	0
Vagad_leaf2_1431	gi|48742992|gb|CO073511.1|CO073511	95.65	758	96.4377	87.1264	TRUE	12	17	2	758	738	1	0
Vagad_leaf2_1430	gi|109827751|gb|DW226416.1|DW226416	98.09	682	98.984	80.4245	TRUE	1	12	1	682	66	735	0
Vagad_leaf2_143	gi|164312496|gb|ES817802.1|ES817802	97.57	371	97.8892	55.2906	TRUE	2	7	7	377	653	290	4e-173
Vagad_leaf2_1428	gi|72268630|gb|DT046823.1|DT046823	96.63	267	99.2565	48.5455	TRUE	4	5	1	267	58	319	1e-116
Vagad_leaf2_1427	gi|164315926|gb|EV489965.1|EV489965	94.22	450	96.1538	78.125	TRUE	6	13	20	467	576	145	4e-146
Vagad_leaf2_1425	gi|48814427|gb|CO115740.1|CO115740	94.87	351	100	48.615	TRUE	9	8	2	350	301	644	1e-123
Vagad_leaf2_1420	gi|109879633|gb|DW508603.1|DW508603	97.54	366	98.6523	67.156	TRUE	3	6	1	366	388	29	2e-172
Vagad_leaf2_142	gi|84172559|gb|DR461207.1|DR461207	99.11	112	98.2456	25.4545	TRUE	0	1	1	112	251	141	1e-52
Vagad_leaf2_1419	gi|48814828|gb|CO116141.1|CO116141	96.83	600	96.3082	85.4701	TRUE	9	10	2	601	66	655	0
Vagad_leaf2_1417	gi|109881710|gb|DW510680.1|DW510680	97.43	544	96.4539	81.8045	TRUE	4	9	5	548	132	665	0
Vagad_leaf2_1414	gi|78342106|gb|DT562380.1|DT562380	98.03	557	99.8208	74.6649	TRUE	2	9	1	557	94	641	0
Vagad_leaf2_1411	gi|164318785|gb|EX170610.1|EX170610	98.45	258	99.6139	26.875	TRUE	0	4	1	258	144	397	6e-125
Vagad_leaf2_1410	gi|11202437|gb|BF271442.1|BF271442	95.65	483	99.7934	57.9137	TRUE	5	13	2	482	29	497	0
Vagad_leaf2_141	gi|11209192|gb|BF278014.1|BF278014	98.01	351	99.7159	57.9208	TRUE	1	6	1	351	194	538	2e-168
Vagad_leaf2_1408	gi|164309197|gb|ES835482.1|ES835482	97.48	476	98.5507	54.3379	TRUE	2	10	8	483	691	226	0
Vagad_leaf2_1407	gi|109836591|gb|DW235152.1|DW235152	97.76	313	99.3651	41.1301	TRUE	1	6	3	315	439	745	5e-135
Vagad_leaf2_1400	gi|164304049|gb|ES852344.1|ES852344	98.64	294	99.3243	40.8333	TRUE	0	4	1	294	396	685	2e-146
Vagad_leaf2_1397	gi|109829249|gb|DW227837.1|DW227837	96.96	560	98.4183	73.2984	TRUE	5	11	10	567	211	760	0
Vagad_leaf2_1394	gi|78330927|gb|DT551201.1|DT551201	96.75	492	98.7952	59.6364	TRUE	3	13	1	492	289	767	0
Vagad_leaf2_1393	gi|21096109|gb|BQ408422.1|BQ408422	96.46	396	97.0588	62.069	TRUE	2	10	12	407	17	400	4e-170
Vagad_leaf2_1392	gi|164249338|gb|ES823419.1|ES823419	95.24	273	98.913	32.346	TRUE	6	5	2	274	822	557	2e-88
Vagad_leaf2_139	gi|164335315|gb|ES847521.1|ES847521	98.26	574	99.8261	65.7503	TRUE	1	9	1	574	247	811	0
Vagad_leaf2_1389	gi|109890561|gb|DW519525.1|DW519525	97.13	418	96.7593	52.1848	TRUE	3	8	2	419	670	262	0
Vagad_leaf2_1388	gi|164300551|gb|ES834809.1|ES834809	97.36	265	99.2509	28.8043	TRUE	1	6	1	265	789	531	9e-118
Vagad_leaf2_1383	gi|54122773|gb|CO498282.1|CO498282	97.41	540	98.9011	74.6888	TRUE	4	10	1	539	576	46	0
Vagad_leaf2_1381	gi|11206135|gb|BF275065.1|BF275065	98.67	377	98.1771	45.2581	TRUE	0	5	3	379	15	386	0
Vagad_leaf2_1379	gi|109879176|gb|DW508146.1|DW508146	98.14	269	99.262	31.462	TRUE	1	4	1	269	5	269	4e-129
Vagad_leaf2_1377	gi|48752301|gb|CO082820.1|CO082820	96.15	286	98.2818	40.3955	TRUE	6	5	2	287	291	11	2e-122
Vagad_leaf2_1376	gi|164318351|gb|ES818337.1|ES818337	97.89	426	99.3007	57.0281	TRUE	2	6	2	427	187	605	0
Vagad_leaf2_1374	gi|78328000|gb|DT548274.1|DT548274	98.29	409	98.5542	44.0258	TRUE	0	7	3	411	333	734	0
Vagad_leaf2_1372	gi|164285947|gb|ES796436.1|ES796436	98.13	589	98.8255	45.4125	TRUE	2	9	8	596	24	603	0
Vagad_leaf2_1371	gi|84170341|gb|DR458989.1|DR458989	85.89	248	98.8048	40.0646	TRUE	27	5	1	248	276	37	2e-44
Vagad_leaf2_137	gi|164257565|gb|ES819754.1|ES819754	96.65	597	98.8411	82.9167	TRUE	6	13	2	596	593	9	0
Vagad_leaf2_1369	gi|164316169|gb|ES803433.1|ES803433	95.13	616	97.6228	49.3195	TRUE	16	13	12	626	219	821	0
Vagad_leaf2_1363	gi|164278752|gb|ES828467.1|ES828467	97.57	288	99.3103	22.8209	TRUE	3	4	1	288	293	576	3e-136
Vagad_leaf2_1361	gi|164271201|gb|ES823029.1|ES823029	97.78	270	98.9011	20.8494	TRUE	0	6	3	272	564	301	2e-122
Vagad_leaf2_1353	gi|48746525|gb|CO077044.1|CO077044	96.36	577	100	68.1228	TRUE	9	12	1	577	817	253	0
Vagad_leaf2_1346	gi|164329149|gb|ES808948.1|ES808948	97.35	264	95.6522	20.5607	TRUE	3	4	11	274	348	607	2e-121
Vagad_leaf2_134	gi|164360062|gb|ES820947.1|ES820947	93.92	148	98.6667	24.183	TRUE	6	3	1	148	200	56	5e-50
Vagad_leaf2_1339	gi|164284923|gb|ES793806.1|ES793806	96.82	787	100.127	62.96	TRUE	11	13	1	784	17	792	0
Vagad_leaf2_1338	gi|18101361|gb|BM360615.1|BM360615	97.92	336	99.4083	54.4571	TRUE	0	7	1	336	98	426	5e-157
Vagad_leaf2_1336	gi|48816889|gb|CO118202.1|CO118202	97.06	545	100	62.788	TRUE	7	9	1	545	736	201	0
Vagad_leaf2_1324	gi|109889449|gb|DW518417.1|DW518417	97.33	412	98.801	80.3119	TRUE	3	8	1	412	459	56	0
Vagad_leaf2_1321	gi|48746747|gb|CO077266.1|CO077266	95.44	439	99.7727	56.21	TRUE	13	7	1	439	179	610	0
Vagad_leaf2_1320	gi|78325619|gb|DT545893.1|DT545893	98.16	597	98.8411	75	TRUE	2	9	3	599	731	144	0
Vagad_leaf2_1318	gi|73863700|gb|DT466439.1|DT466439	98.44	513	99.8054	63.5688	TRUE	1	7	2	514	562	57	0
Vagad_leaf2_1314	gi|109826461|gb|DW225174.1|DW225174	97.81	548	98.2079	74.7613	TRUE	1	11	9	556	142	678	0
Vagad_leaf2_131	gi|164271222|gb|ES823635.1|ES823635	98.28	232	99.1453	44.0228	TRUE	0	4	3	234	495	268	2e-109
Vagad_leaf2_1308	gi|109827762|gb|DW226426.1|DW226426	97.78	495	99.3976	81.5486	TRUE	1	10	2	496	33	517	0
Vagad_leaf2_1307	gi|109883350|gb|DW512320.1|DW512320	95.68	602	99.8342	86.8687	TRUE	2	10	1	602	660	83	0
Vagad_leaf2_1304	gi|164363688|gb|ES846656.1|ES846656	96.49	655	99.393	73.0212	TRUE	5	14	3	657	237	873	0
Vagad_leaf2_1303	gi|13244883|gb|BE053046.2|BE053046	96.84	538	99.262	97.9964	TRUE	4	11	8	542	528	1	0
Vagad_leaf2_130	gi|164327762|gb|ES803447.1|ES803447	97.14	245	98	18.7596	TRUE	2	5	1	245	498	737	1e-107
Vagad_leaf2_13	gi|48739789|gb|CO070308.1|CO070308	97.88	236	99.1597	32.5967	TRUE	2	3	1	236	104	336	7e-112
Vagad_leaf2_1299	gi|193217954|gb|EY197161.1|EY197161	98.36	427	97.9358	37.9556	TRUE	0	7	1	427	457	38	0
Vagad_leaf2_1298	gi|48779333|gb|CO088699.1|CO088699	96.65	507	99.4118	55.6531	TRUE	7	10	2	508	397	893	0
Vagad_leaf2_1297	gi|109870338|gb|DW499314.1|DW499314	97.16	564	100	70.5	TRUE	6	10	1	564	72	625	0
Vagad_leaf2_1294	gi|48739445|gb|CO069964.1|CO069964	97.53	486	95.858	64.1161	TRUE	4	8	20	505	650	173	0
Vagad_leaf2_1293	gi|109870056|gb|DW499032.1|DW499032	93.92	329	98.503	48.3824	TRUE	9	11	5	332	81	399	3e-112
Vagad_leaf2_1291	gi|78345955|gb|DT566229.1|DT566229	97.44	430	99.768	44.5596	TRUE	2	9	1	430	947	527	0
Vagad_leaf2_1290	gi|109880757|gb|DW509727.1|DW509727	95.44	351	100.573	58.6957	TRUE	5	10	1	348	486	144	6e-138
Vagad_leaf2_129	gi|109839682|gb|DW238243.1|DW238243	98.58	212	97.6959	62.908	TRUE	0	3	5	216	325	117	2e-102
[truncated: 28,134 more rows]
