# Supplementary material for: Genome wide expression profiling of two accession of G. herbaceum L. in response to drought
Source: BMC Genomics. 2012 Mar 16;13:94. doi: 10.1186/1471-2164-13-94 (PMC3320563; doi:10.1186/1471-2164-13-94)
Supplement: Additional file 13 — Uniprot analyses of Vagad and RAHS-14. Excel file containing uniprot analysis of Vagad in worksheet 1 and RAHS-14 in worksheet 2. [file 1471-2164-13-94-S13.XLS]

## Sheet: Uniprot analysis of Vagad leaf
Additional file 13: Uniprot analysis of Vagad (worksheet 1)
Query id	Subject id	% identity	alignment length	mismatches	gap openings	q. start	q. end	s. start	s. end	e-value	bit score
Vagad leaf_EYI1BW401B2K44	UNI_TREMBL:A1W533_ACISJ	72.73	11	3	0	210	178	168	178	0	21.2		A1W533	A1W533_ACISJ	unreviewed	Putative uncharacterized protein	Ajs_1125	Acidovorax sp. (strain JS42)	295
Vagad leaf_EYI1BW401B2K44	UNI_TREMBL:A1W533_ACISJ	38.46	26	16	0	89	12	171	196	0	20.4		A1W533	A1W533_ACISJ	unreviewed	Putative uncharacterized protein	Ajs_1125	Acidovorax sp. (strain JS42)	295
Vagad leaf_EYI1BW401AZ4SD	UNI_TREMBL:Q2TI60_OIKDI	61.11	18	7	0	19	72	358	375	0	21.2		Q2TI60	Q2TI60_OIKDI	unreviewed	Pax6	pax6	Oikopleura dioica (Tunicate)	412
Vagad leaf_EYI1BW401AZ4SD	UNI_TREMBL:Q2TI60_OIKDI	32.26	31	21	0	68	160	374	404	0	20.8		Q2TI60	Q2TI60_OIKDI	unreviewed	Pax6	pax6	Oikopleura dioica (Tunicate)	412
Vagad leaf_EYI1BW401AZE83	UNI_TREMBL:A7Q8A9_VITVI	53.85	26	12	0	78	155	373	398	0	32.7		A7Q8A9	A7Q8A9_VITVI	unreviewed	Chromosome chr14 scaffold_63, whole genome shotgun sequence	GSVIVT00032967001	Vitis vinifera (Grape)	398
Vagad leaf_EYI1BW401AZE83	UNI_TREMBL:A7Q8A9_VITVI	64.71	17	6	1	13	63	352	367	0	27.3		A7Q8A9	A7Q8A9_VITVI	unreviewed	Chromosome chr14 scaffold_63, whole genome shotgun sequence	GSVIVT00032967001	Vitis vinifera (Grape)	398
Vagad leaf_EYI1BW401BSKKL	UNI_TREMBL:A5AXV1_VITVI	38.24	34	21	0	52	153	110	143	0	25.8		A5AXV1	A5AXV1_VITVI	unreviewed	Putative uncharacterized protein	VITISV_005944	Vitis vinifera (Grape)	280
Vagad leaf_EYI1BW401BSKKL	UNI_TREMBL:A5AXV1_VITVI	61.54	13	5	0	25	63	61	73	0	20.8		A5AXV1	A5AXV1_VITVI	unreviewed	Putative uncharacterized protein	VITISV_005944	Vitis vinifera (Grape)	280
Vagad leaf_EYI1BW401CGCOO	UNI_TREMBL:A5B8S1_VITVI	66.67	24	8	0	1	72	633	656	0	33.1		A5B8S1	A5B8S1_VITVI	unreviewed	Putative uncharacterized protein	VITISV_009178	Vitis vinifera (Grape)	684
Vagad leaf_EYI1BW401CGCOO	UNI_TREMBL:A5B8S1_VITVI	56.52	23	10	0	74	142	658	680	0	30.8		A5B8S1	A5B8S1_VITVI	unreviewed	Putative uncharacterized protein	VITISV_009178	Vitis vinifera (Grape)	684
Vagad leaf_EYI1BW401BZLIS	UNI_TREMBL:Q6CDF4_YARLI	66.67	9	3	0	34	60	232	240	0	21.2		Q6CDF4	Q6CDF4_YARLI	unreviewed	YALI0C00957p	YALI0C00957g	Yarrowia lipolytica (Candida lipolytica)	674
Vagad leaf_EYI1BW401BZLIS	UNI_TREMBL:Q6CDF4_YARLI	75	8	2	0	40	63	258	265	0	21.2		Q6CDF4	Q6CDF4_YARLI	unreviewed	YALI0C00957p	YALI0C00957g	Yarrowia lipolytica (Candida lipolytica)	674
Vagad leaf2_1341	UNI_TREMBL:Q5MA19_TOBAC	63.02	530	185	10	1696	140	14	525	5e-162	568		Q5MA19	Q5MA19_TOBAC	unreviewed	Cytochrome c oxidase subunit 1 (EC 1.9.3.1) (Fragment)	cox1	Nicotiana tabacum (Common tobacco)	527
Vagad leaf2_1341	UNI_TREMBL:Q5MA19_TOBAC	92.31	13	1	0	1733	1695	2	14	5e-162	30		Q5MA19	Q5MA19_TOBAC	unreviewed	Cytochrome c oxidase subunit 1 (EC 1.9.3.1) (Fragment)	cox1	Nicotiana tabacum (Common tobacco)	527
Vagad leaf_8759	UNI_TREMBL:Q52QX8_MANES	80.52	267	52	1	81	881	137	402	3e-120	432		Q52QX8	Q52QX8_MANES	unreviewed	Cysteine protease CP1		Manihot esculenta (Cassava) (Manioc)	467
Vagad leaf_8759	UNI_TREMBL:Q52QX8_MANES	43.75	32	15	2	1	87	109	139	3e-120	25		Q52QX8	Q52QX8_MANES	unreviewed	Cysteine protease CP1		Manihot esculenta (Cassava) (Manioc)	467
Vagad leaf2_1315	UNI_TREMBL:Q9XF69_GOSHI	82.41	199	35	2	1125	529	45	241	3e-116	315		Q9XF69	Q9XF69_GOSHI	unreviewed	Carbonic anhydrase (EC 4.2.1.1) (Fragment)	CA1	Gossypium hirsutum (Upland cotton) (Gossypium mexicanum)	322
Vagad leaf2_1315	UNI_TREMBL:Q9XF69_GOSHI	100	61	0	0	518	336	245	305	3e-116	129		Q9XF69	Q9XF69_GOSHI	unreviewed	Carbonic anhydrase (EC 4.2.1.1) (Fragment)	CA1	Gossypium hirsutum (Upland cotton) (Gossypium mexicanum)	322
Vagad leaf_4456	UNI_TREMBL:A7P285_VITVI	82.14	224	35	2	659	3	237	460	5e-107	389		A7P285	A7P285_VITVI	unreviewed	Chromosome chr19 scaffold_4, whole genome shotgun sequence	GSVIVT00027921001	Vitis vinifera (Grape)	675
Vagad leaf_8548	UNI_TREMBL:Q6TKR0_TOBAC	86.22	225	31	1	2	676	159	382	4e-105	383		Q6TKR0	Q6TKR0_TOBAC	unreviewed	Ribosomal protein L3A	RPL3A	Nicotiana tabacum (Common tobacco)	389
Vagad leaf_1845	UNI_TREMBL:A7P5N5_VITVI	100	175	0	0	2	526	40	214	4e-103	375		A7P5N5	A7P5N5_VITVI	unreviewed	Chromosome chr4 scaffold_6, whole genome shotgun sequence	GSVIVT00032600001	Vitis vinifera (Grape)	241
Vagad leaf_6077	UNI_TREMBL:A0T2N6_GOSHI	97.34	188	5	0	10	573	102	289	4e-102	373		A0T2N6	A0T2N6_GOSHI	unreviewed	PIP1 protein	PIP1;1	Gossypium hirsutum (Upland cotton) (Gossypium mexicanum)	289
Vagad leaf_747	UNI_TREMBL:Q9LNJ3_ARATH	82.55	235	41	0	705	1	222	456	2e-99	365		Q9LNJ3	Q9LNJ3_ARATH	unreviewed	At1g01300 (Chloroplast nucleoid DNA binding protein, putative) (F6F3.10 protein)	At1g01300 (F6F3.10)	Arabidopsis thaliana (Mouse-ear cress)	485
Vagad leaf_6742	UNI_TREMBL:A2X5T7_ORYSI	86.22	196	26	1	1	585	288	483	7e-99	362		A2X5T7	A2X5T7_ORYSI	unreviewed	Putative uncharacterized protein	OsI_07573	Oryza sativa subsp. indica (Rice)	484
Vagad leaf2_497	UNI_TREMBL:O64448_NICSY	75.83	240	52	4	142	843	32	267	2e-98	343		O64448	O64448_NICSY	unreviewed	Light harvesting chlorophyll a/b-binding protein	Lhcb1*7	Nicotiana sylvestris (Wood tobacco)	267
Vagad leaf2_497	UNI_TREMBL:O64448_NICSY	79.17	24	5	0	47	118	1	24	2e-98	40.8		O64448	O64448_NICSY	unreviewed	Light harvesting chlorophyll a/b-binding protein	Lhcb1*7	Nicotiana sylvestris (Wood tobacco)	267
Vagad leaf_1847	UNI_TREMBL:A5BNE8_VITVI	97.81	183	4	0	552	4	206	388	2e-97	357		A5BNE8	A5BNE8_VITVI	unreviewed	Putative uncharacterized protein	VITISV_040122	Vitis vinifera (Grape)	413
Vagad leaf_6900	UNI_SPROT:KPYG_RICCO	82.12	151	27	1	204	656	229	378	2e-95	256		P55964	KPYG_RICCO	reviewed	Pyruvate kinase isozyme G, chloroplastic (EC 2.7.1.40) (Fragment)		Ricinus communis (Castor bean)	418
Vagad leaf_6900	UNI_SPROT:KPYG_RICCO	90.77	65	6	0	4	198	163	227	2e-95	117		P55964	KPYG_RICCO	reviewed	Pyruvate kinase isozyme G, chloroplastic (EC 2.7.1.40) (Fragment)		Ricinus communis (Castor bean)	418
Vagad leaf_9359	UNI_TREMBL:A7Q232_VITVI	75.43	232	50	1	2	676	91	322	8e-93	343		A7Q232	A7Q232_VITVI	unreviewed	Chromosome chr13 scaffold_45, whole genome shotgun sequence	GSVIVT00028719001	Vitis vinifera (Grape)	322
Vagad leaf2_784	UNI_TREMBL:A5BKI4_VITVI	63.76	287	102	4	414	1268	122	403	1e-92	343		A5BKI4	A5BKI4_VITVI	unreviewed	Putative uncharacterized protein	VITISV_043754	Vitis vinifera (Grape)	403
Vagad leaf_9167	UNI_TREMBL:A7PA10_VITVI	86.76	204	27	0	613	2	362	565	9e-92	338		A7PA10	A7PA10_VITVI	unreviewed	Chromosome chr14 scaffold_9, whole genome shotgun sequence	GSVIVT00037929001	Vitis vinifera (Grape)	572
Vagad leaf_7431	UNI_TREMBL:Q5D6H2_GOSHI	98.17	164	3	0	7	498	489	652	2e-88	327		Q5D6H2	Q5D6H2_GOSHI	unreviewed	CNGC2		Gossypium hirsutum (Upland cotton) (Gossypium mexicanum)	715
Vagad leaf_3488	UNI_TREMBL:A7P051_VITVI	73.91	207	54	0	688	68	251	457	2e-87	324		A7P051	A7P051_VITVI	unreviewed	Chromosome chr6 scaffold_3, whole genome shotgun sequence	GSVIVT00024770001	Vitis vinifera (Grape)	575
Vagad leaf_7995	UNI_TREMBL:Q8L6A9_THECC	79.37	189	39	0	2	568	298	486	2e-87	323		Q8L6A9	Q8L6A9_THECC	unreviewed	Aspartic proteinase	ap1	Theobroma cacao (Cacao) (Cocoa)	514
Vagad leaf_2992	UNI_TREMBL:Q3LUM5_GOSHI	98.19	166	3	1	500	3	253	417	4e-87	322		Q3LUM5	Q3LUM5_GOSHI	unreviewed	Elongation factor 1-alpha	EF1A2	Gossypium hirsutum (Upland cotton) (Gossypium mexicanum)	447
Vagad leaf_8536	UNI_TREMBL:A4L9H0_GOSAR	84.78	184	28	0	6	557	161	344	7e-86	318		A4L9H0	A4L9H0_GOSAR	unreviewed	Putative uncharacterized protein		Gossypium arboreum (Tree cotton)	495
Vagad leaf_5471	UNI_TREMBL:Q9LEB0_TOBAC	81.9	116	19	2	312	653	204	317	7e-85	182		Q9LEB0	Q9LEB0_TOBAC	unreviewed	Pectinesterase (EC 3.1.1.11)		Nicotiana tabacum (Common tobacco)	579
Vagad leaf_5471	UNI_TREMBL:Q9LEB0_TOBAC	70.75	106	30	1	2	316	100	205	7e-85	156		Q9LEB0	Q9LEB0_TOBAC	unreviewed	Pectinesterase (EC 3.1.1.11)		Nicotiana tabacum (Common tobacco)	579
Vagad leaf_5757	UNI_TREMBL:Q8VX73_RICCO	94.22	173	10	0	842	324	1	173	1e-83	313		Q8VX73	Q8VX73_RICCO	unreviewed	Peptidyl-prolyl cis-trans isomerase (EC 5.2.1.8)	cyp1 (RCOM_1598170)	Ricinus communis (Castor bean)	173
Vagad leaf_6744	UNI_SPROT:Y1669_ARATH	81.61	174	28	1	54	563	61	234	2e-83	287		Q94A68	Y1669_ARATH	reviewed	Uncharacterized oxidoreductase At1g06690, chloroplastic (EC 1.-.-.-)	At1g06690 (F4H5.17) (F12K11.2)	Arabidopsis thaliana (Mouse-ear cress)	377
Vagad leaf_6744	UNI_SPROT:Y1669_ARATH	86.36	22	3	0	2	67	48	69	2e-83	46.2		Q94A68	Y1669_ARATH	reviewed	Uncharacterized oxidoreductase At1g06690, chloroplastic (EC 1.-.-.-)	At1g06690 (F4H5.17) (F12K11.2)	Arabidopsis thaliana (Mouse-ear cress)	377
Vagad leaf_6769	UNI_TREMBL:A3A7Q3_ORYSJ	84.21	171	27	0	514	2	450	620	3e-83	310		A3A7Q3	A3A7Q3_ORYSJ		Deleted.
Vagad leaf_1836	UNI_TREMBL:A5B2U7_VITVI	93.51	154	10	0	913	452	875	1028	1e-82	309		A5B2U7	A5B2U7_VITVI	unreviewed	Putative uncharacterized protein	VITISV_032016	Vitis vinifera (Grape)	1036
Vagad leaf2_1778	UNI_TREMBL:Q9M6R1_MALDO	41.56	616	318	18	186	1907	57	619	2e-82	310		Q9M6R1	Q9M6R1_MALDO	unreviewed	High molecular weight heat shock protein	Hsp2	Malus domestica (Apple) (Malus sylvestris)	650
Vagad leaf_8932	UNI_TREMBL:A7Q2K1_VITVI	84.94	166	25	0	685	188	355	520	1e-80	301		A7Q2K1	A7Q2K1_VITVI	unreviewed	Chromosome chr1 scaffold_46, whole genome shotgun sequence	GSVIVT00028917001	Vitis vinifera (Grape)	520
Vagad leaf_3002	UNI_TREMBL:Q84N26_9ROSI	91.3	161	14	0	587	105	68	228	5e-80	299		Q84N26	Q84N26_9ROSI	unreviewed	Leucine-rich repeat protein		X Citrofortunella mitis (calamondin)	228
Vagad leaf_9004	UNI_TREMBL:A7PX82_VITVI	78.74	207	44	0	651	31	189	395	7e-80	299		A7PX82	A7PX82_VITVI	unreviewed	Chromosome chr12 scaffold_36, whole genome shotgun sequence	GSVIVT00025937001	Vitis vinifera (Grape)	679
Vagad leaf_6538	UNI_TREMBL:A7P460_VITVI	91.89	148	12	0	36	479	261	408	8e-80	289		A7P460	A7P460_VITVI	unreviewed	Chromosome chr1 scaffold_5, whole genome shotgun sequence	GSVIVT00030709001	Vitis vinifera (Grape)	428
Vagad leaf_6538	UNI_TREMBL:A7P460_VITVI	100	12	0	0	1	36	249	260	8e-80	30.8		A7P460	A7P460_VITVI	unreviewed	Chromosome chr1 scaffold_5, whole genome shotgun sequence	GSVIVT00030709001	Vitis vinifera (Grape)	428
Vagad leaf_1503	UNI_TREMBL:A7PMQ4_VITVI	71.94	196	55	0	665	78	69	264	1e-79	298		A7PMQ4	A7PMQ4_VITVI	unreviewed	Chromosome chr14 scaffold_21, whole genome shotgun sequence	GSVIVT00020905001	Vitis vinifera (Grape)	359
Vagad leaf_6329	UNI_TREMBL:Q6QPJ4_POPJC	89.12	147	16	0	2	442	99	245	3e-79	286		Q6QPJ4	Q6QPJ4_POPJC	unreviewed	Methionine sulfoxide reductase A		Populus jackii (Balm of Gilead) (Populus trichocarpa x Populus deltoides)	261
Vagad leaf_6329	UNI_TREMBL:Q6QPJ4_POPJC	61.54	26	10	1	417	494	237	261	3e-79	32.7		Q6QPJ4	Q6QPJ4_POPJC	unreviewed	Methionine sulfoxide reductase A		Populus jackii (Balm of Gilead) (Populus trichocarpa x Populus deltoides)	261
Vagad leaf_4541	UNI_TREMBL:Q3C2L6_SOLLC	86.16	159	22	0	487	11	73	231	6e-79	295		Q3C2L6	Q3C2L6_SOLLC	unreviewed	Sorbitol related enzyme	LeSDH	Solanum lycopersicum (Tomato) (Lycopersicon esculentum)	355
Vagad leaf_7577	UNI_TREMBL:Q2Q500_GOSHI	99.34	151	1	0	456	4	15	165	7e-79	295		Q2Q500	Q2Q500_GOSHI	unreviewed	Alpha-expansin 2		Gossypium hirsutum (Upland cotton) (Gossypium mexicanum)	252
Vagad leaf_7595	UNI_TREMBL:Q39780_GOSHI	100	142	0	0	429	4	1	142	3e-78	293		Q39780	Q39780_GOSHI	unreviewed	Ascorbate peroxidase		Gossypium hirsutum (Upland cotton) (Gossypium mexicanum)	288
Vagad leaf_8365	UNI_TREMBL:A7Q671_VITVI	63.16	247	91	0	2	742	29	275	6e-78	293		A7Q671	A7Q671_VITVI	unreviewed	Chromosome undetermined scaffold_55, whole genome shotgun sequence	GSVIVT00031267001	Vitis vinifera (Grape)	352
Vagad leaf_6042	UNI_TREMBL:A2YGS3_ORYSI	89.29	140	15	0	83	502	131	270	9e-78	265		A2YGS3	A2YGS3_ORYSI	unreviewed	Delta-aminolevulinic acid dehydratase (EC 4.2.1.24)	OsI_24384	Oryza sativa subsp. indica (Rice)	426
Vagad leaf_6042	UNI_TREMBL:A2YGS3_ORYSI	81.48	27	5	0	3	83	104	130	9e-78	48.1		A2YGS3	A2YGS3_ORYSI	unreviewed	Delta-aminolevulinic acid dehydratase (EC 4.2.1.24)	OsI_24384	Oryza sativa subsp. indica (Rice)	426
Vagad leaf_6210	UNI_TREMBL:Q9SP42_CITUN	86.93	153	20	0	2	460	307	459	2e-77	290		Q9SP42	Q9SP42_CITUN	unreviewed	Glucose-1-phosphate adenylyltransferase (EC 2.7.7.27)	agpL	Citrus unshiu (Satsuma orange)	531
Vagad leaf_6765	UNI_TREMBL:A7QR74_VITVI	86.84	152	20	0	1	456	131	282	2e-77	290		A7QR74	A7QR74_VITVI	unreviewed	Chromosome chr13 scaffold_149, whole genome shotgun sequence	GSVIVT00003705001	Vitis vinifera (Grape)	409
Vagad leaf_5104	UNI_TREMBL:Q8LEI1_ARATH	80.12	161	32	0	489	7	4	164	4e-77	289		Q8LEI1	Q8LEI1_ARATH	unreviewed	Putative uncharacterized protein		Arabidopsis thaliana (Mouse-ear cress)	336
Vagad leaf_6659	UNI_TREMBL:A7PJK0_VITVI	91.75	97	8	0	197	487	311	407	7e-77	185		A7PJK0	A7PJK0_VITVI	unreviewed	Aspartate aminotransferase (EC 2.6.1.1)	GSVIVT00018772001	Vitis vinifera (Grape)	423
Vagad leaf_6659	UNI_TREMBL:A7PJK0_VITVI	89.39	66	7	0	1	198	246	311	7e-77	125		A7PJK0	A7PJK0_VITVI	unreviewed	Aspartate aminotransferase (EC 2.6.1.1)	GSVIVT00018772001	Vitis vinifera (Grape)	423
Vagad leaf2_4590	UNI_SPROT:RBS_GOSHI	99.25	134	1	0	782	381	49	182	1e-76	286		P31333	RBS_GOSHI	reviewed	Ribulose bisphosphate carboxylase small chain, chloroplastic (RuBisCO small subunit) (EC 4.1.1.39)	RBCS	Gossypium hirsutum (Upland cotton) (Gossypium mexicanum)	182
Vagad leaf2_4590	UNI_SPROT:RBS_GOSHI	76.47	17	4	0	832	782	33	49	1e-76	25.8		P31333	RBS_GOSHI	reviewed	Ribulose bisphosphate carboxylase small chain, chloroplastic (RuBisCO small subunit) (EC 4.1.1.39)	RBCS	Gossypium hirsutum (Upland cotton) (Gossypium mexicanum)	182
Vagad leaf_7073	UNI_TREMBL:A7PPD1_VITVI	85.8	162	23	0	222	707	69	230	1e-76	288		A7PPD1	A7PPD1_VITVI	unreviewed	Chromosome chr8 scaffold_23, whole genome shotgun sequence	GSVIVT00021605001	Vitis vinifera (Grape)	333
Vagad leaf_9326	UNI_TREMBL:A7PG30_VITVI	95.65	138	6	0	473	60	34	171	1e-76	286		A7PG30	A7PG30_VITVI	unreviewed	Chromosome chr6 scaffold_15, whole genome shotgun sequence	GSVIVT00017353001	Vitis vinifera (Grape)	398
Vagad leaf_9326	UNI_TREMBL:A7PG30_VITVI	100	8	0	0	64	41	170	177	1e-76	23.1		A7PG30	A7PG30_VITVI	unreviewed	Chromosome chr6 scaffold_15, whole genome shotgun sequence	GSVIVT00017353001	Vitis vinifera (Grape)	398
Vagad leaf_7263	UNI_TREMBL:Q9AT81_BRANA	85.88	170	24	0	6	515	32	201	2e-76	288		Q9AT81	Q9AT81_BRANA	unreviewed	GF14 omega		Brassica napus (Rape)	260
Vagad leaf_4203	UNI_TREMBL:Q2HPG7_GOSHI	99.25	134	1	0	1	402	124	257	2e-76	287		Q2HPG7	Q2HPG7_GOSHI	unreviewed	Delta-12 fatty acid desaturase 2	FAD2-4	Gossypium hirsutum (Upland cotton) (Gossypium mexicanum)	384
Vagad leaf_3227	UNI_TREMBL:Q5I2Q5_CUCME	74.71	174	41	1	514	2	192	365	4e-76	286		Q5I2Q5	Q5I2Q5_CUCME	unreviewed	Putative alcohol acyl-transferases	AAT3	Cucumis melo (Muskmelon)	459
Vagad leaf_7283	UNI_TREMBL:A5AY42_VITVI	86.71	158	21	0	29	502	1	158	1e-75	284		A5AY42	A5AY42_VITVI	unreviewed	Chromosome chr13 scaffold_17, whole genome shotgun sequence (Putative uncharacterized protein)	GSVIVT00018240001 (VITISV_029118)	Vitis vinifera (Grape)	168
Vagad leaf_7538	UNI_TREMBL:A5BKR5_VITVI	91.45	152	13	0	458	3	174	325	2e-74	280		A5BKR5	A5BKR5_VITVI	unreviewed	Sodium/hydrogen exchanger	GSVIVT00019830001 (VITISV_010931)	Vitis vinifera (Grape)	541
Vagad leaf_5241	UNI_TREMBL:A7QZ31_VITVI	91.82	159	13	0	13	489	70	228	3e-74	280		A7QZ31	A7QZ31_VITVI	unreviewed	Nucleoside diphosphate kinase (EC 2.7.4.6)	GSVIVT00010474001	Vitis vinifera (Grape)	230
Vagad leaf_8639	UNI_TREMBL:A4ZRE3_ACTCH	88.24	153	18	0	460	2	59	211	3e-74	279		A4ZRE3	A4ZRE3_ACTCH	unreviewed	VTC2-like protein		Actinidia chinensis (Kiwi) (Yangtao)	450
Vagad leaf_4003	UNI_TREMBL:A5BBF4_VITVI	77.97	177	38	1	2	529	59	235	4e-74	279		A5BBF4	A5BBF4_VITVI	unreviewed	Putative uncharacterized protein	VITISV_020701	Vitis vinifera (Grape)	297
Vagad leaf_9190	UNI_SPROT:DXS_CAPAN	95.07	142	7	0	440	15	365	506	5e-74	278		O78328	DXS_CAPAN	reviewed	Probable 1-deoxy-D-xylulose-5-phosphate synthase, chloroplastic (1-deoxyxylulose-5-phosphate synthase) (DXP synthase) (DXPS) (EC 2.2.1.7) (CapTKT2)	TKT2	Capsicum annuum (Bell pepper)	719
Vagad leaf_5533	UNI_TREMBL:Q6ULR9_PEA	76.54	162	37	1	2	484	74	235	4e-73	276		Q6ULR9	Q6ULR9_PEA	unreviewed	SAT5		Pisum sativum (Garden pea)	235
Vagad leaf_4406	UNI_TREMBL:A7QCC1_VITVI	85.91	149	21	0	451	5	23	171	5e-73	275		A7QCC1	A7QCC1_VITVI	unreviewed	Chromosome undetermined scaffold_77, whole genome shotgun sequence	GSVIVT00035338001	Vitis vinifera (Grape)	184
Vagad leaf_3437	UNI_TREMBL:A7QR27_VITVI	94.74	114	6	0	77	418	46	159	2e-72	224		A7QR27	A7QR27_VITVI	unreviewed	Chromosome undetermined scaffold_147, whole genome shotgun sequence	GSVIVT00003649001	Vitis vinifera (Grape)	203
Vagad leaf_3437	UNI_TREMBL:A7QR27_VITVI	68.09	47	15	0	411	551	157	203	2e-72	73.2		A7QR27	A7QR27_VITVI	unreviewed	Chromosome undetermined scaffold_147, whole genome shotgun sequence	GSVIVT00003649001	Vitis vinifera (Grape)	203
Vagad leaf2_2039	UNI_SPROT:RBS2_BRANA	80.22	91	18	0	301	573	88	178	5e-72	168		P27985	RBS2_BRANA	reviewed	Ribulose bisphosphate carboxylase small chain F1, chloroplastic (RuBisCO small subunit F1) (EC 4.1.1.39)	RBCS F1	Brassica napus (Rape)	181
Vagad leaf2_2039	UNI_SPROT:RBS2_BRANA	85.71	70	10	0	87	296	17	86	5e-72	127		P27985	RBS2_BRANA	reviewed	Ribulose bisphosphate carboxylase small chain F1, chloroplastic (RuBisCO small subunit F1) (EC 4.1.1.39)	RBCS F1	Brassica napus (Rape)	181
Vagad leaf_9059	UNI_TREMBL:A5BE19_VITVI	89.04	146	16	0	13	450	216	361	7e-72	271		A5BE19	A5BE19_VITVI	unreviewed	Phosphoribulokinase (EC 2.7.1.19)	VITISV_011191	Vitis vinifera (Grape)	408
Vagad leaf_1036	UNI_TREMBL:Q0WPY4_ARATH	92.81	139	10	0	11	427	108	246	1e-71	271		Q0WPY4	Q0WPY4_ARATH	unreviewed	Putative multispanning membrane protein (Fragment)	At3g13772	Arabidopsis thaliana (Mouse-ear cress)	362
Vagad leaf_6084	UNI_TREMBL:A7PX90_VITVI	81.33	166	31	0	501	4	63	228	2e-71	270		A7PX90	A7PX90_VITVI	unreviewed	Chromosome chr12 scaffold_36, whole genome shotgun sequence	GSVIVT00025946001	Vitis vinifera (Grape)	485
Vagad leaf_7958	UNI_TREMBL:A5AJV9_VITVI	82.43	148	26	0	1	444	172	319	4e-71	269		A5AJV9	A5AJV9_VITVI	unreviewed	Putative uncharacterized protein	VITISV_004777	Vitis vinifera (Grape)	364
Vagad leaf_7337	UNI_TREMBL:Q1SL21_MEDTR	92.14	140	11	0	421	2	110	249	6e-71	268		Q1SL21	Q1SL21_MEDTR	unreviewed	Protein kinase	MtrDRAFT_AC140549g4v2	Medicago truncatula (Barrel medic)	428
Vagad leaf_7745	UNI_TREMBL:A8DX61_MEDSA	91.74	109	9	0	2	328	71	179	1e-70	197		A8DX61	A8DX61_MEDSA	unreviewed	DH		Medicago sativa (Alfalfa)	406
Vagad leaf_7745	UNI_TREMBL:A8DX61_MEDSA	93.48	46	3	0	327	464	179	224	1e-70	92.4		A8DX61	A8DX61_MEDSA	unreviewed	DH		Medicago sativa (Alfalfa)	406
Vagad leaf_4805	UNI_TREMBL:A0T2N6_GOSHI	100	131	0	0	2	394	58	188	2e-70	266		A0T2N6	A0T2N6_GOSHI	unreviewed	PIP1 protein	PIP1;1	Gossypium hirsutum (Upland cotton) (Gossypium mexicanum)	289
Vagad leaf_4655	UNI_TREMBL:A5BSF5_VITVI	93.89	131	8	0	57	449	251	381	3e-70	266		A5BSF5	A5BSF5_VITVI	unreviewed	Chromosome chr18 scaffold_59, whole genome shotgun sequence (Putative uncharacterized protein)	GSVIVT00031791001 (VITISV_010700)	Vitis vinifera (Grape)	527
Vagad leaf_8165	UNI_TREMBL:O80558_ARATH	87.68	138	17	0	1	414	567	704	3e-70	266		O80558	O80558_ARATH	unreviewed	T22J18.21 protein	T22J18.21	Arabidopsis thaliana (Mouse-ear cress)	783
Vagad leaf_8970	UNI_TREMBL:Q93WQ1_9ROSI	90.21	143	14	0	3	431	260	402	4e-70	266		Q93WQ1	Q93WQ1_9ROSI	unreviewed	Dihydrolipoyl dehydrogenase (EC 1.8.1.4)	DLDH	Bruguiera gymnorhiza	511
Vagad leaf_6325	UNI_TREMBL:A7P4B7_VITVI	88.03	142	17	0	20	445	19	160	5e-70	265		A7P4B7	A7P4B7_VITVI	unreviewed	Malic enzyme	GSVIVT00032092001	Vitis vinifera (Grape)	583
Vagad leaf_3685	UNI_SPROT:TBB5_GOSHI	99.22	129	1	0	387	1	305	433	5e-70	265		Q6VAF7	TBB5_GOSHI	reviewed	Tubulin beta-5 chain (Beta-5-tubulin)		Gossypium hirsutum (Upland cotton) (Gossypium mexicanum)	445
Vagad leaf_5287	UNI_TREMBL:A7PEM3_VITVI	78.57	84	18	0	2	253	207	290	6e-70	148		A7PEM3	A7PEM3_VITVI	unreviewed	Chromosome chr11 scaffold_13, whole genome shotgun sequence	GSVIVT00016716001	Vitis vinifera (Grape)	488
Vagad leaf_5287	UNI_TREMBL:A7PEM3_VITVI	81.93	83	15	0	249	497	290	372	6e-70	139		A7PEM3	A7PEM3_VITVI	unreviewed	Chromosome chr11 scaffold_13, whole genome shotgun sequence	GSVIVT00016716001	Vitis vinifera (Grape)	488
Vagad leaf_8104	UNI_TREMBL:Q6V3B0_9ROSI	94.16	137	8	0	3	413	86	222	1e-69	264		Q6V3B0	Q6V3B0_9ROSI	unreviewed	Adenosine 5' phosphosulfate reductase		Populus tremula x Populus alba	465
Vagad leaf_7816	UNI_TREMBL:A5BPL8_VITVI	88.97	136	15	0	2	409	384	519	1e-69	264		A5BPL8	A5BPL8_VITVI	unreviewed	Putative uncharacterized protein	VITISV_036445	Vitis vinifera (Grape)	664
Vagad leaf_3753	UNI_TREMBL:Q2QDF7_GOSHI	100	124	0	0	2	373	31	154	1e-69	264		Q2QDF7	Q2QDF7_GOSHI	unreviewed	24-sterol C-methyltransferase	SMT1	Gossypium hirsutum (Upland cotton) (Gossypium mexicanum)	346
Vagad leaf_7819	UNI_TREMBL:A5C608_VITVI	80.43	92	18	0	1	276	61	152	3e-69	180		A5C608	A5C608_VITVI	unreviewed	Putative uncharacterized protein	VITISV_029477	Vitis vinifera (Grape)	315
Vagad leaf_7819	UNI_TREMBL:A5C608_VITVI	86.96	46	6	0	275	412	152	197	3e-69	104		A5C608	A5C608_VITVI	unreviewed	Putative uncharacterized protein	VITISV_029477	Vitis vinifera (Grape)	315
Vagad leaf_5560	UNI_TREMBL:Q332Y3_LACSA	96.77	124	4	0	373	2	1	124	7e-69	261			Q332Y3_LACSA		not_available
Vagad leaf_9180	UNI_TREMBL:A7QK95_VITVI	85.71	147	21	0	2	442	160	306	7e-69	261		A7QK95	A7QK95_VITVI	unreviewed	Chromosome chr2 scaffold_112, whole genome shotgun sequence	GSVIVT00001031001 (GSVIVT00001032001)	Vitis vinifera (Grape)	505
Vagad leaf_6767	UNI_TREMBL:Q8RU83_GOSHI	98.43	127	2	0	382	2	202	328	1e-68	261		Q8RU83	Q8RU83_GOSHI	unreviewed	Beta-tubulin (Tubulin beta-1)	Tub1 (TUB1)	Gossypium hirsutum (Upland cotton) (Gossypium mexicanum)	445
Vagad leaf_5407	UNI_TREMBL:A7QET5_VITVI	58.33	228	93	5	680	3	178	393	2e-68	261		A7QET5	A7QET5_VITVI	unreviewed	Chromosome chr16 scaffold_86, whole genome shotgun sequence	GSVIVT00037148001	Vitis vinifera (Grape)	671
Vagad leaf_6634	UNI_TREMBL:A7QUT1_VITVI	87.23	141	18	1	4	426	4	143	2e-68	260		A7QUT1	A7QUT1_VITVI	unreviewed	Chromosome chr1 scaffold_180, whole genome shotgun sequence	GSVIVT00006968001	Vitis vinifera (Grape)	251
Vagad leaf_8740	UNI_TREMBL:A7PDQ2_VITVI	89.06	128	14	0	3	386	71	198	2e-68	260		A7PDQ2	A7PDQ2_VITVI	unreviewed	Chromosome chr11 scaffold_13, whole genome shotgun sequence	GSVIVT00016369001	Vitis vinifera (Grape)	398
Vagad leaf_4933	UNI_TREMBL:Q2PYX4_SOLTU	84.42	154	24	0	464	3	122	275	3e-68	259		Q2PYX4	Q2PYX4_SOLTU	unreviewed	34 kDa outer mitochondrial membrane protein porin-like protein		Solanum tuberosum (Potato)	276
Vagad leaf_7059	UNI_TREMBL:Q84Y03_GOSHI	96.06	127	5	0	6	386	125	251	3e-68	259		Q84Y03	Q84Y03_GOSHI	unreviewed	Cysteine protease		Gossypium hirsutum (Upland cotton) (Gossypium mexicanum)	389
Vagad leaf_4510	UNI_TREMBL:A7P5S1_VITVI	96.77	93	3	0	441	163	93	185	5e-68	184		A7P5S1	A7P5S1_VITVI	unreviewed	Chromosome chr4 scaffold_6, whole genome shotgun sequence	GSVIVT00032637001	Vitis vinifera (Grape)	345
Vagad leaf_4510	UNI_TREMBL:A7P5S1_VITVI	97.92	48	1	0	146	3	191	238	5e-68	96.7		A7P5S1	A7P5S1_VITVI	unreviewed	Chromosome chr4 scaffold_6, whole genome shotgun sequence	GSVIVT00032637001	Vitis vinifera (Grape)	345
Vagad leaf_4549	UNI_TREMBL:A7Q9M7_VITVI	81.21	149	28	0	8	454	20	168	8e-68	258		A7Q9M7	A7Q9M7_VITVI	unreviewed	Chromosome chr5 scaffold_67, whole genome shotgun sequence	GSVIVT00033545001	Vitis vinifera (Grape)	443
Vagad leaf_5327	UNI_SPROT:RBL_GOSHI	100	124	0	0	373	2	231	354	8e-68	258		P14958	RBL_GOSHI	reviewed	Ribulose bisphosphate carboxylase large chain (RuBisCO large subunit) (EC 4.1.1.39)	rbcL	Gossypium hirsutum (Upland cotton) (Gossypium mexicanum)	475
Vagad leaf_1159	UNI_SPROT:CHLY_HEVBR	85.51	138	20	0	6	419	89	226	1e-67	258		P23472	CHLY_HEVBR	reviewed	Hevamine-A [Includes: Chitinase (EC 3.2.1.14); Lysozyme (EC 3.2.1.17)]		Hevea brasiliensis (Para rubber tree)	311
Vagad leaf_4156	UNI_TREMBL:A5BDM6_VITVI	96.77	124	4	0	2	373	207	330	1e-67	258		A5BDM6	A5BDM6_VITVI	unreviewed	Putative uncharacterized protein	VITISV_017853	Vitis vinifera (Grape)	409
Vagad leaf_8966	UNI_TREMBL:A7QGR4_VITVI	59.26	189	77	0	5	571	317	505	2e-67	257		A7QGR4	A7QGR4_VITVI	unreviewed	Chromosome chr16 scaffold_94, whole genome shotgun sequence	GSVIVT00038447001	Vitis vinifera (Grape)	534
Vagad leaf_6186	UNI_SPROT:IF5A_MANES	93.13	131	9	0	73	465	1	131	2e-67	256		Q9AXJ4	IF5A_MANES	reviewed	Eukaryotic translation initiation factor 5A (eIF-5A)		Manihot esculenta (Cassava) (Manioc)	160
Vagad leaf_4290	UNI_TREMBL:A5C234_VITVI	90.84	131	12	0	2	394	7	137	2e-67	256		A5C234	A5C234_VITVI	unreviewed	Chromosome chr14 scaffold_21, whole genome shotgun sequence (Putative uncharacterized protein)	GSVIVT00020666001 (VITISV_026169)	Vitis vinifera (Grape)	146
Vagad leaf_3232	UNI_TREMBL:A4PU48_MEDTR	97.2	143	4	0	3	431	250	392	3e-67	257			A4PU48_MEDTR		not_available
Vagad leaf_5619	UNI_TREMBL:A7Q4K0_VITVI	91.11	135	12	0	1	405	303	437	4e-67	256		A7Q4K0	A7Q4K0_VITVI	unreviewed	Chromosome chr9 scaffold_49, whole genome shotgun sequence	GSVIVT00029723001	Vitis vinifera (Grape)	498
Vagad leaf_7792	UNI_SPROT:GBLP_MEDSA	93.8	129	8	0	2	388	32	160	8e-67	254		O24076	GBLP_MEDSA	reviewed	Guanine nucleotide-binding protein subunit beta-like protein	GB1	Medicago sativa (Alfalfa)	325
Vagad leaf_1497	UNI_TREMBL:Q9SJ89_ARATH	84.93	146	21	1	32	466	1	146	9e-67	256		Q9SJ89	Q9SJ89_ARATH	unreviewed	Putative ferredoxin-thioredoxin reductase	At2g04700	Arabidopsis thaliana (Mouse-ear cress)	146
Vagad leaf_7329	UNI_TREMBL:A7NX09_VITVI	95.59	136	6	1	19	426	36	170	9e-67	254		A7NX09	A7NX09_VITVI	unreviewed	Chromosome chr5 scaffold_2, whole genome shotgun sequence	GSVIVT00020133001	Vitis vinifera (Grape)	185
Vagad leaf_8611	UNI_TREMBL:Q9ZWK3_SALGI	91.54	130	11	0	91	480	231	360	1e-66	254		Q9ZWK3	Q9ZWK3_SALGI	unreviewed	DnaJ homolog	SGJ3	Salix gilgiana (Willow)	420
Vagad leaf_810	UNI_TREMBL:Q84XU4_ELAGV	89.73	146	15	0	2	439	270	415	1e-66	254		Q84XU4	Q84XU4_ELAGV	unreviewed	Protein disulphide isomerase (Fragment)		Elaeis guineensis var. tenera (Oil palm)	447
Vagad leaf_9442	UNI_TREMBL:A7PWH6_VITVI	92.31	130	10	0	403	14	51	180	1e-66	254		A7PWH6	A7PWH6_VITVI	unreviewed	Chromosome chr8 scaffold_34, whole genome shotgun sequence	GSVIVT00025615001	Vitis vinifera (Grape)	462
Vagad leaf_5045	UNI_SPROT:RH21_ARATH	88.97	136	15	0	3	410	221	356	4e-66	252		P93008	RH21_ARATH	reviewed	DEAD-box ATP-dependent RNA helicase 21 (EC 3.6.1.-)	RH21 (At2g33730) (T1B8.4)	Arabidopsis thaliana (Mouse-ear cress)	733
Vagad leaf_6269	UNI_TREMBL:A7QBS4_VITVI	95.2	125	6	0	1	375	498	622	4e-66	252		A7QBS4	A7QBS4_VITVI	unreviewed	Chromosome chr1 scaffold_75, whole genome shotgun sequence	GSVIVT00035090001	Vitis vinifera (Grape)	754
Vagad leaf_8804	UNI_TREMBL:Q9FUU5_GOSAR	97.58	124	3	0	4	375	104	227	5e-66	252		Q9FUU5	Q9FUU5_GOSAR	unreviewed	Cinnamate-4-hydroxylase	LP89	Gossypium arboreum (Tree cotton)	505
Vagad leaf_7925	UNI_TREMBL:A5AV15_VITVI	81.63	147	27	0	9	449	183	329	1e-65	251		A5AV15	A5AV15_VITVI	unreviewed	Putative uncharacterized protein	VITISV_041705	Vitis vinifera (Grape)	408
Vagad leaf_9066	UNI_TREMBL:Q8H6L8_GOSHI	100	144	0	0	432	1	60	203	1e-65	251		Q8H6L8	Q8H6L8_GOSHI	unreviewed	Alpha-tubulin 4 (Fragment)	ATub4	Gossypium hirsutum (Upland cotton) (Gossypium mexicanum)	311
Vagad leaf_1123	UNI_TREMBL:Q0PIN1_GOSHI	99.15	117	1	0	416	66	228	344	1e-65	251		Q0PIN1	Q0PIN1_GOSHI	unreviewed	Gibberellic acid receptor		Gossypium hirsutum (Upland cotton) (Gossypium mexicanum)	344
Vagad leaf_3697	UNI_TREMBL:Q9FVE9_TOBAC	93.85	130	8	0	1	390	705	834	1e-65	251		Q9FVE9	Q9FVE9_TOBAC	unreviewed	Cytosolic aconitase	ACO	Nicotiana tabacum (Common tobacco)	898
Vagad leaf_4142	UNI_TREMBL:Q76DT1_PEA	93.7	127	8	0	3	383	203	329	1e-65	251		Q76DT1	Q76DT1_PEA	unreviewed	Putative auxin transport facilitator protein (AUX1-like auxin influx carrier protein)	PsAUX1	Pisum sativum (Garden pea)	487
Vagad leaf_1578	UNI_TREMBL:A7Q6C4_VITVI	92.86	126	9	0	2	379	187	312	3e-65	249		A7Q6C4	A7Q6C4_VITVI	unreviewed	Chromosome chr11 scaffold_56, whole genome shotgun sequence	GSVIVT00031339001	Vitis vinifera (Grape)	314
Vagad leaf_7897	UNI_TREMBL:Q2HUD4_MEDTR	68.03	122	39	0	29	394	165	286	4e-65	179		Q2HUD4	Q2HUD4_MEDTR	unreviewed	ATP binding , related	MtrDRAFT_AC149204g4v2 (MtrDRAFT_AC157473g1v2)	Medicago truncatula (Barrel medic)	462
Vagad leaf_7897	UNI_TREMBL:Q2HUD4_MEDTR	68.25	63	20	0	372	560	279	341	4e-65	93.2		Q2HUD4	Q2HUD4_MEDTR	unreviewed	ATP binding , related	MtrDRAFT_AC149204g4v2 (MtrDRAFT_AC157473g1v2)	Medicago truncatula (Barrel medic)	462
Vagad leaf_6908	UNI_TREMBL:Q8GZ79_ARATH	94.21	121	7	0	3	365	94	214	4e-65	249		Q8GZ79	Q8GZ79_ARATH	unreviewed	Putative uncharacterized protein At1g04940/F13M7_5	At1g04940/F13M7_5	Arabidopsis thaliana (Mouse-ear cress)	274
Vagad leaf_5530	UNI_TREMBL:A5BUC1_VITVI	90.71	140	13	0	422	3	137	276	5e-65	249		A5BUC1	A5BUC1_VITVI	unreviewed	Putative uncharacterized protein	VITISV_043787	Vitis vinifera (Grape)	300
Vagad leaf_981	UNI_TREMBL:Q68BJ8_MALDO	74.69	162	41	0	2	487	236	397	8e-65	248		Q68BJ8	Q68BJ8_MALDO	unreviewed	Sorbitol transporter	MdSOT5	Malus domestica (Apple) (Malus sylvestris)	535
Vagad leaf_4044	UNI_TREMBL:A7PJL7_VITVI	83.23	155	26	0	4	468	3	157	8e-65	248		A7PJL7	A7PJL7_VITVI	unreviewed	Chromosome chr12 scaffold_18, whole genome shotgun sequence	GSVIVT00018790001	Vitis vinifera (Grape)	695
Vagad leaf_4942	UNI_TREMBL:Q8RWN3_ARATH	86.52	89	12	0	267	1	625	713	8e-65	155		Q8RWN3	Q8RWN3_ARATH	unreviewed	Protein kinase-like protein	At3g25840	Arabidopsis thaliana (Mouse-ear cress)	935
Vagad leaf_4942	UNI_TREMBL:Q8RWN3_ARATH	80.65	62	11	1	439	257	567	628	8e-65	115		Q8RWN3	Q8RWN3_ARATH	unreviewed	Protein kinase-like protein	At3g25840	Arabidopsis thaliana (Mouse-ear cress)	935
Vagad leaf_2854	UNI_TREMBL:O24329_RICCO	82.73	139	24	0	2	418	63	201	1e-64	247		O24329	O24329_RICCO	unreviewed	Putative uncharacterized protein	RCOM_0925040	Ricinus communis (Castor bean)	364
Vagad leaf_9151	UNI_TREMBL:A7PL83_VITVI	89.39	132	14	0	9	404	103	234	2e-64	247		A7PL83	A7PL83_VITVI	unreviewed	Methionine aminopeptidase (EC 3.4.11.18)	GSVIVT00019473001	Vitis vinifera (Grape)	235
Vagad leaf_4446	UNI_TREMBL:Q84V96_LOTCO	87.79	131	16	0	5	397	330	460	2e-64	247		Q84V96	Q84V96_LOTCO	unreviewed	Aldehyde dehydrogenase 1 (EC 1.2.1.3)	Aldh1	Lotus corniculatus (Bird's-foot trefoil)	542
Vagad leaf_7275	UNI_TREMBL:A5ASJ8_VITVI	95.28	127	6	0	6	386	1	127	2e-64	246		A5ASJ8	A5ASJ8_VITVI	unreviewed	Putative uncharacterized protein	VITISV_024542	Vitis vinifera (Grape)	474
Vagad leaf_6611	UNI_TREMBL:O23946_GOSHI	96.77	124	4	1	1	372	746	868	2e-64	246		O23946	O23946_GOSHI	unreviewed	Phosphoenolpyruvate carboxylase (EC 4.1.1.31)	PEPC1	Gossypium hirsutum (Upland cotton) (Gossypium mexicanum)	965
Vagad leaf_6377	UNI_TREMBL:Q84VH2_MALPU	79.43	141	29	0	543	121	79	219	4e-64	246		Q84VH2	Q84VH2_MALPU	unreviewed	Glutathione S-transferase U1		Malva pusilla (Dwarf mallow)	219
Vagad leaf_4757	UNI_TREMBL:Q8GZ79_ARATH	91.41	128	11	2	385	2	147	272	4e-64	246		Q8GZ79	Q8GZ79_ARATH	unreviewed	Putative uncharacterized protein At1g04940/F13M7_5	At1g04940/F13M7_5	Arabidopsis thaliana (Mouse-ear cress)	274
Vagad leaf_5702	UNI_SPROT:VPE_CITSI	84.62	156	24	1	3	470	234	388	5e-64	245		P49043	VPE_CITSI	reviewed	Vacuolar-processing enzyme (VPE) (EC 3.4.22.-)		Citrus sinensis (Sweet orange)	494
Vagad leaf_6374	UNI_TREMBL:Q8VWP9_GOSHI	99.26	135	1	0	2	406	329	463	5e-64	245		Q8VWP9	Q8VWP9_GOSHI	unreviewed	Fiddlehead-like protein	FDH	Gossypium hirsutum (Upland cotton) (Gossypium mexicanum)	535
Vagad leaf_3686	UNI_TREMBL:Q9FFW8_ARATH	92.68	123	9	0	384	16	268	390	9e-64	244		Q9FFW8	Q9FFW8_ARATH	unreviewed	Tryptophan synthase beta chain	At5g38530	Arabidopsis thaliana (Mouse-ear cress)	506
Vagad leaf_8064	UNI_TREMBL:A7PV06_VITVI	83.7	135	22	0	1	405	259	393	1e-63	244		A7PV06	A7PV06_VITVI	unreviewed	Chromosome chr4 scaffold_32, whole genome shotgun sequence	GSVIVT00024999001	Vitis vinifera (Grape)	435
Vagad leaf_3456	UNI_TREMBL:A7Q0N7_VITVI	90.23	133	12	1	3	398	55	187	1e-63	244		A7Q0N7	A7Q0N7_VITVI	unreviewed	ATP-dependent Clp protease proteolytic subunit (EC 3.4.21.92)	GSVIVT00028120001	Vitis vinifera (Grape)	289
Vagad leaf_2772	UNI_TREMBL:Q3YAU2_EUCCA	93.7	127	8	0	1	381	338	464	1e-63	244		Q3YAU2	Q3YAU2_EUCCA	unreviewed	4-coumarate:coenzyme A ligase	4CL1	Eucalyptus camaldulensis (River red gum)	544
Vagad leaf2_482	UNI_TREMBL:Q9AXG0_GOSHI	45.55	393	207	10	1504	347	1	377	2e-63	247		Q9AXG0	Q9AXG0_GOSHI	unreviewed	Ribulose-1,5-bisphosphate carboxylase/oxygenase activase 2 (Fragment)		Gossypium hirsutum (Upland cotton) (Gossypium mexicanum)	435
Vagad leaf_4665	UNI_TREMBL:A7R5Q7_VITVI	56.76	222	96	4	10	675	539	744	2e-63	245		A7R5Q7	A7R5Q7_VITVI	unreviewed	Chromosome undetermined scaffold_1025, whole genome shotgun sequence	GSVIVT00005337001	Vitis vinifera (Grape)	803
Vagad leaf_5341	UNI_TREMBL:Q6R8G7_ARATH	76.73	159	35	2	2	472	647	805	2e-63	244		Q6R8G7	Q6R8G7_ARATH	unreviewed	PHO1-like protein	PHO1;H3 (At1g14040)	Arabidopsis thaliana (Mouse-ear cress)	813
Vagad leaf_568	UNI_TREMBL:A5BZY3_VITVI	92.62	149	11	0	3	449	223	371	2e-63	244		A5BZY3	A5BZY3_VITVI	unreviewed	Glutamyl-tRNA reductase (EC 1.2.1.70)	GSVIVT00015045001 (VITISV_007402)	Vitis vinifera (Grape)	545
Vagad leaf_6553	UNI_SPROT:MTHR1_ARATH	76.35	148	35	0	3	446	391	538	2e-63	243		Q9SE60	MTHR1_ARATH	reviewed	Methylenetetrahydrofolate reductase 1 (AtMTHFR1) (EC 1.5.1.20)	MTHFR1 (At3g59970) (F24G16.240)	Arabidopsis thaliana (Mouse-ear cress)	592
Vagad leaf_4879	UNI_TREMBL:A5BB79_VITVI	64.08	103	36	1	276	581	114	216	3e-63	137		A5BB79	A5BB79_VITVI	unreviewed	Putative uncharacterized protein	VITISV_013034	Vitis vinifera (Grape)	417
Vagad leaf_4879	UNI_TREMBL:A5BB79_VITVI	65.22	92	32	0	2	277	23	114	3e-63	129		A5BB79	A5BB79_VITVI	unreviewed	Putative uncharacterized protein	VITISV_013034	Vitis vinifera (Grape)	417
Vagad leaf_4046	UNI_TREMBL:A5B542_VITVI	96.06	127	5	0	382	2	21	147	3e-63	243		A5B542	A5B542_VITVI	unreviewed	Putative uncharacterized protein	VITISV_008875	Vitis vinifera (Grape)	531
Vagad leaf2_4205	UNI_SPROT:CATA2_GOSHI	41.56	486	260	17	63	1448	33	486	4e-63	246		P30567	CATA2_GOSHI	reviewed	Catalase isozyme 2 (EC 1.11.1.6)	CAT2 (SU2)	Gossypium hirsutum (Upland cotton) (Gossypium mexicanum)	492
Vagad leaf_8069	UNI_SPROT:YCF3_GOSBA	100	118	0	0	440	87	1	118	5e-63	244		A0ZZ36	YCF3_GOSBA	reviewed	Photosystem I assembly protein ycf3	ycf3	Gossypium barbadense (Sea-island cotton) (Egyptian cotton)	168
Vagad leaf_8803	UNI_SPROT:Y5713_ARATH	82.71	133	23	0	1	399	134	266	6e-63	242		Q93XX5	Y5713_ARATH	reviewed	PI-PLC X domain-containing protein At5g67130	At5g67130 (K21H1.9)	Arabidopsis thaliana (Mouse-ear cress)	426
Vagad leaf_5863	UNI_TREMBL:A5BTK2_VITVI	86.72	128	17	0	3	386	203	330	6e-63	242		A5BTK2	A5BTK2_VITVI	unreviewed	Putative uncharacterized protein	VITISV_010213	Vitis vinifera (Grape)	390
Vagad leaf_6637	UNI_TREMBL:Q8GW93_ARATH	72.37	152	41	2	457	5	187	335	7e-63	241		Q8GW93	Q8GW93_ARATH	unreviewed	Putative uncharacterized protein At1g67660 (Putative uncharacterized protein At1g67660/F12A21_19)	At1g67660/F12A21_19 (At1g67660)	Arabidopsis thaliana (Mouse-ear cress)	355
Vagad leaf_7592	UNI_TREMBL:Q3C2L6_SOLLC	86.67	135	18	0	547	143	221	355	8e-63	242		Q3C2L6	Q3C2L6_SOLLC	unreviewed	Sorbitol related enzyme	LeSDH	Solanum lycopersicum (Tomato) (Lycopersicon esculentum)	355
Vagad leaf2_4205	UNI_SPROT:CATA2_GOSHI	41.79	469	258	13	26	1387	21	466	9e-63	244		P30567	CATA2_GOSHI	reviewed	Catalase isozyme 2 (EC 1.11.1.6)	CAT2 (SU2)	Gossypium hirsutum (Upland cotton) (Gossypium mexicanum)	492
Vagad leaf_8936	UNI_TREMBL:A5C202_VITVI	56.11	262	61	5	1	624	86	347	1e-62	241		A5C202	A5C202_VITVI	unreviewed	Putative uncharacterized protein	VITISV_003516	Vitis vinifera (Grape)	776
Vagad leaf_8807	UNI_TREMBL:A7PQB3_VITVI	90.83	120	11	0	406	47	313	432	1e-62	228		A7PQB3	A7PQB3_VITVI	unreviewed	Chromosome chr18 scaffold_24, whole genome shotgun sequence	GSVIVT00021997001	Vitis vinifera (Grape)	434
Vagad leaf_8807	UNI_TREMBL:A7PQB3_VITVI	93.33	15	1	0	441	397	301	315	1e-62	34.7		A7PQB3	A7PQB3_VITVI	unreviewed	Chromosome chr18 scaffold_24, whole genome shotgun sequence	GSVIVT00021997001	Vitis vinifera (Grape)	434
Vagad leaf_4360	UNI_TREMBL:Q9ZTM6_PETHY	77.52	129	29	0	4	390	71	199	1e-62	241		Q9ZTM6	Q9ZTM6_PETHY	unreviewed	PGPD14	PGPD14	Petunia hybrida (Petunia)	285
Vagad leaf_2451	UNI_TREMBL:A4Q7Q9_MEDTR	95.73	117	5	0	3	353	139	255	1e-62	241		A4Q7Q9	A4Q7Q9_MEDTR	unreviewed	Cytochrome c, monohaem	MtrDRAFT_AC185524g2v2	Medicago truncatula (Barrel medic)	306
Vagad leaf2_764	UNI_TREMBL:Q56GA3_MEDTR	43.97	398	209	12	1508	357	85	462	2e-62	243		Q56GA3	Q56GA3_MEDTR	unreviewed	Geranylgeranyl reductase		Medicago truncatula (Barrel medic)	462
Vagad leaf2_4192	UNI_TREMBL:Q32291_GOSHI	69.61	204	59	4	786	184	66	264	2e-62	242		Q32291	Q32291_GOSHI	unreviewed	Chlorophyll A/B binding protein		Gossypium hirsutum (Upland cotton) (Gossypium mexicanum)	264
Vagad leaf_4015	UNI_TREMBL:A7QQD6_VITVI	82.27	141	25	0	424	2	77	217	2e-62	240		A7QQD6	A7QQD6_VITVI	unreviewed	Chromosome undetermined scaffold_142, whole genome shotgun sequence	GSVIVT00003313001	Vitis vinifera (Grape)	356
Vagad leaf_3202	UNI_TREMBL:A7NYK2_VITVI	98.33	120	2	0	3	362	25	144	2e-62	240		A7NYK2	A7NYK2_VITVI	unreviewed	Chromosome chr6 scaffold_3, whole genome shotgun sequence	GSVIVT00024152001	Vitis vinifera (Grape)	462
Vagad leaf_4407	UNI_TREMBL:A5ADC4_VITVI	95.69	116	5	0	2	349	574	689	3e-62	239		A5ADC4	A5ADC4_VITVI	unreviewed	Chromosome chr7 scaffold_42, whole genome shotgun sequence (Putative uncharacterized protein)	GSVIVT00028144001 (VITISV_036050)	Vitis vinifera (Grape)	728
Vagad leaf_7324	UNI_TREMBL:O04792_9ROSI	74.84	159	39	1	607	134	194	352	4e-62	240		O04792	O04792_9ROSI	unreviewed	Acyl-ACP thioesterase	FatA1	Garcinia mangostana	352
Vagad leaf_9233	UNI_TREMBL:Q42650_BETVU	95.73	117	5	1	3	353	539	654	4e-62	214		Q42650	Q42650_BETVU	unreviewed	Pyrophosphatase (EC 3.6.1.1)		Beta vulgaris (Sugar beet)	761
Vagad leaf_9233	UNI_TREMBL:Q42650_BETVU	100	24	0	0	353	424	655	678	4e-62	46.6		Q42650	Q42650_BETVU	unreviewed	Pyrophosphatase (EC 3.6.1.1)		Beta vulgaris (Sugar beet)	761
Vagad leaf_7644	UNI_TREMBL:A7PHS0_VITVI	90.63	128	12	0	422	39	500	627	5e-62	239		A7PHS0	A7PHS0_VITVI	unreviewed	Chromosome chr17 scaffold_16, whole genome shotgun sequence	GSVIVT00018047001	Vitis vinifera (Grape)	687
Vagad leaf_3585	UNI_TREMBL:Q1HGK8_PRUPE	88.37	86	10	0	138	395	238	323	5e-62	182		Q1HGK8	Q1HGK8_PRUPE	unreviewed	Alpha-L-arabinofuranosidase		Prunus persica (Peach)	677
Vagad leaf_3585	UNI_TREMBL:Q1HGK8_PRUPE	67.92	53	17	0	2	160	193	245	5e-62	79		Q1HGK8	Q1HGK8_PRUPE	unreviewed	Alpha-L-arabinofuranosidase		Prunus persica (Peach)	677
Vagad leaf_2805	UNI_TREMBL:A5BVN4_VITVI	93.44	122	8	0	367	2	107	228	5e-62	239		A5BVN4	A5BVN4_VITVI	unreviewed	Nucleoside diphosphate kinase (EC 2.7.4.6)	GSVIVT00006748001 (VITISV_041718)	Vitis vinifera (Grape)	235
Vagad leaf_6113	UNI_TREMBL:A5C729_VITVI	90.98	122	11	0	1	366	335	456	5e-62	239		A5C729	A5C729_VITVI	unreviewed	Putative uncharacterized protein	VITISV_013722	Vitis vinifera (Grape)	710
Vagad leaf_4322	UNI_TREMBL:A7Q5Y4_VITVI	94.07	118	7	0	1	354	78	195	5e-62	239		A7Q5Y4	A7Q5Y4_VITVI	unreviewed	Chromosome chr14 scaffold_54, whole genome shotgun sequence	GSVIVT00031145001	Vitis vinifera (Grape)	614
Vagad leaf_3575	UNI_TREMBL:A2ZRJ6_ORYSJ	95.9	122	5	0	5	370	14	135	6e-62	238		A2ZRJ6	A2ZRJ6_ORYSJ	unreviewed	Putative uncharacterized protein	OsJ_01211	Oryza sativa subsp. japonica (Rice)	216
Vagad leaf_6140	UNI_TREMBL:A7PUD1_VITVI	87.5	104	13	0	131	442	56	159	8e-62	191		A7PUD1	A7PUD1_VITVI	unreviewed	Chromosome chr7 scaffold_31, whole genome shotgun sequence	GSVIVT00023753001	Vitis vinifera (Grape)	159
Vagad leaf_6140	UNI_TREMBL:A7PUD1_VITVI	80.95	42	8	0	4	129	14	55	8e-62	70.1		A7PUD1	A7PUD1_VITVI	unreviewed	Chromosome chr7 scaffold_31, whole genome shotgun sequence	GSVIVT00023753001	Vitis vinifera (Grape)	159
Vagad leaf_4160	UNI_SPROT:RS21_ARATH	88.98	127	14	0	382	2	55	181	8e-62	229		Q8L8Y0	RS21_ARATH	reviewed	40S ribosomal protein S2-1	RPS2A (XW6) (At1g58380) (F19C14.1) (F9K23.9)	Arabidopsis thaliana (Mouse-ear cress)	284
Vagad leaf_4160	UNI_SPROT:RS21_ARATH	92.86	14	1	0	401	360	49	62	8e-62	31.2		Q8L8Y0	RS21_ARATH	reviewed	40S ribosomal protein S2-1	RPS2A (XW6) (At1g58380) (F19C14.1) (F9K23.9)	Arabidopsis thaliana (Mouse-ear cress)	284
Vagad leaf_933	UNI_TREMBL:A3FMH3_GOSHI	96.52	115	4	0	22	366	322	436	8e-62	238		A3FMH3	A3FMH3_GOSHI	unreviewed	UGT protein	UGT1	Gossypium hirsutum (Upland cotton) (Gossypium mexicanum)	457
Vagad leaf_8792	UNI_TREMBL:Q6V1W5_CUCME	96.69	121	4	0	3	365	279	399	1e-61	238		Q6V1W5	Q6V1W5_CUCME	unreviewed	Aminotransferase 1		Cucumis melo (Muskmelon)	401
Vagad leaf_3105	UNI_TREMBL:Q8LK52_GOSHI	90	110	11	0	460	131	111	220	1e-61	198		Q8LK52	Q8LK52_GOSHI	unreviewed	Cp10-like protein	CLP	Gossypium hirsutum (Upland cotton) (Gossypium mexicanum)	256
Vagad leaf_3105	UNI_TREMBL:Q8LK52_GOSHI	90	30	3	0	129	40	221	250	1e-61	61.6		Q8LK52	Q8LK52_GOSHI	unreviewed	Cp10-like protein	CLP	Gossypium hirsutum (Upland cotton) (Gossypium mexicanum)	256
Vagad leaf_5693	UNI_TREMBL:Q38IW8_SOYBN	87.79	131	16	0	52	444	49	179	1e-61	238		Q38IW8	Q38IW8_SOYBN	unreviewed	Triosephosphate isomerase (EC 5.3.1.1)		Glycine max (Soybean)	253
Vagad leaf_6521	UNI_TREMBL:A5Z1M8_GOSHI	80.43	92	17	1	1	273	171	262	1e-61	160		A5Z1M8	A5Z1M8_GOSHI	unreviewed	Gibberellic acid receptor-b		Gossypium hirsutum (Upland cotton) (Gossypium mexicanum)	344
Vagad leaf_6521	UNI_TREMBL:A5Z1M8_GOSHI	89.8	49	5	0	254	400	255	303	1e-61	99		A5Z1M8	A5Z1M8_GOSHI	unreviewed	Gibberellic acid receptor-b		Gossypium hirsutum (Upland cotton) (Gossypium mexicanum)	344
Vagad leaf_7893	UNI_SPROT:HEM6_ARATH	91.2	125	11	0	1	375	121	245	2e-61	237		Q9LR75	HEM6_ARATH	reviewed	Coproporphyrinogen III oxidase, chloroplastic (Coproporphyrinogenase) (Coprogen oxidase) (EC 1.3.3.3) (Protein LESION INITIATION 2)	CPX (CPO) (HEMF) (LIN2) (At1g03475) (F21B7.10)	Arabidopsis thaliana (Mouse-ear cress)	386
Vagad leaf_3664	UNI_SPROT:RH2_ORYSJ	94.96	119	6	0	357	1	241	359	2e-61	236		Q5VNM3	RH2_ORYSJ	reviewed	DEAD-box ATP-dependent RNA helicase 2 (EC 3.6.1.-)	Os01g0639100 (LOC_Os01g45190) (P0004A09.21) (P0696E01.42)	Oryza sativa subsp. japonica (Rice)	404
Vagad leaf2_949	UNI_TREMBL:O04892_TOBAC	69.96	233	68	4	2585	1893	27	252	4e-61	240		O04892	O04892_TOBAC	unreviewed	Cytochrome P450 like_TBP (EC 1.14.14.1)	cTBP	Nicotiana tabacum (Common tobacco)	530
Vagad leaf2_741	UNI_SPROT:RCA2_LARTR	41.15	401	226	12	1580	408	4	383	4e-61	204		Q7X999	RCA2_LARTR	reviewed	Ribulose bisphosphate carboxylase/oxygenase activase 2, chloroplastic (RuBisCO activase 2) (RA 2) (RuBisCO activase beta form)	RCA2	Larrea tridentata (Creosote bush)	435
Vagad leaf2_741	UNI_SPROT:RCA2_LARTR	75	36	9	0	357	250	400	435	4e-61	56.6		Q7X999	RCA2_LARTR	reviewed	Ribulose bisphosphate carboxylase/oxygenase activase 2, chloroplastic (RuBisCO activase 2) (RA 2) (RuBisCO activase beta form)	RCA2	Larrea tridentata (Creosote bush)	435
Vagad leaf_6519	UNI_TREMBL:A5BR81_VITVI	88.19	127	15	0	2	382	72	198	4e-61	236		A5BR81	A5BR81_VITVI	unreviewed	Chromosome chr3 scaffold_8, whole genome shotgun sequence (Putative uncharacterized protein)	GSVIVT00036627001 (VITISV_004873)	Vitis vinifera (Grape)	648
Vagad leaf_5480	UNI_TREMBL:Q8VWQ0_GOSHI	90.76	119	11	0	5	361	84	202	5e-61	235		Q8VWQ0	Q8VWQ0_GOSHI	unreviewed	Putative serine carboxypeptidase	SCP	Gossypium hirsutum (Upland cotton) (Gossypium mexicanum)	507
Vagad leaf_7822	UNI_TREMBL:Q9FKP4_ARATH	84.71	170	26	2	536	27	762	929	2e-60	234		Q9FKP4	Q9FKP4_ARATH	unreviewed	Similarity to kinesin heavy chain		Arabidopsis thaliana (Mouse-ear cress)	1264
Vagad leaf_8910	UNI_TREMBL:Q60CZ2_SOLDE	97.48	119	3	0	44	400	1	119	2e-60	234		Q60CZ2	Q60CZ2_SOLDE	unreviewed	40S ribosomal protein S9 , putative	SDM1_52t00012	Solanum demissum (Wild potato)	197
Vagad leaf_7996	UNI_TREMBL:A7R397_VITVI	94.17	120	7	0	361	2	156	275	2e-60	233		A7R397	A7R397_VITVI	unreviewed	Chromosome undetermined scaffold_495, whole genome shotgun sequence	GSVIVT00013522001	Vitis vinifera (Grape)	285
Vagad leaf_6039	UNI_SPROT:YCF1_GOSHI	100	112	0	0	4	339	58	169	2e-60	234		Q2L951	YCF1_GOSHI	reviewed	Putative membrane protein ycf1 (RF1)	ycf1	Gossypium hirsutum (Upland cotton) (Gossypium mexicanum)	1892
Vagad leaf_7876	UNI_TREMBL:A3BMS9_ORYSJ	97.3	111	3	0	3	335	228	338	2e-60	234		A3BMS9	A3BMS9_ORYSJ	unreviewed	Putative uncharacterized protein	OsJ_25349	Oryza sativa subsp. japonica (Rice)	514
Vagad leaf_7434	UNI_TREMBL:A7PLP6_VITVI	77.85	149	32	1	16	459	359	507	3e-60	233		A7PLP6	A7PLP6_VITVI	unreviewed	Chromosome chr7 scaffold_20, whole genome shotgun sequence	GSVIVT00019652001	Vitis vinifera (Grape)	612
Vagad leaf_5929	UNI_TREMBL:A7PF89_VITVI	78.77	146	30	2	2	436	476	620	3e-60	233		A7PF89	A7PF89_VITVI	unreviewed	Chromosome chr11 scaffold_13, whole genome shotgun sequence	GSVIVT00016955001	Vitis vinifera (Grape)	675
Vagad leaf_7480	UNI_TREMBL:Q9M332_ARATH	85.12	121	18	0	365	3	320	440	3e-60	228		Q9M332	Q9M332_ARATH	unreviewed	Putative uncharacterized protein F5K20_250 (AT3g53950/F5K20_250) (At3g53950/F5K20_250) (Putative uncharacterized protein At3g53950/F5K20_250)	F5K20_250 (At3g53950/F5K20_250) (At3g53950)	Arabidopsis thaliana (Mouse-ear cress)	545
Vagad leaf_7480	UNI_TREMBL:Q9M332_ARATH	90.91	11	1	0	411	379	304	314	3e-60	26.2		Q9M332	Q9M332_ARATH	unreviewed	Putative uncharacterized protein F5K20_250 (AT3g53950/F5K20_250) (At3g53950/F5K20_250) (Putative uncharacterized protein At3g53950/F5K20_250)	F5K20_250 (At3g53950/F5K20_250) (At3g53950)	Arabidopsis thaliana (Mouse-ear cress)	545
Vagad leaf_6513	UNI_SPROT:GLGS_BRANA	93.5	123	8	0	7	375	199	321	3e-60	233		Q9M462	GLGS_BRANA	reviewed	Glucose-1-phosphate adenylyltransferase small subunit, chloroplastic (EC 2.7.7.27) (Alpha-D-glucose-1-phosphate adenyl transferase) (ADP-glucose pyrophosphorylase) (AGPase B) (ADP-glucose synthase)	AGPS1	Brassica napus (Rape)	520
Vagad leaf_6345	UNI_TREMBL:A5B8T3_VITVI	88.28	128	15	0	386	3	81	208	3e-60	233		A5B8T3	A5B8T3_VITVI	unreviewed	Chromosome chr5 scaffold_124, whole genome shotgun sequence (Putative uncharacterized protein)	GSVIVT00001970001 (VITISV_012475)	Vitis vinifera (Grape)	330
Vagad leaf_4530	UNI_TREMBL:A7PQX2_VITVI	95.06	81	3	1	167	406	659	739	4e-60	149		A7PQX2	A7PQX2_VITVI	unreviewed	Chromosome chr6 scaffold_25, whole genome shotgun sequence	GSVIVT00022232001	Vitis vinifera (Grape)	747
Vagad leaf_4530	UNI_TREMBL:A7PQX2_VITVI	96.36	55	2	0	1	165	604	658	4e-60	106		A7PQX2	A7PQX2_VITVI	unreviewed	Chromosome chr6 scaffold_25, whole genome shotgun sequence	GSVIVT00022232001	Vitis vinifera (Grape)	747
Vagad leaf_9148	UNI_TREMBL:A7PVF7_VITVI	69.14	162	50	0	575	90	158	319	6e-60	233		A7PVF7	A7PVF7_VITVI	unreviewed	Transthyretin	GSVIVT00025187001	Vitis vinifera (Grape)	334
Vagad leaf_2585	UNI_TREMBL:Q9SEI5_ARATH	100	119	0	0	1	357	231	349	6e-60	232		Q9SEI5	Q9SEI5_ARATH	unreviewed	26S proteasome AAA-ATPase subunit RPT2a	RPT2a	Arabidopsis thaliana (Mouse-ear cress)	443
Vagad leaf_3135	UNI_SPROT:GAI_GOSHI	98.44	128	2	0	384	1	59	186	8e-60	231		Q84TQ7	GAI_GOSHI	reviewed	DELLA protein GAI (Gibberellic acid-insensitive mutant protein) (GhGAI)	GAI	Gossypium hirsutum (Upland cotton) (Gossypium mexicanum)	537
Vagad leaf_5669	UNI_TREMBL:Q8L424_ARATH	91.34	127	11	0	4	384	66	192	8e-60	231		Q8L424	Q8L424_ARATH	unreviewed	Putative uncharacterized protein At5g35160	At5g35160	Arabidopsis thaliana (Mouse-ear cress)	425
Vagad leaf2_1175	UNI_TREMBL:Q4TUC4_MUSAC	43.03	423	229	10	1528	296	31	434	1e-59	234		Q4TUC4	Q4TUC4_MUSAC	unreviewed	Elongation factor 1-alpha		Musa acuminata (Banana) (Musa cavendishii)	447
Vagad leaf_8251	UNI_TREMBL:A7Q0U3_VITVI	79.1	134	28	0	3	404	403	536	1e-59	231		A7Q0U3	A7Q0U3_VITVI	unreviewed	Chromosome chr7 scaffold_42, whole genome shotgun sequence	GSVIVT00028181001	Vitis vinifera (Grape)	650
Vagad leaf_6708	UNI_SPROT:CLPR2_ARATH	88.89	90	10	0	133	402	106	195	1e-59	170		Q9XJ36	CLPR2_ARATH	reviewed	ATP-dependent Clp protease proteolytic subunit-related protein 2, chloroplastic (ClpR2) (nClpP2)	CLPR2 (NCLPP2) (At1g12410) (F5O11.13)	Arabidopsis thaliana (Mouse-ear cress)	279
Vagad leaf_6708	UNI_SPROT:CLPR2_ARATH	86.05	43	6	0	3	131	63	105	1e-59	82.8		Q9XJ36	CLPR2_ARATH	reviewed	ATP-dependent Clp protease proteolytic subunit-related protein 2, chloroplastic (ClpR2) (nClpP2)	CLPR2 (NCLPP2) (At1g12410) (F5O11.13)	Arabidopsis thaliana (Mouse-ear cress)	279
Vagad leaf_4005	UNI_TREMBL:A5BU86_VITVI	90.16	122	12	0	367	2	315	436	1e-59	231		A5BU86	A5BU86_VITVI	unreviewed	Lon protease homolog (EC 3.4.21.-)	VITISV_034238	Vitis vinifera (Grape)	904
Vagad leaf_6750	UNI_TREMBL:A7P765_VITVI	94.17	120	7	0	467	108	488	607	2e-59	230		A7P765	A7P765_VITVI	unreviewed	Chromosome chr9 scaffold_7, whole genome shotgun sequence	GSVIVT00034341001	Vitis vinifera (Grape)	634
Vagad leaf_2937	UNI_TREMBL:Q1I1D7_CITSI	92.68	123	9	0	5	373	257	379	2e-59	226		Q1I1D7	Q1I1D7_CITSI	unreviewed	Cytochrome P450		Citrus sinensis (Sweet orange)	473
Vagad leaf_2937	UNI_TREMBL:Q1I1D7_CITSI	75	12	3	0	375	410	380	391	2e-59	25.4		Q1I1D7	Q1I1D7_CITSI	unreviewed	Cytochrome P450		Citrus sinensis (Sweet orange)	473
Vagad leaf_9177	UNI_TREMBL:A7QC14_VITVI	86.44	118	16	0	355	2	140	257	2e-59	230		A7QC14	A7QC14_VITVI	unreviewed	Chromosome chr10 scaffold_76, whole genome shotgun sequence	GSVIVT00035196001	Vitis vinifera (Grape)	717
Vagad leaf_4364	UNI_TREMBL:A7PW15_VITVI	94.07	118	7	0	2	355	238	355	2e-59	230		A7PW15	A7PW15_VITVI	unreviewed	Chromosome chr8 scaffold_34, whole genome shotgun sequence	GSVIVT00025435001	Vitis vinifera (Grape)	419
Vagad leaf_7756	UNI_TREMBL:A1L4Y4_ARATH	88.97	136	15	0	3	410	165	300	5e-59	229		A1L4Y4	A1L4Y4_ARATH	unreviewed	At5g61510		Arabidopsis thaliana (Mouse-ear cress)	406
Vagad leaf_9418	UNI_TREMBL:A7Q3D7_VITVI	83.33	126	20	1	380	6	150	275	5e-59	229		A7Q3D7	A7Q3D7_VITVI	unreviewed	Chromosome chr13 scaffold_48, whole genome shotgun sequence	GSVIVT00029249001	Vitis vinifera (Grape)	338
Vagad leaf_4031	UNI_SPROT:GT7_ARATH	72.79	147	39	1	4	441	256	402	6e-59	228		O81007	GT7_ARATH	reviewed	Putative glycosyltransferase 7 (AtGT7) (EC 2.4.-.-)	GT7 (GTL6) (At2g22900) (T20K9.110)	Arabidopsis thaliana (Mouse-ear cress)	449
Vagad leaf_7571	UNI_TREMBL:A7P4S2_VITVI	87.12	132	17	1	594	199	76	206	7e-59	229		A7P4S2	A7P4S2_VITVI	unreviewed	Chromosome chr4 scaffold_6, whole genome shotgun sequence	GSVIVT00032258001	Vitis vinifera (Grape)	208
Vagad leaf_7277	UNI_TREMBL:A7NT32_VITVI	94.07	118	7	0	4	357	139	256	7e-59	228		A7NT32	A7NT32_VITVI	unreviewed	Chromosome chr18 scaffold_1, whole genome shotgun sequence	GSVIVT00014517001	Vitis vinifera (Grape)	259
Vagad leaf_8935	UNI_TREMBL:A7PQU6_VITVI	94.21	121	7	0	369	7	344	464	8e-59	216		A7PQU6	A7PQU6_VITVI	unreviewed	Chromosome chr6 scaffold_25, whole genome shotgun sequence	GSVIVT00022204001	Vitis vinifera (Grape)	582
Vagad leaf_8935	UNI_TREMBL:A7PQU6_VITVI	65.22	23	8	0	424	356	326	348	8e-59	33.9		A7PQU6	A7PQU6_VITVI	unreviewed	Chromosome chr6 scaffold_25, whole genome shotgun sequence	GSVIVT00022204001	Vitis vinifera (Grape)	582
Vagad leaf_792	UNI_TREMBL:Q10QZ4_ORYSJ	98.1	105	2	1	65	379	183	285	8e-59	209		Q10QZ4	Q10QZ4_ORYSJ	unreviewed	Elongation factor 1-alpha	LOC_Os03g08060	Oryza sativa subsp. japonica (Rice)	449
Vagad leaf_792	UNI_TREMBL:Q10QZ4_ORYSJ	100	19	0	0	4	60	163	181	8e-59	40.8		Q10QZ4	Q10QZ4_ORYSJ	unreviewed	Elongation factor 1-alpha	LOC_Os03g08060	Oryza sativa subsp. japonica (Rice)	449
Vagad leaf_8485	UNI_TREMBL:A5AF73_VITVI	93.33	120	8	0	6	365	448	567	8e-59	228		A5AF73	A5AF73_VITVI	unreviewed	Putative uncharacterized protein	VITISV_032704	Vitis vinifera (Grape)	1161
Vagad leaf_8610	UNI_TREMBL:A7P7Z2_VITVI	87.37	95	12	0	429	145	173	267	1e-58	180		A7P7Z2	A7P7Z2_VITVI	unreviewed	Chromosome chr3 scaffold_8, whole genome shotgun sequence	GSVIVT00035974001	Vitis vinifera (Grape)	304
Vagad leaf_8610	UNI_TREMBL:A7P7Z2_VITVI	81.58	38	7	0	146	33	267	304	1e-58	69.3		A7P7Z2	A7P7Z2_VITVI	unreviewed	Chromosome chr3 scaffold_8, whole genome shotgun sequence	GSVIVT00035974001	Vitis vinifera (Grape)	304
Vagad leaf_1144	UNI_TREMBL:A5BK88_VITVI	84.54	97	15	0	6	296	1	97	1e-58	174		A5BK88	A5BK88_VITVI	unreviewed	Putative uncharacterized protein	VITISV_025150	Vitis vinifera (Grape)	464
Vagad leaf_1144	UNI_TREMBL:A5BK88_VITVI	82.05	39	7	0	292	408	96	134	1e-58	75.9		A5BK88	A5BK88_VITVI	unreviewed	Putative uncharacterized protein	VITISV_025150	Vitis vinifera (Grape)	464
Vagad leaf_6013	UNI_TREMBL:A7QA45_VITVI	85	120	18	0	3	362	155	274	2e-58	227		A7QA45	A7QA45_VITVI	unreviewed	Chromosome undetermined scaffold_69, whole genome shotgun sequence	GSVIVT00033749001	Vitis vinifera (Grape)	274
Vagad leaf_7597	UNI_TREMBL:A5ASW2_VITVI	84.91	106	16	0	1	318	187	292	2e-58	193		A5ASW2	A5ASW2_VITVI	unreviewed	Chromosome chr14 scaffold_54, whole genome shotgun sequence (Putative uncharacterized protein)	GSVIVT00031085001 (VITISV_027070)	Vitis vinifera (Grape)	332
Vagad leaf_7597	UNI_TREMBL:A5ASW2_VITVI	74.07	27	7	0	321	401	293	319	2e-58	43.9		A5ASW2	A5ASW2_VITVI	unreviewed	Chromosome chr14 scaffold_54, whole genome shotgun sequence (Putative uncharacterized protein)	GSVIVT00031085001 (VITISV_027070)	Vitis vinifera (Grape)	332
Vagad leaf_7597	UNI_TREMBL:A5ASW2_VITVI	85.71	14	2	0	299	340	286	299	2e-58	32.7		A5ASW2	A5ASW2_VITVI	unreviewed	Chromosome chr14 scaffold_54, whole genome shotgun sequence (Putative uncharacterized protein)	GSVIVT00031085001 (VITISV_027070)	Vitis vinifera (Grape)	332
Vagad leaf_2167	UNI_TREMBL:A7PWB3_VITVI	98.13	107	2	0	322	2	149	255	2e-58	226		A7PWB3	A7PWB3_VITVI	unreviewed	Chromosome chr8 scaffold_34, whole genome shotgun sequence	GSVIVT00025546001	Vitis vinifera (Grape)	316
Vagad leaf2_560	UNI_TREMBL:A7Q721_VITVI	40.85	426	238	12	3	1238	45	440	3e-58	229		A7Q721	A7Q721_VITVI	unreviewed	Chromosome chr5 scaffold_58, whole genome shotgun sequence	GSVIVT00031642001	Vitis vinifera (Grape)	451
Vagad leaf_2093	UNI_TREMBL:A5HJL1_GOSHI	94.12	119	7	0	392	36	417	535	3e-58	226		A5HJL1	A5HJL1_GOSHI	unreviewed	Chloroplast biotin carboxylase	BC1	Gossypium hirsutum (Upland cotton) (Gossypium mexicanum)	535
Vagad leaf_7103	UNI_TREMBL:Q9ZRG2_SOLTU	88.03	117	14	0	352	2	936	1052	3e-58	216		Q9ZRG2	Q9ZRG2_SOLTU	unreviewed	P-glycoprotein	pmdr1	Solanum tuberosum (Potato)	1313
Vagad leaf_7103	UNI_TREMBL:Q9ZRG2_SOLTU	83.33	18	3	0	408	355	918	935	3e-58	31.6		Q9ZRG2	Q9ZRG2_SOLTU	unreviewed	P-glycoprotein	pmdr1	Solanum tuberosum (Potato)	1313
Vagad leaf_6525	UNI_TREMBL:Q9FEZ7_SOYBN	96.33	109	4	0	327	1	106	214	3e-58	226		Q9FEZ7	Q9FEZ7_SOYBN	unreviewed	Ribosomal protein L2	rpL2	Glycine max (Soybean)	260
Vagad leaf_6183	UNI_TREMBL:Q71EW8_SOYBN	89.74	117	12	0	3	353	62	178	4e-58	226		Q71EW8	Q71EW8_SOYBN	unreviewed	Methionine synthase		Glycine max (Soybean)	763
Vagad leaf_2267	UNI_TREMBL:A4L9G7_GOSRA	96.8	125	4	0	538	164	152	276	5e-58	226		A4L9G7	A4L9G7_GOSRA	unreviewed	Putative photosystem II protein		Gossypium raimondii (New World cotton)	278
Vagad leaf_8674	UNI_TREMBL:A7Q2K9_VITVI	84.5	129	20	0	390	4	912	1040	5e-58	225		A7Q2K9	A7Q2K9_VITVI	unreviewed	Chromosome chr1 scaffold_46, whole genome shotgun sequence	GSVIVT00028926001	Vitis vinifera (Grape)	1064
Vagad leaf_7635	UNI_TREMBL:A8IXW4_BRACM	96.46	113	4	0	3	341	181	293	7e-58	225		A8IXW4	A8IXW4_BRACM	unreviewed	Dehydration-responsive protein-related		Brassica campestris (Field mustard)	608
Vagad leaf_1548	UNI_TREMBL:Q8L6A9_THECC	83.33	150	25	0	107	556	1	150	1e-57	224		Q8L6A9	Q8L6A9_THECC	unreviewed	Aspartic proteinase	ap1	Theobroma cacao (Cacao) (Cocoa)	514
Vagad leaf_4191	UNI_TREMBL:A5AF64_VITVI	85.93	135	19	0	5	409	235	369	1e-57	224		A5AF64	A5AF64_VITVI	unreviewed	Chromosome chr11 scaffold_177, whole genome shotgun sequence (Putative uncharacterized protein)	GSVIVT00006797001 (VITISV_031055)	Vitis vinifera (Grape)	481
Vagad leaf_3129	UNI_TREMBL:A5BPU3_VITVI	94.87	117	6	0	362	12	144	260	1e-57	224		A5BPU3	A5BPU3_VITVI	unreviewed	Chromosome chr13 scaffold_17, whole genome shotgun sequence (Putative uncharacterized protein)	GSVIVT00018102001 (VITISV_021989)	Vitis vinifera (Grape)	434
Vagad leaf_3306	UNI_SPROT:RK24_PEA	83.33	126	21	0	577	200	59	184	2e-57	224		P11893	RK24_PEA	reviewed	50S ribosomal protein L24, chloroplastic (CL24)	RPL24	Pisum sativum (Garden pea)	194
Vagad leaf_3756	UNI_TREMBL:Q8LDR5_ARATH	93.65	126	8	0	378	1	20	145	2e-57	223		Q8LDR5	Q8LDR5_ARATH	unreviewed	Putative GTP-binding protein		Arabidopsis thaliana (Mouse-ear cress)	394
Vagad leaf_5907	UNI_TREMBL:Q1W7G3_SOLME	89.92	119	12	0	358	2	6	124	2e-57	223		Q1W7G3	Q1W7G3_SOLME	unreviewed	DNA photolyase protein (Fragment)	At2g47590	Solanum melongena (Eggplant) (Aubergine)	187
Vagad leaf_2148	UNI_TREMBL:A7QDI2_VITVI	95.58	113	5	0	2	340	67	179	2e-57	223		A7QDI2	A7QDI2_VITVI	unreviewed	Chromosome chr10 scaffold_81, whole genome shotgun sequence	GSVIVT00035848001	Vitis vinifera (Grape)	296
Vagad leaf_7384	UNI_TREMBL:O49365_ARATH	76.52	132	31	0	397	2	105	236	3e-57	223		O49365	O49365_ARATH	unreviewed	Putative uncharacterized protein AT4g32250 (Putative uncharacterized protein F10M6.110)	F10M6.110 (AT4g32250)	Arabidopsis thaliana (Mouse-ear cress)	593
Vagad leaf_8498	UNI_SPROT:Y1457_ARATH	72.22	144	38	1	426	1	498	641	6e-57	222		Q9ZVN2	Y1457_ARATH	reviewed	Acyltransferase-like protein At1g54570, chloroplastic (EC 2.3.1.-)	At1g54570 (T22H22.2)	Arabidopsis thaliana (Mouse-ear cress)	704
Vagad leaf_8642	UNI_TREMBL:Q93X72_GOSHI	97.69	130	3	0	390	1	90	219	6e-57	222		Q93X72	Q93X72_GOSHI	unreviewed	Leucine-rich repeat resistance protein-like protein		Gossypium hirsutum (Upland cotton) (Gossypium mexicanum)	328
Vagad leaf_8020	UNI_TREMBL:A5C3V1_VITVI	96.36	110	4	0	3	332	3	112	6e-57	222		A5C3V1	A5C3V1_VITVI	unreviewed	Putative uncharacterized protein	VITISV_014336	Vitis vinifera (Grape)	112
Vagad leaf_8152	UNI_TREMBL:Q5QHT4_9FABA	92.16	102	8	0	52	357	249	350	6e-57	187		Q5QHT4	Q5QHT4_9FABA	unreviewed	70 kDa heat shock cognate protein 1		Vigna radiata	649
Vagad leaf_8152	UNI_TREMBL:Q5QHT4_9FABA	96	25	1	0	3	77	233	257	6e-57	56.2		Q5QHT4	Q5QHT4_9FABA	unreviewed	70 kDa heat shock cognate protein 1		Vigna radiata	649
Vagad leaf2_482	UNI_TREMBL:Q9AXG0_GOSHI	43.13	422	230	14	1406	171	33	435	1e-56	224		Q9AXG0	Q9AXG0_GOSHI	unreviewed	Ribulose-1,5-bisphosphate carboxylase/oxygenase activase 2 (Fragment)		Gossypium hirsutum (Upland cotton) (Gossypium mexicanum)	435
Vagad leaf_2192	UNI_SPROT:YCF1_POPAL	68.38	136	43	1	1	408	162	296	1e-56	161		Q14FA0	YCF1_POPAL	reviewed	Putative membrane protein ycf1	ycf1	Populus alba (White poplar)	1820
Vagad leaf_2192	UNI_SPROT:YCF1_POPAL	70.49	61	18	1	393	575	292	349	1e-56	82		Q14FA0	YCF1_POPAL	reviewed	Putative membrane protein ycf1	ycf1	Populus alba (White poplar)	1820
Vagad leaf_5826	UNI_SPROT:LIP1_ARATH	76.87	134	31	0	2	403	124	257	1e-56	221		Q71DJ5	LIP1_ARATH	reviewed	Triacylglycerol lipase 1 (EC 3.1.1.3)	LIP1 (At2g15230) (F15A23.3)	Arabidopsis thaliana (Mouse-ear cress)	393
Vagad leaf_5839	UNI_TREMBL:A7QHS0_VITVI	81.4	129	24	1	397	11	276	403	1e-56	215		A7QHS0	A7QHS0_VITVI	unreviewed	Chromosome chr8 scaffold_99, whole genome shotgun sequence	GSVIVT00038899001	Vitis vinifera (Grape)	782
Vagad leaf_5839	UNI_TREMBL:A7QHS0_VITVI	91.67	12	1	0	38	3	395	406	1e-56	27.7		A7QHS0	A7QHS0_VITVI	unreviewed	Chromosome chr8 scaffold_99, whole genome shotgun sequence	GSVIVT00038899001	Vitis vinifera (Grape)	782
Vagad leaf_4062	UNI_TREMBL:Q41067_PINSY	98.94	94	1	0	1	282	578	671	1e-56	184		Q41067	Q41067_PINSY	unreviewed	Polyubiquitin		Pinus sylvestris (Scots pine)	761
Vagad leaf_4062	UNI_TREMBL:Q41067_PINSY	96.67	30	1	0	279	368	671	700	1e-56	58.5		Q41067	Q41067_PINSY	unreviewed	Polyubiquitin		Pinus sylvestris (Scots pine)	761
Vagad leaf_9294	UNI_TREMBL:Q9XGB7_GOSHI	97.32	112	3	0	2	337	580	691	1e-56	221		Q9XGB7	Q9XGB7_GOSHI	unreviewed	Sucrose synthase		Gossypium hirsutum (Upland cotton) (Gossypium mexicanum)	806
Vagad leaf_8858	UNI_TREMBL:A2Y4V2_ORYSI	89.52	124	13	0	373	2	89	212	2e-56	220		A2Y4V2	A2Y4V2_ORYSI	unreviewed	Putative uncharacterized protein	OsI_20028	Oryza sativa subsp. indica (Rice)	358
Vagad leaf_3220	UNI_SPROT:R13A4_ARATH	93.6	125	8	0	1	375	24	148	2e-56	220		Q9FKC0	R13A4_ARATH	reviewed	60S ribosomal protein L13a-4	RPL13AD (At5g48760) (K24G6.9)	Arabidopsis thaliana (Mouse-ear cress)	206
Vagad leaf_3805	UNI_TREMBL:Q2QCY0_GOSHI	98.21	112	2	0	4	339	156	267	2e-56	220		Q2QCY0	Q2QCY0_GOSHI	unreviewed	Cytochrome P450 DDWF1		Gossypium hirsutum (Upland cotton) (Gossypium mexicanum)	497
Vagad leaf_6103	UNI_TREMBL:Q8LPF5_ARATH	77.78	126	28	0	17	394	500	625	3e-56	219		Q8LPF5	Q8LPF5_ARATH	unreviewed	At1g18460/F15H18_15	At1g18460	Arabidopsis thaliana (Mouse-ear cress)	701
Vagad leaf_4426	UNI_TREMBL:A7PAS8_VITVI	85.25	122	18	0	11	376	99	220	3e-56	219		A7PAS8	A7PAS8_VITVI	unreviewed	Chromosome chr14 scaffold_9, whole genome shotgun sequence	GSVIVT00038245001	Vitis vinifera (Grape)	246
Vagad leaf_5697	UNI_TREMBL:A5BDS1_VITVI	92.5	120	9	0	3	362	124	243	3e-56	219		A5BDS1	A5BDS1_VITVI	unreviewed	Pyruvate kinase (EC 2.7.1.40)	VITISV_026975	Vitis vinifera (Grape)	368
Vagad leaf_7058	UNI_TREMBL:A7PU50_VITVI	67.72	189	61	2	567	1	63	246	4e-56	220		A7PU50	A7PU50_VITVI	unreviewed	Chromosome chr7 scaffold_31, whole genome shotgun sequence	GSVIVT00023657001	Vitis vinifera (Grape)	285
Vagad leaf_7951	UNI_TREMBL:A5AMY6_VITVI	80	135	27	0	3	407	204	338	4e-56	219		A5AMY6	A5AMY6_VITVI	unreviewed	Putative uncharacterized protein	VITISV_010210	Vitis vinifera (Grape)	566
Vagad leaf_2882	UNI_TREMBL:A7Q270_VITVI	77.87	122	24	1	357	1	833	954	4e-56	219		A7Q270	A7Q270_VITVI	unreviewed	Chromosome chr13 scaffold_45, whole genome shotgun sequence	GSVIVT00028764001	Vitis vinifera (Grape)	1194
Vagad leaf_2153	UNI_TREMBL:A3A340_ORYSJ	99.08	109	1	0	328	2	760	868	4e-56	219		A3A340	A3A340_ORYSJ		Deleted.
Vagad leaf_9296	UNI_TREMBL:Q8LEW4_ARATH	59.46	111	42	2	7	330	17	127	5e-56	133		Q8LEW4	Q8LEW4_ARATH	unreviewed	Putative uncharacterized protein		Arabidopsis thaliana (Mouse-ear cress)	289
Vagad leaf_9296	UNI_TREMBL:Q8LEW4_ARATH	64.94	77	27	1	344	574	132	207	5e-56	108		Q8LEW4	Q8LEW4_ARATH	unreviewed	Putative uncharacterized protein		Arabidopsis thaliana (Mouse-ear cress)	289
Vagad leaf_2343	UNI_TREMBL:Q0PJJ8_SOYBN	81.25	144	20	3	411	1	1	144	5e-56	219		Q0PJJ8	Q0PJJ8_SOYBN	unreviewed	MYB transcription factor MYB93	MYB93	Glycine max (Soybean)	333
Vagad leaf_7856	UNI_TREMBL:O65842_MESCR	94.69	113	6	0	1	339	83	195	5e-56	219		O65842	O65842_MESCR	unreviewed	Small GTP-binding protein	rab5B	Mesembryanthemum crystallinum (Common ice plant)	201
Vagad leaf_7978	UNI_SPROT:SECY_ARATH	92.81	139	10	0	2	418	175	313	7e-56	218		Q38885	SECY_ARATH	reviewed	Preprotein translocase subunit secY, chloroplastic (CpSecY)	SECY (At2g18710) (MSF3.9)	Arabidopsis thaliana (Mouse-ear cress)	551
Vagad leaf_6668	UNI_SPROT:RK14_GOSBA	100	111	0	0	6	338	1	111	7e-56	218		A0ZZ71	RK14_GOSBA	reviewed	50S ribosomal protein L14, chloroplastic	rpl14	Gossypium barbadense (Sea-island cotton) (Egyptian cotton)	122
Vagad leaf_793	UNI_TREMBL:A3BKK0_ORYSJ	90.08	121	10	1	52	408	644	764	9e-56	219		A3BKK0	A3BKK0_ORYSJ		Deleted.
Vagad leaf_9316	UNI_TREMBL:A5BQP3_VITVI	84.5	129	19	1	399	16	125	253	9e-56	218		A5BQP3	A5BQP3_VITVI	unreviewed	Chromosome chr3 scaffold_8, whole genome shotgun sequence (Putative uncharacterized protein)	GSVIVT00036059001 (VITISV_029842)	Vitis vinifera (Grape)	253
Vagad leaf_7245	UNI_TREMBL:A7PJR2_VITVI	86.89	122	16	0	1	366	283	404	9e-56	218		A7PJR2	A7PJR2_VITVI	unreviewed	Chromosome chr12 scaffold_18, whole genome shotgun sequence	GSVIVT00018843001	Vitis vinifera (Grape)	493
Vagad leaf_9074	UNI_TREMBL:Q84LI1_ACTDE	93.81	113	7	0	5	343	72	184	9e-56	218		Q84LI1	Q84LI1_ACTDE	unreviewed	Galactose dehydrogenase		Actinidia deliciosa (Kiwi)	319
Vagad leaf_6229	UNI_TREMBL:A7PCF2_VITVI	90.09	111	11	0	2	334	1068	1178	9e-56	218		A7PCF2	A7PCF2_VITVI	unreviewed	Chromosome chr2 scaffold_11, whole genome shotgun sequence	GSVIVT00015837001	Vitis vinifera (Grape)	1443
Vagad leaf_7167	UNI_TREMBL:A7PK46_VITVI	81.25	128	24	0	384	1	274	401	1e-55	217		A7PK46	A7PK46_VITVI	unreviewed	Chromosome chr15 scaffold_19, whole genome shotgun sequence	GSVIVT00019014001	Vitis vinifera (Grape)	483
Vagad leaf_6170	UNI_TREMBL:Q94FT5_FRAAN	96.75	123	4	0	3	371	51	173	1e-55	218		Q94FT5	Q94FT5_FRAAN	unreviewed	Pectate lyase (Fragment)		Fragaria ananassa (Strawberry)	368
Vagad leaf_4040	UNI_TREMBL:A5BWU1_VITVI	78.05	123	27	1	1	369	77	198	1e-55	218		A5BWU1	A5BWU1_VITVI	unreviewed	Chromosome chr10 scaffold_43, whole genome shotgun sequence (Putative uncharacterized protein)	GSVIVT00028309001 (VITISV_005005)	Vitis vinifera (Grape)	405
Vagad leaf_4559	UNI_TREMBL:A4GXB4_GOSHI	88.7	115	13	0	348	4	50	164	1e-55	218		A4GXB4	A4GXB4_GOSHI	unreviewed	Polygalacturonase		Gossypium hirsutum (Upland cotton) (Gossypium mexicanum)	219
Vagad leaf_8993	UNI_TREMBL:A7P7I3_VITVI	85.96	114	16	0	3	344	244	357	1e-55	217		A7P7I3	A7P7I3_VITVI	unreviewed	Chromosome chr9 scaffold_7, whole genome shotgun sequence	GSVIVT00034476001	Vitis vinifera (Grape)	438
Vagad leaf_3187	UNI_SPROT:NCASE_ARATH	83.92	143	23	0	1	429	357	499	2e-55	217		Q304B9	NCASE_ARATH	reviewed	Neutral ceramidase (N-CDase) (NCDase) (EC 3.5.1.23) (Acylsphingosine deacylase) (N-acylsphingosine amidohydrolase)	At2g38010 (T8P21.8)	Arabidopsis thaliana (Mouse-ear cress)	757
Vagad leaf_9413	UNI_TREMBL:Q3L7F3_GOSHI	99.06	106	1	0	4	321	456	561	2e-55	217		Q3L7F3	Q3L7F3_GOSHI	unreviewed	Cyclopropane fatty acid synthase	CPA-FAS-1	Gossypium hirsutum (Upland cotton) (Gossypium mexicanum)	873
Vagad leaf_6320	UNI_TREMBL:Q9SXT9_CICAR	99.05	105	1	0	3	317	42	146	2e-55	217		Q9SXT9	Q9SXT9_CICAR	unreviewed	Translation elongation factor (Fragment)		Cicer arietinum (Chickpea) (Garbanzo)	147
Vagad leaf_5778	UNI_SPROT:HMDH2_GOSHI	100	112	0	0	337	2	516	627	3e-55	216		O64967	HMDH2_GOSHI	reviewed	3-hydroxy-3-methylglutaryl-coenzyme A reductase 2 (HMG-CoA reductase 2) (EC 1.1.1.34)	HMG2	Gossypium hirsutum (Upland cotton) (Gossypium mexicanum)	628
Vagad leaf_8100	UNI_TREMBL:Q6R2I7_FRAAN	85	120	18	0	360	1	127	246	4e-55	216		Q6R2I7	Q6R2I7_FRAAN	unreviewed	Glucose-1-phosphate adenylyltransferase (EC 2.7.7.27)	gpL1	Fragaria ananassa (Strawberry)	507
Vagad leaf_5897	UNI_TREMBL:Q7M242_TOBAC	94.39	107	6	0	1	321	740	846	4e-55	216		Q7M242	Q7M242_TOBAC	unreviewed	Glutamate synthase (Ferredoxin) (Clone C(35)) (EC 1.4.7.1) (Fragment)		Nicotiana tabacum (Common tobacco)	990
Vagad leaf_5094	UNI_TREMBL:Q9FUN3_ELAGV	100	101	0	0	1	303	4	104	4e-55	216		Q9FUN3	Q9FUN3_ELAGV	unreviewed	QM-like protein		Elaeis guineensis var. tenera (Oil palm)	224
Vagad leaf_8330	UNI_TREMBL:A7PTC4_VITVI	70.63	126	37	1	46	423	321	445	5e-55	203		A7PTC4	A7PTC4_VITVI	unreviewed	Chromosome chr8 scaffold_29, whole genome shotgun sequence	GSVIVT00023301001	Vitis vinifera (Grape)	500
Vagad leaf_8330	UNI_TREMBL:A7PTC4_VITVI	92.86	14	1	0	2	43	306	319	5e-55	34.3		A7PTC4	A7PTC4_VITVI	unreviewed	Chromosome chr8 scaffold_29, whole genome shotgun sequence	GSVIVT00023301001	Vitis vinifera (Grape)	500
Vagad leaf_8184	UNI_TREMBL:A7NUJ7_VITVI	87.18	117	15	0	26	376	247	363	5e-55	209		A7NUJ7	A7NUJ7_VITVI	unreviewed	Chromosome chr18 scaffold_1, whole genome shotgun sequence	GSVIVT00015074001	Vitis vinifera (Grape)	472
Vagad leaf_8184	UNI_TREMBL:A7NUJ7_VITVI	100	11	0	0	4	36	240	250	5e-55	27.7		A7NUJ7	A7NUJ7_VITVI	unreviewed	Chromosome chr18 scaffold_1, whole genome shotgun sequence	GSVIVT00015074001	Vitis vinifera (Grape)	472
Vagad leaf_4554	UNI_TREMBL:A5AKQ6_VITVI	86.78	121	15	1	362	3	439	559	6e-55	215		A5AKQ6	A5AKQ6_VITVI	unreviewed	Putative uncharacterized protein	VITISV_044263	Vitis vinifera (Grape)	603
Vagad leaf_2354	UNI_TREMBL:A7PEN5_VITVI	95.5	111	5	0	333	1	89	199	6e-55	215		A7PEN5	A7PEN5_VITVI	unreviewed	Chromosome chr11 scaffold_13, whole genome shotgun sequence	GSVIVT00016729001	Vitis vinifera (Grape)	266
Vagad leaf_8960	UNI_TREMBL:Q9LYZ9_ARATH	80.16	126	25	0	3	380	657	782	7e-55	215			Q9LYZ9_ARATH		not_available
Vagad leaf_8916	UNI_TREMBL:Q6JAH6_MAIZE	90.22	92	9	0	363	88	35	126	7e-55	179		Q6JAH6	Q6JAH6_MAIZE	unreviewed	Glutathione peroxidase	Z556K20.6	Zea mays (Maize)	168
Vagad leaf_8916	UNI_TREMBL:Q6JAH6_MAIZE	86.21	29	4	0	89	3	122	150	7e-55	58.2		Q6JAH6	Q6JAH6_MAIZE	unreviewed	Glutathione peroxidase	Z556K20.6	Zea mays (Maize)	168
Vagad leaf_4389	UNI_TREMBL:A7NVF2_VITVI	94.34	106	6	0	1	318	206	311	7e-55	215		A7NVF2	A7NVF2_VITVI	unreviewed	Chromosome chr18 scaffold_1, whole genome shotgun sequence	GSVIVT00015409001	Vitis vinifera (Grape)	421
Vagad leaf_8895	UNI_TREMBL:A2XC18_ORYSI	93.26	89	6	0	83	349	179	267	9e-55	177		A2XC18	A2XC18_ORYSI	unreviewed	Putative uncharacterized protein	OsI_09835	Oryza sativa subsp. indica (Rice)	444
Vagad leaf_8895	UNI_TREMBL:A2XC18_ORYSI	90.32	31	3	0	1	93	152	182	9e-55	59.7		A2XC18	A2XC18_ORYSI	unreviewed	Putative uncharacterized protein	OsI_09835	Oryza sativa subsp. indica (Rice)	444
Vagad leaf_8707	UNI_TREMBL:A7P1Y5_VITVI	82.31	130	23	0	513	124	246	375	1e-54	214		A7P1Y5	A7P1Y5_VITVI	unreviewed	Chromosome chr19 scaffold_4, whole genome shotgun sequence	GSVIVT00027798001	Vitis vinifera (Grape)	375
Vagad leaf_4525	UNI_TREMBL:Q5VLJ3_HEVBR	78.83	137	29	1	44	454	1	136	1e-54	214		Q5VLJ3	Q5VLJ3_HEVBR	unreviewed	Cysteine synthase (EC 2.5.1.47)		Hevea brasiliensis (Para rubber tree)	370
Vagad leaf_7322	UNI_TREMBL:A5BMH9_VITVI	85.96	114	16	0	344	3	579	692	1e-54	214		A5BMH9	A5BMH9_VITVI	unreviewed	Putative uncharacterized protein	VITISV_012751	Vitis vinifera (Grape)	741
Vagad leaf_8801	UNI_SPROT:CDC48_SOYBN	97.22	108	3	0	325	2	401	508	1e-54	214		P54774	CDC48_SOYBN	reviewed	Cell division cycle protein 48 homolog (Valosin-containing protein homolog) (VCP)	CDC48	Glycine max (Soybean)	807
Vagad leaf_8307	UNI_TREMBL:A7NUY5_VITVI	97.94	97	2	0	292	2	344	440	1e-54	214		A7NUY5	A7NUY5_VITVI	unreviewed	Chromosome chr18 scaffold_1, whole genome shotgun sequence	GSVIVT00015232001	Vitis vinifera (Grape)	681
Vagad leaf_7545	UNI_SPROT:R10A3_ARATH	92.92	113	8	0	474	136	71	183	2e-54	166		P59231	R10A3_ARATH	reviewed	60S ribosomal protein L10a-3	RPL10AC (At5g22440) (MWD9.24)	Arabidopsis thaliana (Mouse-ear cress)	217
Vagad leaf_7545	UNI_SPROT:R10A3_ARATH	93.94	33	2	0	131	33	185	217	2e-54	68.9		P59231	R10A3_ARATH	reviewed	60S ribosomal protein L10a-3	RPL10AC (At5g22440) (MWD9.24)	Arabidopsis thaliana (Mouse-ear cress)	217
Vagad leaf_1770	UNI_TREMBL:A7NTY1_VITVI	79.34	121	25	0	2	364	145	265	2e-54	213		A7NTY1	A7NTY1_VITVI	unreviewed	Chromosome chr18 scaffold_1, whole genome shotgun sequence	GSVIVT00014840001	Vitis vinifera (Grape)	762
Vagad leaf_6144	UNI_SPROT:GCSP_PEA	87.3	126	16	0	7	384	505	630	2e-54	214		P26969	GCSP_PEA	reviewed	Glycine dehydrogenase [decarboxylating], mitochondrial (EC 1.4.4.2) (Glycine decarboxylase) (Glycine cleavage system P-protein)	GDCSP (GDCP)	Pisum sativum (Garden pea)	1057
Vagad leaf_7579	UNI_TREMBL:A7P8W3_VITVI	93.04	115	7	1	343	2	195	309	2e-54	214		A7P8W3	A7P8W3_VITVI	unreviewed	Chromosome chr3 scaffold_8, whole genome shotgun sequence	GSVIVT00036331001	Vitis vinifera (Grape)	329
Vagad leaf_8537	UNI_TREMBL:A7PUG9_VITVI	90.91	110	10	0	331	2	410	519	2e-54	213		A7PUG9	A7PUG9_VITVI	unreviewed	Chromosome chr7 scaffold_31, whole genome shotgun sequence	GSVIVT00023796001	Vitis vinifera (Grape)	874
Vagad leaf_6757	UNI_TREMBL:A7P328_VITVI	90	110	11	0	334	5	356	465	2e-54	214		A7P328	A7P328_VITVI	unreviewed	Chromosome chr1 scaffold_5, whole genome shotgun sequence	GSVIVT00030281001	Vitis vinifera (Grape)	465
Vagad leaf_9354	UNI_TREMBL:A7Q245_VITVI	97.12	104	3	0	1	312	237	340	2e-54	214		A7Q245	A7Q245_VITVI	unreviewed	Chromosome chr13 scaffold_45, whole genome shotgun sequence	GSVIVT00028735001	Vitis vinifera (Grape)	477
Vagad leaf2_341	UNI_TREMBL:Q7X7Q1_GOSHI	50.18	271	122	7	1014	241	68	320	3e-54	215		Q7X7Q1	Q7X7Q1_GOSHI	unreviewed	Class VII chitinase	Chia7	Gossypium hirsutum (Upland cotton) (Gossypium mexicanum)	325
Vagad leaf_5238	UNI_TREMBL:Q683C5_ARATH	88.29	111	13	0	1	333	56	166	3e-54	213		Q683C5	Q683C5_ARATH	unreviewed	Putative uncharacterized protein At1g52510	At1g52510	Arabidopsis thaliana (Mouse-ear cress)	185
Vagad leaf2_4205	UNI_SPROT:CATA2_GOSHI	37.97	482	259	16	1	1326	13	446	4e-54	216		P30567	CATA2_GOSHI	reviewed	Catalase isozyme 2 (EC 1.11.1.6)	CAT2 (SU2)	Gossypium hirsutum (Upland cotton) (Gossypium mexicanum)	492
Vagad leaf_3855	UNI_TREMBL:A5BIA1_VITVI	97.22	108	3	0	520	197	80	187	4e-54	213		A5BIA1	A5BIA1_VITVI	unreviewed	Putative uncharacterized protein	VITISV_022459	Vitis vinifera (Grape)	187
Vagad leaf_8458	UNI_SPROT:GLTB_SPIOL	90.7	86	8	0	116	373	1410	1495	4e-54	160		Q43155	GLTB_SPIOL	reviewed	Ferredoxin-dependent glutamate synthase, chloroplastic (EC 1.4.7.1) (Fd-GOGAT)		Spinacia oleracea (Spinach)	1517
Vagad leaf_8458	UNI_SPROT:GLTB_SPIOL	96.97	33	1	0	3	101	1372	1404	4e-54	73.6		Q43155	GLTB_SPIOL	reviewed	Ferredoxin-dependent glutamate synthase, chloroplastic (EC 1.4.7.1) (Fd-GOGAT)		Spinacia oleracea (Spinach)	1517
Vagad leaf_8890	UNI_TREMBL:Q6UNK7_GOSHI	96.3	108	4	0	2	325	184	291	4e-54	213		Q6UNK7	Q6UNK7_GOSHI	unreviewed	POD9 (EC 1.11.1.7)	pod9	Gossypium hirsutum (Upland cotton) (Gossypium mexicanum)	322
Vagad leaf_9117	UNI_TREMBL:A7NVM9_VITVI	80.47	128	25	1	4	387	245	371	5e-54	212		A7NVM9	A7NVM9_VITVI	unreviewed	Chromosome chr18 scaffold_1, whole genome shotgun sequence	GSVIVT00015497001	Vitis vinifera (Grape)	425
Vagad leaf_7118	UNI_TREMBL:A7NTV9_VITVI	80.65	124	24	0	2	373	60	183	5e-54	212		A7NTV9	A7NTV9_VITVI	unreviewed	Chromosome chr18 scaffold_1, whole genome shotgun sequence	GSVIVT00014817001	Vitis vinifera (Grape)	216
Vagad leaf_9286	UNI_TREMBL:A3B718_ORYSJ	91.96	112	9	0	14	349	35	146	5e-54	212		A3B718	A3B718_ORYSJ		Deleted.
Vagad leaf_8287	UNI_TREMBL:Q2PEY6_TRIPR	95.33	107	5	0	337	17	185	291	5e-54	212		Q2PEY6	Q2PEY6_TRIPR	unreviewed	Putative NAD dependent epimerase		Trifolium pratense (Red clover)	451
Vagad leaf_7707	UNI_TREMBL:Q6Z875_ORYSJ	100	109	0	0	2	328	224	332	5e-54	212		Q6Z875	Q6Z875_ORYSJ	unreviewed	Os02g0325100 protein (cDNA clone:J023091H23, full insert sequence) (Putative 26S proteasome regulatory particle triple-A ATPase subunit3)	P0476C12.12 (Os02g0325100)	Oryza sativa subsp. japonica (Rice)	419
Vagad leaf_7251	UNI_TREMBL:Q2I824_GOSHI	100	99	0	0	298	2	411	509	5e-54	212		Q2I824	Q2I824_GOSHI	unreviewed	ACS-like protein	ACS1	Gossypium hirsutum (Upland cotton) (Gossypium mexicanum)	662
Vagad leaf2_1778	UNI_TREMBL:Q9M6R1_MALDO	32.75	632	419	14	70	1947	19	634	6e-54	216		Q9M6R1	Q9M6R1_MALDO	unreviewed	High molecular weight heat shock protein	Hsp2	Malus domestica (Apple) (Malus sylvestris)	650
Vagad leaf_3875	UNI_TREMBL:A7QSN3_VITVI	81.82	121	22	0	14	376	314	434	6e-54	212		A7QSN3	A7QSN3_VITVI	unreviewed	Chromosome undetermined scaffold_161, whole genome shotgun sequence	GSVIVT00005943001	Vitis vinifera (Grape)	435
Vagad leaf_7187	UNI_TREMBL:A7QPL9_VITVI	98.44	128	2	0	1	384	38	165	6e-54	212		A7QPL9	A7QPL9_VITVI	unreviewed	Chromosome chr10 scaffold_138, whole genome shotgun sequence	GSVIVT00002992001	Vitis vinifera (Grape)	289
Vagad leaf_5710	UNI_TREMBL:A7QJ43_VITVI	88.66	97	11	0	382	92	44	140	6e-54	188		A7QJ43	A7QJ43_VITVI	unreviewed	Chromosome chr2 scaffold_105, whole genome shotgun sequence	GSVIVT00000500001	Vitis vinifera (Grape)	201
Vagad leaf_5710	UNI_TREMBL:A7QJ43_VITVI	61.76	34	13	0	117	16	132	165	6e-54	45.8		A7QJ43	A7QJ43_VITVI	unreviewed	Chromosome chr2 scaffold_105, whole genome shotgun sequence	GSVIVT00000500001	Vitis vinifera (Grape)	201
Vagad leaf_5750	UNI_TREMBL:Q9ZVT9_ARATH	81.97	122	22	0	368	3	709	830	6e-54	212		Q9ZVT9	Q9ZVT9_ARATH	unreviewed	F15K9.2 protein (Putative uncharacterized protein At1g03370)	At1g03370 (F15K9.2)	Arabidopsis thaliana (Mouse-ear cress)	1020
Vagad leaf_6424	UNI_TREMBL:A5ADD1_VITVI	85.59	118	17	0	359	6	296	413	6e-54	212		A5ADD1	A5ADD1_VITVI	unreviewed	Putative uncharacterized protein	VITISV_004299	Vitis vinifera (Grape)	590
Vagad leaf_9295	UNI_TREMBL:A7NW50_VITVI	84.75	118	18	0	3	356	250	367	6e-54	212		A7NW50	A7NW50_VITVI	unreviewed	Chromosome chr5 scaffold_2, whole genome shotgun sequence	GSVIVT00019783001	Vitis vinifera (Grape)	510
Vagad leaf_6323	UNI_TREMBL:Q6QPJ4_POPJC	90	110	11	0	2	331	144	253	6e-54	212		Q6QPJ4	Q6QPJ4_POPJC	unreviewed	Methionine sulfoxide reductase A		Populus jackii (Balm of Gilead) (Populus trichocarpa x Populus deltoides)	261
Vagad leaf_5163	UNI_TREMBL:Q38JI9_SOLTU	96.26	107	4	0	325	5	91	197	6e-54	212		Q38JI9	Q38JI9_SOLTU	unreviewed	Putative uncharacterized protein		Solanum tuberosum (Potato)	206
Vagad leaf_1801	UNI_TREMBL:Q68HC8_SOLLC	96.19	105	4	0	4	318	373	477	6e-54	212		Q68HC8	Q68HC8_SOLLC	unreviewed	Glucose-6-phosphate isomerase (EC 5.3.1.9)	GPI	Solanum lycopersicum (Tomato) (Lycopersicon esculentum)	617
Vagad leaf_7826	UNI_TREMBL:Q9M4S1_VITVI	92.79	111	8	0	335	3	596	706	7e-54	204		Q9M4S1	Q9M4S1_VITVI	unreviewed	H+-pyrophosphatase (EC 3.6.1.1)		Vitis vinifera (Grape)	759
Vagad leaf_7826	UNI_TREMBL:Q9M4S1_VITVI	85.71	14	2	0	403	362	574	587	7e-54	29.3		Q9M4S1	Q9M4S1_VITVI	unreviewed	H+-pyrophosphatase (EC 3.6.1.1)		Vitis vinifera (Grape)	759
Vagad leaf2_5171	UNI_TREMBL:A7QUM8_VITVI	53.13	256	120	3	63	830	92	344	8e-54	214		A7QUM8	A7QUM8_VITVI	unreviewed	Chromosome chr10 scaffold_179, whole genome shotgun sequence	GSVIVT00006912001	Vitis vinifera (Grape)	355
Vagad leaf_7101	UNI_TREMBL:A5ATB7_VITVI	91.82	110	9	0	332	3	210	319	8e-54	211		A5ATB7	A5ATB7_VITVI	unreviewed	Methylenetetrahydrofolate reductase (EC 1.5.1.20)	VITISV_016119	Vitis vinifera (Grape)	594
Vagad leaf_8212	UNI_TREMBL:A7QSD0_VITVI	86.32	117	16	0	485	135	421	537	1e-53	211		A7QSD0	A7QSD0_VITVI	unreviewed	Chromosome chr3 scaffold_158, whole genome shotgun sequence	GSVIVT00005784001	Vitis vinifera (Grape)	539
Vagad leaf_8065	UNI_TREMBL:Q8VXV7_ARATH	69.33	150	37	1	437	15	612	761	1e-53	211			Q8VXV7_ARATH		not_available
Vagad leaf_6747	UNI_TREMBL:Q00LP0_SOLLC	73.13	134	36	0	1	402	498	631	1e-53	211		Q00LP0	Q00LP0_SOLLC	unreviewed	GRAS10	GRAS10	Solanum lycopersicum (Tomato) (Lycopersicon esculentum)	631
Vagad leaf_6446	UNI_TREMBL:A7QU48_VITVI	91.96	112	9	0	2	337	88	199	1e-53	211		A7QU48	A7QU48_VITVI	unreviewed	Chromosome chr2 scaffold_176, whole genome shotgun sequence	GSVIVT00006697001	Vitis vinifera (Grape)	199
Vagad leaf_8921	UNI_TREMBL:A7PIC7_VITVI	84.75	118	18	0	356	3	388	505	1e-53	211		A7PIC7	A7PIC7_VITVI	unreviewed	Chromosome chr13 scaffold_17, whole genome shotgun sequence	GSVIVT00018291001	Vitis vinifera (Grape)	598
Vagad leaf_6516	UNI_TREMBL:Q84KJ4_TOBAC	87.29	118	15	1	355	2	1115	1231	2e-53	210		Q84KJ4	Q84KJ4_TOBAC	unreviewed	Myosin XI (Fragment)	Ntmy175	Nicotiana tabacum (Common tobacco)	1362
Vagad leaf_7336	UNI_TREMBL:A7Q7B7_VITVI	90.91	110	10	0	331	2	62	171	2e-53	210		A7Q7B7	A7Q7B7_VITVI	unreviewed	Chromosome chr18 scaffold_59, whole genome shotgun sequence	GSVIVT00031770001	Vitis vinifera (Grape)	337
Vagad leaf_6112	UNI_TREMBL:Q9M549_CUCSA	88.14	118	14	0	622	269	510	627	3e-53	211		Q9M549	Q9M549_CUCSA	unreviewed	Poly(A)-binding protein		Cucumis sativus (Cucumber)	649
Vagad leaf_7096	UNI_TREMBL:A7Q734_VITVI	88.7	115	13	0	347	3	128	242	3e-53	209		A7Q734	A7Q734_VITVI	unreviewed	Serine hydroxymethyltransferase (EC 2.1.2.1)	GSVIVT00031662001	Vitis vinifera (Grape)	243
Vagad leaf_3651	UNI_TREMBL:Q307X6_SOLTU	85.22	115	17	0	346	2	129	243	3e-53	209		Q307X6	Q307X6_SOLTU	unreviewed	Hydroxyacylglutathione hydrolase cytoplasmic-like		Solanum tuberosum (Potato)	258
Vagad leaf_5835	UNI_TREMBL:A7NTG5_VITVI	88.39	112	13	2	338	3	264	372	3e-53	209		A7NTG5	A7NTG5_VITVI	unreviewed	Chromosome chr18 scaffold_1, whole genome shotgun sequence	GSVIVT00014656001	Vitis vinifera (Grape)	434
Vagad leaf2_629	UNI_TREMBL:Q08671_GOSHI	46.67	315	160	10	124	1044	29	329	4e-53	212		Q08671	Q08671_GOSHI	unreviewed	Peroxidase (EC 1.11.1.7)		Gossypium hirsutum (Upland cotton) (Gossypium mexicanum)	332
Vagad leaf_6409	UNI_TREMBL:A5BHP3_VITVI	77.52	129	29	0	4	390	451	579	4e-53	209		A5BHP3	A5BHP3_VITVI	unreviewed	Putative uncharacterized protein	VITISV_002859	Vitis vinifera (Grape)	1034
Vagad leaf_5809	UNI_TREMBL:Q6ULR9_PEA	83.33	114	19	0	34	375	113	226	4e-53	209		Q6ULR9	Q6ULR9_PEA	unreviewed	SAT5		Pisum sativum (Garden pea)	235
Vagad leaf_5279	UNI_TREMBL:A7P9P8_VITVI	88.98	118	13	0	362	9	165	282	4e-53	209		A7P9P8	A7P9P8_VITVI	unreviewed	Chromosome chr3 scaffold_8, whole genome shotgun sequence	GSVIVT00036653001	Vitis vinifera (Grape)	293
Vagad leaf_EYI1BW401BW07N	UNI_TREMBL:Q52QR2_SOYBN	93.14	102	7	0	307	2	37	138	4e-53	209		Q52QR2	Q52QR2_SOYBN	unreviewed	NAC domain protein NAC4 (NAC4 protein)	NAC4	Glycine max (Soybean)	345
Vagad leaf_EYI1BW401BJ1Q5	UNI_TREMBL:Q9MTN2_OENHO	100	99	0	0	299	3	23	121	4e-53	209			Q9MTN2_OENHO		not_available
Vagad leaf_3156	UNI_TREMBL:A5B4D2_VITVI	93.5	123	8	0	509	141	558	680	5e-53	209		A5B4D2	A5B4D2_VITVI	unreviewed	Putative uncharacterized protein	VITISV_013255	Vitis vinifera (Grape)	680
Vagad leaf_4032	UNI_TREMBL:Q2Q500_GOSHI	97.03	101	3	0	2	304	141	241	5e-53	209		Q2Q500	Q2Q500_GOSHI	unreviewed	Alpha-expansin 2		Gossypium hirsutum (Upland cotton) (Gossypium mexicanum)	252
Vagad leaf_621	UNI_TREMBL:A5AL54_VITVI	82.11	123	22	0	2	370	489	611	5e-53	209		A5AL54	A5AL54_VITVI	unreviewed	Putative uncharacterized protein	VITISV_017527	Vitis vinifera (Grape)	611
Vagad leaf_817	UNI_TREMBL:A7PTE0_VITVI	83.33	132	22	0	3	398	188	319	5e-53	209		A7PTE0	A7PTE0_VITVI	unreviewed	Chromosome chr8 scaffold_29, whole genome shotgun sequence	GSVIVT00023318001	Vitis vinifera (Grape)	537
Vagad leaf_4835	UNI_TREMBL:A7NUD5_VITVI	82.91	117	20	0	353	3	92	208	5e-53	209		A7NUD5	A7NUD5_VITVI	unreviewed	Chromosome chr18 scaffold_1, whole genome shotgun sequence	GSVIVT00015004001	Vitis vinifera (Grape)	261
Vagad leaf_9365	UNI_TREMBL:A5B517_VITVI	87.84	74	9	0	112	333	358	431	5e-53	151		A5B517	A5B517_VITVI	unreviewed	Putative uncharacterized protein	VITISV_040077	Vitis vinifera (Grape)	612
Vagad leaf_9365	UNI_TREMBL:A5B517_VITVI	94.59	37	2	0	6	116	323	359	5e-53	79.3		A5B517	A5B517_VITVI	unreviewed	Putative uncharacterized protein	VITISV_040077	Vitis vinifera (Grape)	612
Vagad leaf_7208	UNI_TREMBL:A5BGC9_VITVI	96.23	106	4	0	320	3	380	485	5e-53	209		A5BGC9	A5BGC9_VITVI	unreviewed	6-phosphogluconate dehydrogenase, decarboxylating (EC 1.1.1.44)	VITISV_008240	Vitis vinifera (Grape)	494
Vagad leaf2_941	UNI_SPROT:ALFC1_ARATH	43.6	406	220	15	127	1317	10	399	7e-53	211		Q9SJU4	ALFC1_ARATH	reviewed	Probable fructose-bisphosphate aldolase 1, chloroplastic (EC 4.1.2.13)	FBA1 (At2g21330) (F3K23.9)	Arabidopsis thaliana (Mouse-ear cress)	399
Vagad leaf_7150	UNI_TREMBL:Q7Y0S8_SOLTU	86.36	110	15	1	2	331	157	263	7e-53	208		Q7Y0S8	Q7Y0S8_SOLTU	unreviewed	Erg-1		Solanum tuberosum (Potato)	301
Vagad leaf_6598	UNI_TREMBL:A5AZ61_VITVI	90.18	112	11	0	3	338	567	678	9e-53	208		A5AZ61	A5AZ61_VITVI	unreviewed	Putative uncharacterized protein	VITISV_003952	Vitis vinifera (Grape)	920
Vagad leaf_225	UNI_TREMBL:Q3L0R1_GOSHI	72.79	136	33	1	27	422	255	390	1e-52	208		Q3L0R1	Q3L0R1_GOSHI	unreviewed	Ethylene-responsive element binding protein ERF2		Gossypium hirsutum (Upland cotton) (Gossypium mexicanum)	390
Vagad leaf_4480	UNI_TREMBL:A5BBY6_VITVI	90.32	93	9	0	429	151	400	492	1e-52	169		A5BBY6	A5BBY6_VITVI	unreviewed	Putative uncharacterized protein	VITISV_005654	Vitis vinifera (Grape)	740
Vagad leaf_4480	UNI_TREMBL:A5BBY6_VITVI	100	23	0	0	149	81	493	515	1e-52	48.1		A5BBY6	A5BBY6_VITVI	unreviewed	Putative uncharacterized protein	VITISV_005654	Vitis vinifera (Grape)	740
Vagad leaf_4480	UNI_TREMBL:A5BBY6_VITVI	72.22	18	5	0	55	2	524	541	1e-52	32.7		A5BBY6	A5BBY6_VITVI	unreviewed	Putative uncharacterized protein	VITISV_005654	Vitis vinifera (Grape)	740
Vagad leaf_4968	UNI_TREMBL:A7Q1Q0_VITVI	73.28	131	35	0	13	405	571	701	1e-52	207		A7Q1Q0	A7Q1Q0_VITVI	unreviewed	Chromosome chr7 scaffold_44, whole genome shotgun sequence	GSVIVT00028553001	Vitis vinifera (Grape)	722
Vagad leaf_8764	UNI_SPROT:GSHRC_BRARP	86.36	66	9	0	3	200	210	275	1e-52	123		O04955	GSHRC_BRARP	reviewed	Glutathione reductase, cytosolic (GRase) (GR) (EC 1.8.1.7)	GR1	Brassica rapa subsp. pekinensis (Chinese cabbage)	502
Vagad leaf_8764	UNI_SPROT:GSHRC_BRARP	81.97	61	11	0	196	378	274	334	1e-52	106		O04955	GSHRC_BRARP	reviewed	Glutathione reductase, cytosolic (GRase) (GR) (EC 1.8.1.7)	GR1	Brassica rapa subsp. pekinensis (Chinese cabbage)	502
Vagad leaf_4018	UNI_TREMBL:A5AGI9_VITVI	82.86	105	18	0	2	316	301	405	1e-52	197		A5AGI9	A5AGI9_VITVI	unreviewed	Putative uncharacterized protein	VITISV_032500	Vitis vinifera (Grape)	543
Vagad leaf_4018	UNI_TREMBL:A5AGI9_VITVI	85.71	14	2	0	319	360	406	419	1e-52	31.6		A5AGI9	A5AGI9_VITVI	unreviewed	Putative uncharacterized protein	VITISV_032500	Vitis vinifera (Grape)	543
Vagad leaf_4675	UNI_TREMBL:A5C501_VITVI	86.11	108	15	0	344	21	46	153	1e-52	207		A5C501	A5C501_VITVI	unreviewed	Chromosome chr7 scaffold_270, whole genome shotgun sequence (Putative uncharacterized protein)	GSVIVT00010578001 (VITISV_035766)	Vitis vinifera (Grape)	154
Vagad leaf_5831	UNI_TREMBL:Q5U8L5_GOSHI	99.25	133	1	0	2	400	12	144	2e-52	207		Q5U8L5	Q5U8L5_GOSHI	unreviewed	AP2/EREBP transcription factor ERF-1		Gossypium hirsutum (Upland cotton) (Gossypium mexicanum)	176
Vagad leaf_4440	UNI_TREMBL:Q9T0H9_ARATH	84	125	20	1	1	375	115	238	2e-52	207		Q9T0H9	Q9T0H9_ARATH	unreviewed	Putative uncharacterized protein AT4g13590 (Putative uncharacterized protein T6G15.140)	T6G15.140 (AT4g13590)	Arabidopsis thaliana (Mouse-ear cress)	273
Vagad leaf_5375	UNI_TREMBL:A7PY54_VITVI	88.24	102	12	0	369	64	127	228	2e-52	207		A7PY54	A7PY54_VITVI	unreviewed	Chromosome chr15 scaffold_37, whole genome shotgun sequence	GSVIVT00026306001	Vitis vinifera (Grape)	228
Vagad leaf_7949	UNI_TREMBL:A5ATQ4_VITVI	84.62	117	18	0	1	351	13	129	2e-52	207		A5ATQ4	A5ATQ4_VITVI	unreviewed	N-acetyl-gamma-glutamyl-phosphate reductase (EC 1.2.1.38)	VITISV_023769	Vitis vinifera (Grape)	329
Vagad leaf_8564	UNI_SPROT:TPT1_BRAOB	94.34	106	6	0	1	318	243	348	2e-52	207		P52177	TPT1_BRAOB	reviewed	Triose phosphate/phosphate translocator, chloroplastic (cTPT)	TPT	Brassica oleracea var. botrytis (Cauliflower)	407
Vagad leaf_9239	UNI_TREMBL:A5C8P3_VITVI	100	101	0	0	1	303	1874	1974	2e-52	207		A5C8P3	A5C8P3_VITVI	unreviewed	Putative uncharacterized protein	VITISV_019851	Vitis vinifera (Grape)	2294
Vagad leaf_7647	UNI_TREMBL:A5APC9_VITVI	97	100	3	0	300	1	273	372	2e-52	207		A5APC9	A5APC9_VITVI	unreviewed	Putative uncharacterized protein	VITISV_034053	Vitis vinifera (Grape)	487
Vagad leaf2_1537	UNI_TREMBL:Q9SHI8_ARATH	40.58	451	250	13	195	1493	219	643	3e-52	209			Q9SHI8_ARATH		not_available
Vagad leaf_6915	UNI_TREMBL:O23769_CITPA	94.06	101	6	0	3	305	203	303	3e-52	206		O23769	O23769_CITPA	unreviewed	Putative uncharacterized protein		Citrus paradisi (Grapefruit)	305
Vagad leaf_4513	UNI_TREMBL:Q9AVU0_PICAB	92.52	107	8	0	325	5	119	225	3e-52	206		Q9AVU0	Q9AVU0_PICAB	unreviewed	40S ribosomal protein S2		Picea abies (Norway spruce) (Picea excelsa)	232
Vagad leaf_8496	UNI_TREMBL:A5BAJ1_VITVI	97.03	101	3	0	2	304	51	151	3e-52	206		A5BAJ1	A5BAJ1_VITVI	unreviewed	Putative uncharacterized protein	VITISV_019023	Vitis vinifera (Grape)	345
Vagad leaf_481	UNI_TREMBL:A5C4A8_VITVI	69.57	161	48	1	482	3	809	969	4e-52	206		A5C4A8	A5C4A8_VITVI	unreviewed	Putative uncharacterized protein	VITISV_032939	Vitis vinifera (Grape)	1172
Vagad leaf_9417	UNI_TREMBL:Q8L6A8_THECC	78.86	123	26	0	377	9	392	514	5e-52	206		Q8L6A8	Q8L6A8_THECC	unreviewed	Aspartic proteinase	ap2	Theobroma cacao (Cacao) (Cocoa)	514
Vagad leaf_7743	UNI_TREMBL:Q684K1_LOTJA	97.06	68	2	0	38	241	319	386	5e-52	150		Q684K1	Q684K1_LOTJA	unreviewed	Putative neutral/alkaline invertase (EC 3.2.1.26)	inv1	Lotus japonicus	556
Vagad leaf_7743	UNI_TREMBL:Q684K1_LOTJA	97.06	34	1	0	249	350	390	423	5e-52	70.5		Q684K1	Q684K1_LOTJA	unreviewed	Putative neutral/alkaline invertase (EC 3.2.1.26)	inv1	Lotus japonicus	556
Vagad leaf_7743	UNI_TREMBL:Q684K1_LOTJA	100	12	0	0	1	36	307	318	5e-52	27.3		Q684K1	Q684K1_LOTJA	unreviewed	Putative neutral/alkaline invertase (EC 3.2.1.26)	inv1	Lotus japonicus	556
Vagad leaf_8237	UNI_TREMBL:A7PJC5_VITVI	85.59	118	17	0	445	92	552	669	6e-52	205		A7PJC5	A7PJC5_VITVI	unreviewed	Chromosome chr12 scaffold_18, whole genome shotgun sequence	GSVIVT00018683001	Vitis vinifera (Grape)	669
Vagad leaf_502	UNI_TREMBL:Q3L0R1_GOSHI	82.91	117	20	0	2	352	96	212	6e-52	205		Q3L0R1	Q3L0R1_GOSHI	unreviewed	Ethylene-responsive element binding protein ERF2		Gossypium hirsutum (Upland cotton) (Gossypium mexicanum)	390
Vagad leaf_8059	UNI_TREMBL:A1XJ49_GOSHI	90.82	98	9	0	41	334	22	119	9e-52	180		A1XJ49	A1XJ49_GOSHI	unreviewed	Actin depolymerizing factor 6	ADF6	Gossypium hirsutum (Upland cotton) (Gossypium mexicanum)	139
Vagad leaf_8059	UNI_TREMBL:A1XJ49_GOSHI	90.91	22	2	0	3	68	9	30	9e-52	46.2		A1XJ49	A1XJ49_GOSHI	unreviewed	Actin depolymerizing factor 6	ADF6	Gossypium hirsutum (Upland cotton) (Gossypium mexicanum)	139
Vagad leaf_7106	UNI_TREMBL:A5BNW8_VITVI	72.31	130	36	0	391	2	252	381	1e-51	204		A5BNW8	A5BNW8_VITVI	unreviewed	Chromosome chr14 scaffold_21, whole genome shotgun sequence (Putative uncharacterized protein)	GSVIVT00020720001 (VITISV_018446)	Vitis vinifera (Grape)	478
Vagad leaf_8870	UNI_TREMBL:A5B9S1_VITVI	85.71	112	16	0	2	337	201	312	1e-51	204		A5B9S1	A5B9S1_VITVI	unreviewed	Putative uncharacterized protein	VITISV_028464	Vitis vinifera (Grape)	357
Vagad leaf_9071	UNI_TREMBL:Q8W590_ARATH	92.73	110	8	0	335	6	53	162	1e-51	204			Q8W590_ARATH		not_available
Vagad leaf_EYI1BW401CGL4R	UNI_TREMBL:A5BHR5_VITVI	94.51	91	5	0	3	275	150	240	1e-51	204		A5BHR5	A5BHR5_VITVI	unreviewed	Putative uncharacterized protein	VITISV_036981	Vitis vinifera (Grape)	426
Vagad leaf_2832	UNI_TREMBL:A7QYU5_VITVI	56.55	145	63	0	435	1	345	489	2e-51	203		A7QYU5	A7QYU5_VITVI	unreviewed	Chromosome undetermined scaffold_254, whole genome shotgun sequence	GSVIVT00010332001	Vitis vinifera (Grape)	540
Vagad leaf_8651	UNI_TREMBL:Q9FJR9_ARATH	85.94	128	18	0	418	35	199	326	2e-51	204		Q9FJR9	Q9FJR9_ARATH	unreviewed	Similarity to maturase-related protein	At5g46920	Arabidopsis thaliana (Mouse-ear cress)	735
Vagad leaf_4179	UNI_TREMBL:A5B440_VITVI	78.05	123	27	0	369	1	409	531	2e-51	203		A5B440	A5B440_VITVI	unreviewed	Chromosome undetermined scaffold_339, whole genome shotgun sequence (Putative uncharacterized protein)	GSVIVT00011797001 (VITISV_014605)	Vitis vinifera (Grape)	545
Vagad leaf_6856	UNI_TREMBL:A5AWM2_VITVI	87.5	112	14	0	3	338	19	130	2e-51	204		A5AWM2	A5AWM2_VITVI	unreviewed	Chromosome chr17 scaffold_16, whole genome shotgun sequence (Putative uncharacterized protein)	GSVIVT00017572001 (VITISV_035185)	Vitis vinifera (Grape)	157
Vagad leaf_8963	UNI_TREMBL:A7NSY6_VITVI	84.55	110	17	0	2	331	363	472	2e-51	203		A7NSY6	A7NSY6_VITVI	unreviewed	Chromosome chr18 scaffold_1, whole genome shotgun sequence	GSVIVT00014462001	Vitis vinifera (Grape)	537
Vagad leaf_4763	UNI_TREMBL:Q6Z1L1_ORYSJ	87.5	104	13	0	1	312	45	148	2e-51	204		Q6Z1L1	Q6Z1L1_ORYSJ	unreviewed	Os08g0278900 protein (Putative uncharacterized protein) (Stromal cell-derived factor 2-like protein)	OSJNBa0091M20.30 (Os08g0278900) (P0026A08.5) (OsJ_26718)	Oryza sativa subsp. japonica (Rice)	217
Vagad leaf2_3908	UNI_TREMBL:Q10QZ6_ORYSJ	45.32	406	202	16	116	1273	44	422	3e-51	206		Q10QZ6	Q10QZ6_ORYSJ	unreviewed	Elongation factor 1-alpha	Os03g0178000 (Os03g0177400) (Os03g0177500) (Os03g0177900) (LOC_Os03g08010) (LOC_Os03g08020) (LOC_Os03g08050) (OsJ_09631) (OsJ_09634) (OsJ_09635)	Oryza sativa subsp. japonica (Rice)	447
Vagad leaf_7823	UNI_TREMBL:A7QG96_VITVI	81.15	122	23	0	368	3	144	265	3e-51	203		A7QG96	A7QG96_VITVI	unreviewed	Chromosome undetermined scaffold_91, whole genome shotgun sequence	GSVIVT00037755001	Vitis vinifera (Grape)	278
Vagad leaf_4301	UNI_TREMBL:Q94BP8_ARATH	87.69	65	8	0	196	2	289	353	3e-51	122		Q94BP8	Q94BP8_ARATH	unreviewed	Putative alanine aminotransferase (Fragment)	At1g17290	Arabidopsis thaliana (Mouse-ear cress)	541
Vagad leaf_4301	UNI_TREMBL:Q94BP8_ARATH	89.09	55	6	0	356	192	236	290	3e-51	102		Q94BP8	Q94BP8_ARATH	unreviewed	Putative alanine aminotransferase (Fragment)	At1g17290	Arabidopsis thaliana (Mouse-ear cress)	541
Vagad leaf2_2528	UNI_TREMBL:A7PWR8_VITVI	39.56	455	253	17	22	1320	85	508	4e-51	206		A7PWR8	A7PWR8_VITVI	unreviewed	Chromosome chr19 scaffold_35, whole genome shotgun sequence	GSVIVT00025739001	Vitis vinifera (Grape)	508
Vagad leaf_6469	UNI_TREMBL:A7PBY8_VITVI	87.61	113	14	0	342	4	34	146	4e-51	202		A7PBY8	A7PBY8_VITVI	unreviewed	Chromosome chr2 scaffold_11, whole genome shotgun sequence	GSVIVT00015634001	Vitis vinifera (Grape)	365
Vagad leaf_4841	UNI_TREMBL:A2Q2V1_MEDTR	95.88	97	4	0	341	51	497	593	4e-51	183		A2Q2V1	A2Q2V1_MEDTR	unreviewed	ATP-citrate lyase/succinyl-CoA ligase	MtrDRAFT_AC152185g14v2	Medicago truncatula (Barrel medic)	608
Vagad leaf_4841	UNI_TREMBL:A2Q2V1_MEDTR	100	16	0	0	52	5	593	608	4e-51	41.2		A2Q2V1	A2Q2V1_MEDTR	unreviewed	ATP-citrate lyase/succinyl-CoA ligase	MtrDRAFT_AC152185g14v2	Medicago truncatula (Barrel medic)	608
Vagad leaf_6420	UNI_TREMBL:A7R049_VITVI	96	100	4	0	2	301	76	175	4e-51	202		A7R049	A7R049_VITVI	unreviewed	Aminomethyltransferase (EC 2.1.2.10)	GSVIVT00010970001	Vitis vinifera (Grape)	408
Vagad leaf_8178	UNI_TREMBL:A5BG44_VITVI	89.29	112	12	0	2	337	253	364	5e-51	202		A5BG44	A5BG44_VITVI	unreviewed	Putative uncharacterized protein	VITISV_024726	Vitis vinifera (Grape)	674
Vagad leaf_7799	UNI_TREMBL:Q2Q500_GOSHI	89.32	103	11	0	4	312	56	158	5e-51	202		Q2Q500	Q2Q500_GOSHI	unreviewed	Alpha-expansin 2		Gossypium hirsutum (Upland cotton) (Gossypium mexicanum)	252
Vagad leaf_6851	UNI_TREMBL:A7QKD6_VITVI	93.27	104	7	0	313	2	179	282	5e-51	202		A7QKD6	A7QKD6_VITVI	unreviewed	Chromosome chr2 scaffold_112, whole genome shotgun sequence	GSVIVT00001074001	Vitis vinifera (Grape)	302
Vagad leaf_5230	UNI_TREMBL:A7PUR7_VITVI	90.29	103	10	0	309	1	140	242	5e-51	202		A7PUR7	A7PUR7_VITVI	unreviewed	Chromosome chr4 scaffold_32, whole genome shotgun sequence	GSVIVT00024894001	Vitis vinifera (Grape)	433
Vagad leaf_6201	UNI_TREMBL:A4KA30_GOSHI	84.48	116	18	0	4	351	387	502	6e-51	202		A4KA30	A4KA30_GOSHI	unreviewed	Transport inhibitor response 1	TIR1	Gossypium hirsutum (Upland cotton) (Gossypium mexicanum)	586
Vagad leaf_5926	UNI_TREMBL:Q949Y3_ARATH	86.79	106	14	0	319	2	281	386	6e-51	202			Q949Y3_ARATH		not_available
Vagad leaf2_1218	UNI_TREMBL:Q6EIK3_9ROSI	54.51	277	117	7	62	865	27	289	7e-51	204		Q6EIK3	Q6EIK3_9ROSI	unreviewed	Maturase K	matK	Thespesia thespesioides	504
Vagad leaf_5487	UNI_TREMBL:Q711Q9_MEDTR	87.5	72	9	0	134	349	143	214	9e-51	140		Q711Q9	Q711Q9_MEDTR	unreviewed	Putative uncharacterized protein (Allene oxide cyclase) (EC 5.3.99.6)	aoc	Medicago truncatula (Barrel medic)	252
Vagad leaf_5487	UNI_TREMBL:Q711Q9_MEDTR	82.61	46	8	0	1	138	99	144	9e-51	83.2		Q711Q9	Q711Q9_MEDTR	unreviewed	Putative uncharacterized protein (Allene oxide cyclase) (EC 5.3.99.6)	aoc	Medicago truncatula (Barrel medic)	252
Vagad leaf_9285	UNI_SPROT:CHI1_GOSHI	98.92	93	1	0	2	280	232	324	1e-50	201		Q39799	CHI1_GOSHI	reviewed	Endochitinase 1 (EC 3.2.1.14)		Gossypium hirsutum (Upland cotton) (Gossypium mexicanum)	324
Vagad leaf_5311	UNI_TREMBL:A5BA49_VITVI	84.55	123	19	0	4	372	151	273	1e-50	201		A5BA49	A5BA49_VITVI	unreviewed	Putative uncharacterized protein	VITISV_018334	Vitis vinifera (Grape)	371
Vagad leaf_8671	UNI_TREMBL:A7QPF1_VITVI	87.04	108	14	0	36	359	244	351	1e-50	194		A7QPF1	A7QPF1_VITVI	unreviewed	Chromosome chr18 scaffold_137, whole genome shotgun sequence	GSVIVT00002915001	Vitis vinifera (Grape)	602
Vagad leaf_8671	UNI_TREMBL:A7QPF1_VITVI	100	10	0	0	2	31	233	242	1e-50	28.5		A7QPF1	A7QPF1_VITVI	unreviewed	Chromosome chr18 scaffold_137, whole genome shotgun sequence	GSVIVT00002915001	Vitis vinifera (Grape)	602
Vagad leaf_8312	UNI_TREMBL:A7QQS9_VITVI	97.98	99	2	0	3	299	19	117	1e-50	201		A7QQS9	A7QQS9_VITVI	unreviewed	Ribosomal protein S8	GSVIVT00003491001	Vitis vinifera (Grape)	138
Vagad leaf_8855	UNI_TREMBL:A7PYF8_VITVI	78.26	115	25	0	347	3	210	324	1e-50	201		A7PYF8	A7PYF8_VITVI	unreviewed	Chromosome chr15 scaffold_37, whole genome shotgun sequence	GSVIVT00026422001	Vitis vinifera (Grape)	363
Vagad leaf_8394	UNI_TREMBL:Q4JIJ4_9ROSI	97.03	101	3	0	2	304	195	295	1e-50	201		Q4JIJ4	Q4JIJ4_9ROSI	unreviewed	Acyl-[acyl-carrier protein] desaturase (EC 1.14.19.2)		Jatropha curcas	396
Vagad leaf_6506	UNI_TREMBL:Q5V9L2_VERFO	86.07	122	17	0	519	154	12	133	2e-50	201		Q5V9L2	Q5V9L2_VERFO	unreviewed	Cytochrome b5 isoform Cb5-C		Vernicia fordii (Tung) (Aleurites fordii)	136
Vagad leaf_4980	UNI_TREMBL:A2X7C5_ORYSI	95.37	108	5	0	2	325	298	405	2e-50	200		A2X7C5	A2X7C5_ORYSI	unreviewed	Putative uncharacterized protein	OsI_08117	Oryza sativa subsp. indica (Rice)	422
Vagad leaf_2152	UNI_TREMBL:A7QT89_VITVI	96.08	51	2	0	271	119	309	359	2e-50	107		A7QT89	A7QT89_VITVI	unreviewed	Chromosome chr1 scaffold_166, whole genome shotgun sequence	GSVIVT00006209001	Vitis vinifera (Grape)	441
Vagad leaf_2152	UNI_TREMBL:A7QT89_VITVI	80.43	46	9	0	416	279	261	306	2e-50	73.9		A7QT89	A7QT89_VITVI	unreviewed	Chromosome chr1 scaffold_166, whole genome shotgun sequence	GSVIVT00006209001	Vitis vinifera (Grape)	441
Vagad leaf_2152	UNI_TREMBL:A7QT89_VITVI	90.63	32	3	0	99	4	366	397	2e-50	61.6		A7QT89	A7QT89_VITVI	unreviewed	Chromosome chr1 scaffold_166, whole genome shotgun sequence	GSVIVT00006209001	Vitis vinifera (Grape)	441
Vagad leaf_7923	UNI_TREMBL:A5AQP2_VITVI	93.22	118	8	0	354	1	273	390	2e-50	200		A5AQP2	A5AQP2_VITVI	unreviewed	Putative uncharacterized protein	VITISV_017316	Vitis vinifera (Grape)	423
Vagad leaf_8450	UNI_TREMBL:Q8GS16_CITSI	88.68	106	12	0	320	3	417	522	2e-50	200		Q8GS16	Q8GS16_CITSI	unreviewed	Pectinesterase (EC 3.1.1.11)	PME4	Citrus sinensis (Sweet orange)	631
Vagad leaf_3084	UNI_TREMBL:A7P8V3_VITVI	93.33	105	7	0	3	317	249	353	2e-50	200		A7P8V3	A7P8V3_VITVI	unreviewed	Chromosome chr3 scaffold_8, whole genome shotgun sequence	GSVIVT00036321001	Vitis vinifera (Grape)	354
Vagad leaf_4685	UNI_SPROT:CALR_PRUAR	91.75	97	8	0	293	3	39	135	2e-50	200		Q9XF98	CALR_PRUAR	reviewed	Calreticulin		Prunus armeniaca (Apricot)	421
Vagad leaf_5491	UNI_TREMBL:A7Q5X5_VITVI	68.94	132	41	0	412	17	114	245	3e-50	199		A7Q5X5	A7Q5X5_VITVI	unreviewed	Chromosome chr14 scaffold_54, whole genome shotgun sequence	GSVIVT00031134001	Vitis vinifera (Grape)	282
Vagad leaf_8665	UNI_SPROT:QUA1_ARATH	88.6	114	13	0	344	3	141	254	3e-50	199		Q9LSG3	QUA1_ARATH	reviewed	Glycosyltransferase QUASIMODO1 (EC 2.4.1.-)	QUA1 (At3g25140) (MJL12.8)	Arabidopsis thaliana (Mouse-ear cress)	559
Vagad leaf_9176	UNI_TREMBL:A7PYS8_VITVI	82.76	116	20	0	3	350	24	139	3e-50	199		A7PYS8	A7PYS8_VITVI	unreviewed	Chromosome chr12 scaffold_38, whole genome shotgun sequence	GSVIVT00026563001	Vitis vinifera (Grape)	209
Vagad leaf_2932	UNI_TREMBL:Q06H37_ARAHY	86.41	103	14	0	4	312	78	180	3e-50	199		Q06H37	Q06H37_ARAHY	unreviewed	Syringolide-induced protein 19-1-5 (Fragment)		Arachis hypogaea (Peanut)	212
Vagad leaf_7014	UNI_TREMBL:A2WW59_ORYSI	84.54	97	15	0	79	369	302	398	4e-50	174		A2WW59	A2WW59_ORYSI	unreviewed	Putative uncharacterized protein	OsI_04141	Oryza sativa subsp. indica (Rice)	539
Vagad leaf_7014	UNI_TREMBL:A2WW59_ORYSI	100	22	0	0	3	68	277	298	4e-50	46.6		A2WW59	A2WW59_ORYSI	unreviewed	Putative uncharacterized protein	OsI_04141	Oryza sativa subsp. indica (Rice)	539
Vagad leaf_6445	UNI_SPROT:PREP1_ARATH	88.99	109	12	0	7	333	677	785	4e-50	199		Q9LJL3	PREP1_ARATH	reviewed	Presequence protease 1, chloroplastic/mitochondrial (PreP 1) (AtPreP1) (EC 3.4.24.-) (Zinc metalloprotease 1) (AtZnMP1)	PREP1 (ZNMP1) (At3g19170) (MVI11.6) (MVI11.7) (MVI11_8)	Arabidopsis thaliana (Mouse-ear cress)	1080
Vagad leaf_6142	UNI_TREMBL:A7Q048_VITVI	86.36	110	15	0	332	3	324	433	4e-50	199		A7Q048	A7Q048_VITVI	unreviewed	Chromosome chr8 scaffold_41, whole genome shotgun sequence	GSVIVT00027136001	Vitis vinifera (Grape)	568
Vagad leaf_8996	UNI_TREMBL:Q71QD5_PRUAV	48.52	237	98	6	62	700	1	232	6e-50	200		Q71QD5	Q71QD5_PRUAV	unreviewed	Protein phosphatase 2C	pp2c	Prunus avium (Cherry)	426
Vagad leaf2_4390	UNI_TREMBL:Q9FNI7_ARATH	42.52	381	210	10	1463	348	170	528	7e-50	201			Q9FNI7_ARATH		not_available
Vagad leaf_6439	UNI_TREMBL:Q9LLE2_SPIOL	92.47	146	11	0	2	439	400	545	7e-50	198		Q9LLE2	Q9LLE2_SPIOL	unreviewed	Hexose transporter		Spinacia oleracea (Spinach)	551
Vagad leaf_8027	UNI_TREMBL:Q1L5W8_NICLS	83.64	110	18	0	382	53	434	543	7e-50	198		Q1L5W8	Q1L5W8_NICLS	unreviewed	Beta-amylase (EC 3.2.1.2)	BAM1	Nicotiana langsdorffii x Nicotiana sanderae (Ornamental tobacco)	576
Vagad leaf_7927	UNI_TREMBL:Q8GTE3_CICAR	89.09	110	12	0	334	5	144	253	7e-50	198		Q8GTE3	Q8GTE3_CICAR	unreviewed	Ribosomal protein S3a	rs3a	Cicer arietinum (Chickpea) (Garbanzo)	261
Vagad leaf_9229	UNI_TREMBL:Q9FEZ7_SOYBN	96.88	96	3	0	291	4	112	207	7e-50	198		Q9FEZ7	Q9FEZ7_SOYBN	unreviewed	Ribosomal protein L2	rpL2	Glycine max (Soybean)	260
Vagad leaf_6977	UNI_TREMBL:Q39828_SOYBN	80.25	81	16	0	122	364	415	495	8e-50	131			Q39828_SOYBN		not_available
Vagad leaf_6977	UNI_TREMBL:Q39828_SOYBN	93.33	45	3	0	1	135	353	397	8e-50	89			Q39828_SOYBN		not_available
Vagad leaf_5716	UNI_TREMBL:A2WX41_ORYSI	47.7	304	140	9	930	76	391	690	9e-50	191		A2WX41	A2WX41_ORYSI		Deleted.
Vagad leaf_5716	UNI_TREMBL:A2WX41_ORYSI	76.47	17	4	0	59	9	694	710	9e-50	30.8		A2WX41	A2WX41_ORYSI		Deleted.
Vagad leaf_7179	UNI_TREMBL:A5BPH6_VITVI	90.91	99	9	0	404	108	308	406	9e-50	198		A5BPH6	A5BPH6_VITVI	unreviewed	Putative uncharacterized protein	VITISV_036996	Vitis vinifera (Grape)	422
Vagad leaf_9126	UNI_TREMBL:A4UTS7_SOYBN	84.07	113	18	0	2	340	214	326	9e-50	198		A4UTS7	A4UTS7_SOYBN	unreviewed	Chloroplast pentose phosphate transporter (Fragment)		Glycine max (Soybean)	328
Vagad leaf_4217	UNI_TREMBL:A5BCW1_VITVI	84.87	119	16	2	35	385	21	138	9e-50	198		A5BCW1	A5BCW1_VITVI	unreviewed	Putative uncharacterized protein	VITISV_010521	Vitis vinifera (Grape)	186
Vagad leaf_8095	UNI_TREMBL:A5C1G2_VITVI	84.68	124	19	0	9	380	593	716	9e-50	198		A5C1G2	A5C1G2_VITVI	unreviewed	Putative uncharacterized protein	VITISV_002739	Vitis vinifera (Grape)	754
Vagad leaf_7360	UNI_TREMBL:Q8H1T9_GOSHI	97.87	94	2	0	283	2	138	231	9e-50	198		Q8H1T9	Q8H1T9_GOSHI	unreviewed	Phospholipase D delta isoform 1a (EC 3.1.4.4)		Gossypium hirsutum (Upland cotton) (Gossypium mexicanum)	854
Vagad leaf_4277	UNI_TREMBL:A5BWJ3_VITVI	89.52	105	11	0	3	317	198	302	1e-49	197		A5BWJ3	A5BWJ3_VITVI	unreviewed	Chromosome chr16 scaffold_189, whole genome shotgun sequence (Putative uncharacterized protein)	GSVIVT00007398001 (VITISV_012454)	Vitis vinifera (Grape)	302
Vagad leaf_7035	UNI_TREMBL:Q940Y6_ARATH	81.82	110	20	0	332	3	254	363	1e-49	197		Q940Y6	Q940Y6_ARATH	unreviewed	AT4g27600/T29A15_90	At4g27600	Arabidopsis thaliana (Mouse-ear cress)	471
Vagad leaf_6204	UNI_TREMBL:Q0MX13_VITVI	96.12	103	4	0	2	310	114	216	1e-49	197		Q0MX13	Q0MX13_VITVI	unreviewed	Aquaporin PIP2;2 (Putative aquaporin) (Putative uncharacterized protein)	PIP2;2 (VITISV_007541)	Vitis vinifera (Grape)	279
Vagad leaf_EYI1BW401AZV0D	UNI_TREMBL:Q9MTN2_OENHO	100	93	0	0	281	3	334	426	1e-49	197			Q9MTN2_OENHO		not_available
Vagad leaf_8856	UNI_TREMBL:A5C7N2_VITVI	64.6	161	57	2	3	485	181	336	2e-49	197		A5C7N2	A5C7N2_VITVI	unreviewed	Chromosome chr17 scaffold_101, whole genome shotgun sequence (Putative uncharacterized protein)	GSVIVT00000054001 (VITISV_027594)	Vitis vinifera (Grape)	361
Vagad leaf_2958	UNI_TREMBL:Q93WQ1_9ROSI	93.2	103	7	0	476	168	409	511	2e-49	197		Q93WQ1	Q93WQ1_9ROSI	unreviewed	Dihydrolipoyl dehydrogenase (EC 1.8.1.4)	DLDH	Bruguiera gymnorhiza	511
Vagad leaf_8257	UNI_TREMBL:A7P2P9_VITVI	95.96	99	4	0	395	99	588	686	2e-49	195		A7P2P9	A7P2P9_VITVI	unreviewed	Chromosome chr1 scaffold_5, whole genome shotgun sequence	GSVIVT00030137001	Vitis vinifera (Grape)	782
Vagad leaf_8257	UNI_TREMBL:A7P2P9_VITVI	90	10	1	0	30	1	704	713	2e-49	23.5		A7P2P9	A7P2P9_VITVI	unreviewed	Chromosome chr1 scaffold_5, whole genome shotgun sequence	GSVIVT00030137001	Vitis vinifera (Grape)	782
Vagad leaf_9209	UNI_TREMBL:A7P1F6_VITVI	93.33	120	8	0	361	2	476	595	2e-49	197		A7P1F6	A7P1F6_VITVI	unreviewed	Chromosome chr19 scaffold_4, whole genome shotgun sequence	GSVIVT00027598001	Vitis vinifera (Grape)	654
Vagad leaf_7950	UNI_TREMBL:A5ATZ5_VITVI	80.87	115	22	0	2	346	195	309	2e-49	197		A5ATZ5	A5ATZ5_VITVI	unreviewed	Putative uncharacterized protein	VITISV_033443	Vitis vinifera (Grape)	688
Vagad leaf_8201	UNI_TREMBL:A5BR37_VITVI	95	100	5	0	3	302	122	221	2e-49	197		A5BR37	A5BR37_VITVI	unreviewed	Putative uncharacterized protein	VITISV_021790	Vitis vinifera (Grape)	304
Vagad leaf_8386	UNI_TREMBL:Q3SAX1_GOSHI	100	92	0	0	276	1	1	92	2e-49	197		Q3SAX1	Q3SAX1_GOSHI	unreviewed	Superoxide dismutase [Cu-Zn] (EC 1.15.1.1)		Gossypium hirsutum (Upland cotton) (Gossypium mexicanum)	152
Vagad leaf_444	UNI_TREMBL:A5AVX6_VITVI	85.83	120	17	0	421	62	202	321	3e-49	196		A5AVX6	A5AVX6_VITVI	unreviewed	Putative uncharacterized protein	VITISV_033481	Vitis vinifera (Grape)	321
Vagad leaf_8873	UNI_TREMBL:A5AY88_VITVI	87.8	123	15	0	371	3	275	397	3e-49	196		A5AY88	A5AY88_VITVI	unreviewed	Putative uncharacterized protein	VITISV_023086	Vitis vinifera (Grape)	854
Vagad leaf_5729	UNI_TREMBL:A2YS00_ORYSI	93.62	94	6	0	331	50	3	96	3e-49	196		A2YS00	A2YS00_ORYSI	unreviewed	Putative uncharacterized protein	OsI_28095	Oryza sativa subsp. indica (Rice)	96
Vagad leaf_2359	UNI_TREMBL:A7P2K0_VITVI	90.91	99	9	0	2	298	116	214	3e-49	196		A7P2K0	A7P2K0_VITVI	unreviewed	Peptidyl-prolyl cis-trans isomerase (EC 5.2.1.8)	GSVIVT00030084001	Vitis vinifera (Grape)	216
Vagad leaf_3707	UNI_TREMBL:Q8L8N5_ARATH	89.72	107	11	0	29	349	1	107	4e-49	169		Q8L8N5	Q8L8N5_ARATH	unreviewed	Putative uncharacterized protein At5g58787 (Putative uncharacterized protein At5g58790/mzn1_240) (RNA-binding protein-like protein)	At5g58790/mzn1_240 (At5g58787)	Arabidopsis thaliana (Mouse-ear cress)	242
Vagad leaf_3707	UNI_TREMBL:Q8L8N5_ARATH	74.07	27	7	0	342	422	105	131	4e-49	48.1		Q8L8N5	Q8L8N5_ARATH	unreviewed	Putative uncharacterized protein At5g58787 (Putative uncharacterized protein At5g58790/mzn1_240) (RNA-binding protein-like protein)	At5g58790/mzn1_240 (At5g58787)	Arabidopsis thaliana (Mouse-ear cress)	242
Vagad leaf_6828	UNI_TREMBL:A7PJW8_VITVI	89.22	102	11	0	3	308	132	233	4e-49	196		A7PJW8	A7PJW8_VITVI	unreviewed	Chromosome chr12 scaffold_18, whole genome shotgun sequence	GSVIVT00018911001	Vitis vinifera (Grape)	319
Vagad leaf_EYI1BW401A6P8R	UNI_TREMBL:A7QXE9_VITVI	97.87	94	2	0	3	284	26	119	4e-49	196		A7QXE9	A7QXE9_VITVI	unreviewed	Chromosome undetermined scaffold_222, whole genome shotgun sequence	GSVIVT00009147001	Vitis vinifera (Grape)	449
Vagad leaf2_3963	UNI_SPROT:PSBO_PEA	40.83	240	138	7	72	779	27	255	5e-49	124		P14226	PSBO_PEA	reviewed	Oxygen-evolving enhancer protein 1, chloroplastic (OEE1) (33 kDa subunit of oxygen evolving system of photosystem II) (OEC 33 kDa subunit) (33 kDa thylakoid membrane protein)	PSBO	Pisum sativum (Garden pea)	329
Vagad leaf2_3963	UNI_SPROT:PSBO_PEA	88.24	51	6	0	851	1003	279	329	5e-49	95.5		P14226	PSBO_PEA	reviewed	Oxygen-evolving enhancer protein 1, chloroplastic (OEE1) (33 kDa subunit of oxygen evolving system of photosystem II) (OEC 33 kDa subunit) (33 kDa thylakoid membrane protein)	PSBO	Pisum sativum (Garden pea)	329
Vagad leaf_9347	UNI_TREMBL:Q9LXE4_ARATH	87.91	91	11	0	81	353	192	282	5e-49	169		Q9LXE4	Q9LXE4_ARATH	unreviewed	RRNA methylase-like protein	F8M21_280 (At5g15390)	Arabidopsis thaliana (Mouse-ear cress)	350
Vagad leaf_9347	UNI_TREMBL:Q9LXE4_ARATH	88	25	3	0	11	85	169	193	5e-49	47.8		Q9LXE4	Q9LXE4_ARATH	unreviewed	RRNA methylase-like protein	F8M21_280 (At5g15390)	Arabidopsis thaliana (Mouse-ear cress)	350
Vagad leaf_1283	UNI_TREMBL:Q06BI7_CUCME	95.95	74	3	0	3	224	55	128	7e-49	167		Q06BI7	Q06BI7_CUCME	unreviewed	Ripening-related expansin	EXP1	Cucumis melo (Muskmelon)	259
Vagad leaf_1283	UNI_TREMBL:Q06BI7_CUCME	95.65	23	1	0	221	289	128	150	7e-49	49.7		Q06BI7	Q06BI7_CUCME	unreviewed	Ripening-related expansin	EXP1	Cucumis melo (Muskmelon)	259
Vagad leaf_6505	UNI_TREMBL:Q96537_BRANA	69.01	71	22	0	214	2	277	347	9e-49	118		Q96537	Q96537_BRANA	unreviewed	Acyl CoA synthetase (EC 6.2.1.3)		Brassica napus (Rape)	666
Vagad leaf_6505	UNI_TREMBL:Q96537_BRANA	69.35	62	19	0	386	201	220	281	9e-49	98.2		Q96537	Q96537_BRANA	unreviewed	Acyl CoA synthetase (EC 6.2.1.3)		Brassica napus (Rape)	666
Vagad leaf_6217	UNI_TREMBL:A5C9K5_VITVI	87.25	102	13	0	307	2	252	353	1e-48	194		A5C9K5	A5C9K5_VITVI	unreviewed	Putative uncharacterized protein	VITISV_036163	Vitis vinifera (Grape)	783
Vagad leaf_3436	UNI_TREMBL:Q9ZWI0_DAUCA	95.83	96	4	0	12	299	248	343	1e-48	194		Q9ZWI0	Q9ZWI0_DAUCA	unreviewed	NADP specific isocitrate dehydrogenase (EC 1.1.1.42)	DcNADP-ICDH2	Daucus carota (Carrot)	416
Vagad leaf_7984	UNI_TREMBL:O23193_ARATH	85.32	109	15	1	96	419	67	175	2e-48	187		O23193	O23193_ARATH	unreviewed	Putative uncharacterized protein (Putative uncharacterized protein AT4g36910) (Putative uncharacterized protein At4g36910) (Putative uncharacterized protein C7A10.450)	C7A10.450 (AT4g36910) (At4g36910)	Arabidopsis thaliana (Mouse-ear cress)	236
Vagad leaf_7984	UNI_TREMBL:O23193_ARATH	85.71	14	2	0	424	465	177	190	2e-48	27.7		O23193	O23193_ARATH	unreviewed	Putative uncharacterized protein (Putative uncharacterized protein AT4g36910) (Putative uncharacterized protein At4g36910) (Putative uncharacterized protein C7A10.450)	C7A10.450 (AT4g36910) (At4g36910)	Arabidopsis thaliana (Mouse-ear cress)	236
Vagad leaf_2588	UNI_TREMBL:Q9SCZ8_ARATH	80.73	109	21	0	433	107	73	181	2e-48	194		Q9SCZ8	Q9SCZ8_ARATH	unreviewed	AT3g51510/F26O13_150 (Putative uncharacterized protein) (Putative uncharacterized protein At3g51510) (Putative uncharacterized protein F26O13.150)	F26O13.150 (At3g51510)	Arabidopsis thaliana (Mouse-ear cress)	181
Vagad leaf_6734	UNI_TREMBL:A5BX87_VITVI	84.96	113	17	0	415	77	1262	1374	2e-48	193		A5BX87	A5BX87_VITVI	unreviewed	Putative uncharacterized protein	VITISV_028790	Vitis vinifera (Grape)	1819
Vagad leaf_4079	UNI_TREMBL:A7P9G2_VITVI	85.45	110	16	0	3	332	141	250	2e-48	193		A7P9G2	A7P9G2_VITVI	unreviewed	Chromosome chr3 scaffold_8, whole genome shotgun sequence	GSVIVT00036553001	Vitis vinifera (Grape)	344
Vagad leaf_6899	UNI_TREMBL:A7Q577_VITVI	94.62	93	5	0	34	312	126	218	2e-48	190		A7Q577	A7Q577_VITVI	unreviewed	Chromosome undetermined scaffold_52, whole genome shotgun sequence	GSVIVT00030810001	Vitis vinifera (Grape)	424
Vagad leaf_6899	UNI_TREMBL:A7Q577_VITVI	90.91	11	1	0	2	34	116	126	2e-48	25		A7Q577	A7Q577_VITVI	unreviewed	Chromosome undetermined scaffold_52, whole genome shotgun sequence	GSVIVT00030810001	Vitis vinifera (Grape)	424
Vagad leaf_7202	UNI_TREMBL:Q0ZCE3_POPTR	94	100	6	0	302	3	568	667	2e-48	194		Q0ZCE3	Q0ZCE3_POPTR	unreviewed	Plastid ATP/ADP-transporter		Populus trichocarpa (Western balsam poplar) (Populus balsamifera subsp. trichocarpa)	774
Vagad leaf_6966	UNI_TREMBL:A4KA30_GOSHI	98.96	96	1	0	290	3	457	552	2e-48	193		A4KA30	A4KA30_GOSHI	unreviewed	Transport inhibitor response 1	TIR1	Gossypium hirsutum (Upland cotton) (Gossypium mexicanum)	586
Vagad leaf_7765	UNI_TREMBL:Q5K4K8_GOSHI	100	92	0	0	6	281	95	186	2e-48	194		Q5K4K8	Q5K4K8_GOSHI	unreviewed	Putative papain-like cysteine proteinase	paC1	Gossypium hirsutum (Upland cotton) (Gossypium mexicanum)	373
Vagad leaf_6095	UNI_TREMBL:A5BYR4_VITVI	94.57	92	5	0	2	277	179	270	2e-48	193		A5BYR4	A5BYR4_VITVI	unreviewed	Putative uncharacterized protein	VITISV_040754	Vitis vinifera (Grape)	327
Vagad leaf_2922	UNI_TREMBL:A7NYS2_VITVI	85.92	71	10	0	165	377	394	464	3e-48	126		A7NYS2	A7NYS2_VITVI	unreviewed	Chromosome chr6 scaffold_3, whole genome shotgun sequence	GSVIVT00024231001	Vitis vinifera (Grape)	658
Vagad leaf_2922	UNI_TREMBL:A7NYS2_VITVI	80.56	36	7	0	1	108	340	375	3e-48	68.9		A7NYS2	A7NYS2_VITVI	unreviewed	Chromosome chr6 scaffold_3, whole genome shotgun sequence	GSVIVT00024231001	Vitis vinifera (Grape)	658
Vagad leaf_2922	UNI_TREMBL:A7NYS2_VITVI	69.23	26	8	0	86	163	368	393	3e-48	40		A7NYS2	A7NYS2_VITVI	unreviewed	Chromosome chr6 scaffold_3, whole genome shotgun sequence	GSVIVT00024231001	Vitis vinifera (Grape)	658
Vagad leaf_7970	UNI_SPROT:TLC1_ARATH	91.23	114	10	0	344	3	120	233	3e-48	193		Q39002	TLC1_ARATH	reviewed	ADP,ATP carrier protein 1, chloroplastic (ADP/ATP translocase 1) (Adenine nucleotide translocase 1)	AATP1 (At1g80300) (F5I6.5)	Arabidopsis thaliana (Mouse-ear cress)	624
Vagad leaf_5917	UNI_TREMBL:A7PI27_VITVI	87.74	106	13	0	13	330	45	150	3e-48	193		A7PI27	A7PI27_VITVI	unreviewed	Chromosome chr13 scaffold_17, whole genome shotgun sequence	GSVIVT00018170001	Vitis vinifera (Grape)	341
Vagad leaf_4335	UNI_TREMBL:A5AVZ7_VITVI	82.86	105	18	0	4	318	234	338	3e-48	193		A5AVZ7	A5AVZ7_VITVI	unreviewed	Putative uncharacterized protein	VITISV_038821	Vitis vinifera (Grape)	443
Vagad leaf_EYI1BW401CH5Q9	UNI_TREMBL:A5AKP8_VITVI	98.88	89	1	0	267	1	177	265	3e-48	193		A5AKP8	A5AKP8_VITVI	unreviewed	Putative uncharacterized protein	VITISV_017020	Vitis vinifera (Grape)	320
Vagad leaf_4062	UNI_TREMBL:Q41067_PINSY	97.87	94	2	0	1	282	654	747	4e-48	182		Q41067	Q41067_PINSY	unreviewed	Polyubiquitin		Pinus sylvestris (Scots pine)	761
Vagad leaf_4062	UNI_TREMBL:Q41067_PINSY	93.33	15	1	0	279	323	747	761	4e-48	32		Q41067	Q41067_PINSY	unreviewed	Polyubiquitin		Pinus sylvestris (Scots pine)	761
Vagad leaf_3257	UNI_TREMBL:A7QCD4_VITVI	92.24	116	9	0	1	348	999	1114	4e-48	192		A7QCD4	A7QCD4_VITVI	unreviewed	Chromosome undetermined scaffold_77, whole genome shotgun sequence	GSVIVT00035351001	Vitis vinifera (Grape)	1219
Vagad leaf_8973	UNI_TREMBL:A7PMZ2_VITVI	86.92	107	14	0	2	322	327	433	4e-48	192		A7PMZ2	A7PMZ2_VITVI	unreviewed	Chromosome chr14 scaffold_21, whole genome shotgun sequence	GSVIVT00021002001	Vitis vinifera (Grape)	500
Vagad leaf_9328	UNI_TREMBL:Q10PK2_ORYSJ	88.68	106	12	0	2	319	420	525	4e-48	192		Q10PK2	Q10PK2_ORYSJ	unreviewed	Squalene monooxygenase, putative, expressed	LOC_Os03g12910	Oryza sativa subsp. japonica (Rice)	613
Vagad leaf_2570	UNI_TREMBL:Q1AK41_MANES	95.79	95	4	0	1	285	251	345	4e-48	192		Q1AK41	Q1AK41_MANES	unreviewed	Plastid ATP/ADP transport protein 2	AATP2	Manihot esculenta (Cassava) (Manioc)	623
Vagad leaf_3772	UNI_TREMBL:A5BWU3_VITVI	96.74	92	3	0	3	278	95	186	5e-48	192		A5BWU3	A5BWU3_VITVI	unreviewed	Putative uncharacterized protein	VITISV_007579	Vitis vinifera (Grape)	393
Vagad leaf_869	UNI_TREMBL:A7P275_VITVI	92	100	8	0	3	302	136	235	5e-48	192		A7P275	A7P275_VITVI	unreviewed	Chromosome chr19 scaffold_4, whole genome shotgun sequence	GSVIVT00027910001	Vitis vinifera (Grape)	235
Vagad leaf_6722	UNI_TREMBL:Q3L7F1_GOSHI	86.54	104	14	0	17	328	685	788	5e-48	192		Q3L7F1	Q3L7F1_GOSHI	unreviewed	Cyclopropane fatty acid synthase	CPA-FAS-3	Gossypium hirsutum (Upland cotton) (Gossypium mexicanum)	865
Vagad leaf_6300	UNI_TREMBL:A7P4U0_VITVI	80	120	24	0	365	6	510	629	7e-48	192		A7P4U0	A7P4U0_VITVI	unreviewed	Chromosome chr4 scaffold_6, whole genome shotgun sequence	GSVIVT00032280001	Vitis vinifera (Grape)	874
Vagad leaf_951	UNI_TREMBL:Q1XFN0_POPDE	100	89	0	0	82	348	294	382	7e-48	192		Q1XFN0	Q1XFN0_POPDE	unreviewed	Catalase (EC 1.11.1.6)	cat1	Populus deltoides (Eastern poplar) (Eastern cottonwood)	492
Vagad leaf_3043	UNI_TREMBL:Q8L6A9_THECC	82.24	107	19	1	2	322	169	274	7e-48	192		Q8L6A9	Q8L6A9_THECC	unreviewed	Aspartic proteinase	ap1	Theobroma cacao (Cacao) (Cocoa)	514
Vagad leaf_8641	UNI_TREMBL:A5C118_VITVI	94.57	92	5	0	2	277	700	791	7e-48	192		A5C118	A5C118_VITVI	unreviewed	Putative uncharacterized protein	VITISV_029764	Vitis vinifera (Grape)	953
Vagad leaf_3583	UNI_TREMBL:A7NSQ4_VITVI	83.49	109	18	0	2	328	249	357	9e-48	191		A7NSQ4	A7NSQ4_VITVI	unreviewed	Chromosome chr18 scaffold_1, whole genome shotgun sequence	GSVIVT00014356001	Vitis vinifera (Grape)	360
Vagad leaf_8747	UNI_TREMBL:A7QB69_VITVI	85.05	107	16	0	14	334	73	179	9e-48	191		A7QB69	A7QB69_VITVI	unreviewed	Chromosome chr4 scaffold_73, whole genome shotgun sequence	GSVIVT00034829001	Vitis vinifera (Grape)	202
Vagad leaf_8723	UNI_TREMBL:A4KA30_GOSHI	98.96	96	1	0	332	45	143	238	9e-48	191		A4KA30	A4KA30_GOSHI	unreviewed	Transport inhibitor response 1	TIR1	Gossypium hirsutum (Upland cotton) (Gossypium mexicanum)	586
Vagad leaf_575	UNI_SPROT:NAT6_ARATH	92.38	105	8	0	315	1	305	409	9e-48	191		Q27GI3	NAT6_ARATH	reviewed	Nucleobase-ascorbate transporter 6 (AtNAT6)	NAT6 (At5g62890) (MQB2.21) (MQB2.190)	Arabidopsis thaliana (Mouse-ear cress)	532
Vagad leaf_7961	UNI_SPROT:CLPP5_ARATH	97.89	95	2	0	311	27	198	292	9e-48	191		Q9S834	CLPP5_ARATH	reviewed	ATP-dependent Clp protease proteolytic subunit 5, chloroplastic (EC 3.4.21.92) (Endopeptidase ClpP5) (nClpP5) (nClpP1)	CLPP5 (NCLPP1) (NCLPP5) (At1g02560) (T14P4.12)	Arabidopsis thaliana (Mouse-ear cress)	298
Vagad leaf_5065	UNI_TREMBL:A7Q3E8_VITVI	81.82	121	22	1	381	19	23	142	1e-47	191		A7Q3E8	A7Q3E8_VITVI	unreviewed	Chromosome chr13 scaffold_48, whole genome shotgun sequence	GSVIVT00029262001	Vitis vinifera (Grape)	143
Vagad leaf_8101	UNI_TREMBL:Q3EC58_ARATH	83.33	120	20	0	361	2	515	634	1e-47	191		Q3EC58	Q3EC58_ARATH	unreviewed	Uncharacterized protein At2g06210.2	At2g06210	Arabidopsis thaliana (Mouse-ear cress)	852
Vagad leaf_2468	UNI_TREMBL:A7NWD0_VITVI	74.78	115	29	0	345	1	76	190	1e-47	191		A7NWD0	A7NWD0_VITVI	unreviewed	Chromosome chr5 scaffold_2, whole genome shotgun sequence	GSVIVT00019873001	Vitis vinifera (Grape)	606
Vagad leaf_8488	UNI_TREMBL:A5B6F8_VITVI	78.9	109	23	0	329	3	138	246	1e-47	191		A5B6F8	A5B6F8_VITVI	unreviewed	Putative uncharacterized protein	VITISV_034303	Vitis vinifera (Grape)	288
Vagad leaf_1650	UNI_TREMBL:A7NTW4_VITVI	84.26	108	16	1	322	2	228	335	1e-47	191		A7NTW4	A7NTW4_VITVI	unreviewed	Chromosome chr18 scaffold_1, whole genome shotgun sequence	GSVIVT00014822001	Vitis vinifera (Grape)	521
Vagad leaf_8513	UNI_TREMBL:A7NSQ4_VITVI	84.54	97	15	0	24	314	13	109	1e-47	191		A7NSQ4	A7NSQ4_VITVI	unreviewed	Chromosome chr18 scaffold_1, whole genome shotgun sequence	GSVIVT00014356001	Vitis vinifera (Grape)	360
Vagad leaf_4403	UNI_TREMBL:Q3KN68_VITVI	91.18	102	9	0	1	306	111	212	1e-47	191		Q3KN68	Q3KN68_VITVI	unreviewed	Isoflavone reductase-like protein 5	ifrl5	Vitis vinifera (Grape)	306
Vagad leaf_5601	UNI_SPROT:NDKB_FLABI	93.94	99	6	0	5	301	4	102	1e-47	191		P47920	NDKB_FLABI	reviewed	Nucleoside diphosphate kinase B (NDP kinase B) (NDK B) (EC 2.7.4.6)		Flaveria bidentis (Coastalplain yellowtops)	148
Vagad leaf_5938	UNI_TREMBL:A5AY45_VITVI	87.23	94	12	0	7	288	20	113	1e-47	191		A5AY45	A5AY45_VITVI	unreviewed	Putative uncharacterized protein (Fragment)	VITISV_030359	Vitis vinifera (Grape)	243
Vagad leaf_2450	UNI_SPROT:PSMD3_DAUCA	90.24	123	12	0	2	370	128	250	2e-47	190		Q06364	PSMD3_DAUCA	reviewed	Probable 26S proteasome non-ATPase regulatory subunit 3 (26S proteasome subunit S3) (Nuclear antigen 21D7)	21D7	Daucus carota (Carrot)	489
Vagad leaf_9144	UNI_TREMBL:A7PPJ6_VITVI	88.79	116	13	0	1	348	510	625	2e-47	190		A7PPJ6	A7PPJ6_VITVI	unreviewed	Chromosome chr8 scaffold_23, whole genome shotgun sequence	GSVIVT00021674001	Vitis vinifera (Grape)	777
Vagad leaf_5424	UNI_TREMBL:Q84QD1_TOBAC	91.3	69	6	0	235	29	130	198	2e-47	139		Q84QD1	Q84QD1_TOBAC	unreviewed	EIL4		Nicotiana tabacum (Common tobacco)	603
Vagad leaf_5424	UNI_TREMBL:Q84QD1_TOBAC	97.06	34	1	0	335	234	97	130	2e-47	71.2		Q84QD1	Q84QD1_TOBAC	unreviewed	EIL4		Nicotiana tabacum (Common tobacco)	603
Vagad leaf_5424	UNI_TREMBL:Q84QD1_TOBAC	100	8	0	0	24	1	200	207	2e-47	22.3		Q84QD1	Q84QD1_TOBAC	unreviewed	EIL4		Nicotiana tabacum (Common tobacco)	603
Vagad leaf_5811	UNI_TREMBL:A7P0T6_VITVI	86.92	107	14	0	322	2	137	243	2e-47	190		A7P0T6	A7P0T6_VITVI	unreviewed	Chromosome chr19 scaffold_4, whole genome shotgun sequence	GSVIVT00027355001	Vitis vinifera (Grape)	252
Vagad leaf_7753	UNI_SPROT:KSG3_ARATH	94.44	90	5	0	2	271	301	390	2e-47	190		P43289	KSG3_ARATH	reviewed	Shaggy-related protein kinase gamma (EC 2.7.11.1) (ASK-gamma)	ASK3 (At3g05840) (F10A16.14)	Arabidopsis thaliana (Mouse-ear cress)	409
Vagad leaf_EYI1BW401AZPGJ	UNI_TREMBL:A7NVT7_VITVI	94.25	87	5	0	2	262	309	395	2e-47	190		A7NVT7	A7NVT7_VITVI	unreviewed	Chromosome chr18 scaffold_1, whole genome shotgun sequence	GSVIVT00015567001	Vitis vinifera (Grape)	432
Vagad leaf2_2219	UNI_TREMBL:Q10T06_ORYSJ	37.47	451	254	16	1434	166	29	442	3e-47	192		Q10T06	Q10T06_ORYSJ	unreviewed	Os03g0105600 protein (cDNA, clone: J100085O15, full insert sequence) (Tubulin beta-2 chain, putative, expressed)	Os03g0105600 (LOC_Os03g01530)	Oryza sativa subsp. japonica (Rice)	447
Vagad leaf_5015	UNI_TREMBL:Q3ED39_ARATH	92.63	95	7	0	3	287	93	187	3e-47	189		Q3ED39	Q3ED39_ARATH	unreviewed	Uncharacterized protein At1g32540.1	At1g32540	Arabidopsis thaliana (Mouse-ear cress)	187
Vagad leaf_9152	UNI_TREMBL:Q1L5W5_NICLS	79.44	107	22	0	405	85	8	114	3e-47	190		Q1L5W5	Q1L5W5_NICLS	unreviewed	Starch branching enzyme 2 (EC 2.4.1.18) (Fragment)	SBE2	Nicotiana langsdorffii x Nicotiana sanderae (Ornamental tobacco)	115
Vagad leaf_5657	UNI_TREMBL:Q6EJC9_PUELO	89.32	103	11	0	6	314	571	673	3e-47	190		Q6EJC9	Q6EJC9_PUELO	unreviewed	1-deoxy-D-xylulose 5-phosphate synthase	Dxs	Pueraria lobata (Kudzu vine)	717
Vagad leaf_6825	UNI_TREMBL:Q6R608_SOLTU	76.42	106	25	0	2	319	771	876	3e-47	190		Q6R608	Q6R608_SOLTU	unreviewed	4-alpha-glucanotransferase (EC 2.4.1.25)	DE2	Solanum tuberosum (Potato)	948
Vagad leaf_6485	UNI_TREMBL:A7PHD6_VITVI	82.69	104	18	0	314	3	360	463	3e-47	189		A7PHD6	A7PHD6_VITVI	unreviewed	Chromosome chr17 scaffold_16, whole genome shotgun sequence	GSVIVT00017901001	Vitis vinifera (Grape)	520
Vagad leaf_8563	UNI_TREMBL:Q7XAS4_GOSHI	89.62	106	10	1	2	316	240	345	3e-47	189		Q7XAS4	Q7XAS4_GOSHI	unreviewed	Transaldolase		Gossypium hirsutum (Upland cotton) (Gossypium mexicanum)	396
Vagad leaf_6154	UNI_SPROT:PMGI_MESCR	90	100	10	0	9	308	253	352	3e-47	190		Q42908	PMGI_MESCR	reviewed	2,3-bisphosphoglycerate-independent phosphoglycerate mutase (BPG-independent PGAM) (Phosphoglyceromutase) (EC 5.4.2.1) (PGAM-I)	PGM1	Mesembryanthemum crystallinum (Common ice plant)	559
Vagad leaf_EYI1BW401BB9GX	UNI_TREMBL:A5B400_VITVI	96.47	85	3	0	3	257	559	643	3e-47	189		A5B400	A5B400_VITVI	unreviewed	Putative uncharacterized protein	VITISV_008915	Vitis vinifera (Grape)	682
Vagad leaf_5931	UNI_TREMBL:Q8LEK6_ARATH	66.43	143	46	1	424	2	94	236	4e-47	189		Q8LEK6	Q8LEK6_ARATH	unreviewed	Putative uncharacterized protein		Arabidopsis thaliana (Mouse-ear cress)	315
Vagad leaf_6636	UNI_TREMBL:A7Q438_VITVI	96.52	115	4	0	346	2	575	689	4e-47	189		A7Q438	A7Q438_VITVI	unreviewed	Chromosome chr13 scaffold_48, whole genome shotgun sequence	GSVIVT00029524001	Vitis vinifera (Grape)	1201
Vagad leaf_4795	UNI_TREMBL:A7PG79_VITVI	77.48	111	25	0	7	339	333	443	4e-47	189		A7PG79	A7PG79_VITVI	unreviewed	Chromosome chr6 scaffold_15, whole genome shotgun sequence	GSVIVT00017422001	Vitis vinifera (Grape)	916
Vagad leaf_6951	UNI_TREMBL:Q8RXV3_ARATH	98.82	85	1	0	314	60	134	218	4e-47	172			Q8RXV3_ARATH		not_available
Vagad leaf_6951	UNI_TREMBL:Q8RXV3_ARATH	100	18	0	0	55	2	220	237	4e-47	39.3			Q8RXV3_ARATH		not_available
Vagad leaf_EYI1BW401B9O5U	UNI_TREMBL:A7PWE1_VITVI	92.63	95	7	0	1	285	192	286	4e-47	189		A7PWE1	A7PWE1_VITVI	unreviewed	Chromosome chr8 scaffold_34, whole genome shotgun sequence	GSVIVT00025575001	Vitis vinifera (Grape)	307
Vagad leaf_EYI1BW401BV5UO	UNI_TREMBL:A5AUF7_VITVI	97.56	82	2	0	247	2	219	300	4e-47	189		A5AUF7	A5AUF7_VITVI	unreviewed	Putative uncharacterized protein	VITISV_027337	Vitis vinifera (Grape)	347
Vagad leaf_7730	UNI_TREMBL:A7PH39_VITVI	70.14	144	43	1	3	434	151	293	6e-47	189		A7PH39	A7PH39_VITVI	unreviewed	Chromosome chr17 scaffold_16, whole genome shotgun sequence	GSVIVT00017795001	Vitis vinifera (Grape)	507
Vagad leaf_4402	UNI_TREMBL:A5BZV2_VITVI	76.23	122	29	0	1	366	155	276	6e-47	189		A5BZV2	A5BZV2_VITVI	unreviewed	Putative uncharacterized protein	VITISV_022315	Vitis vinifera (Grape)	339
Vagad leaf_8977	UNI_TREMBL:O65554_ARATH	88.35	103	12	0	10	318	64	166	6e-47	189			O65554_ARATH		not_available
Vagad leaf_6998	UNI_SPROT:IMDH2_ARATH	87.5	104	13	0	1	312	213	316	6e-47	189		Q9SA34	IMDH2_ARATH	reviewed	Probable inosine-5'-monophosphate dehydrogenase (IMP dehydrogenase) (IMPDH) (IMPD) (EC 1.1.1.205)	At1g16350 (F3O9.15)	Arabidopsis thaliana (Mouse-ear cress)	502
Vagad leaf_2968	UNI_TREMBL:A7PW60_VITVI	93.98	83	5	0	377	129	175	257	7e-47	188		A7PW60	A7PW60_VITVI	unreviewed	Chromosome chr8 scaffold_34, whole genome shotgun sequence	GSVIVT00025484001	Vitis vinifera (Grape)	259
Vagad leaf_9335	UNI_TREMBL:A7PWD4_VITVI	82.88	111	19	0	334	2	285	395	7e-47	188		A7PWD4	A7PWD4_VITVI	unreviewed	Chromosome chr8 scaffold_34, whole genome shotgun sequence	GSVIVT00025568001	Vitis vinifera (Grape)	526
Vagad leaf_6867	UNI_TREMBL:Q3LUM2_GOSHI	100	91	0	0	4	276	327	417	7e-47	188		Q3LUM2	Q3LUM2_GOSHI	unreviewed	Elongation factor 1-alpha	EF1A5	Gossypium hirsutum (Upland cotton) (Gossypium mexicanum)	448
Vagad leaf_6419	UNI_TREMBL:A5AHG4_VITVI	81.37	102	19	0	307	2	181	282	7e-47	188		A5AHG4	A5AHG4_VITVI	unreviewed	Putative uncharacterized protein	VITISV_038954	Vitis vinifera (Grape)	314
Vagad leaf_8886	UNI_TREMBL:Q1G0Z1_TOBAC	100	94	0	0	282	1	219	312	7e-47	188		Q1G0Z1	Q1G0Z1_TOBAC	unreviewed	Putative spindle disassembly related protein CDC48		Nicotiana tabacum (Common tobacco)	808
Vagad leaf_EYI1BW401AWEY6	UNI_SPROT:GT6_ARATH	87.23	94	12	0	2	283	153	246	7e-47	188		Q9SZG1	GT6_ARATH	reviewed	Glycosyltransferase 6 (AtGT6) (EC 2.4.-.-)	GT6 (At4g37690) (F19F18.180)	Arabidopsis thaliana (Mouse-ear cress)	432
Vagad leaf_6016	UNI_TREMBL:Q71V71_PHAVU	100	93	0	0	281	3	2	94	1e-46	188		Q71V71	Q71V71_PHAVU	unreviewed	Calmodulin	CaM	Phaseolus vulgaris (Kidney bean) (French bean)	149
Vagad leaf_3109	UNI_TREMBL:Q6RJ33_9LILI	82.72	81	14	0	1	243	85	165	1e-46	143		Q6RJ33	Q6RJ33_9LILI	unreviewed	Glycerol kinase (EC 2.7.1.30)	GK	Pandanus amaryllifolius	531
Vagad leaf_3109	UNI_TREMBL:Q6RJ33_9LILI	67.39	46	6	1	248	358	167	212	1e-46	64.7		Q6RJ33	Q6RJ33_9LILI	unreviewed	Glycerol kinase (EC 2.7.1.30)	GK	Pandanus amaryllifolius	531
Vagad leaf_3109	UNI_TREMBL:Q6RJ33_9LILI	100	8	0	0	360	383	213	220	1e-46	22.3		Q6RJ33	Q6RJ33_9LILI	unreviewed	Glycerol kinase (EC 2.7.1.30)	GK	Pandanus amaryllifolius	531
Vagad leaf_6846	UNI_TREMBL:A5AKV5_VITVI	86.08	79	11	0	239	3	379	457	1e-46	152		A5AKV5	A5AKV5_VITVI	unreviewed	Putative uncharacterized protein	VITISV_016786	Vitis vinifera (Grape)	591
Vagad leaf_6846	UNI_TREMBL:A5AKV5_VITVI	96.15	26	1	0	357	280	340	365	1e-46	57.4		A5AKV5	A5AKV5_VITVI	unreviewed	Putative uncharacterized protein	VITISV_016786	Vitis vinifera (Grape)	591
Vagad leaf_8351	UNI_SPROT:VATE_GOSHI	97.94	97	2	0	292	2	66	162	1e-46	187		O23948	VATE_GOSHI	reviewed	V-type proton ATPase subunit E (V-ATPase subunit E) (Vacuolar proton pump subunit E)	VATE	Gossypium hirsutum (Upland cotton) (Gossypium mexicanum)	237
Vagad leaf_9142	UNI_TREMBL:A7P9H4_VITVI	88.57	105	12	0	318	4	445	549	1e-46	187		A7P9H4	A7P9H4_VITVI	unreviewed	Chromosome chr3 scaffold_8, whole genome shotgun sequence	GSVIVT00036566001	Vitis vinifera (Grape)	991
Vagad leaf_1165	UNI_TREMBL:A5AQ32_VITVI	89.22	102	11	0	1	306	411	512	1e-46	188		A5AQ32	A5AQ32_VITVI	unreviewed	Putative uncharacterized protein	VITISV_038658	Vitis vinifera (Grape)	779
Vagad leaf_6541	UNI_TREMBL:A7QPB6_VITVI	82.69	104	15	2	3	305	104	207	1e-46	188		A7QPB6	A7QPB6_VITVI	unreviewed	Chromosome chr18 scaffold_137, whole genome shotgun sequence	GSVIVT00002879001	Vitis vinifera (Grape)	806
Vagad leaf_EYI1BW401BAKVA	UNI_TREMBL:Q0PW29_GOSHI	97.73	88	2	0	3	266	87	174	1e-46	187		Q0PW29	Q0PW29_GOSHI	unreviewed	GRP-like protein 2	GRPL2	Gossypium hirsutum (Upland cotton) (Gossypium mexicanum)	359
Vagad leaf_EYI1BW401CEYW8	UNI_TREMBL:O23950_GOSHI	93.02	86	6	0	1	258	178	263	1e-46	187		O23950	O23950_GOSHI	unreviewed	Endo-xyloglucan transferase (Fragment)		Gossypium hirsutum (Upland cotton) (Gossypium mexicanum)	279
Vagad leaf_4058	UNI_SPROT:G3PA_SINAL	94.79	96	5	0	2	289	138	233	2e-46	187		P09672	G3PA_SINAL	reviewed	Glyceraldehyde-3-phosphate dehydrogenase A, chloroplastic (EC 1.2.1.13) (NADP-dependent glyceraldehydephosphate dehydrogenase subunit A) (Fragment)	GAPA	Sinapis alba (White mustard) (Brassica hirta)	233
Vagad leaf_4823	UNI_TREMBL:A7PEE1_VITVI	71.08	83	24	0	260	12	428	510	2e-46	130		A7PEE1	A7PEE1_VITVI	unreviewed	Chromosome chr11 scaffold_13, whole genome shotgun sequence	GSVIVT00016630001	Vitis vinifera (Grape)	536
Vagad leaf_4823	UNI_TREMBL:A7PEE1_VITVI	82.22	45	8	0	384	250	387	431	2e-46	78.6		A7PEE1	A7PEE1_VITVI	unreviewed	Chromosome chr11 scaffold_13, whole genome shotgun sequence	GSVIVT00016630001	Vitis vinifera (Grape)	536
Vagad leaf_4529	UNI_TREMBL:Q2PF01_TRIPR	78.57	112	24	0	338	3	473	584	2e-46	187		Q2PF01	Q2PF01_TRIPR	unreviewed	Putative cytosolic factor		Trifolium pratense (Red clover)	607
Vagad leaf_3566	UNI_TREMBL:A7PRS9_VITVI	92.73	110	8	0	332	3	213	322	2e-46	187		A7PRS9	A7PRS9_VITVI	unreviewed	Chromosome chr14 scaffold_27, whole genome shotgun sequence	GSVIVT00022618001	Vitis vinifera (Grape)	606
Vagad leaf_1553	UNI_TREMBL:A7P018_VITVI	89.13	92	10	0	2	277	92	183	2e-46	187		A7P018	A7P018_VITVI	unreviewed	Chromosome chr6 scaffold_3, whole genome shotgun sequence	GSVIVT00024732001	Vitis vinifera (Grape)	183
Vagad leaf_8055	UNI_SPROT:AMPL3_ARATH	92.78	97	7	0	293	3	374	470	2e-46	187		Q944P7	AMPL3_ARATH	reviewed	Leucine aminopeptidase 3, chloroplastic (EC 3.4.11.1) (Leucyl aminopeptidase 3) (LAP 3) (Proline aminopeptidase 3) (EC 3.4.11.5) (Prolyl aminopeptidase 3)	At4g30920 (F6I18.170)	Arabidopsis thaliana (Mouse-ear cress)	583
Vagad leaf_8664	UNI_TREMBL:O04838_GOSAR	100	91	0	0	276	4	142	232	2e-46	187		O04838	O04838_GOSAR	unreviewed	Farnesyl pyrophosphate synthase (EC 2.5.1.10)	fps1	Gossypium arboreum (Tree cotton)	342
Vagad leaf_7955	UNI_TREMBL:A7Q2K1_VITVI	94.25	87	5	0	4	264	264	350	2e-46	187		A7Q2K1	A7Q2K1_VITVI	unreviewed	Chromosome chr1 scaffold_46, whole genome shotgun sequence	GSVIVT00028917001	Vitis vinifera (Grape)	520
Vagad leaf_EYI1BW401CAUZ3	UNI_TREMBL:Q3EBH9_ARATH	98.82	85	1	0	256	2	98	182	2e-46	187		Q3EBH9	Q3EBH9_ARATH	unreviewed	Serine/threonine protein phosphatase (EC 3.1.3.16)	At2g42500	Arabidopsis thaliana (Mouse-ear cress)	266
Vagad leaf_897	UNI_TREMBL:A1X8W3_SOLTU	83.16	95	16	0	340	56	164	258	3e-46	186		A1X8W3	A1X8W3_SOLTU	unreviewed	Expansin-like protein	EXLA1	Solanum tuberosum (Potato)	260
Vagad leaf_7380	UNI_TREMBL:Q01J47_ORYSA	86.52	89	12	0	58	324	150	238	3e-46	167		Q01J47	Q01J47_ORYSA	unreviewed	OSIGBa0145M07.10 protein	OSIGBa0145M07.10	Oryza sativa (Rice)	344
Vagad leaf_7380	UNI_TREMBL:Q01J47_ORYSA	90	20	2	0	3	62	132	151	3e-46	41.2		Q01J47	Q01J47_ORYSA	unreviewed	OSIGBa0145M07.10 protein	OSIGBa0145M07.10	Oryza sativa (Rice)	344
Vagad leaf_EYI1BW401BUI0O	UNI_TREMBL:A7QHR7_VITVI	95.7	93	4	0	1	279	160	252	3e-46	186		A7QHR7	A7QHR7_VITVI	unreviewed	Chromosome chr8 scaffold_99, whole genome shotgun sequence	GSVIVT00038895001	Vitis vinifera (Grape)	280
Vagad leaf_EYI1BW401A4PQX	UNI_TREMBL:Q9FR56_SOLLC	97.67	86	2	0	1	258	149	234	3e-46	186		Q9FR56	Q9FR56_SOLLC	unreviewed	JAB		Solanum lycopersicum (Tomato) (Lycopersicon esculentum)	367
Vagad leaf2_1415	UNI_TREMBL:A7PJV3_VITVI	52.58	194	89	3	929	357	52	226	4e-46	172		A7PJV3	A7PJV3_VITVI	unreviewed	Chromosome chr12 scaffold_18, whole genome shotgun sequence	GSVIVT00018891001	Vitis vinifera (Grape)	254
Vagad leaf2_1415	UNI_TREMBL:A7PJV3_VITVI	64.29	28	10	0	354	271	227	254	4e-46	37.7		A7PJV3	A7PJV3_VITVI	unreviewed	Chromosome chr12 scaffold_18, whole genome shotgun sequence	GSVIVT00018891001	Vitis vinifera (Grape)	254
Vagad leaf_5844	UNI_TREMBL:A7P2Q9_VITVI	98.11	53	1	0	2	160	110	162	4e-46	108		A7P2Q9	A7P2Q9_VITVI	unreviewed	Chromosome chr1 scaffold_5, whole genome shotgun sequence	GSVIVT00030149001	Vitis vinifera (Grape)	288
Vagad leaf_5844	UNI_TREMBL:A7P2Q9_VITVI	78.79	33	7	0	153	251	160	192	4e-46	61.2		A7P2Q9	A7P2Q9_VITVI	unreviewed	Chromosome chr1 scaffold_5, whole genome shotgun sequence	GSVIVT00030149001	Vitis vinifera (Grape)	288
Vagad leaf_5844	UNI_TREMBL:A7P2Q9_VITVI	90.32	31	3	0	241	333	189	219	4e-46	58.5		A7P2Q9	A7P2Q9_VITVI	unreviewed	Chromosome chr1 scaffold_5, whole genome shotgun sequence	GSVIVT00030149001	Vitis vinifera (Grape)	288
Vagad leaf_6818	UNI_TREMBL:A7R091_VITVI	83.81	105	17	0	324	10	77	181	4e-46	186		A7R091	A7R091_VITVI	unreviewed	Chromosome undetermined scaffold_300, whole genome shotgun sequence (Fragment)	GSVIVT00011021001	Vitis vinifera (Grape)	229
Vagad leaf_3253	UNI_SPROT:VSR3_ARATH	90.22	92	9	0	1	276	299	390	4e-46	186		O80977	VSR3_ARATH	reviewed	Vacuolar-sorting receptor 3 (AtVSR3) (Epidermal growth factor receptor-like protein 2a) (AtELP2a) (BP80-like protein a') (AtBP80a')	VSR3 (BP80A') (ELP2A) (At2g14740) (F26C24.12)	Arabidopsis thaliana (Mouse-ear cress)	628
Vagad leaf_EYI1BW401A1OZK	UNI_TREMBL:Q6ZXH7_POPCA	90.11	91	9	0	2	274	58	148	4e-46	186		Q6ZXH7	Q6ZXH7_POPCA	unreviewed	Putative ascorbate peroxidase (Fragment)	apx	Populus canadensis (Canadian poplar) (Populus deltoides x Populus nigra)	205
Vagad leaf_EYI1BW401BNR97	UNI_TREMBL:A7QRJ3_VITVI	95.51	89	4	0	1	267	52	140	4e-46	186		A7QRJ3	A7QRJ3_VITVI	unreviewed	Chromosome chr8 scaffold_150, whole genome shotgun sequence	GSVIVT00003844001	Vitis vinifera (Grape)	424
Vagad leaf_EYI1BW401BA5ZP	UNI_TREMBL:A2Q6E2_MEDTR	98.84	86	1	0	3	260	279	364	4e-46	186		A2Q6E2	A2Q6E2_MEDTR	unreviewed	Deoxyribodipyrimidine photolyase, class 1	MtrDRAFT_AC174468g14v1	Medicago truncatula (Barrel medic)	679
Vagad leaf_2907	UNI_TREMBL:A7PE42_VITVI	60.65	155	61	1	519	55	523	670	5e-46	186		A7PE42	A7PE42_VITVI	unreviewed	Chromosome chr11 scaffold_13, whole genome shotgun sequence	GSVIVT00016523001	Vitis vinifera (Grape)	728
Vagad leaf_8535	UNI_TREMBL:A7QYP2_VITVI	80.56	108	21	0	4	327	134	241	5e-46	186		A7QYP2	A7QYP2_VITVI	unreviewed	Chromosome undetermined scaffold_252, whole genome shotgun sequence	GSVIVT00010274001	Vitis vinifera (Grape)	299
Vagad leaf_7507	UNI_TREMBL:A5BF42_VITVI	81.9	105	19	1	2	316	55	158	5e-46	186		A5BF42	A5BF42_VITVI	unreviewed	Putative uncharacterized protein	VITISV_019793	Vitis vinifera (Grape)	277
Vagad leaf_7797	UNI_TREMBL:A7Q9B0_VITVI	98.31	59	1	0	59	235	323	381	5e-46	118		A7Q9B0	A7Q9B0_VITVI	unreviewed	Chromosome chr19 scaffold_66, whole genome shotgun sequence	GSVIVT00033403001	Vitis vinifera (Grape)	446
Vagad leaf_7797	UNI_TREMBL:A7Q9B0_VITVI	96.3	27	1	0	237	317	382	408	5e-46	63.5		A7Q9B0	A7Q9B0_VITVI	unreviewed	Chromosome chr19 scaffold_66, whole genome shotgun sequence	GSVIVT00033403001	Vitis vinifera (Grape)	446
Vagad leaf_7797	UNI_TREMBL:A7Q9B0_VITVI	94.74	19	1	0	4	60	305	323	5e-46	46.6		A7Q9B0	A7Q9B0_VITVI	unreviewed	Chromosome chr19 scaffold_66, whole genome shotgun sequence	GSVIVT00033403001	Vitis vinifera (Grape)	446
Vagad leaf_7029	UNI_TREMBL:Q01K32_ORYSA	100	83	0	0	2	250	28	110	5e-46	186		Q01K32	Q01K32_ORYSA	unreviewed	OSIGBa0099L20.4 protein	OSIGBa0099L20.4	Oryza sativa (Rice)	110
Vagad leaf2_1146	UNI_TREMBL:Q3L0R1_GOSHI	42.79	208	109	6	479	1072	120	314	6e-46	115		Q3L0R1	Q3L0R1_GOSHI	unreviewed	Ethylene-responsive element binding protein ERF2		Gossypium hirsutum (Upland cotton) (Gossypium mexicanum)	390
Vagad leaf2_1146	UNI_TREMBL:Q3L0R1_GOSHI	67.29	107	35	1	124	444	3	108	6e-46	94.7		Q3L0R1	Q3L0R1_GOSHI	unreviewed	Ethylene-responsive element binding protein ERF2		Gossypium hirsutum (Upland cotton) (Gossypium mexicanum)	390
Vagad leaf_4144	UNI_TREMBL:A5B731_VITVI	77.31	119	27	0	41	397	508	626	6e-46	185		A5B731	A5B731_VITVI	unreviewed	Putative uncharacterized protein	VITISV_020008	Vitis vinifera (Grape)	955
Vagad leaf_4764	UNI_TREMBL:A5B1M8_VITVI	88.46	104	12	0	312	1	754	857	6e-46	185		A5B1M8	A5B1M8_VITVI	unreviewed	Putative uncharacterized protein	VITISV_038562	Vitis vinifera (Grape)	1061
Vagad leaf_9028	UNI_TREMBL:Q2QCX5_GOSHI	98.89	90	1	0	53	322	52	141	6e-46	185		Q2QCX5	Q2QCX5_GOSHI	unreviewed	Gibberellin 20-oxidase 1		Gossypium hirsutum (Upland cotton) (Gossypium mexicanum)	368
Vagad leaf_8138	UNI_TREMBL:Q705X3_MEDTR	83.02	106	18	0	320	3	100	205	6e-46	185		Q705X3	Q705X3_MEDTR	unreviewed	RHO protein GDP dissociation inhibitor (Rho GDP dissociation inhibitor 2)	rhoGDI2 (MtrDRAFT_AC150798g7v2)	Medicago truncatula (Barrel medic)	233
Vagad leaf_5944	UNI_TREMBL:A7PJ19_VITVI	88.35	103	12	0	1	309	1019	1121	6e-46	185		A7PJ19	A7PJ19_VITVI	unreviewed	Chromosome chr12 scaffold_18, whole genome shotgun sequence	GSVIVT00018562001	Vitis vinifera (Grape)	1798
Vagad leaf_5596	UNI_TREMBL:Q1HPB2_THECC	95.51	89	4	0	2	268	4	92	6e-46	185		Q1HPB2	Q1HPB2_THECC	unreviewed	Esterase D (Fragment)		Theobroma cacao (Cacao) (Cocoa)	92
Vagad leaf_EYI1BW401BREKQ	UNI_TREMBL:Q8H1T7_TILPL	87.76	98	12	0	2	295	103	200	6e-46	185		Q8H1T7	Q8H1T7_TILPL	unreviewed	Nitrate reductase	nr1	Tilia platyphyllos (Large-leaved lime)	894
Vagad leaf_EYI1BW401AO8O0	UNI_SPROT:YCF1_GOSHI	98.33	60	1	0	2	181	1445	1504	6e-46	125		Q2L951	YCF1_GOSHI	reviewed	Putative membrane protein ycf1 (RF1)	ycf1	Gossypium hirsutum (Upland cotton) (Gossypium mexicanum)	1892
Vagad leaf_EYI1BW401AO8O0	UNI_SPROT:YCF1_GOSHI	92.31	39	3	0	165	281	1499	1537	6e-46	81.3		Q2L951	YCF1_GOSHI	reviewed	Putative membrane protein ycf1 (RF1)	ycf1	Gossypium hirsutum (Upland cotton) (Gossypium mexicanum)	1892
Vagad leaf_7455	UNI_TREMBL:Q71CE5_MEDTR	60.74	163	64	0	3	491	277	439	7e-46	185		Q71CE5	Q71CE5_MEDTR	unreviewed	Lecithine cholesterol acyltransferase-like protein		Medicago truncatula (Barrel medic)	449
Vagad leaf2_859	UNI_TREMBL:A7QUM8_VITVI	53.45	232	98	5	247	912	62	280	8e-46	188		A7QUM8	A7QUM8_VITVI	unreviewed	Chromosome chr10 scaffold_179, whole genome shotgun sequence	GSVIVT00006912001	Vitis vinifera (Grape)	355
Vagad leaf_4649	UNI_TREMBL:A7PLT7_VITVI	85.47	117	17	0	1	351	66	182	8e-46	185		A7PLT7	A7PLT7_VITVI	unreviewed	Chromosome chr14 scaffold_21, whole genome shotgun sequence	GSVIVT00020561001	Vitis vinifera (Grape)	220
Vagad leaf_4062	UNI_TREMBL:Q41067_PINSY	82.2	118	21	0	1	354	122	239	8e-46	185		Q41067	Q41067_PINSY	unreviewed	Polyubiquitin		Pinus sylvestris (Scots pine)	761
Vagad leaf_4062	UNI_TREMBL:Q41067_PINSY	82.2	118	21	0	1	354	198	315	8e-46	185		Q41067	Q41067_PINSY	unreviewed	Polyubiquitin		Pinus sylvestris (Scots pine)	761
Vagad leaf_4062	UNI_TREMBL:Q41067_PINSY	82.2	118	21	0	1	354	350	467	8e-46	185		Q41067	Q41067_PINSY	unreviewed	Polyubiquitin		Pinus sylvestris (Scots pine)	761
Vagad leaf_4062	UNI_TREMBL:Q41067_PINSY	82.2	118	21	0	1	354	426	543	8e-46	185		Q41067	Q41067_PINSY	unreviewed	Polyubiquitin		Pinus sylvestris (Scots pine)	761
Vagad leaf_4062	UNI_TREMBL:Q41067_PINSY	82.2	118	21	0	1	354	502	619	8e-46	185		Q41067	Q41067_PINSY	unreviewed	Polyubiquitin		Pinus sylvestris (Scots pine)	761
Vagad leaf_5312	UNI_TREMBL:A7NXM3_VITVI	91.09	101	9	0	49	351	680	780	8e-46	185		A7NXM3	A7NXM3_VITVI	unreviewed	Chromosome chr5 scaffold_2, whole genome shotgun sequence	GSVIVT00020392001	Vitis vinifera (Grape)	835
Vagad leaf_7005	UNI_TREMBL:A7QB63_VITVI	87.5	104	13	0	2	313	538	641	8e-46	185		A7QB63	A7QB63_VITVI	unreviewed	Chromosome chr4 scaffold_73, whole genome shotgun sequence	GSVIVT00034823001	Vitis vinifera (Grape)	848
Vagad leaf_7467	UNI_TREMBL:A7QS26_VITVI	96.36	55	2	0	3	167	33	87	8e-46	114		A7QS26	A7QS26_VITVI	unreviewed	Chromosome undetermined scaffold_155, whole genome shotgun sequence	GSVIVT00005647001	Vitis vinifera (Grape)	159
Vagad leaf_7467	UNI_TREMBL:A7QS26_VITVI	87.5	32	4	1	169	264	88	118	8e-46	63.2		A7QS26	A7QS26_VITVI	unreviewed	Chromosome undetermined scaffold_155, whole genome shotgun sequence	GSVIVT00005647001	Vitis vinifera (Grape)	159
Vagad leaf_7467	UNI_TREMBL:A7QS26_VITVI	88	25	3	0	248	322	113	137	8e-46	50.1		A7QS26	A7QS26_VITVI	unreviewed	Chromosome undetermined scaffold_155, whole genome shotgun sequence	GSVIVT00005647001	Vitis vinifera (Grape)	159
Vagad leaf_6654	UNI_TREMBL:O81366_PRUAR	86	100	14	0	302	3	43	142	8e-46	185		O81366	O81366_PRUAR	unreviewed	Late embryogenesis-like protein (Fragment)	LEA	Prunus armeniaca (Apricot)	262
Vagad leaf_EYI1BW401B9N2Z	UNI_TREMBL:Q1W2L1_GOSHI	100	91	0	0	275	3	5	95	8e-46	185		Q1W2L1	Q1W2L1_GOSHI	unreviewed	Suppressor of K+ transport growth defect-like protein	SKD1	Gossypium hirsutum (Upland cotton) (Gossypium mexicanum)	439
Vagad leaf_EYI1BW401CD5EO	UNI_SPROT:RR4_GOSBA	100	90	0	0	270	1	103	192	8e-46	185		A0ZZ37	RR4_GOSBA	reviewed	30S ribosomal protein S4, chloroplastic	rps4	Gossypium barbadense (Sea-island cotton) (Egyptian cotton)	201
Vagad leaf2_1811	UNI_TREMBL:A5C288_VITVI	45.93	270	119	7	64	792	15	253	9e-46	187		A5C288	A5C288_VITVI	unreviewed	Putative uncharacterized protein	VITISV_010727	Vitis vinifera (Grape)	288
Vagad leaf2_1497	UNI_TREMBL:A0N0S0_9ASPA	90.67	75	7	1	347	123	46	119	1e-45	137		A0N0S0	A0N0S0_9ASPA	unreviewed	RPS3		Cymbidium hybrid cultivar	261
Vagad leaf2_1497	UNI_TREMBL:A0N0S0_9ASPA	71.43	28	8	0	121	38	120	147	1e-45	47.4		A0N0S0	A0N0S0_9ASPA	unreviewed	RPS3		Cymbidium hybrid cultivar	261
Vagad leaf2_1497	UNI_TREMBL:A0N0S0_9ASPA	94.74	19	1	0	60	4	140	158	1e-45	42.7		A0N0S0	A0N0S0_9ASPA	unreviewed	RPS3		Cymbidium hybrid cultivar	261
Vagad leaf_2989	UNI_TREMBL:A5ASY2_VITVI	94.12	51	3	0	453	301	557	607	1e-45	109		A5ASY2	A5ASY2_VITVI	unreviewed	Putative uncharacterized protein	VITISV_031212	Vitis vinifera (Grape)	656
Vagad leaf_2989	UNI_TREMBL:A5ASY2_VITVI	93.88	49	3	0	299	153	608	656	1e-45	96.7		A5ASY2	A5ASY2_VITVI	unreviewed	Putative uncharacterized protein	VITISV_031212	Vitis vinifera (Grape)	656
Vagad leaf_8533	UNI_TREMBL:A5AKV9_VITVI	83.61	122	20	0	366	1	226	347	1e-45	184		A5AKV9	A5AKV9_VITVI	unreviewed	Chromosome undetermined scaffold_203, whole genome shotgun sequence (Putative uncharacterized protein)	GSVIVT00008623001 (VITISV_009613)	Vitis vinifera (Grape)	489
Vagad leaf_5195	UNI_TREMBL:A7Q9B0_VITVI	87.6	121	15	0	365	3	156	276	1e-45	184		A7Q9B0	A7Q9B0_VITVI	unreviewed	Chromosome chr19 scaffold_66, whole genome shotgun sequence	GSVIVT00033403001	Vitis vinifera (Grape)	446
Vagad leaf_6151	UNI_TREMBL:Q8RVP6_GOSHI	98.8	83	1	0	252	4	133	215	1e-45	169		Q8RVP6	Q8RVP6_GOSHI	unreviewed	Gaiacol peroxidase (EC 1.11.1.7)	pod1	Gossypium hirsutum (Upland cotton) (Gossypium mexicanum)	329
Vagad leaf_6151	UNI_TREMBL:Q8RVP6_GOSHI	100	16	0	0	352	305	103	118	1e-45	37		Q8RVP6	Q8RVP6_GOSHI	unreviewed	Gaiacol peroxidase (EC 1.11.1.7)	pod1	Gossypium hirsutum (Upland cotton) (Gossypium mexicanum)	329
Vagad leaf_3572	UNI_TREMBL:A5BFV3_VITVI	87.1	93	12	0	281	3	513	605	1e-45	184		A5BFV3	A5BFV3_VITVI	unreviewed	Putative uncharacterized protein	VITISV_001107	Vitis vinifera (Grape)	731
Vagad leaf_4818	UNI_TREMBL:A7R0A6_VITVI	92.31	91	7	0	2	274	112	202	1e-45	184		A7R0A6	A7R0A6_VITVI	unreviewed	Chromosome undetermined scaffold_301, whole genome shotgun sequence	GSVIVT00011360001	Vitis vinifera (Grape)	320
Vagad leaf_EYI1BW401BTTRK	UNI_TREMBL:Q5K4K7_GOSHI	98.88	89	1	0	268	2	45	133	1e-45	184		Q5K4K7	Q5K4K7_GOSHI	unreviewed	Cysteine proteinase	cys1	Gossypium hirsutum (Upland cotton) (Gossypium mexicanum)	372
Vagad leaf_EYI1BW401BFZPZ	UNI_TREMBL:Q0MSF8_CITSI	100	88	0	0	2	265	138	225	1e-45	184		Q0MSF8	Q0MSF8_CITSI	unreviewed	Glucose-1-phosphate adenylyltransferase (EC 2.7.7.27)	glgC	Citrus sinensis (Sweet orange)	520
Vagad leaf_81	UNI_TREMBL:Q948P3_CUCME	96.47	85	3	0	2	256	185	269	1e-45	184		Q948P3	Q948P3_CUCME	unreviewed	EIN3-like protein	CmEIL2	Cucumis melo (Muskmelon)	615
Vagad leaf2_2219	UNI_TREMBL:Q10T06_ORYSJ	38.39	422	239	14	1520	318	1	394	2e-45	186		Q10T06	Q10T06_ORYSJ	unreviewed	Os03g0105600 protein (cDNA, clone: J100085O15, full insert sequence) (Tubulin beta-2 chain, putative, expressed)	Os03g0105600 (LOC_Os03g01530)	Oryza sativa subsp. japonica (Rice)	447
Vagad leaf_3378	UNI_TREMBL:A7Q4A3_VITVI	81.08	111	21	0	429	97	264	374	2e-45	184		A7Q4A3	A7Q4A3_VITVI	unreviewed	Chromosome chr9 scaffold_49, whole genome shotgun sequence	GSVIVT00029610001	Vitis vinifera (Grape)	383
Vagad leaf_7551	UNI_TREMBL:A7KNZ9_GOSBA	90.18	112	11	0	1	336	5	116	2e-45	175		A7KNZ9	A7KNZ9_GOSBA	unreviewed	Chloroplast transketolase (Fragment)		Gossypium barbadense (Sea-island cotton) (Egyptian cotton)	168
Vagad leaf_7551	UNI_TREMBL:A7KNZ9_GOSBA	73.68	19	5	0	315	371	110	128	2e-45	29.6		A7KNZ9	A7KNZ9_GOSBA	unreviewed	Chloroplast transketolase (Fragment)		Gossypium barbadense (Sea-island cotton) (Egyptian cotton)	168
Vagad leaf_4062	UNI_TREMBL:Q41067_PINSY	81.36	118	22	0	1	354	274	391	2e-45	184		Q41067	Q41067_PINSY	unreviewed	Polyubiquitin		Pinus sylvestris (Scots pine)	761
Vagad leaf_8280	UNI_TREMBL:A5B7A4_VITVI	91.84	98	8	0	295	2	266	363	2e-45	184		A5B7A4	A5B7A4_VITVI	unreviewed	6-phosphogluconate dehydrogenase, decarboxylating (EC 1.1.1.44)	VITISV_032572	Vitis vinifera (Grape)	438
Vagad leaf_6024	UNI_TREMBL:A7PNK9_VITVI	83.75	80	13	0	242	3	59	138	2e-45	147		A7PNK9	A7PNK9_VITVI	unreviewed	Chromosome chr8 scaffold_23, whole genome shotgun sequence	GSVIVT00021302001	Vitis vinifera (Grape)	497
Vagad leaf_6024	UNI_TREMBL:A7PNK9_VITVI	80.65	31	6	0	330	238	31	61	2e-45	57.8		A7PNK9	A7PNK9_VITVI	unreviewed	Chromosome chr8 scaffold_23, whole genome shotgun sequence	GSVIVT00021302001	Vitis vinifera (Grape)	497
Vagad leaf_4251	UNI_TREMBL:A5C6E5_VITVI	91.75	97	8	0	329	39	648	744	2e-45	184		A5C6E5	A5C6E5_VITVI	unreviewed	Putative uncharacterized protein	VITISV_032323	Vitis vinifera (Grape)	746
Vagad leaf_4313	UNI_TREMBL:A7QWI5_VITVI	77.98	109	24	0	329	3	113	221	2e-45	184		A7QWI5	A7QWI5_VITVI	unreviewed	Chromosome chr10 scaffold_204, whole genome shotgun sequence	GSVIVT00008668001	Vitis vinifera (Grape)	316
Vagad leaf_331	UNI_TREMBL:Q0DA00_ORYSJ	94.79	96	5	0	4	291	78	173	2e-45	184		Q0DA00	Q0DA00_ORYSJ	unreviewed	Os06g0687700 protein (Fragment)	Os06g0687700	Oryza sativa subsp. japonica (Rice)	302
Vagad leaf_8438	UNI_TREMBL:A5BUU4_VITVI	98.86	88	1	0	1	264	86	173	2e-45	183		A5BUU4	A5BUU4_VITVI	unreviewed	Putative uncharacterized protein	VITISV_015795	Vitis vinifera (Grape)	312
Vagad leaf_EYI1BW401BTJTK	UNI_SPROT:PSAA_CITSI	100	87	0	0	3	263	510	596	2e-45	183		Q09MH8	PSAA_CITSI	reviewed	Photosystem I P700 chlorophyll a apoprotein A1 (PsaA) (PSI-A)	psaA	Citrus sinensis (Sweet orange)	750
Vagad leaf_7993	UNI_SPROT:RL44_GOSHI	100	86	0	0	3	260	1	86	2e-45	184		Q96499	RL44_GOSHI	reviewed	60S ribosomal protein L44	RPL44 (RL44)	Gossypium hirsutum (Upland cotton) (Gossypium mexicanum)	105
Vagad leaf_EYI1BW401CHHQ4	UNI_TREMBL:A7Q2A3_VITVI	98.82	85	1	0	4	258	551	635	2e-45	183		A7Q2A3	A7Q2A3_VITVI	unreviewed	Chromosome chr13 scaffold_45, whole genome shotgun sequence	GSVIVT00028800001	Vitis vinifera (Grape)	1081
Vagad leaf_EYI1BW401BKG37	UNI_TREMBL:A0SEK9_GOSHI	100	86	0	0	260	3	21	106	2e-45	183		A0SEK9	A0SEK9_GOSHI	unreviewed	Putative retinoblastoma binding protein		Gossypium hirsutum (Upland cotton) (Gossypium mexicanum)	410
Vagad leaf_2035	UNI_TREMBL:A7PLM3_VITVI	63.91	133	48	0	30	428	630	762	3e-45	183		A7PLM3	A7PLM3_VITVI	unreviewed	Chromosome chr7 scaffold_20, whole genome shotgun sequence	GSVIVT00019628001	Vitis vinifera (Grape)	762
Vagad leaf_1319	UNI_TREMBL:A7Q8H2_VITVI	99.07	108	1	0	3	326	9	116	3e-45	183		A7Q8H2	A7Q8H2_VITVI	unreviewed	Ribosomal protein L19	GSVIVT00033052001	Vitis vinifera (Grape)	134
Vagad leaf_9422	UNI_TREMBL:Q8LDR5_ARATH	75	116	29	0	71	418	182	297	3e-45	183		Q8LDR5	Q8LDR5_ARATH	unreviewed	Putative GTP-binding protein		Arabidopsis thaliana (Mouse-ear cress)	394
Vagad leaf_7732	UNI_TREMBL:A7NW75_VITVI	80.95	105	20	0	327	13	193	297	3e-45	183		A7NW75	A7NW75_VITVI	unreviewed	Chromosome chr5 scaffold_2, whole genome shotgun sequence	GSVIVT00019810001	Vitis vinifera (Grape)	468
Vagad leaf_4056	UNI_TREMBL:Q6TXV9_SOYBN	87.13	101	13	0	304	2	48	148	3e-45	183		Q6TXV9	Q6TXV9_SOYBN	unreviewed	Cysteine proteinase (Fragment)		Glycine max (Soybean)	215
Vagad leaf_EYI1BW401A4R4D	UNI_TREMBL:A5C9D5_VITVI	98.9	91	1	0	275	3	291	381	3e-45	183		A5C9D5	A5C9D5_VITVI	unreviewed	Chromosome chr15 scaffold_40, whole genome shotgun sequence (Putative uncharacterized protein)	GSVIVT00026802001 (VITISV_000835)	Vitis vinifera (Grape)	491
Vagad leaf_2564	UNI_TREMBL:A7PLA2_VITVI	90.22	92	9	0	1	276	217	308	3e-45	183		A7PLA2	A7PLA2_VITVI	unreviewed	Chromosome chr7 scaffold_20, whole genome shotgun sequence	GSVIVT00019494001	Vitis vinifera (Grape)	658
Vagad leaf_5535	UNI_TREMBL:A5B4Z4_VITVI	67.14	140	45	1	6	422	531	670	4e-45	182		A5B4Z4	A5B4Z4_VITVI	unreviewed	Putative uncharacterized protein	VITISV_012383	Vitis vinifera (Grape)	946
Vagad leaf_4062	UNI_TREMBL:Q41067_PINSY	80.51	118	23	0	1	354	46	163	4e-45	182		Q41067	Q41067_PINSY	unreviewed	Polyubiquitin		Pinus sylvestris (Scots pine)	761
Vagad leaf_8279	UNI_TREMBL:A7PET6_VITVI	72.88	118	32	1	3	356	24	140	4e-45	182		A7PET6	A7PET6_VITVI	unreviewed	Chromosome chr11 scaffold_13, whole genome shotgun sequence	GSVIVT00016782001	Vitis vinifera (Grape)	277
Vagad leaf_4166	UNI_TREMBL:Q6TBQ2_TOBAC	81.9	105	19	0	317	3	397	501	4e-45	182		Q6TBQ2	Q6TBQ2_TOBAC	unreviewed	Glycinamide ribonucleotide synthetase (EC 6.3.4.13)		Nicotiana tabacum (Common tobacco)	515
Vagad leaf_6389	UNI_TREMBL:Q8LGI7_ARATH	89.69	97	10	0	294	4	358	454	4e-45	182		Q8LGI7	Q8LGI7_ARATH	unreviewed	Putative dihydrolipoamide succinyltransferase		Arabidopsis thaliana (Mouse-ear cress)	463
Vagad leaf_EYI1BW401BIZDC	UNI_TREMBL:Q95642_GOSBA	100	101	0	0	305	3	124	224	4e-45	182		Q95642	Q95642_GOSBA	unreviewed	NADH dehydrogenase (Fragment)	ndhF	Gossypium barbadense (Sea-island cotton) (Egyptian cotton)	688
Vagad leaf_1053	UNI_SPROT:PMGI_RICCO	91.84	98	8	0	294	1	377	474	4e-45	182		P35493	PMGI_RICCO	reviewed	2,3-bisphosphoglycerate-independent phosphoglycerate mutase (BPG-independent PGAM) (Phosphoglyceromutase) (EC 5.4.2.1) (PGAM-I)		Ricinus communis (Castor bean)	556
Vagad leaf_4619	UNI_TREMBL:Q8H0S9_ARATH	94.62	93	5	0	279	1	323	415	4e-45	182		Q8H0S9	Q8H0S9_ARATH	unreviewed	At1g63770 (M1 aminopeptidase) (Putative aminopeptidase)	At1g63770	Arabidopsis thaliana (Mouse-ear cress)	883
Vagad leaf_3860	UNI_TREMBL:Q67XF6_ARATH	97.53	81	2	0	1	243	388	468	4e-45	182		Q67XF6	Q67XF6_ARATH	unreviewed	Putative uncharacterized protein At2g20807	At2g20807	Arabidopsis thaliana (Mouse-ear cress)	536
Vagad leaf_5146	UNI_TREMBL:A7PT61_VITVI	77.78	117	26	0	2	352	142	258	5e-45	182		A7PT61	A7PT61_VITVI	unreviewed	Chromosome chr8 scaffold_29, whole genome shotgun sequence	GSVIVT00023225001	Vitis vinifera (Grape)	284
Vagad leaf_8415	UNI_TREMBL:Q6V9R3_TOBAC	85.29	102	15	0	2	307	343	444	5e-45	182		Q6V9R3	Q6V9R3_TOBAC	unreviewed	RSH2		Nicotiana tabacum (Common tobacco)	718
Vagad leaf_2165	UNI_TREMBL:A7QCI7_VITVI	93.81	97	6	0	1	291	100	196	5e-45	182		A7QCI7	A7QCI7_VITVI	unreviewed	Chromosome chr12 scaffold_78, whole genome shotgun sequence	GSVIVT00035412001	Vitis vinifera (Grape)	227
Vagad leaf_EYI1BW401B83NV	UNI_TREMBL:A7R105_VITVI	92.13	89	7	0	278	12	12	100	5e-45	182		A7R105	A7R105_VITVI	unreviewed	Chromosome undetermined scaffold_332, whole genome shotgun sequence	GSVIVT00011725001	Vitis vinifera (Grape)	108
Vagad leaf_EYI1BW401A2NM1	UNI_TREMBL:A5BS87_VITVI	92.31	91	7	0	1	273	146	236	5e-45	182		A5BS87	A5BS87_VITVI	unreviewed	Glutathione peroxidase	VITISV_008662	Vitis vinifera (Grape)	246
Vagad leaf_EYI1BW401BMJYP	UNI_TREMBL:Q9FG96_ARATH	91.95	87	7	0	1	261	254	340	5e-45	182		Q9FG96	Q9FG96_ARATH	unreviewed	AT5g50150/MPF21_17 (Gb|AAF04872.1)	At5g50150	Arabidopsis thaliana (Mouse-ear cress)	420
Vagad leaf_4095	UNI_TREMBL:Q2QCW7_GOSHI	100	85	0	0	256	2	362	446	5e-45	182		Q2QCW7	Q2QCW7_GOSHI	unreviewed	3-ketoacyl-CoA synthase		Gossypium hirsutum (Upland cotton) (Gossypium mexicanum)	492
Vagad leaf_EYI1BW401BPOGV	UNI_TREMBL:Q2IB40_EUCGR	98.81	84	1	0	253	2	793	876	5e-45	182		Q2IB40	Q2IB40_EUCGR	unreviewed	Cellulose synthase 4	CesA4	Eucalyptus grandis (Flooded gum)	1080
Vagad leaf_7532	UNI_TREMBL:A7NUY1_VITVI	74.38	121	28	2	355	2	24	143	7e-45	182		A7NUY1	A7NUY1_VITVI	unreviewed	Chromosome chr18 scaffold_1, whole genome shotgun sequence	GSVIVT00015227001	Vitis vinifera (Grape)	321
Vagad leaf_2952	UNI_SPROT:TBB1_MAIZE	96.26	107	4	0	7	327	101	207	7e-45	182		P18025	TBB1_MAIZE	reviewed	Tubulin beta-1 chain (Beta-1-tubulin)	TUBB1 (TUB1)	Zea mays (Maize)	446
Vagad leaf_5346	UNI_TREMBL:A7PB63_VITVI	83.49	109	18	2	1	327	204	308	7e-45	182		A7PB63	A7PB63_VITVI	unreviewed	Chromosome chr16 scaffold_10, whole genome shotgun sequence	GSVIVT00013963001	Vitis vinifera (Grape)	461
Vagad leaf_9149	UNI_TREMBL:A5B226_VITVI	87	100	13	0	8	307	411	510	7e-45	182		A5B226	A5B226_VITVI	unreviewed	Putative uncharacterized protein	VITISV_043085	Vitis vinifera (Grape)	631
Vagad leaf_EYI1BW401BZIN8	UNI_TREMBL:A7PZQ8_VITVI	89.25	93	10	0	3	281	404	496	7e-45	182		A7PZQ8	A7PZQ8_VITVI	unreviewed	Chromosome chr15 scaffold_40, whole genome shotgun sequence	GSVIVT00026970001	Vitis vinifera (Grape)	503
Vagad leaf_EYI1BW401BF8EL	UNI_TREMBL:Q8LJP6_GOSHI	96.59	88	3	0	264	1	246	333	7e-45	182		Q8LJP6	Q8LJP6_GOSHI	unreviewed	Endo-1,4-beta-glucanase	Cel1	Gossypium hirsutum (Upland cotton) (Gossypium mexicanum)	620
Vagad leaf_EYI1BW401BY3XO	UNI_TREMBL:A7QBC0_VITVI	98.84	86	1	0	1	258	286	371	7e-45	182		A7QBC0	A7QBC0_VITVI	unreviewed	Chromosome chr4 scaffold_73, whole genome shotgun sequence	GSVIVT00034896001	Vitis vinifera (Grape)	407
Vagad leaf2_396	UNI_TREMBL:Q8SAT2_9POAL	37.78	397	235	11	2	1156	14	391	8e-45	184		Q8SAT2	Q8SAT2_9POAL	unreviewed	Elongation factor 1-alpha	SEF1a	Saccharum hybrid cultivar CP65-357	447
Vagad leaf_1491	UNI_TREMBL:Q5VRB2_ORYSJ	94.64	56	3	0	1	168	119	174	9e-45	115		Q5VRB2	Q5VRB2_ORYSJ	unreviewed	Putative uncharacterized protein (cDNA clone:J023014F07, full insert sequence) (Na(+) dependent transporter-like) (Os01g0645200 protein)	P0707D10.23-1 (Os01g0645200) (OsJ_02805)	Oryza sativa subsp. japonica (Rice)	419
Vagad leaf_1491	UNI_TREMBL:Q5VRB2_ORYSJ	95.56	45	2	0	170	304	175	219	9e-45	88.2		Q5VRB2	Q5VRB2_ORYSJ	unreviewed	Putative uncharacterized protein (cDNA clone:J023014F07, full insert sequence) (Na(+) dependent transporter-like) (Os01g0645200 protein)	P0707D10.23-1 (Os01g0645200) (OsJ_02805)	Oryza sativa subsp. japonica (Rice)	419
Vagad leaf_5622	UNI_SPROT:ASO_TOBAC	85.11	94	14	0	282	1	116	209	9e-45	181		Q40588	ASO_TOBAC	reviewed	L-ascorbate oxidase (Ascorbase) (ASO) (EC 1.10.3.3)	AAO	Nicotiana tabacum (Common tobacco)	578
Vagad leaf_1042	UNI_TREMBL:Q6WMU5_GOSBA	97.85	93	2	0	279	1	197	289	9e-45	181		Q6WMU5	Q6WMU5_GOSBA	unreviewed	Polygalacturonase-inhibiting protein		Gossypium barbadense (Sea-island cotton) (Egyptian cotton)	330
Vagad leaf_EYI1BW401BTAZK	UNI_TREMBL:A7NZD9_VITVI	94.38	89	5	0	267	1	637	725	9e-45	181		A7NZD9	A7NZD9_VITVI	unreviewed	Chromosome chr6 scaffold_3, whole genome shotgun sequence	GSVIVT00024476001	Vitis vinifera (Grape)	749
Vagad leaf2_322	UNI_TREMBL:Q6Q4I3_BRAJU	45.93	307	148	13	1296	430	138	419	1e-44	184		Q6Q4I3	Q6Q4I3_BRAJU	unreviewed	Glutamate decarboxylase 2 (EC 4.1.1.15)	GAD2	Brassica juncea (Leaf mustard) (Indian mustard)	494
Vagad leaf_9214	UNI_TREMBL:A5AQ64_VITVI	95.28	106	5	0	43	360	1	106	1e-44	181		A5AQ64	A5AQ64_VITVI	unreviewed	Chromosome chr7 scaffold_20, whole genome shotgun sequence (Putative uncharacterized protein)	GSVIVT00019661001 (VITISV_001974)	Vitis vinifera (Grape)	146
Vagad leaf_8434	UNI_TREMBL:Q684K1_LOTJA	89.01	91	9	1	282	13	379	469	1e-44	176		Q684K1	Q684K1_LOTJA	unreviewed	Putative neutral/alkaline invertase (EC 3.2.1.26)	inv1	Lotus japonicus	556
Vagad leaf_8434	UNI_TREMBL:Q684K1_LOTJA	90.91	11	1	0	35	3	461	471	1e-44	26.2		Q684K1	Q684K1_LOTJA	unreviewed	Putative neutral/alkaline invertase (EC 3.2.1.26)	inv1	Lotus japonicus	556
Vagad leaf_6156	UNI_TREMBL:A5C138_VITVI	92.55	94	7	0	283	2	154	247	1e-44	181		A5C138	A5C138_VITVI	unreviewed	Putative uncharacterized protein	VITISV_002672	Vitis vinifera (Grape)	815
Vagad leaf_7315	UNI_TREMBL:A5BH09_VITVI	95.65	92	4	0	279	4	114	205	1e-44	181		A5BH09	A5BH09_VITVI	unreviewed	Putative uncharacterized protein	VITISV_023503	Vitis vinifera (Grape)	784
Vagad leaf_EYI1BW401BJZVG	UNI_TREMBL:Q8L424_ARATH	93.18	88	6	0	266	3	187	274	1e-44	181		Q8L424	Q8L424_ARATH	unreviewed	Putative uncharacterized protein At5g35160	At5g35160	Arabidopsis thaliana (Mouse-ear cress)	425
Vagad leaf_EYI1BW401CB50K	UNI_TREMBL:Q6DUZ0_GOSAR	98.86	88	1	0	266	3	161	248	1e-44	181		Q6DUZ0	Q6DUZ0_GOSAR	unreviewed	Dehydration-induced protein RD22-like protein 2	RDL2	Gossypium arboreum (Tree cotton)	376
Vagad leaf_EYI1BW401A0FJK	UNI_TREMBL:A7KP03_GOSBA	100	84	0	0	2	253	70	153	1e-44	181		A7KP03	A7KP03_GOSBA	unreviewed	Glutathione S-transferase (Fragment)		Gossypium barbadense (Sea-island cotton) (Egyptian cotton)	180
Vagad leaf_EYI1BW401A36L5	UNI_TREMBL:Q0PW29_GOSHI	95.12	82	4	0	3	248	231	312	1e-44	181		Q0PW29	Q0PW29_GOSHI	unreviewed	GRP-like protein 2	GRPL2	Gossypium hirsutum (Upland cotton) (Gossypium mexicanum)	359
Vagad leaf_9312	UNI_TREMBL:Q6IVL3_GOSHI	70.24	168	42	3	2	481	159	321	2e-44	181		Q6IVL3	Q6IVL3_GOSHI	unreviewed	Dehydration responsive element-binding protein 2 (Transcription factor DRE-binding factor 2)	DBP2	Gossypium hirsutum (Upland cotton) (Gossypium mexicanum)	350
Vagad leaf_6949	UNI_TREMBL:Q9SFB1_ARATH	78.18	110	24	0	332	3	26	135	2e-44	181		Q9SFB1	Q9SFB1_ARATH	unreviewed	F17A17.37 protein (Putative uncharacterized protein) (Putative uncharacterized protein At3g08030)	At3g08030 (F17A17.37)	Arabidopsis thaliana (Mouse-ear cress)	365
Vagad leaf_3929	UNI_TREMBL:A7NTP4_VITVI	86.89	122	16	0	3	368	294	415	2e-44	181		A7NTP4	A7NTP4_VITVI	unreviewed	Chromosome chr18 scaffold_1, whole genome shotgun sequence	GSVIVT00014746001	Vitis vinifera (Grape)	545
Vagad leaf_8423	UNI_TREMBL:A6Q0F8_MESCR	92.66	109	8	0	327	1	405	513	2e-44	181		A6Q0F8	A6Q0F8_MESCR	unreviewed	Na+/H+ antiporter	nhaD	Mesembryanthemum crystallinum (Common ice plant)	577
Vagad leaf_7137	UNI_TREMBL:A7Q0W5_VITVI	82.24	107	19	0	323	3	136	242	2e-44	180		A7Q0W5	A7Q0W5_VITVI	unreviewed	Chromosome chr7 scaffold_42, whole genome shotgun sequence	GSVIVT00028205001	Vitis vinifera (Grape)	270
Vagad leaf_3990	UNI_TREMBL:A7QBT7_VITVI	86.73	98	13	0	5	298	56	153	2e-44	181		A7QBT7	A7QBT7_VITVI	unreviewed	Chromosome chr1 scaffold_75, whole genome shotgun sequence	GSVIVT00035103001	Vitis vinifera (Grape)	165
Vagad leaf_8180	UNI_TREMBL:Q67ZD0_ARATH	84.54	97	15	0	3	293	653	749	2e-44	180		Q67ZD0	Q67ZD0_ARATH	unreviewed	Major surface like glycoprotein	At5g42620	Arabidopsis thaliana (Mouse-ear cress)	841
Vagad leaf_EYI1BW401BMMPZ	UNI_TREMBL:Q6QUQ3_CAPCH	93.62	94	6	0	282	1	403	496	2e-44	181		Q6QUQ3	Q6QUQ3_CAPCH	unreviewed	Auxin and ethylene responsive GH3-like protein	GH3	Capsicum chinense (Scotch bonnet) (Bonnet pepper)	595
Vagad leaf_EYI1BW401ARSKJ	UNI_TREMBL:Q9C5R0_ARATH	95.56	90	4	0	270	1	19	108	2e-44	181		Q9C5R0	Q9C5R0_ARATH	unreviewed	AT4g27720/T29A15_210 (At4g27720/T29A15_210) (Putative transporter) (Putative uncharacterized protein T29A15.210)	T29A15.210 (At4g27720)	Arabidopsis thaliana (Mouse-ear cress)	460
Vagad leaf_EYI1BW401B8LH7	UNI_TREMBL:O23950_GOSHI	97.5	80	2	0	268	29	200	279	2e-44	180		O23950	O23950_GOSHI	unreviewed	Endo-xyloglucan transferase (Fragment)		Gossypium hirsutum (Upland cotton) (Gossypium mexicanum)	279
Vagad leaf_EYI1BW401CDM60	UNI_SPROT:PHSH_SOLTU	96.59	88	3	0	1	264	688	775	2e-44	181		P32811	PHSH_SOLTU	reviewed	Alpha-glucan phosphorylase, H isozyme (EC 2.4.1.1) (Starch phosphorylase H)		Solanum tuberosum (Potato)	838
Vagad leaf_EYI1BW401BNG6S	UNI_TREMBL:A7PCK1_VITVI	95.06	81	4	0	245	3	1189	1269	2e-44	181		A7PCK1	A7PCK1_VITVI	unreviewed	Chromosome chr17 scaffold_12, whole genome shotgun sequence	GSVIVT00015901001	Vitis vinifera (Grape)	1284
Vagad leaf_6630	UNI_TREMBL:A5BJ31_VITVI	63.45	145	52	2	5	436	12	154	3e-44	180		A5BJ31	A5BJ31_VITVI	unreviewed	Putative uncharacterized protein	VITISV_041203	Vitis vinifera (Grape)	315
Vagad leaf_9080	UNI_TREMBL:A7PPP0_VITVI	60.45	134	53	0	1	402	460	593	3e-44	180		A7PPP0	A7PPP0_VITVI	unreviewed	Chromosome chr8 scaffold_23, whole genome shotgun sequence	GSVIVT00021721001	Vitis vinifera (Grape)	900
Vagad leaf_9300	UNI_TREMBL:A5C806_VITVI	83.84	99	16	0	91	387	1	99	3e-44	180		A5C806	A5C806_VITVI	unreviewed	Putative uncharacterized protein	VITISV_023164	Vitis vinifera (Grape)	384
Vagad leaf_8506	UNI_TREMBL:A7QQK6_VITVI	92.31	117	9	0	32	382	130	246	3e-44	179		A7QQK6	A7QQK6_VITVI	unreviewed	Chromosome undetermined scaffold_143, whole genome shotgun sequence	GSVIVT00003402001	Vitis vinifera (Grape)	306
Vagad leaf_4573	UNI_TREMBL:A2Y7Q7_ORYSI	83.16	95	16	0	350	66	303	397	3e-44	162		A2Y7Q7	A2Y7Q7_ORYSI		Deleted.
Vagad leaf_4573	UNI_TREMBL:A2Y7Q7_ORYSI	94.44	18	1	0	55	2	417	434	3e-44	39.3		A2Y7Q7	A2Y7Q7_ORYSI		Deleted.
Vagad leaf_4679	UNI_TREMBL:A5C832_VITVI	75.7	107	26	0	2	322	134	240	3e-44	180		A5C832	A5C832_VITVI	unreviewed	Putative uncharacterized protein	VITISV_033333	Vitis vinifera (Grape)	355
Vagad leaf_7780	UNI_TREMBL:Q8W0W5_SOYBN	86	100	14	0	3	302	44	143	3e-44	180		Q8W0W5	Q8W0W5_SOYBN	unreviewed	Repressor protein	Dr1	Glycine max (Soybean)	156
Vagad leaf_7940	UNI_TREMBL:A7P6T5_VITVI	91.75	97	8	0	13	303	1033	1129	3e-44	180		A7P6T5	A7P6T5_VITVI	unreviewed	Chromosome chr9 scaffold_7, whole genome shotgun sequence	GSVIVT00034195001	Vitis vinifera (Grape)	1179
Vagad leaf_EYI1BW401BYZSM	UNI_SPROT:RS24_ARATH	91.67	96	8	0	2	289	44	139	3e-44	180		Q9SCM3	RS24_ARATH	reviewed	40S ribosomal protein S2-4	RPS2D (At3g57490) (T8H10.90)	Arabidopsis thaliana (Mouse-ear cress)	276
Vagad leaf_EYI1BW401A8H4B	UNI_TREMBL:A5AXM7_VITVI	82.98	94	16	0	286	5	222	315	3e-44	179		A5AXM7	A5AXM7_VITVI	unreviewed	Putative uncharacterized protein	VITISV_027283	Vitis vinifera (Grape)	469
Vagad leaf_EYI1BW401BLF8N	UNI_TREMBL:Q9FN90_ARATH	91.3	92	8	0	2	277	97	188	3e-44	180		Q9FN90	Q9FN90_ARATH	unreviewed	UDP-galactose transporter related protein-like		Arabidopsis thaliana (Mouse-ear cress)	345
Vagad leaf_EYI1BW401BYMN0	UNI_TREMBL:Q84RG8_GOSBA	96.7	91	3	0	3	275	1	91	3e-44	180		Q84RG8	Q84RG8_GOSBA	unreviewed	NBS-type resistance protein (Fragment)		Gossypium barbadense (Sea-island cotton) (Egyptian cotton)	171
Vagad leaf_EYI1BW401CFE50	UNI_TREMBL:Q8H1Y2_NICBE	97.78	90	2	0	3	272	4	93	3e-44	180		Q8H1Y2	Q8H1Y2_NICBE	unreviewed	Proteasome subunit alpha type (EC 3.4.25.1)	PAF1	Nicotiana benthamiana	274
Vagad leaf_3389	UNI_TREMBL:A7QBN4_VITVI	100	89	0	0	268	2	63	151	3e-44	180		A7QBN4	A7QBN4_VITVI	unreviewed	Proteasome subunit beta type (EC 3.4.25.1)	GSVIVT00035048001	Vitis vinifera (Grape)	272
Vagad leaf_EYI1BW401CCUGZ	UNI_TREMBL:A5AEQ0_VITVI	94.38	89	5	0	1	267	150	238	3e-44	180		A5AEQ0	A5AEQ0_VITVI	unreviewed	Chromosome chr14 scaffold_21, whole genome shotgun sequence (Putative uncharacterized protein)	GSVIVT00020856001 (VITISV_040760)	Vitis vinifera (Grape)	301
Vagad leaf_91	UNI_SPROT:TBB3_GOSHI	100	83	0	0	3	251	26	108	3e-44	179		Q6VAF8	TBB3_GOSHI	reviewed	Tubulin beta-3 chain (Beta-3-tubulin)		Gossypium hirsutum (Upland cotton) (Gossypium mexicanum)	430
Vagad leaf_EYI1BW401BJH4Q	UNI_TREMBL:Q0JKD0_ORYSJ	98.8	83	1	0	249	1	1720	1802	3e-44	180		Q0JKD0	Q0JKD0_ORYSJ	unreviewed	Os01g0681900 protein	Os01g0681900	Oryza sativa subsp. japonica (Rice)	2167
Vagad leaf_EYI1BW401APXOG	UNI_TREMBL:Q0KIX7_EUSGR	95.18	83	4	0	249	1	180	262	3e-44	179		Q0KIX7	Q0KIX7_EUSGR	unreviewed	Omega-3-desaturase (Fragment)	fad7	Eustoma grandiflorum (Bluebells) (Lisianthus russellianus)	434
Vagad leaf_EYI1BW401AWDK5	UNI_TREMBL:O64816_ARATH	100	82	0	0	247	2	247	328	3e-44	180		O64816	O64816_ARATH	unreviewed	Putative casein kinase II catalytic (Alpha) subunit	At2g23070/F21P24.13 (At2g23070)	Arabidopsis thaliana (Mouse-ear cress)	432
Vagad leaf2_1278	UNI_SPROT:ATPG1_ARATH	44.24	278	150	5	234	1052	56	323	4e-44	182		Q01908	ATPG1_ARATH	reviewed	ATP synthase gamma chain 1, chloroplastic (F-ATPase gamma subunit 1)	ATPC1 (At4g04640) (T19J18.4)	Arabidopsis thaliana (Mouse-ear cress)	373
Vagad leaf_599	UNI_TREMBL:A5BXF0_VITVI	52.27	176	82	3	523	2	104	278	4e-44	179		A5BXF0	A5BXF0_VITVI	unreviewed	Putative uncharacterized protein	VITISV_011260	Vitis vinifera (Grape)	479
Vagad leaf_EYI1BW401B3NDK	UNI_TREMBL:A7PHS0_VITVI	95.45	88	4	0	4	267	66	153	4e-44	179		A7PHS0	A7PHS0_VITVI	unreviewed	Chromosome chr17 scaffold_16, whole genome shotgun sequence	GSVIVT00018047001	Vitis vinifera (Grape)	687
Vagad leaf_EYI1BW401BIGXI	UNI_SPROT:RPOB_GOSBA	100	89	0	0	3	269	488	576	4e-44	179		A0ZZ27	RPOB_GOSBA	reviewed	DNA-directed RNA polymerase subunit beta (EC 2.7.7.6) (PEP) (Plastid-encoded RNA polymerase subunit beta) (RNA polymerase subunit beta)	rpoB	Gossypium barbadense (Sea-island cotton) (Egyptian cotton)	1070
Vagad leaf_5058	UNI_SPROT:QUA1_ARATH	96.47	85	3	0	263	9	349	433	4e-44	179		Q9LSG3	QUA1_ARATH	reviewed	Glycosyltransferase QUASIMODO1 (EC 2.4.1.-)	QUA1 (At3g25140) (MJL12.8)	Arabidopsis thaliana (Mouse-ear cress)	559
Vagad leaf_EYI1BW401B0V3Z	UNI_TREMBL:Q0DJH4_ORYSJ	92.05	88	7	0	265	2	57	144	4e-44	179		Q0DJH4	Q0DJH4_ORYSJ	unreviewed	Os05g0279600 protein	Os05g0279600	Oryza sativa subsp. japonica (Rice)	195
Vagad leaf_4072	UNI_TREMBL:A7QUB3_VITVI	91.74	109	9	0	7	333	43	151	5e-44	179		A7QUB3	A7QUB3_VITVI	unreviewed	Chromosome chr11 scaffold_177, whole genome shotgun sequence	GSVIVT00006768001	Vitis vinifera (Grape)	245
Vagad leaf_958	UNI_TREMBL:A5CB81_VITVI	90	110	11	0	3	332	148	257	5e-44	179		A5CB81	A5CB81_VITVI	unreviewed	Putative uncharacterized protein	VITISV_021769	Vitis vinifera (Grape)	393
Vagad leaf_5605	UNI_TREMBL:Q5U6D2_BETVU	92.39	92	7	0	3	278	57	148	5e-44	179		Q5U6D2	Q5U6D2_BETVU	unreviewed	30S ribosomal protein S7	rps7	Beta vulgaris subsp. vulgaris	148
Vagad leaf_EYI1BW401BKZZM	UNI_TREMBL:A7L4B0_CARPA	98.81	84	1	0	254	3	172	255	5e-44	179		A7L4B0	A7L4B0_CARPA	unreviewed	Protein kinase		Carica papaya (Papaya)	684
Vagad leaf_EYI1BW401B8SM1	UNI_TREMBL:P93154_GOSHI	93.98	83	5	0	250	2	41	123	5e-44	179		P93154	P93154_GOSHI	unreviewed	Chitinase		Gossypium hirsutum (Upland cotton) (Gossypium mexicanum)	263
Vagad leaf2_222	UNI_TREMBL:A7R4C2_VITVI	44.72	398	209	13	240	1400	143	521	6e-44	182		A7R4C2	A7R4C2_VITVI	unreviewed	Chromosome undetermined scaffold_648, whole genome shotgun sequence	GSVIVT00004280001	Vitis vinifera (Grape)	567
Vagad leaf_5614	UNI_TREMBL:A7P0Q4_VITVI	80.37	107	21	0	2	322	6	112	6e-44	179		A7P0Q4	A7P0Q4_VITVI	unreviewed	Chromosome chr19 scaffold_4, whole genome shotgun sequence	GSVIVT00027322001	Vitis vinifera (Grape)	112
Vagad leaf_8556	UNI_TREMBL:A2ZDQ6_ORYSI	83.84	99	16	0	1	297	145	243	6e-44	179		A2ZDQ6	A2ZDQ6_ORYSI	unreviewed	Putative uncharacterized protein	OsI_35920	Oryza sativa subsp. indica (Rice)	243
Vagad leaf_3052	UNI_TREMBL:A7Q228_VITVI	92.71	96	7	0	3	290	115	210	6e-44	179		A7Q228	A7Q228_VITVI	unreviewed	Ribosomal protein L1	GSVIVT00028715001	Vitis vinifera (Grape)	347
Vagad leaf_EYI1BW401BGKYT	UNI_TREMBL:A7P5G8_VITVI	91.11	90	8	0	276	7	285	374	6e-44	179		A7P5G8	A7P5G8_VITVI	unreviewed	Chromosome chr4 scaffold_6, whole genome shotgun sequence	GSVIVT00032527001	Vitis vinifera (Grape)	492
Vagad leaf_7483	UNI_SPROT:RB11C_LOTJA	96.67	90	3	0	270	1	28	117	6e-44	179		Q40193	RB11C_LOTJA	reviewed	Ras-related protein Rab11C	RAB11C	Lotus japonicus	216
Vagad leaf_EYI1BW401AZJH3	UNI_TREMBL:Q7YJ09_NICTO	98.88	89	1	0	2	268	22	110	6e-44	179		Q7YJ09	Q7YJ09_NICTO	unreviewed	NADH dehydrogenase ND 2 subunit (Fragment)	ndhB	Nicotiana tomentosiformis (Tobacco)	232
Vagad leaf_EYI1BW401BLC3V	UNI_TREMBL:A7Q2C3_VITVI	97.56	82	2	0	5	250	228	309	6e-44	179		A7Q2C3	A7Q2C3_VITVI	unreviewed	Chromosome chr1 scaffold_46, whole genome shotgun sequence	GSVIVT00028826001	Vitis vinifera (Grape)	563
Vagad leaf_361	UNI_TREMBL:Q8S995_PHAAN	66.39	119	40	0	3	359	272	390	8e-44	178		Q8S995	Q8S995_PHAAN	unreviewed	Glucosyltransferase-14	AdGt-14	Phaseolus angularis (Adzuki bean) (Vigna angularis)	471
Vagad leaf_954	UNI_TREMBL:A5BC02_VITVI	81.44	97	18	0	334	44	331	427	8e-44	165		A5BC02	A5BC02_VITVI	unreviewed	Putative uncharacterized protein	VITISV_037605	Vitis vinifera (Grape)	506
Vagad leaf_954	UNI_TREMBL:A5BC02_VITVI	93.75	16	1	0	48	1	426	441	8e-44	35		A5BC02	A5BC02_VITVI	unreviewed	Putative uncharacterized protein	VITISV_037605	Vitis vinifera (Grape)	506
Vagad leaf_EYI1BW401AP5FJ	UNI_TREMBL:A7P8G2_VITVI	72.64	106	29	0	320	3	168	273	8e-44	178		A7P8G2	A7P8G2_VITVI	unreviewed	Chromosome chr3 scaffold_8, whole genome shotgun sequence	GSVIVT00036168001	Vitis vinifera (Grape)	469
Vagad leaf_5965	UNI_TREMBL:Q9C5N2_ARATH	94.29	105	6	0	317	3	304	408	8e-44	178		Q9C5N2	Q9C5N2_ARATH	unreviewed	Putative multispanning membrane protein	At5g25100	Arabidopsis thaliana (Mouse-ear cress)	644
Vagad leaf_6366	UNI_TREMBL:A7NWA4_VITVI	94.38	89	5	0	11	277	90	178	8e-44	178		A7NWA4	A7NWA4_VITVI	unreviewed	Chromosome chr5 scaffold_2, whole genome shotgun sequence	GSVIVT00019845001	Vitis vinifera (Grape)	711
Vagad leaf_EYI1BW401BH1AV	UNI_SPROT:RL83_ARATH	93.26	89	6	0	1	267	61	149	8e-44	178		Q42064	RL83_ARATH	reviewed	60S ribosomal protein L8-3	RPL8C (At4g36130) (F23E13.20) (T19K4.260)	Arabidopsis thaliana (Mouse-ear cress)	258
Vagad leaf_EYI1BW401BQWG9	UNI_SPROT:PDX1_HEVBR	98.86	88	1	0	2	265	94	181	8e-44	178		Q39963	PDX1_HEVBR	reviewed	Probable pyridoxal biosynthesis protein PDX1 (Ethylene-inducible protein HEVER)	PDX1 (ER1)	Hevea brasiliensis (Para rubber tree)	309
Vagad leaf_EYI1BW401ALS9E	UNI_SPROT:GPA1_ARATH	98.85	87	1	0	1	261	189	275	8e-44	178		P18064	GPA1_ARATH	reviewed	Guanine nucleotide-binding protein alpha-1 subunit (GP-alpha-1)	GPA1 (At2g26300) (T1D16.6)	Arabidopsis thaliana (Mouse-ear cress)	383
Vagad leaf_EYI1BW401A6P8K	UNI_TREMBL:A7PEK4_VITVI	100	86	0	0	3	260	92	177	8e-44	178		A7PEK4	A7PEK4_VITVI	unreviewed	Chromosome chr11 scaffold_13, whole genome shotgun sequence	GSVIVT00016697001	Vitis vinifera (Grape)	433
Vagad leaf_EYI1BW401BCKI6	UNI_TREMBL:A7PMS1_VITVI	95.35	86	4	0	2	259	272	357	8e-44	178		A7PMS1	A7PMS1_VITVI	unreviewed	Chromosome chr14 scaffold_21, whole genome shotgun sequence	GSVIVT00020923001	Vitis vinifera (Grape)	468
Vagad leaf_EYI1BW401AW35Y	UNI_TREMBL:A0SEK9_GOSHI	100	81	0	0	1	243	172	252	8e-44	178		A0SEK9	A0SEK9_GOSHI	unreviewed	Putative retinoblastoma binding protein		Gossypium hirsutum (Upland cotton) (Gossypium mexicanum)	410
Vagad leaf2_760	UNI_TREMBL:Q8LFE9_ARATH	36.72	433	256	12	1501	257	75	481	1e-43	181		Q8LFE9	Q8LFE9_ARATH	unreviewed	Putative alanine aminotransferase		Arabidopsis thaliana (Mouse-ear cress)	481
Vagad leaf2_5486	UNI_TREMBL:A2Z1Q4_ORYSI	42	250	113	9	454	1107	178	407	1e-43	136		A2Z1Q4	A2Z1Q4_ORYSI		Deleted.
Vagad leaf2_5486	UNI_TREMBL:A2Z1Q4_ORYSI	31.94	144	74	1	75	434	24	167	1e-43	65.9		A2Z1Q4	A2Z1Q4_ORYSI		Deleted.
Vagad leaf_6197	UNI_TREMBL:Q7X9R3_GOSBA	100	86	0	0	545	288	19	104	1e-43	178		Q7X9R3	Q7X9R3_GOSBA	unreviewed	Triosephosphate isomerase (EC 5.3.1.1) (Fragment)		Gossypium barbadense (Sea-island cotton) (Egyptian cotton)	107
Vagad leaf_8267	UNI_TREMBL:A5AQ52_VITVI	68.8	125	38	1	412	41	682	806	1e-43	178		A5AQ52	A5AQ52_VITVI	unreviewed	Putative uncharacterized protein	VITISV_012143	Vitis vinifera (Grape)	880
Vagad leaf_7570	UNI_TREMBL:Q94G17_PEA	91.27	126	11	0	380	3	223	348	1e-43	177		Q94G17	Q94G17_PEA	unreviewed	TatC	tatC	Pisum sativum (Garden pea)	353
Vagad leaf_5369	UNI_TREMBL:A7P765_VITVI	92.71	96	7	0	1	288	205	300	1e-43	177		A7P765	A7P765_VITVI	unreviewed	Chromosome chr9 scaffold_7, whole genome shotgun sequence	GSVIVT00034341001	Vitis vinifera (Grape)	634
Vagad leaf_8694	UNI_TREMBL:A7Q487_VITVI	79.78	89	15	1	66	323	175	263	1e-43	149		A7Q487	A7Q487_VITVI	unreviewed	Chromosome chr9 scaffold_49, whole genome shotgun sequence	GSVIVT00029590001	Vitis vinifera (Grape)	418
Vagad leaf_8694	UNI_TREMBL:A7Q487_VITVI	84	25	4	0	2	76	154	178	1e-43	49.7		A7Q487	A7Q487_VITVI	unreviewed	Chromosome chr9 scaffold_49, whole genome shotgun sequence	GSVIVT00029590001	Vitis vinifera (Grape)	418
Vagad leaf_6781	UNI_SPROT:RH3_ARATH	90.82	98	9	0	2	295	234	331	1e-43	178		Q8L7S8	RH3_ARATH	reviewed	DEAD-box ATP-dependent RNA helicase 3 (EC 3.6.1.-) (Protein EMBRYO DEFECTIVE 1138)	RH3 (EMB1138) (At5g26742) (F21E10.1) (T7I7.6)	Arabidopsis thaliana (Mouse-ear cress)	748
Vagad leaf_8281	UNI_TREMBL:A7Q737_VITVI	80.81	99	19	0	297	1	74	172	1e-43	177		A7Q737	A7Q737_VITVI	unreviewed	Chromosome chr5 scaffold_58, whole genome shotgun sequence	GSVIVT00031667001	Vitis vinifera (Grape)	473
Vagad leaf_EYI1BW401A6Y1B	UNI_TREMBL:Q0HA68_MALDO	91.58	95	8	0	285	1	316	410	1e-43	178		Q0HA68	Q0HA68_MALDO	unreviewed	DELLA protein	L3b	Malus domestica (Apple) (Malus sylvestris)	546
Vagad leaf_EYI1BW401A8NAV	UNI_TREMBL:A5C1K6_VITVI	95.74	94	4	0	3	284	4	97	1e-43	177		A5C1K6	A5C1K6_VITVI	unreviewed	Chromosome chr8 scaffold_29, whole genome shotgun sequence (Putative uncharacterized protein)	GSVIVT00023193001 (VITISV_001237)	Vitis vinifera (Grape)	166
Vagad leaf_EYI1BW401A1WSV	UNI_TREMBL:Q155E4_GOSBA	93.55	62	4	0	98	283	497	558	1e-43	118		Q155E4	Q155E4_GOSBA	unreviewed	DELLA protein GAI	GAI	Gossypium barbadense (Sea-island cotton) (Egyptian cotton)	616
Vagad leaf_EYI1BW401A1WSV	UNI_TREMBL:Q155E4_GOSBA	100	38	0	0	1	114	465	502	1e-43	80.9		Q155E4	Q155E4_GOSBA	unreviewed	DELLA protein GAI	GAI	Gossypium barbadense (Sea-island cotton) (Egyptian cotton)	616
Vagad leaf_EYI1BW401BCSV0	UNI_TREMBL:A5AQ64_VITVI	94.62	93	5	0	2	280	23	115	1e-43	178		A5AQ64	A5AQ64_VITVI	unreviewed	Chromosome chr7 scaffold_20, whole genome shotgun sequence (Putative uncharacterized protein)	GSVIVT00019661001 (VITISV_001974)	Vitis vinifera (Grape)	146
Vagad leaf_EYI1BW401BGAJW	UNI_TREMBL:A5AQ64_VITVI	95.6	91	4	0	1	273	13	103	1e-43	177		A5AQ64	A5AQ64_VITVI	unreviewed	Chromosome chr7 scaffold_20, whole genome shotgun sequence (Putative uncharacterized protein)	GSVIVT00019661001 (VITISV_001974)	Vitis vinifera (Grape)	146
Vagad leaf_EYI1BW401A5B6T	UNI_TREMBL:Q9FEN9_ARATH	85.56	90	13	0	1	270	62	151	1e-43	178		Q9FEN9	Q9FEN9_ARATH	unreviewed	Putative ES43 protein (Putative PHD finger transcription factor)	SHL1 (At4g39100)	Arabidopsis thaliana (Mouse-ear cress)	228
Vagad leaf_3980	UNI_TREMBL:A7R020_VITVI	98.85	87	1	0	1	261	88	174	1e-43	178		A7R020	A7R020_VITVI	unreviewed	Chromosome undetermined scaffold_296, whole genome shotgun sequence	GSVIVT00010938001	Vitis vinifera (Grape)	415
Vagad leaf_EYI1BW401BSEPE	UNI_TREMBL:A7P608_VITVI	94.25	87	5	0	3	263	107	193	1e-43	177		A7P608	A7P608_VITVI	unreviewed	Chromosome chr4 scaffold_6, whole genome shotgun sequence	GSVIVT00032736001	Vitis vinifera (Grape)	234
Vagad leaf_9022	UNI_TREMBL:A7Q8M7_VITVI	87.21	86	11	0	4	261	173	258	1e-43	177		A7Q8M7	A7Q8M7_VITVI	unreviewed	Chromosome chr5 scaffold_64, whole genome shotgun sequence	GSVIVT00033112001	Vitis vinifera (Grape)	567
Vagad leaf_1947	UNI_TREMBL:Q9M613_PINTA	100	87	0	0	1	261	167	253	1e-43	178		Q9M613	Q9M613_PINTA	unreviewed	26S proteasome regulatory subunit 8		Pinus taeda (Loblolly pine)	433
Vagad leaf_EYI1BW401AU8C8	UNI_SPROT:HDA19_ARATH	95.35	86	4	0	258	1	235	320	1e-43	178		O22446	HDA19_ARATH	reviewed	Histone deacetylase 19 (HD) (AtHD1) (EC 3.5.1.98)	HDA19 (HD1) (HDA1) (RPD3A) (At4g38130) (F20D10.250)	Arabidopsis thaliana (Mouse-ear cress)	501
Vagad leaf_132	UNI_TREMBL:A5AHA8_VITVI	100	84	0	0	2	253	248	331	1e-43	178		A5AHA8	A5AHA8_VITVI	unreviewed	Putative uncharacterized protein	VITISV_029391	Vitis vinifera (Grape)	699
Vagad leaf_EYI1BW401A27VW	UNI_TREMBL:A5BZG5_VITVI	91.76	85	7	0	256	2	1189	1273	1e-43	178		A5BZG5	A5BZG5_VITVI	unreviewed	Putative uncharacterized protein	VITISV_042645	Vitis vinifera (Grape)	2144
Vagad leaf_EYI1BW401B20U5	UNI_TREMBL:Q0WQK2_ARATH	85.88	85	12	0	255	1	110	194	1e-43	178			Q0WQK2_ARATH		not_available
Vagad leaf_EYI1BW401BCNSR	UNI_TREMBL:Q5K4K8_GOSHI	100	83	0	0	1	249	178	260	1e-43	177		Q5K4K8	Q5K4K8_GOSHI	unreviewed	Putative papain-like cysteine proteinase	paC1	Gossypium hirsutum (Upland cotton) (Gossypium mexicanum)	373
Vagad leaf2_872	UNI_TREMBL:A0JBX5_9ASTR	34.11	513	310	16	157	1611	110	590	2e-43	181			A0JBX5_9ASTR		not_available
Vagad leaf2_1340	UNI_TREMBL:A7PH63_VITVI	34.9	467	296	10	1586	210	31	481	2e-43	180		A7PH63	A7PH63_VITVI	unreviewed	Chromosome chr17 scaffold_16, whole genome shotgun sequence	GSVIVT00017822001	Vitis vinifera (Grape)	499
Vagad leaf_9375	UNI_TREMBL:A5BQT8_VITVI	85.29	102	15	0	55	360	631	732	2e-43	177		A5BQT8	A5BQT8_VITVI	unreviewed	Putative uncharacterized protein	VITISV_012795	Vitis vinifera (Grape)	874
Vagad leaf_3833	UNI_SPROT:MSI4_ARATH	100	84	0	0	4	255	84	167	2e-43	177		O22607	MSI4_ARATH	reviewed	WD-40 repeat-containing protein MSI4 (Altered cold-responsive gene 1 protein)	MSI4 (ACG1) (FVE) (At2g19520) (F3P11.12)	Arabidopsis thaliana (Mouse-ear cress)	507
Vagad leaf_5516	UNI_TREMBL:Q2I824_GOSHI	96.59	88	3	0	1	264	567	654	2e-43	177		Q2I824	Q2I824_GOSHI	unreviewed	ACS-like protein	ACS1	Gossypium hirsutum (Upland cotton) (Gossypium mexicanum)	662
Vagad leaf_1790	UNI_TREMBL:A7PSA8_VITVI	84.85	99	15	0	302	6	134	232	2e-43	177		A7PSA8	A7PSA8_VITVI	unreviewed	Chromosome chr14 scaffold_27, whole genome shotgun sequence	GSVIVT00022834001	Vitis vinifera (Grape)	353
Vagad leaf_8234	UNI_TREMBL:A0SE37_9ROSI	85.19	81	12	0	69	311	509	589	2e-43	146		A0SE37	A0SE37_9ROSI	unreviewed	9-cis-epoxycarotenoid dioxygenase 3	NCED3	Citrus clementina	606
Vagad leaf_8234	UNI_TREMBL:A0SE37_9ROSI	95.83	24	1	0	2	73	487	510	2e-43	52.4		A0SE37	A0SE37_9ROSI	unreviewed	9-cis-epoxycarotenoid dioxygenase 3	NCED3	Citrus clementina	606
Vagad leaf_8959	UNI_TREMBL:A5BR77_VITVI	90.53	95	9	0	286	2	50	144	2e-43	177		A5BR77	A5BR77_VITVI	unreviewed	Putative uncharacterized protein	VITISV_026969	Vitis vinifera (Grape)	400
Vagad leaf_7126	UNI_SPROT:ENPL_CATRO	95.65	92	4	0	277	2	509	600	2e-43	177		P35016	ENPL_CATRO	reviewed	Endoplasmin homolog (GRP94 homolog)	HSP90	Catharanthus roseus (Madagascar periwinkle) (Vinca rosea)	817
Vagad leaf_EYI1BW401B6GLX	UNI_TREMBL:A7PL29_VITVI	95.56	90	4	0	272	3	166	255	2e-43	177		A7PL29	A7PL29_VITVI	unreviewed	Chromosome chr7 scaffold_20, whole genome shotgun sequence	GSVIVT00019411001	Vitis vinifera (Grape)	745
Vagad leaf_EYI1BW401BM3VT	UNI_TREMBL:Q8H1T7_TILPL	90	90	9	0	1	270	452	541	2e-43	177		Q8H1T7	Q8H1T7_TILPL	unreviewed	Nitrate reductase	nr1	Tilia platyphyllos (Large-leaved lime)	894
Vagad leaf_7744	UNI_TREMBL:A7R3U5_VITVI	94.19	86	5	0	10	267	136	221	2e-43	177		A7R3U5	A7R3U5_VITVI	unreviewed	Chromosome undetermined scaffold_569, whole genome shotgun sequence	GSVIVT00003953001	Vitis vinifera (Grape)	534
Vagad leaf_EYI1BW401A8UZ8	UNI_TREMBL:A4F3P0_9FABA	95.45	88	4	0	1	264	162	249	2e-43	177		A4F3P0	A4F3P0_9FABA	unreviewed	Squalene synthase 1	sqs1	Glycyrrhiza eurycarpa	413
Vagad leaf_EYI1BW401BFWP9	UNI_TREMBL:A2WQ06_ORYSI	98.85	87	1	0	2	262	354	440	2e-43	177		A2WQ06	A2WQ06_ORYSI		Deleted.
Vagad leaf_3076	UNI_TREMBL:Q0JE66_ORYSJ	95.4	87	4	0	262	2	229	315	2e-43	177		Q0JE66	Q0JE66_ORYSJ	unreviewed	Os04g0320100 protein	Os04g0320100	Oryza sativa subsp. japonica (Rice)	327
Vagad leaf_EYI1BW401BEYVE	UNI_TREMBL:A7PG79_VITVI	91.95	87	7	0	261	1	759	845	2e-43	177		A7PG79	A7PG79_VITVI	unreviewed	Chromosome chr6 scaffold_15, whole genome shotgun sequence	GSVIVT00017422001	Vitis vinifera (Grape)	916
Vagad leaf_EYI1BW401BLREY	UNI_TREMBL:A7PCI0_VITVI	91.57	83	7	0	2	250	34	116	2e-43	177		A7PCI0	A7PCI0_VITVI	unreviewed	Chromosome chr2 scaffold_11, whole genome shotgun sequence	GSVIVT00015870001	Vitis vinifera (Grape)	237
Vagad leaf_1490	UNI_TREMBL:A7QYW5_VITVI	96.34	82	3	0	247	2	35	116	2e-43	177		A7QYW5	A7QYW5_VITVI	unreviewed	Chromosome undetermined scaffold_257, whole genome shotgun sequence	GSVIVT00010370001	Vitis vinifera (Grape)	137
Vagad leaf_EYI1BW401AYGFG	UNI_TREMBL:A5B765_VITVI	96.39	83	3	0	2	250	115	197	2e-43	177		A5B765	A5B765_VITVI	unreviewed	Putative uncharacterized protein	VITISV_037525	Vitis vinifera (Grape)	321
Vagad leaf_EYI1BW401A2MKC	UNI_TREMBL:A7QPQ0_VITVI	97.5	80	2	0	240	1	304	383	2e-43	177		A7QPQ0	A7QPQ0_VITVI	unreviewed	Chromosome chr10 scaffold_138, whole genome shotgun sequence	GSVIVT00003028001	Vitis vinifera (Grape)	474
Vagad leaf_8702	UNI_SPROT:Y2104_ARATH	75.65	115	27	2	3	344	198	311	3e-43	176		Q0WPT7	Y2104_ARATH	reviewed	Uncharacterized methyltransferase At2g41040, chloroplastic (EC 2.1.1.-)	At2g41040 (T3K9.19)	Arabidopsis thaliana (Mouse-ear cress)	352
Vagad leaf_7813	UNI_TREMBL:A5AXE2_VITVI	88.66	97	11	0	338	48	478	574	3e-43	176		A5AXE2	A5AXE2_VITVI	unreviewed	Putative uncharacterized protein	VITISV_014954	Vitis vinifera (Grape)	642
Vagad leaf_EYI1BW401CCXU8	UNI_SPROT:NU1C_GOSHI	100	86	0	0	258	1	185	270	3e-43	176		Q2L952	NU1C_GOSHI	reviewed	NAD(P)H-quinone oxidoreductase subunit 1, chloroplastic (EC 1.6.5.-) (NAD(P)H dehydrogenase subunit 1) (NDH subunit 1) (NADH-plastoquinone oxidoreductase subunit 1)	ndhA	Gossypium hirsutum (Upland cotton) (Gossypium mexicanum)	363
Vagad leaf_7193	UNI_TREMBL:A7QNH4_VITVI	92.22	90	7	0	273	4	212	301	3e-43	176		A7QNH4	A7QNH4_VITVI	unreviewed	Serine/threonine protein phosphatase (EC 3.1.3.16)	GSVIVT00002529001	Vitis vinifera (Grape)	328
Vagad leaf_EYI1BW401A1T67	UNI_SPROT:GT3_ARATH	88.89	90	10	0	271	2	273	362	3e-43	176		Q9LF80	GT3_ARATH	reviewed	Putative glycosyltransferase 3 (AtGT3) (EC 2.4.-.-)	GT3 (GTL7) (At5g07720) (MBK20.18)	Arabidopsis thaliana (Mouse-ear cress)	457
Vagad leaf_7903	UNI_TREMBL:Q0N3X0_LEUGL	93.1	87	6	0	3	263	132	218	3e-43	176		Q0N3X0	Q0N3X0_LEUGL	unreviewed	Caffeoyl coenzyme A 3-O-methyltransferase 2 (Caffeoyl-CoA-O-methyltransferase)	CCoAOMT2	Leucaena glauca (White popinac) (Leucaena leucocephala)	244
Vagad leaf_EYI1BW401AZ99C	UNI_TREMBL:A7R7K1_VITVI	90.91	88	8	0	1	264	104	191	3e-43	176		A7R7K1	A7R7K1_VITVI	unreviewed	Chromosome undetermined scaffold_1835, whole genome shotgun sequence	GSVIVT00010058001	Vitis vinifera (Grape)	220
Vagad leaf_EYI1BW401BLJCY	UNI_TREMBL:Q53UK5_LOTJA	94.25	87	5	0	264	4	89	175	3e-43	176		Q53UK5	Q53UK5_LOTJA	unreviewed	Ser/Thr protein kinase		Lotus japonicus	421
Vagad leaf_EYI1BW401CGJ16	UNI_SPROT:GALE1_ARATH	96.51	86	3	0	258	1	140	225	3e-43	176		Q42605	GALE1_ARATH	reviewed	UDP-glucose 4-epimerase 1 (EC 5.1.3.2) (UDP-galactose 4-epimerase 1) (Galactowaldenase 1)	At1g12780 (F13K23.3)	Arabidopsis thaliana (Mouse-ear cress)	351
Vagad leaf_EYI1BW401AIG00	UNI_TREMBL:A7PD18_VITVI	94.05	84	5	0	254	3	59	142	3e-43	176		A7PD18	A7PD18_VITVI	unreviewed	Chromosome chr17 scaffold_12, whole genome shotgun sequence	GSVIVT00016103001	Vitis vinifera (Grape)	381
Vagad leaf_8063	UNI_TREMBL:A7QE22_VITVI	95.12	82	4	0	3	248	232	313	3e-43	176		A7QE22	A7QE22_VITVI	unreviewed	Chromosome chr4 scaffold_83, whole genome shotgun sequence	GSVIVT00036830001	Vitis vinifera (Grape)	402
Vagad leaf_EYI1BW401BXO80	UNI_TREMBL:Q9M1R2_ARATH	97.53	81	2	0	245	3	128	208	3e-43	176		Q9M1R2	Q9M1R2_ARATH	unreviewed	Multifunctional aminoacyl-tRNA ligase-like protein	T17J13.8 (At3g62120) (T17J13.80)	Arabidopsis thaliana (Mouse-ear cress)	530
Vagad leaf_7705	UNI_TREMBL:A7PGW1_VITVI	93.67	79	5	0	1	237	1082	1160	3e-43	176		A7PGW1	A7PGW1_VITVI	unreviewed	Chromosome chr17 scaffold_16, whole genome shotgun sequence	GSVIVT00017711001	Vitis vinifera (Grape)	1234
Vagad leaf2_1717	UNI_TREMBL:A7QQB9_VITVI	39.43	421	251	9	47	1297	243	651	4e-43	179		A7QQB9	A7QQB9_VITVI	unreviewed	Chromosome undetermined scaffold_141, whole genome shotgun sequence	GSVIVT00003295001	Vitis vinifera (Grape)	767
Vagad leaf2_2496	UNI_TREMBL:Q9XQB6_PHAAU	47.84	255	117	5	896	180	17	250	4e-43	178		Q9XQB6	Q9XQB6_PHAAU	unreviewed	Chlorophyll a/b-binding protein CP24	CipCp24	Phaseolus aureus (Mung bean) (Vigna radiata)	258
Vagad leaf2_1542	UNI_TREMBL:Q6VM14_PHYPA	52.05	219	103	5	3	653	77	289	4e-43	177		Q6VM14	Q6VM14_PHYPA	unreviewed	Shaggy-related protein kinase 1	SK1	Physcomitrella patens (Moss)	422
Vagad leaf_8190	UNI_TREMBL:A7NUR2_VITVI	71.79	117	33	0	351	1	106	222	4e-43	176		A7NUR2	A7NUR2_VITVI	unreviewed	Chromosome chr18 scaffold_1, whole genome shotgun sequence	GSVIVT00015148001	Vitis vinifera (Grape)	468
Vagad leaf_6008	UNI_TREMBL:Q38926_ARATH	82.98	94	16	0	10	291	10	103	4e-43	176		Q38926	Q38926_ARATH	unreviewed	Casein kinase 1-like protein 9a (Dual specificity kinase 1)	ADK1 (CKL9a) (At1g03930)	Arabidopsis thaliana (Mouse-ear cress)	319
Vagad leaf_9248	UNI_TREMBL:Q5BLY0_MALDO	91.89	74	5	1	69	287	160	233	4e-43	148		Q5BLY0	Q5BLY0_MALDO	unreviewed	Cytosolic alpha-amylase	AMY9	Malus domestica (Apple) (Malus sylvestris)	414
Vagad leaf_9248	UNI_TREMBL:Q5BLY0_MALDO	91.3	23	2	0	2	70	138	160	4e-43	49.7		Q5BLY0	Q5BLY0_MALDO	unreviewed	Cytosolic alpha-amylase	AMY9	Malus domestica (Apple) (Malus sylvestris)	414
Vagad leaf_7133	UNI_TREMBL:A5BV44_VITVI	88.37	86	10	0	271	14	162	247	4e-43	176		A5BV44	A5BV44_VITVI	unreviewed	Putative uncharacterized protein	VITISV_020261	Vitis vinifera (Grape)	378
Vagad leaf_EYI1BW401CB0V1	UNI_SPROT:KNAP3_MALDO	90.11	91	7	1	1	267	337	427	4e-43	176		O04136	KNAP3_MALDO	reviewed	Homeobox protein knotted-1-like 3 (KNAP3)		Malus domestica (Apple) (Malus sylvestris)	427
Vagad leaf_EYI1BW401B4MXQ	UNI_TREMBL:Q7X9R1_GOSBA	100	83	0	0	17	265	25	107	4e-43	176		Q7X9R1	Q7X9R1_GOSBA	unreviewed	Clathrin coat assembly protein		Gossypium barbadense (Sea-island cotton) (Egyptian cotton)	142
Vagad leaf_3663	UNI_TREMBL:Q9M4N5_GOSHI	97.7	87	2	0	340	80	310	396	5e-43	176		Q9M4N5	Q9M4N5_GOSHI	unreviewed	Acyl-[acyl-carrier protein] desaturase (EC 1.14.19.2)	sad1	Gossypium hirsutum (Upland cotton) (Gossypium mexicanum)	396
Vagad leaf_5329	UNI_SPROT:PSBP_SOLLC	85.37	82	12	0	1	246	69	150	5e-43	157		P29795	PSBP_SOLLC	reviewed	Oxygen-evolving enhancer protein 2, chloroplastic (OEE2) (23 kDa subunit of oxygen evolving system of photosystem II) (OEC 23 kDa subunit) (23 kDa thylakoid membrane protein)	PSBP (PSBX)	Solanum lycopersicum (Tomato) (Lycopersicon esculentum)	258
Vagad leaf_5329	UNI_SPROT:PSBP_SOLLC	79.17	24	5	0	240	311	149	172	5e-43	40.4		P29795	PSBP_SOLLC	reviewed	Oxygen-evolving enhancer protein 2, chloroplastic (OEE2) (23 kDa subunit of oxygen evolving system of photosystem II) (OEC 23 kDa subunit) (23 kDa thylakoid membrane protein)	PSBP (PSBX)	Solanum lycopersicum (Tomato) (Lycopersicon esculentum)	258
Vagad leaf_8542	UNI_TREMBL:P93265_MESCR	95.79	95	4	0	1	285	284	378	5e-43	176		P93265	P93265_MESCR	unreviewed	H+-transporting ATPase (EC 3.6.1.35)	PMA	Mesembryanthemum crystallinum (Common ice plant)	953
Vagad leaf_7505	UNI_TREMBL:O22402_TOBAC	98.84	86	1	0	19	276	170	255	5e-43	176		O22402	O22402_TOBAC	unreviewed	GDP dissociation inhibitor	GDI	Nicotiana tabacum (Common tobacco)	444
Vagad leaf_9255	UNI_TREMBL:A7QQ63_VITVI	97.73	88	2	0	265	2	36	123	5e-43	176		A7QQ63	A7QQ63_VITVI	unreviewed	Chromosome undetermined scaffold_141, whole genome shotgun sequence	GSVIVT00003228001	Vitis vinifera (Grape)	1101
Vagad leaf_EYI1BW401B7QRG	UNI_TREMBL:A7PFS6_VITVI	98.86	88	1	0	2	265	51	138	5e-43	176		A7PFS6	A7PFS6_VITVI	unreviewed	Chromosome chr11 scaffold_14, whole genome shotgun sequence	GSVIVT00017228001	Vitis vinifera (Grape)	194
Vagad leaf_EYI1BW401BZ3VW	UNI_TREMBL:Q9M4E8_CUCSA	98.86	88	1	0	1	264	447	534	5e-43	176		Q9M4E8	Q9M4E8_CUCSA	unreviewed	Heat shock protein 70		Cucumis sativus (Cucumber)	665
Vagad leaf_8130	UNI_TREMBL:A7NYZ7_VITVI	96.55	87	3	0	263	3	222	308	5e-43	176		A7NYZ7	A7NYZ7_VITVI	unreviewed	Chromosome chr6 scaffold_3, whole genome shotgun sequence	GSVIVT00024313001	Vitis vinifera (Grape)	442
Vagad leaf_EYI1BW401BH7KC	UNI_TREMBL:Q8LD72_ARATH	88.37	86	10	0	4	261	246	331	5e-43	176		Q8LD72	Q8LD72_ARATH	unreviewed	Putative glycosyl transferase		Arabidopsis thaliana (Mouse-ear cress)	346
Vagad leaf_8147	UNI_TREMBL:Q84N26_9ROSI	92.98	57	4	0	290	120	35	91	6e-43	117		Q84N26	Q84N26_9ROSI	unreviewed	Leucine-rich repeat protein		X Citrofortunella mitis (calamondin)	228
Vagad leaf_8147	UNI_TREMBL:Q84N26_9ROSI	97.44	39	1	0	118	2	92	130	6e-43	80.1		Q84N26	Q84N26_9ROSI	unreviewed	Leucine-rich repeat protein		X Citrofortunella mitis (calamondin)	228
Vagad leaf_3822	UNI_TREMBL:A5BM19_VITVI	73.91	115	29	2	344	3	674	787	6e-43	175		A5BM19	A5BM19_VITVI	unreviewed	Putative uncharacterized protein	VITISV_021806	Vitis vinifera (Grape)	875
Vagad leaf_3745	UNI_TREMBL:A7NV12_VITVI	85.26	95	14	0	71	355	108	202	6e-43	175		A7NV12	A7NV12_VITVI	unreviewed	Chromosome chr18 scaffold_1, whole genome shotgun sequence	GSVIVT00015261001	Vitis vinifera (Grape)	352
Vagad leaf_8114	UNI_TREMBL:Q8H0H8_TOBAC	79.17	72	15	0	218	3	294	365	6e-43	117		Q8H0H8	Q8H0H8_TOBAC	unreviewed	Amidase-like protein	A19	Nicotiana tabacum (Common tobacco)	542
Vagad leaf_8114	UNI_TREMBL:Q8H0H8_TOBAC	90.24	41	4	0	342	220	253	293	6e-43	80.1		Q8H0H8	Q8H0H8_TOBAC	unreviewed	Amidase-like protein	A19	Nicotiana tabacum (Common tobacco)	542
Vagad leaf_7959	UNI_TREMBL:A7QXY6_VITVI	83.84	99	16	0	32	328	522	620	6e-43	175		A7QXY6	A7QXY6_VITVI	unreviewed	Chromosome undetermined scaffold_235, whole genome shotgun sequence	GSVIVT00009463001	Vitis vinifera (Grape)	707
Vagad leaf_5719	UNI_TREMBL:Q948P4_CUCME	78.57	112	20	2	325	2	259	370	6e-43	175		Q948P4	Q948P4_CUCME	unreviewed	EIN3-like protein	CmEIL1	Cucumis melo (Muskmelon)	693
Vagad leaf_4921	UNI_TREMBL:Q9LFB5_ARATH	86.46	96	13	0	4	291	370	465	6e-43	175		Q9LFB5	Q9LFB5_ARATH	unreviewed	AT5g01210/F7J8_190 (Anthranilate N-benzoyltransferase-like protein)	F7J8_190 (At5g01210)	Arabidopsis thaliana (Mouse-ear cress)	475
Vagad leaf_EYI1BW401BBGNK	UNI_TREMBL:A5BAJ1_VITVI	97.7	87	2	0	2	262	21	107	6e-43	175		A5BAJ1	A5BAJ1_VITVI	unreviewed	Putative uncharacterized protein	VITISV_019023	Vitis vinifera (Grape)	345
Vagad leaf_EYI1BW401BK4FM	UNI_TREMBL:A5AXB9_VITVI	93.1	87	6	0	263	3	621	707	6e-43	175		A5AXB9	A5AXB9_VITVI	unreviewed	Putative uncharacterized protein	VITISV_043132	Vitis vinifera (Grape)	921
Vagad leaf_2262	UNI_TREMBL:A7Q1D7_VITVI	82.03	128	22	1	383	3	274	401	7e-43	175		A7Q1D7	A7Q1D7_VITVI	unreviewed	Chromosome chr10 scaffold_43, whole genome shotgun sequence	GSVIVT00028415001	Vitis vinifera (Grape)	790
Vagad leaf_6028	UNI_TREMBL:A5AQ33_VITVI	89.09	110	12	0	332	3	475	584	7e-43	175		A5AQ33	A5AQ33_VITVI	unreviewed	Putative uncharacterized protein	VITISV_038659	Vitis vinifera (Grape)	889
Vagad leaf_EYI1BW401BO71F	UNI_SPROT:HMDH1_GOSHI	95.65	92	4	0	5	280	38	129	7e-43	175		O64966	HMDH1_GOSHI	reviewed	3-hydroxy-3-methylglutaryl-coenzyme A reductase 1 (HMG-CoA reductase 1) (EC 1.1.1.34)	HMG1	Gossypium hirsutum (Upland cotton) (Gossypium mexicanum)	585
Vagad leaf_EYI1BW401B0OST	UNI_TREMBL:A5AZC6_VITVI	88.04	92	11	0	276	1	98	189	7e-43	175		A5AZC6	A5AZC6_VITVI	unreviewed	Putative uncharacterized protein	VITISV_007346	Vitis vinifera (Grape)	631
Vagad leaf_EYI1BW401CBOXI	UNI_TREMBL:A4KA30_GOSHI	100	86	0	0	1	258	368	453	7e-43	175		A4KA30	A4KA30_GOSHI	unreviewed	Transport inhibitor response 1	TIR1	Gossypium hirsutum (Upland cotton) (Gossypium mexicanum)	586
Vagad leaf_EYI1BW401AL56V	UNI_TREMBL:A7QK09_VITVI	97.62	84	2	0	1	252	880	963	7e-43	175		A7QK09	A7QK09_VITVI	unreviewed	Chromosome undetermined scaffold_109, whole genome shotgun sequence	GSVIVT00000886001	Vitis vinifera (Grape)	1080
Vagad leaf_EYI1BW401B3VTG	UNI_SPROT:GCSP_SOLTU	97.59	83	2	0	2	250	699	781	7e-43	175		O49954	GCSP_SOLTU	reviewed	Glycine dehydrogenase [decarboxylating], mitochondrial (EC 1.4.4.2) (Glycine decarboxylase) (Glycine cleavage system P-protein)	GDCSP	Solanum tuberosum (Potato)	1035
Vagad leaf_EYI1BW401BY4AT	UNI_TREMBL:A5BDJ4_VITVI	96.39	83	3	0	2	250	21	103	7e-43	175		A5BDJ4	A5BDJ4_VITVI	unreviewed	Chromosome chr14 scaffold_9, whole genome shotgun sequence (Putative uncharacterized protein)	GSVIVT00037957001 (VITISV_011004)	Vitis vinifera (Grape)	204
Vagad leaf_EYI1BW401BMAQW	UNI_TREMBL:Q9M5N6_9ROSI	100	82	0	0	1	246	1	82	7e-43	175		Q9M5N6	Q9M5N6_9ROSI	unreviewed	Alcohol dehydrogenase B (EC 1.1.1.1) (Fragment)	AdhB	Gossypium herbaceum	266
Vagad leaf2_3573	UNI_SPROT:PSBR_SOLTU	90.7	86	8	0	261	518	53	138	8e-43	141		P06183	PSBR_SOLTU	reviewed	Photosystem II 10 kDa polypeptide, chloroplastic (Light-inducible tissue-specific ST-LS1 protein)	PSBR	Solanum tuberosum (Potato)	138
Vagad leaf2_3573	UNI_SPROT:PSBR_SOLTU	77.14	35	8	0	155	259	18	52	8e-43	57		P06183	PSBR_SOLTU	reviewed	Photosystem II 10 kDa polypeptide, chloroplastic (Light-inducible tissue-specific ST-LS1 protein)	PSBR	Solanum tuberosum (Potato)	138
Vagad leaf_4759	UNI_TREMBL:A5BF45_VITVI	82.83	99	17	0	420	124	454	552	8e-43	175		A5BF45	A5BF45_VITVI	unreviewed	Putative uncharacterized protein	VITISV_000632	Vitis vinifera (Grape)	556
Vagad leaf_2079	UNI_TREMBL:A5C7R4_VITVI	81.89	127	23	1	11	391	19	144	8e-43	175		A5C7R4	A5C7R4_VITVI	unreviewed	Chromosome chr9 scaffold_7, whole genome shotgun sequence (Putative uncharacterized protein)	GSVIVT00034210001 (VITISV_024169)	Vitis vinifera (Grape)	149
Vagad leaf_EYI1BW401BQPBC	UNI_TREMBL:Q8RVJ0_PINPS	93.33	90	6	0	2	271	24	113	8e-43	175		Q8RVJ0	Q8RVJ0_PINPS	unreviewed	Putative translation factor		Pinus pinaster (Maritime pine)	113
Vagad leaf_7404	UNI_TREMBL:Q0PIN1_GOSHI	100	83	0	0	260	12	78	160	8e-43	175		Q0PIN1	Q0PIN1_GOSHI	unreviewed	Gibberellic acid receptor		Gossypium hirsutum (Upland cotton) (Gossypium mexicanum)	344
Vagad leaf_EYI1BW401AQ0DS	UNI_SPROT:HSP7C_PETHY	100	86	0	0	3	260	282	367	8e-43	175		P09189	HSP7C_PETHY	reviewed	Heat shock cognate 70 kDa protein	HSP70	Petunia hybrida (Petunia)	651
Vagad leaf_EYI1BW401ASKBF	UNI_TREMBL:A7QDY4_VITVI	87.21	86	11	0	3	260	3016	3101	8e-43	175		A7QDY4	A7QDY4_VITVI	unreviewed	Chromosome chr4 scaffold_83, whole genome shotgun sequence	GSVIVT00036786001	Vitis vinifera (Grape)	3813
Vagad leaf_EYI1BW401BYVML	UNI_TREMBL:Q8VWW0_GOSHI	96.51	86	3	0	2	259	65	150	8e-43	175		Q8VWW0	Q8VWW0_GOSHI	unreviewed	Polyphosphoinositide binding protein	Ssh2	Gossypium hirsutum (Upland cotton) (Gossypium mexicanum)	247
Vagad leaf_6458	UNI_TREMBL:A7P3Z3_VITVI	81.98	111	20	0	7	339	673	783	9e-43	175		A7P3Z3	A7P3Z3_VITVI	unreviewed	Chromosome chr1 scaffold_5, whole genome shotgun sequence	GSVIVT00030632001	Vitis vinifera (Grape)	886
Vagad leaf_EYI1BW401AKW34	UNI_TREMBL:Q6TKQ5_VITAE	100	83	0	0	3	251	183	265	9e-43	175		Q6TKQ5	Q6TKQ5_VITAE	unreviewed	Protein kinase-like protein		Vitis aestivalis (Grape)	376
Vagad leaf_EYI1BW401BX2YF	UNI_TREMBL:Q5WAB4_ORYSJ	100	80	0	0	245	6	1120	1199	9e-43	175		Q5WAB4	Q5WAB4_ORYSJ	unreviewed	Putative splicing factor Prp8	P0680A03.20-1	Oryza sativa subsp. japonica (Rice)	2350
Vagad leaf_8913	UNI_TREMBL:A5AYX9_VITVI	84.55	110	17	0	3	332	129	238	1e-42	175		A5AYX9	A5AYX9_VITVI	unreviewed	Putative uncharacterized protein	VITISV_009953	Vitis vinifera (Grape)	246
Vagad leaf_5464	UNI_TREMBL:A7NTY1_VITVI	79.52	83	17	0	330	82	119	201	1e-42	155		A7NTY1	A7NTY1_VITVI	unreviewed	Chromosome chr18 scaffold_1, whole genome shotgun sequence	GSVIVT00014840001	Vitis vinifera (Grape)	762
Vagad leaf_5464	UNI_TREMBL:A7NTY1_VITVI	89.47	19	2	0	59	3	207	225	1e-42	40.8		A7NTY1	A7NTY1_VITVI	unreviewed	Chromosome chr18 scaffold_1, whole genome shotgun sequence	GSVIVT00014840001	Vitis vinifera (Grape)	762
Vagad leaf_5771	UNI_TREMBL:A7PYY6_VITVI	95.4	87	4	0	1	261	140	226	1e-42	174		A7PYY6	A7PYY6_VITVI	unreviewed	Chromosome chr4 scaffold_39, whole genome shotgun sequence	GSVIVT00026656001	Vitis vinifera (Grape)	227
Vagad leaf_7210	UNI_TREMBL:A5BH65_VITVI	96.55	87	3	0	23	283	5	91	1e-42	174		A5BH65	A5BH65_VITVI	unreviewed	40S ribosomal protein S24	GSVIVT00031119001 (VITISV_035625)	Vitis vinifera (Grape)	137
Vagad leaf_5947	UNI_TREMBL:A7P844_VITVI	93.9	82	5	0	248	3	373	454	1e-42	174		A7P844	A7P844_VITVI	unreviewed	Chromosome chr3 scaffold_8, whole genome shotgun sequence	GSVIVT00036029001	Vitis vinifera (Grape)	561
Vagad leaf_EYI1BW401BPML1	UNI_TREMBL:A7P3Z0_VITVI	95.51	89	4	0	3	269	680	768	1e-42	174		A7P3Z0	A7P3Z0_VITVI	unreviewed	Chromosome chr1 scaffold_5, whole genome shotgun sequence	GSVIVT00030629001	Vitis vinifera (Grape)	937
Vagad leaf_3784	UNI_TREMBL:A7Q7K8_VITVI	97.67	86	2	0	260	3	121	206	1e-42	174		A7Q7K8	A7Q7K8_VITVI	unreviewed	Chromosome undetermined scaffold_60, whole genome shotgun sequence	GSVIVT00031891001	Vitis vinifera (Grape)	329
Vagad leaf_EYI1BW401A1TNK	UNI_TREMBL:Q946X5_PRUPE	97.67	86	2	0	258	1	186	271	1e-42	174		Q946X5	Q946X5_PRUPE	unreviewed	Vacuolar H+-pyrophosphatase (EC 3.6.1.1)	vp2	Prunus persica (Peach)	759
Vagad leaf_EYI1BW401B2B44	UNI_TREMBL:A2Q2R2_MEDTR	96.51	86	3	0	2	259	303	388	1e-42	174		A2Q2R2	A2Q2R2_MEDTR	unreviewed	Histidine acid phosphatase	MtrDRAFT_AC151524g43v2	Medicago truncatula (Barrel medic)	1058
Vagad leaf_3720	UNI_TREMBL:Q9ASR0_ARATH	100	85	0	0	1	255	144	228	1e-42	174		Q9ASR0	Q9ASR0_ARATH	unreviewed	AT5g62700/MRG21_12		Arabidopsis thaliana (Mouse-ear cress)	353
Vagad leaf_EYI1BW401BJZEM	UNI_TREMBL:O81763_ARATH	97.65	85	2	0	2	256	102	186	1e-42	174			O81763_ARATH		not_available
Vagad leaf_3312	UNI_TREMBL:Q40211_LOTJA	96.39	83	3	0	254	6	71	153	1e-42	174		Q40211	Q40211_LOTJA	unreviewed	RAB7A	rab7A	Lotus japonicus	205
Vagad leaf_EYI1BW401AMBZF	UNI_SPROT:RPOC1_GOSHI	100	84	0	0	3	254	474	557	1e-42	174		Q2L8Z4	RPOC1_GOSHI	reviewed	DNA-directed RNA polymerase subunit beta' (EC 2.7.7.6) (PEP) (Plastid-encoded RNA polymerase subunit beta') (RNA polymerase subunit beta')	rpoC1	Gossypium hirsutum (Upland cotton) (Gossypium mexicanum)	685
Vagad leaf_EYI1BW401BNLTX	UNI_TREMBL:A5BWU1_VITVI	90.48	84	8	0	252	1	114	197	1e-42	174		A5BWU1	A5BWU1_VITVI	unreviewed	Chromosome chr10 scaffold_43, whole genome shotgun sequence (Putative uncharacterized protein)	GSVIVT00028309001 (VITISV_005005)	Vitis vinifera (Grape)	405
Vagad leaf_5198	UNI_SPROT:DHSA1_ARATH	97.59	83	2	0	2	250	126	208	1e-42	174		O82663	DHSA1_ARATH	reviewed	Succinate dehydrogenase [ubiquinone] flavoprotein subunit 1, mitochondrial (EC 1.3.5.1) (Flavoprotein subunit 1 of complex II) (FP)	SDH1-1 (At5g66760) (MSN2.16)	Arabidopsis thaliana (Mouse-ear cress)	634
Vagad leaf_EYI1BW401AMLJY	UNI_TREMBL:Q8W3Z1_9ROSI	96.2	79	3	0	1	237	152	230	1e-42	174		Q8W3Z1	Q8W3Z1_9ROSI	unreviewed	Beta-amyrin synthase (EC 5.4.99.-)	OSCBPY	Betula platyphylla	779
Vagad leaf2_3117	UNI_TREMBL:A2YJJ1_ORYSI	65.18	112	22	2	62	346	43	153	2e-42	129		A2YJJ1	A2YJJ1_ORYSI		Deleted.
Vagad leaf2_3117	UNI_TREMBL:A2YJJ1_ORYSI	100	19	0	0	351	407	155	173	2e-42	45.1		A2YJJ1	A2YJJ1_ORYSI		Deleted.
Vagad leaf2_3117	UNI_TREMBL:A2YJJ1_ORYSI	89.47	19	2	0	412	468	175	193	2e-42	42.7		A2YJJ1	A2YJJ1_ORYSI		Deleted.
Vagad leaf_8200	UNI_SPROT:INO2_ARATH	94.51	91	5	0	425	153	420	510	2e-42	173		Q38862	INO2_ARATH	reviewed	Inositol-3-phosphate synthase isozyme 2 (EC 5.5.1.4) (Myo-inositol-1-phosphate synthase 2) (MI-1-P synthase 2) (IPS 2)	At2g22240	Arabidopsis thaliana (Mouse-ear cress)	510
Vagad leaf_8430	UNI_TREMBL:A7PSY2_VITVI	80.28	71	14	0	302	90	222	292	2e-42	127		A7PSY2	A7PSY2_VITVI	unreviewed	Chromosome chr8 scaffold_29, whole genome shotgun sequence	GSVIVT00023128001	Vitis vinifera (Grape)	370
Vagad leaf_8430	UNI_TREMBL:A7PSY2_VITVI	90.63	32	3	0	396	301	191	222	2e-42	62.4		A7PSY2	A7PSY2_VITVI	unreviewed	Chromosome chr8 scaffold_29, whole genome shotgun sequence	GSVIVT00023128001	Vitis vinifera (Grape)	370
Vagad leaf_8430	UNI_TREMBL:A7PSY2_VITVI	83.33	12	2	0	85	50	294	305	2e-42	26.2		A7PSY2	A7PSY2_VITVI	unreviewed	Chromosome chr8 scaffold_29, whole genome shotgun sequence	GSVIVT00023128001	Vitis vinifera (Grape)	370
Vagad leaf_1959	UNI_TREMBL:A7QEY9_VITVI	82.08	106	18	1	15	329	42	147	2e-42	174		A7QEY9	A7QEY9_VITVI	unreviewed	Chromosome chr16 scaffold_86, whole genome shotgun sequence	GSVIVT00037209001	Vitis vinifera (Grape)	233
Vagad leaf_5790	UNI_TREMBL:A7PJ43_VITVI	86.84	76	10	0	312	85	101	176	2e-42	148		A7PJ43	A7PJ43_VITVI	unreviewed	Chromosome chr12 scaffold_18, whole genome shotgun sequence	GSVIVT00018588001	Vitis vinifera (Grape)	337
Vagad leaf_5790	UNI_TREMBL:A7PJ43_VITVI	76	25	6	0	76	2	179	203	2e-42	46.6		A7PJ43	A7PJ43_VITVI	unreviewed	Chromosome chr12 scaffold_18, whole genome shotgun sequence	GSVIVT00018588001	Vitis vinifera (Grape)	337
Vagad leaf_8476	UNI_TREMBL:Q1WAB6_CARPA	90.57	53	5	0	2	160	134	186	2e-42	103		Q1WAB6	Q1WAB6_CARPA	unreviewed	Lycopene beta-cyclase		Carica papaya (Papaya)	503
Vagad leaf_8476	UNI_TREMBL:Q1WAB6_CARPA	95.65	46	2	0	162	299	187	232	2e-42	92		Q1WAB6	Q1WAB6_CARPA	unreviewed	Lycopene beta-cyclase		Carica papaya (Papaya)	503
Vagad leaf_9000	UNI_TREMBL:A5B299_VITVI	89.89	89	9	0	267	1	120	208	2e-42	174		A5B299	A5B299_VITVI	unreviewed	Putative uncharacterized protein	VITISV_013679	Vitis vinifera (Grape)	612
Vagad leaf_3597	UNI_TREMBL:A7NYC4_VITVI	88.17	93	11	0	3	281	434	526	2e-42	174		A7NYC4	A7NYC4_VITVI	unreviewed	Chromosome chr6 scaffold_3, whole genome shotgun sequence	GSVIVT00024066001	Vitis vinifera (Grape)	674
Vagad leaf_4259	UNI_TREMBL:Q5M9Z7_TOBAC	96.77	93	3	0	281	3	62	154	2e-42	173		Q5M9Z7	Q5M9Z7_TOBAC	unreviewed	Putative uncharacterized protein orf171	orf171	Nicotiana tabacum (Common tobacco)	171
Vagad leaf_EYI1BW401BXIGU	UNI_TREMBL:Q93X58_FRAAN	83.7	92	15	0	3	278	674	765	2e-42	173		Q93X58	Q93X58_FRAAN	unreviewed	Beta-galactosidase (EC 3.2.1.23)	beta-gal1	Fragaria ananassa (Strawberry)	843
Vagad leaf_EYI1BW401BPENR	UNI_TREMBL:A5BJV2_VITVI	77.17	92	21	0	4	279	228	319	2e-42	173		A5BJV2	A5BJV2_VITVI	unreviewed	Putative uncharacterized protein	VITISV_014262	Vitis vinifera (Grape)	684
Vagad leaf_EYI1BW401ASDJ5	UNI_TREMBL:A5BIR3_VITVI	87.1	93	12	0	1	279	498	590	2e-42	173		A5BIR3	A5BIR3_VITVI	unreviewed	Putative uncharacterized protein	VITISV_038741	Vitis vinifera (Grape)	759
Vagad leaf_5878	UNI_TREMBL:A5BPW0_VITVI	85.71	91	13	0	5	277	111	201	2e-42	174		A5BPW0	A5BPW0_VITVI	unreviewed	Putative uncharacterized protein	VITISV_028701	Vitis vinifera (Grape)	452
Vagad leaf_EYI1BW401BTAWU	UNI_TREMBL:Q2LJM0_MALDO	91.21	91	8	0	275	3	555	645	2e-42	174		Q2LJM0	Q2LJM0_MALDO	unreviewed	Putative receptor kinase	DIPM4	Malus domestica (Apple) (Malus sylvestris)	682
Vagad leaf_5819	UNI_TREMBL:A7PAM3_VITVI	92.31	91	7	0	1	273	165	255	2e-42	173		A7PAM3	A7PAM3_VITVI	unreviewed	Chromosome chr14 scaffold_9, whole genome shotgun sequence	GSVIVT00038180001	Vitis vinifera (Grape)	279
Vagad leaf_4671	UNI_TREMBL:A5BEE7_VITVI	97.78	90	2	0	2	271	145	234	2e-42	173		A5BEE7	A5BEE7_VITVI	unreviewed	Putative uncharacterized protein	VITISV_000728	Vitis vinifera (Grape)	693
Vagad leaf_6476	UNI_TREMBL:Q9SLV8_CITUN	93.26	89	6	0	3	269	622	710	2e-42	174		Q9SLV8	Q9SLV8_CITUN	unreviewed	Sucrose synthase	CitSUSA-2	Citrus unshiu (Satsuma orange)	811
Vagad leaf_6913	UNI_TREMBL:A2YNT9_ORYSI	96.63	89	3	0	268	2	102	190	2e-42	174		A2YNT9	A2YNT9_ORYSI	unreviewed	Putative uncharacterized protein	OsI_26912	Oryza sativa subsp. indica (Rice)	250
Vagad leaf_EYI1BW401BJQAM	UNI_TREMBL:Q52MQ3_GOSHI	100	84	0	0	15	266	92	175	2e-42	174		Q52MQ3	Q52MQ3_GOSHI	unreviewed	Myb family transcription factor 2		Gossypium hirsutum (Upland cotton) (Gossypium mexicanum)	198
Vagad leaf_EYI1BW401BG407	UNI_TREMBL:A8MQE8_ARATH	85.39	89	13	0	267	1	196	284	2e-42	174		A8MQE8	A8MQE8_ARATH	unreviewed	Uncharacterized protein At1g03520.2	At1g03520	Arabidopsis thaliana (Mouse-ear cress)	358
Vagad leaf_6246	UNI_TREMBL:A7NZG0_VITVI	96.51	86	3	0	5	262	36	121	2e-42	173		A7NZG0	A7NZG0_VITVI	unreviewed	Proteasome subunit beta type (EC 3.4.25.1)	GSVIVT00024499001	Vitis vinifera (Grape)	245
Vagad leaf_EYI1BW401BO8QY	UNI_TREMBL:Q7Y1U0_GOSHI	98.84	86	1	0	260	3	454	539	2e-42	174		Q7Y1U0	Q7Y1U0_GOSHI	unreviewed	Kinesin-like calmodulin binding protein		Gossypium hirsutum (Upland cotton) (Gossypium mexicanum)	1209
Vagad leaf_EYI1BW401BB71A	UNI_TREMBL:Q8VWW0_GOSHI	92.94	85	6	0	256	2	133	217	2e-42	173		Q8VWW0	Q8VWW0_GOSHI	unreviewed	Polyphosphoinositide binding protein	Ssh2	Gossypium hirsutum (Upland cotton) (Gossypium mexicanum)	247
Vagad leaf_3810	UNI_TREMBL:A7PP20_VITVI	95.29	85	4	0	2	256	34	118	2e-42	173		A7PP20	A7PP20_VITVI	unreviewed	Chromosome chr8 scaffold_23, whole genome shotgun sequence	GSVIVT00021479001	Vitis vinifera (Grape)	310
Vagad leaf_EYI1BW401CJF9C	UNI_TREMBL:Q2HV82_MEDTR	91.86	86	7	0	1	258	442	527	2e-42	174		Q2HV82	Q2HV82_MEDTR	unreviewed	E-class P450, group I	MtrDRAFT_AC148994g7v2	Medicago truncatula (Barrel medic)	636
Vagad leaf_EYI1BW401AZ9DX	UNI_TREMBL:Q3LUM0_GOSHI	100	85	0	0	257	3	226	310	2e-42	174		Q3LUM0	Q3LUM0_GOSHI	unreviewed	Elongation factor 1-alpha	EF1A7	Gossypium hirsutum (Upland cotton) (Gossypium mexicanum)	448
Vagad leaf_EYI1BW401CDDCF	UNI_TREMBL:A3F7Q3_GOSHI	100	85	0	0	255	1	29	113	2e-42	173		A3F7Q3	A3F7Q3_GOSHI	unreviewed	Benzoquinone reductase (EC 1.6.5.7)		Gossypium hirsutum (Upland cotton) (Gossypium mexicanum)	203
Vagad leaf_EYI1BW401BPYH7	UNI_SPROT:STAD_GOSHI	98.81	84	1	0	2	253	114	197	2e-42	173		Q42770	STAD_GOSHI	reviewed	Acyl-[acyl-carrier-protein] desaturase, chloroplastic (EC 1.14.19.2) (Stearoyl-ACP desaturase)		Gossypium hirsutum (Upland cotton) (Gossypium mexicanum)	397
Vagad leaf_EYI1BW401CKSF6	UNI_TREMBL:Q944I2_ARATH	100	83	0	0	251	3	49	131	2e-42	174		Q944I2	Q944I2_ARATH	unreviewed	AT4g14960/dl3520c		Arabidopsis thaliana (Mouse-ear cress)	450
Vagad leaf_9390	UNI_TREMBL:A7NYC7_VITVI	100	83	0	0	1	249	722	804	2e-42	174		A7NYC7	A7NYC7_VITVI	unreviewed	Chromosome chr6 scaffold_3, whole genome shotgun sequence	GSVIVT00024069001	Vitis vinifera (Grape)	1559
Vagad leaf2_759	UNI_TREMBL:A7PNA3_VITVI	43.42	357	195	8	1217	168	226	569	3e-42	176		A7PNA3	A7PNA3_VITVI	unreviewed	Chromosome chr1 scaffold_22, whole genome shotgun sequence	GSVIVT00021159001	Vitis vinifera (Grape)	792
Vagad leaf_3715	UNI_TREMBL:A7QPA3_VITVI	63.48	115	42	0	7	351	3	117	3e-42	173		A7QPA3	A7QPA3_VITVI	unreviewed	Chromosome chr18 scaffold_137, whole genome shotgun sequence	GSVIVT00002865001	Vitis vinifera (Grape)	476
Vagad leaf_8788	UNI_SPROT:RK1_ARATH	87.76	98	11	1	324	34	211	308	3e-42	173		Q9LY66	RK1_ARATH	reviewed	50S ribosomal protein L1, chloroplastic (CL1)	RPL1 (At3g63490) (MAA21_120)	Arabidopsis thaliana (Mouse-ear cress)	346
Vagad leaf_8983	UNI_TREMBL:A7PPH5_VITVI	87.76	98	12	0	3	296	114	211	3e-42	173		A7PPH5	A7PPH5_VITVI	unreviewed	Chromosome chr8 scaffold_23, whole genome shotgun sequence	GSVIVT00021653001	Vitis vinifera (Grape)	322
Vagad leaf_EYI1BW401AYXMY	UNI_TREMBL:Q9LSR5_ARATH	86.46	96	13	0	4	291	171	266	3e-42	173		Q9LSR5	Q9LSR5_ARATH	unreviewed	At5g54400 (Gb|AAF35419.1) (Putative uncharacterized protein At5g54400)	At5g54400	Arabidopsis thaliana (Mouse-ear cress)	292
Vagad leaf_EYI1BW401BE2SE	UNI_TREMBL:O65844_MEDSA	88.51	87	10	0	266	6	78	164	3e-42	173		O65844	O65844_MEDSA	unreviewed	Serine/threonine protein phosphatase (EC 3.1.3.16)	PP1 beta	Medicago sativa (Alfalfa)	326
Vagad leaf_EYI1BW401BYJ7U	UNI_TREMBL:Q9LQT4_ARATH	83.7	92	15	0	276	1	42	133	3e-42	173		Q9LQT4	Q9LQT4_ARATH	unreviewed	At1g75800/T4O12_2 (T4O12.3)	At1g75800	Arabidopsis thaliana (Mouse-ear cress)	330
Vagad leaf_6456	UNI_TREMBL:A7P6I0_VITVI	81.52	92	17	0	276	1	527	618	3e-42	173		A7P6I0	A7P6I0_VITVI	unreviewed	Chromosome chr9 scaffold_7, whole genome shotgun sequence	GSVIVT00034076001	Vitis vinifera (Grape)	692
Vagad leaf_EYI1BW401B3YVE	UNI_TREMBL:A5B265_VITVI	90.91	88	8	0	3	266	409	496	3e-42	173		A5B265	A5B265_VITVI	unreviewed	Putative uncharacterized protein	VITISV_017128	Vitis vinifera (Grape)	567
Vagad leaf_EYI1BW401BJMRY	UNI_TREMBL:A7PET4_VITVI	97.7	87	2	0	266	6	21	107	3e-42	173		A7PET4	A7PET4_VITVI	unreviewed	Chromosome chr11 scaffold_13, whole genome shotgun sequence	GSVIVT00016780001	Vitis vinifera (Grape)	331
Vagad leaf_EYI1BW401AXRHY	UNI_TREMBL:A5BDZ1_VITVI	93.18	88	6	0	265	2	370	457	3e-42	173		A5BDZ1	A5BDZ1_VITVI	unreviewed	Putative uncharacterized protein	VITISV_017587	Vitis vinifera (Grape)	719
Vagad leaf_EYI1BW401BS5PY	UNI_SPROT:GBLP_MEDSA	96.51	86	3	0	260	3	61	146	3e-42	173		O24076	GBLP_MEDSA	reviewed	Guanine nucleotide-binding protein subunit beta-like protein	GB1	Medicago sativa (Alfalfa)	325
Vagad leaf_EYI1BW401BL2GH	UNI_TREMBL:P93774_RICCO	93.02	86	6	0	2	259	104	189	3e-42	173		P93774	P93774_RICCO	unreviewed	Shaggy-like kinase (Fragment)	sgg	Ricinus communis (Castor bean)	277
Vagad leaf_EYI1BW401AUX3V	UNI_TREMBL:A5JUZ5_9ROSI	94.12	85	5	0	3	257	248	332	3e-42	173		A5JUZ5	A5JUZ5_9ROSI	unreviewed	Boron transporter		Citrus macrophylla	714
Vagad leaf_EYI1BW401A88CN	UNI_TREMBL:A7PSZ0_VITVI	97.62	84	2	0	3	254	4	87	3e-42	173		A7PSZ0	A7PSZ0_VITVI	unreviewed	Chromosome chr8 scaffold_29, whole genome shotgun sequence	GSVIVT00023139001	Vitis vinifera (Grape)	136
Vagad leaf_EYI1BW401BV2CL	UNI_TREMBL:A7Q8P8_VITVI	92.86	84	6	0	1	252	481	564	3e-42	173		A7Q8P8	A7Q8P8_VITVI	unreviewed	Chromosome chr5 scaffold_64, whole genome shotgun sequence	GSVIVT00033134001	Vitis vinifera (Grape)	593
Vagad leaf_EYI1BW401AVGO9	UNI_TREMBL:A7PJ31_VITVI	100	81	0	0	3	245	1116	1196	3e-42	173		A7PJ31	A7PJ31_VITVI	unreviewed	DNA-directed RNA polymerase (EC 2.7.7.6)	GSVIVT00018575001	Vitis vinifera (Grape)	1220
Vagad leaf_EYI1BW401CL9MC	UNI_TREMBL:Q8VXT1_BETVU	100	81	0	0	1	243	185	265	3e-42	173		Q8VXT1	Q8VXT1_BETVU	unreviewed	Protein kinase 2	cka2	Beta vulgaris (Sugar beet)	333
Vagad leaf_3173	UNI_TREMBL:A5BTZ9_VITVI	74.55	110	28	0	5	334	92	201	4e-42	172		A5BTZ9	A5BTZ9_VITVI	unreviewed	Putative uncharacterized protein	VITISV_020507	Vitis vinifera (Grape)	295
Vagad leaf_EYI1BW401B5KVD	UNI_TREMBL:A5BF65_VITVI	92.39	92	7	0	2	277	206	297	4e-42	172		A5BF65	A5BF65_VITVI	unreviewed	Putative uncharacterized protein	VITISV_030028	Vitis vinifera (Grape)	619
Vagad leaf_5131	UNI_TREMBL:A5BA00_VITVI	91.11	90	8	0	2	271	44	133	4e-42	172		A5BA00	A5BA00_VITVI	unreviewed	Putative uncharacterized protein	VITISV_038357	Vitis vinifera (Grape)	165
Vagad leaf_EYI1BW401BKKKM	UNI_TREMBL:A7NUP2_VITVI	96.59	88	3	0	5	268	251	338	4e-42	172		A7NUP2	A7NUP2_VITVI	unreviewed	Glucose-6-phosphate isomerase (EC 5.3.1.9)	GSVIVT00015125001	Vitis vinifera (Grape)	623
Vagad leaf_EYI1BW401BLSG9	UNI_TREMBL:A2I5C7_SOLLC	94.32	88	5	0	2	265	9	96	4e-42	172		A2I5C7	A2I5C7_SOLLC	unreviewed	Lanceolate		Solanum lycopersicum (Tomato) (Lycopersicon esculentum)	400
Vagad leaf_EYI1BW401AXM6D	UNI_TREMBL:Q93Y81_CITPA	95.35	86	4	0	259	2	443	528	4e-42	172		Q93Y81	Q93Y81_CITPA	unreviewed	Zeta-carotene desaturase		Citrus paradisi (Grapefruit)	570
Vagad leaf_EYI1BW401BGK78	UNI_TREMBL:A5AJ10_VITVI	91.76	85	7	0	2	256	182	266	4e-42	172		A5AJ10	A5AJ10_VITVI	unreviewed	Putative uncharacterized protein	VITISV_002992	Vitis vinifera (Grape)	570
Vagad leaf_7817	UNI_TREMBL:A7WPA2_ORYSI	98.81	84	1	0	3	254	555	638	4e-42	172		A7WPA2	A7WPA2_ORYSI	unreviewed	Putative pre-mRNA-splicing factor cwc-22 (Fragment)	Os12g15420	Oryza sativa subsp. indica (Rice)	746
Vagad leaf_EYI1BW401CCSGU	UNI_TREMBL:A6YQX1_PHAVU	92.94	85	6	0	1	255	120	204	4e-42	172		A6YQX1	A6YQX1_PHAVU	unreviewed	Flavin-binding kelch repeat F-box 1 (Fragment)	FKF1	Phaseolus vulgaris (Kidney bean) (French bean)	436
Vagad leaf_EYI1BW401CARIA	UNI_TREMBL:A5B517_VITVI	92.86	84	6	0	2	253	307	390	4e-42	172		A5B517	A5B517_VITVI	unreviewed	Putative uncharacterized protein	VITISV_040077	Vitis vinifera (Grape)	612
Vagad leaf_EYI1BW401BS20R	UNI_TREMBL:A7QF76_VITVI	95.18	83	4	0	250	2	249	331	4e-42	172		A7QF76	A7QF76_VITVI	unreviewed	Chromosome undetermined scaffold_87, whole genome shotgun sequence	GSVIVT00037311001	Vitis vinifera (Grape)	502
Vagad leaf_4344	UNI_TREMBL:A7PM71_VITVI	56.05	157	69	1	34	504	36	186	5e-42	172		A7PM71	A7PM71_VITVI	unreviewed	Chromosome chr14 scaffold_21, whole genome shotgun sequence	GSVIVT00020707001	Vitis vinifera (Grape)	259
Vagad leaf_4373	UNI_TREMBL:A7PT69_VITVI	73.4	94	25	0	67	348	483	576	5e-42	147		A7PT69	A7PT69_VITVI	unreviewed	Phosphoglycerate kinase (EC 2.7.2.3)	GSVIVT00023235001	Vitis vinifera (Grape)	581
Vagad leaf_4373	UNI_TREMBL:A7PT69_VITVI	81.82	22	4	0	3	68	462	483	5e-42	47		A7PT69	A7PT69_VITVI	unreviewed	Phosphoglycerate kinase (EC 2.7.2.3)	GSVIVT00023235001	Vitis vinifera (Grape)	581
Vagad leaf_5132	UNI_TREMBL:A7NSL3_VITVI	86.44	59	8	0	178	2	206	264	5e-42	108		A7NSL3	A7NSL3_VITVI	unreviewed	Chromosome chr18 scaffold_1, whole genome shotgun sequence	GSVIVT00014308001	Vitis vinifera (Grape)	279
Vagad leaf_5132	UNI_TREMBL:A7NSL3_VITVI	88.89	45	5	0	311	177	162	206	5e-42	85.5		A7NSL3	A7NSL3_VITVI	unreviewed	Chromosome chr18 scaffold_1, whole genome shotgun sequence	GSVIVT00014308001	Vitis vinifera (Grape)	279
Vagad leaf_1295	UNI_TREMBL:A7R4R2_VITVI	84.93	73	11	0	221	3	170	242	5e-42	136		A7R4R2	A7R4R2_VITVI	unreviewed	Chromosome undetermined scaffold_763, whole genome shotgun sequence	GSVIVT00004638001	Vitis vinifera (Grape)	312
Vagad leaf_1295	UNI_TREMBL:A7R4R2_VITVI	89.66	29	3	0	307	221	141	169	5e-42	57.4		A7R4R2	A7R4R2_VITVI	unreviewed	Chromosome undetermined scaffold_763, whole genome shotgun sequence	GSVIVT00004638001	Vitis vinifera (Grape)	312
Vagad leaf_7809	UNI_TREMBL:A7NVN3_VITVI	90.36	83	8	0	270	22	205	287	5e-42	171		A7NVN3	A7NVN3_VITVI	unreviewed	Chromosome chr18 scaffold_1, whole genome shotgun sequence	GSVIVT00015502001	Vitis vinifera (Grape)	288
Vagad leaf_7809	UNI_TREMBL:A7NVN3_VITVI	81.82	11	2	0	304	272	192	202	5e-42	22.7		A7NVN3	A7NVN3_VITVI	unreviewed	Chromosome chr18 scaffold_1, whole genome shotgun sequence	GSVIVT00015502001	Vitis vinifera (Grape)	288
Vagad leaf_EYI1BW401AN2QY	UNI_TREMBL:Q2QME5_ORYSJ	95.51	89	4	0	1	267	286	374	5e-42	172		Q2QME5	Q2QME5_ORYSJ	unreviewed	Os12g0607100 protein (Eukaryotic translation initiation factor 2 gamma subunit, putative, expressed)	Os12g0607100 (LOC_Os12g41400)	Oryza sativa subsp. japonica (Rice)	464
Vagad leaf_EYI1BW401BEZ3U	UNI_TREMBL:A7Q2V0_VITVI	91.01	89	8	0	3	269	406	494	5e-42	172		A7Q2V0	A7Q2V0_VITVI	unreviewed	Chromosome chr12 scaffold_47, whole genome shotgun sequence	GSVIVT00029040001	Vitis vinifera (Grape)	668
Vagad leaf_6872	UNI_TREMBL:A5AP09_VITVI	89.77	88	9	0	267	4	262	349	5e-42	172		A5AP09	A5AP09_VITVI	unreviewed	Putative uncharacterized protein	VITISV_008093	Vitis vinifera (Grape)	412
Vagad leaf_EYI1BW401BCNV9	UNI_TREMBL:Q49RB5_POPTO	100	79	0	0	29	265	1	79	5e-42	172		Q49RB5	Q49RB5_POPTO	unreviewed	Ubiquitin carrier protein (EC 6.3.2.-)		Populus tomentosa (Chinese white poplar)	152
Vagad leaf_EYI1BW401APMOA	UNI_TREMBL:A7PJU0_VITVI	93.1	87	6	0	1	261	549	635	5e-42	172		A7PJU0	A7PJU0_VITVI	unreviewed	Chromosome chr12 scaffold_18, whole genome shotgun sequence	GSVIVT00018876001	Vitis vinifera (Grape)	838
Vagad leaf_EYI1BW401AZV0J	UNI_TREMBL:A7QG63_VITVI	97.7	87	2	0	261	1	169	255	5e-42	172		A7QG63	A7QG63_VITVI	unreviewed	Chromosome undetermined scaffold_91, whole genome shotgun sequence	GSVIVT00037716001	Vitis vinifera (Grape)	333
Vagad leaf_6947	UNI_TREMBL:A7NVJ4_VITVI	94.25	87	5	0	261	1	90	176	5e-42	172			A7NVJ4_VITVI		not_available
Vagad leaf_EYI1BW401BLHER	UNI_TREMBL:Q2TSD5_GOSHI	97.5	80	2	0	1	240	163	242	5e-42	172		Q2TSD5	Q2TSD5_GOSHI	unreviewed	Trehalose 6-phosphate synthase		Gossypium hirsutum (Upland cotton) (Gossypium mexicanum)	861
Vagad leaf_EYI1BW401BWXAG	UNI_TREMBL:Q3LUM3_GOSHI	97.65	85	2	0	256	2	340	424	6e-42	172		Q3LUM3	Q3LUM3_GOSHI	unreviewed	Elongation factor 1-alpha	EF1A4	Gossypium hirsutum (Upland cotton) (Gossypium mexicanum)	447
Vagad leaf_EYI1BW401B11XB	UNI_TREMBL:Q6H974_ANTMA	92.77	83	6	0	255	7	315	397	6e-42	172		Q6H974	Q6H974_ANTMA	unreviewed	SEU1 protein		Antirrhinum majus (Garden snapdragon)	841
Vagad leaf_EYI1BW401AY3GV	UNI_TREMBL:A7PHP1_VITVI	100	84	0	0	2	253	241	324	6e-42	172		A7PHP1	A7PHP1_VITVI	unreviewed	Chromosome chr17 scaffold_16, whole genome shotgun sequence	GSVIVT00018016001	Vitis vinifera (Grape)	489
Vagad leaf_EYI1BW401BI6E8	UNI_TREMBL:Q94AI7_ARATH	97.62	84	2	0	2	253	131	214	6e-42	172		Q94AI7	Q94AI7_ARATH	unreviewed	Putative uncharacterized protein At1g15750	At1g15750	Arabidopsis thaliana (Mouse-ear cress)	1131
Vagad leaf_EYI1BW401B5GKK	UNI_TREMBL:Q6K9N1_ORYSJ	98.8	83	1	0	3	251	162	244	6e-42	172		Q6K9N1	Q6K9N1_ORYSJ	unreviewed	Os02g0622100 protein (Putative uncharacterized protein) (cDNA clone:J033036G08, full insert sequence) (Putative uncharacterized protein OJ1234_B11.27)	OJ1234_B11.27 (Os02g0622100) (OsJ_07571)	Oryza sativa subsp. japonica (Rice)	463
Vagad leaf_7051	UNI_TREMBL:Q8VWP8_GOSHI	79.78	89	18	0	63	329	72	160	7e-42	153		Q8VWP8	Q8VWP8_GOSHI	unreviewed	Acyltransferase-like protein (Fragment)	ACY	Gossypium hirsutum (Upland cotton) (Gossypium mexicanum)	434
Vagad leaf_7051	UNI_TREMBL:Q8VWP8_GOSHI	82.61	23	4	0	1	69	51	73	7e-42	40.4		Q8VWP8	Q8VWP8_GOSHI	unreviewed	Acyltransferase-like protein (Fragment)	ACY	Gossypium hirsutum (Upland cotton) (Gossypium mexicanum)	434
Vagad leaf_4952	UNI_TREMBL:A7P843_VITVI	90.65	107	10	0	322	2	51	157	7e-42	172		A7P843	A7P843_VITVI	unreviewed	ER lumen protein retaining receptor	GSVIVT00036028001	Vitis vinifera (Grape)	272
Vagad leaf_6936	UNI_TREMBL:Q9M436_TOBAC	91.75	97	8	0	300	10	294	390	7e-42	172		Q9M436	Q9M436_TOBAC	unreviewed	Chloroplast FtsZ-like protein	ftsZ	Nicotiana tabacum (Common tobacco)	468
Vagad leaf_7985	UNI_TREMBL:Q8GT87_GOSBA	87.88	99	11	1	2	295	73	171	7e-42	172		Q8GT87	Q8GT87_GOSBA	unreviewed	Fiber protein Fb2		Gossypium barbadense (Sea-island cotton) (Egyptian cotton)	220
Vagad leaf_EYI1BW401CCAXN	UNI_TREMBL:Q84XI2_GOSHI	97.53	81	2	0	40	282	762	842	7e-42	163		Q84XI2	Q84XI2_GOSHI	unreviewed	Glycosyl hydrolase		Gossypium hirsutum (Upland cotton) (Gossypium mexicanum)	976
Vagad leaf_EYI1BW401CCAXN	UNI_TREMBL:Q84XI2_GOSHI	92.31	13	1	0	12	50	753	765	7e-42	30.4		Q84XI2	Q84XI2_GOSHI	unreviewed	Glycosyl hydrolase		Gossypium hirsutum (Upland cotton) (Gossypium mexicanum)	976
Vagad leaf_EYI1BW401CKFM3	UNI_TREMBL:A7QX86_VITVI	90.11	91	9	0	1	273	29	119	7e-42	172		A7QX86	A7QX86_VITVI	unreviewed	Chromosome undetermined scaffold_215, whole genome shotgun sequence	GSVIVT00009003001	Vitis vinifera (Grape)	205
Vagad leaf_4620	UNI_TREMBL:A5BQ55_VITVI	86.36	88	12	0	3	266	114	201	7e-42	172		A5BQ55	A5BQ55_VITVI	unreviewed	Putative uncharacterized protein	VITISV_001136	Vitis vinifera (Grape)	467
Vagad leaf_EYI1BW401AU4OG	UNI_TREMBL:A3CG24_ORYSJ	96.63	89	3	0	268	2	757	845	7e-42	172		A3CG24	A3CG24_ORYSJ		Deleted.
Vagad leaf_EYI1BW401BP133	UNI_TREMBL:A7Q0P9_VITVI	91.86	86	7	0	2	259	662	747	7e-42	172		A7Q0P9	A7Q0P9_VITVI	unreviewed	Chromosome chr7 scaffold_42, whole genome shotgun sequence	GSVIVT00028134001	Vitis vinifera (Grape)	867
Vagad leaf_EYI1BW401BKSPF	UNI_TREMBL:A3F7Q4_GOSHI	96.47	85	3	0	256	2	166	250	7e-42	172		A3F7Q4	A3F7Q4_GOSHI	unreviewed	Phenylcoumaran benzylic ether reductase-like protein		Gossypium hirsutum (Upland cotton) (Gossypium mexicanum)	308
Vagad leaf_EYI1BW401BC318	UNI_TREMBL:A7Q8L9_VITVI	97.62	84	2	0	2	253	375	458	7e-42	172		A7Q8L9	A7Q8L9_VITVI	unreviewed	Chromosome chr5 scaffold_64, whole genome shotgun sequence	GSVIVT00033104001	Vitis vinifera (Grape)	516
Vagad leaf_EYI1BW401B2191	UNI_TREMBL:A2Q2P2_MEDTR	93.98	83	5	0	1	249	2519	2601	7e-42	172		A2Q2P2	A2Q2P2_MEDTR	unreviewed	Zinc finger, ZZ-type; Zinc finger, C2H2-type	MtrDRAFT_AC151523g36v2	Medicago truncatula (Barrel medic)	2899
Vagad leaf_7848	UNI_SPROT:SYNC1_ARATH	91.18	102	9	0	4	309	447	548	9e-42	171		Q9SW96	SYNC1_ARATH	reviewed	Asparaginyl-tRNA synthetase, cytoplasmic 1 (EC 6.1.1.22) (Asparagine--tRNA ligase 1) (AsnRS 1) (Protein EMBRYO DEFECTIVE 2755)	SYNC1 (EMB2755) (At5g56680) (MIK19.13)	Arabidopsis thaliana (Mouse-ear cress)	572
Vagad leaf_8012	UNI_TREMBL:A7PG79_VITVI	83.33	96	16	0	19	306	490	585	9e-42	171		A7PG79	A7PG79_VITVI	unreviewed	Chromosome chr6 scaffold_15, whole genome shotgun sequence	GSVIVT00017422001	Vitis vinifera (Grape)	916
Vagad leaf_3293	UNI_TREMBL:A5BFH3_VITVI	86.73	98	13	0	296	3	270	367	9e-42	171		A5BFH3	A5BFH3_VITVI	unreviewed	Putative uncharacterized protein	VITISV_020937	Vitis vinifera (Grape)	437
Vagad leaf_6397	UNI_TREMBL:A7QDY4_VITVI	84.04	94	15	0	283	2	3671	3764	9e-42	171		A7QDY4	A7QDY4_VITVI	unreviewed	Chromosome chr4 scaffold_83, whole genome shotgun sequence	GSVIVT00036786001	Vitis vinifera (Grape)	3813
Vagad leaf_6111	UNI_TREMBL:A7NWB3_VITVI	81.91	94	17	0	282	1	202	295	9e-42	171		A7NWB3	A7NWB3_VITVI	unreviewed	Chromosome chr5 scaffold_2, whole genome shotgun sequence	GSVIVT00019856001	Vitis vinifera (Grape)	298
Vagad leaf_EYI1BW401BB4VX	UNI_TREMBL:A7PPI9_VITVI	100	55	0	0	2	166	8	62	9e-42	124		A7PPI9	A7PPI9_VITVI	unreviewed	Chromosome chr8 scaffold_23, whole genome shotgun sequence	GSVIVT00021667001	Vitis vinifera (Grape)	168
Vagad leaf_EYI1BW401BB4VX	UNI_TREMBL:A7PPI9_VITVI	94.12	34	2	0	172	273	64	97	9e-42	68.6		A7PPI9	A7PPI9_VITVI	unreviewed	Chromosome chr8 scaffold_23, whole genome shotgun sequence	GSVIVT00021667001	Vitis vinifera (Grape)	168
Vagad leaf_EYI1BW401BA4SB	UNI_TREMBL:A5BWS3_VITVI	94.44	90	5	0	1	270	257	346	9e-42	171		A5BWS3	A5BWS3_VITVI	unreviewed	Putative uncharacterized protein	VITISV_006539	Vitis vinifera (Grape)	508
Vagad leaf_EYI1BW401BA36V	UNI_TREMBL:A5BDU2_VITVI	94.38	89	5	0	3	269	317	405	9e-42	171		A5BDU2	A5BDU2_VITVI	unreviewed	Putative uncharacterized protein	VITISV_006765	Vitis vinifera (Grape)	784
Vagad leaf_EYI1BW401AXBZY	UNI_TREMBL:Q9LKG1_MESCR	95.06	81	4	0	28	270	1	81	9e-42	171		Q9LKG1	Q9LKG1_MESCR	unreviewed	Histone deacetylase	Hdeac1	Mesembryanthemum crystallinum (Common ice plant)	500
Vagad leaf_EYI1BW401B3L0H	UNI_SPROT:PYRD_ARATH	89.89	89	9	0	1	267	75	163	9e-42	171		P32746	PYRD_ARATH	reviewed	Dihydroorotate dehydrogenase, mitochondrial (DHOdehase) (EC 1.3.3.1) (Dihydroorotate oxidase)	PYRD (At5g23300) (MKD15.16)	Arabidopsis thaliana (Mouse-ear cress)	460
Vagad leaf_EYI1BW401BCNZP	UNI_TREMBL:A5BH65_VITVI	96.55	87	3	0	2	262	5	91	9e-42	171		A5BH65	A5BH65_VITVI	unreviewed	40S ribosomal protein S24	GSVIVT00031119001 (VITISV_035625)	Vitis vinifera (Grape)	137
Vagad leaf_EYI1BW401AS1BR	UNI_TREMBL:Q0N3X0_LEUGL	91.95	87	7	0	1	261	99	185	9e-42	171		Q0N3X0	Q0N3X0_LEUGL	unreviewed	Caffeoyl coenzyme A 3-O-methyltransferase 2 (Caffeoyl-CoA-O-methyltransferase)	CCoAOMT2	Leucaena glauca (White popinac) (Leucaena leucocephala)	244
Vagad leaf_EYI1BW401BBJNG	UNI_TREMBL:O23946_GOSHI	100	83	0	0	250	2	687	769	9e-42	171		O23946	O23946_GOSHI	unreviewed	Phosphoenolpyruvate carboxylase (EC 4.1.1.31)	PEPC1	Gossypium hirsutum (Upland cotton) (Gossypium mexicanum)	965
Vagad leaf_EYI1BW401BPXJ0	UNI_TREMBL:Q2IB39_EUCGR	98.73	79	1	0	2	238	559	637	9e-42	171		Q2IB39	Q2IB39_EUCGR	unreviewed	Cellulose synthase 5	CesA5	Eucalyptus grandis (Flooded gum)	1085
Vagad leaf2_2347	UNI_TREMBL:Q09GF0_PORYE	50.19	269	128	7	1098	310	1	259	1e-41	158		Q09GF0	Q09GF0_PORYE	unreviewed	Polyubiquitin	PUBI-1	Porphyra yezoensis	533
Vagad leaf2_2347	UNI_TREMBL:Q09GF0_PORYE	50.19	269	128	7	1098	310	229	487	1e-41	158		Q09GF0	Q09GF0_PORYE	unreviewed	Polyubiquitin	PUBI-1	Porphyra yezoensis	533
Vagad leaf2_2347	UNI_TREMBL:Q09GF0_PORYE	72.73	22	6	0	262	197	275	296	1e-41	37		Q09GF0	Q09GF0_PORYE	unreviewed	Polyubiquitin	PUBI-1	Porphyra yezoensis	533
Vagad leaf2_2347	UNI_TREMBL:Q09GF0_PORYE	72.73	22	6	0	262	197	503	524	1e-41	37		Q09GF0	Q09GF0_PORYE	unreviewed	Polyubiquitin	PUBI-1	Porphyra yezoensis	533
Vagad leaf_4235	UNI_TREMBL:A7P8X3_VITVI	86.36	88	12	0	21	284	398	485	1e-41	171		A7P8X3	A7P8X3_VITVI	unreviewed	Chromosome chr3 scaffold_8, whole genome shotgun sequence	GSVIVT00036342001	Vitis vinifera (Grape)	485
Vagad leaf_4636	UNI_TREMBL:A5BI37_VITVI	80.81	99	19	0	2	298	602	700	1e-41	169		A5BI37	A5BI37_VITVI	unreviewed	Putative uncharacterized protein	VITISV_010763	Vitis vinifera (Grape)	907
Vagad leaf_4636	UNI_TREMBL:A5BI37_VITVI	52.38	21	10	0	294	356	699	719	1e-41	23.9		A5BI37	A5BI37_VITVI	unreviewed	Putative uncharacterized protein	VITISV_010763	Vitis vinifera (Grape)	907
Vagad leaf_6026	UNI_SPROT:RER1A_ARATH	84.68	111	16	1	1	330	21	131	1e-41	171		O48670	RER1A_ARATH	reviewed	Protein RER1A (AtRER1A)	RER1A (At4g39220) (T22F8.120)	Arabidopsis thaliana (Mouse-ear cress)	191
Vagad leaf_7589	UNI_TREMBL:A5AKV9_VITVI	84.69	98	15	0	317	24	387	484	1e-41	171		A5AKV9	A5AKV9_VITVI	unreviewed	Chromosome undetermined scaffold_203, whole genome shotgun sequence (Putative uncharacterized protein)	GSVIVT00008623001 (VITISV_009613)	Vitis vinifera (Grape)	489
Vagad leaf_5688	UNI_TREMBL:Q8LPH1_ARATH	83.51	97	16	0	2	292	148	244	1e-41	171		Q8LPH1	Q8LPH1_ARATH	unreviewed	Putative nitrate transporter	At2g26690	Arabidopsis thaliana (Mouse-ear cress)	577
Vagad leaf_EYI1BW401BVTSW	UNI_TREMBL:A7PXZ1_VITVI	95.35	86	4	0	1	258	557	642	1e-41	171		A7PXZ1	A7PXZ1_VITVI	unreviewed	Chromosome chr15 scaffold_37, whole genome shotgun sequence	GSVIVT00026236001	Vitis vinifera (Grape)	812
Vagad leaf_EYI1BW401BFRPE	UNI_TREMBL:A7QX90_VITVI	88.76	89	10	0	268	2	1097	1185	1e-41	171		A7QX90	A7QX90_VITVI	unreviewed	Chromosome undetermined scaffold_215, whole genome shotgun sequence	GSVIVT00009008001	Vitis vinifera (Grape)	1394
Vagad leaf_EYI1BW401BNNB9	UNI_TREMBL:Q84VW8_ARATH	92.05	88	7	0	266	3	830	917	1e-41	171		Q84VW8	Q84VW8_ARATH	unreviewed	2-oxoglutarate dehydrogenase, E1 subunit-like protein (At3g55410)	At3g55410	Arabidopsis thaliana (Mouse-ear cress)	1017
Vagad leaf_EYI1BW401BVD6Z	UNI_TREMBL:A5AX94_VITVI	95.4	87	4	0	3	263	4	90	1e-41	171		A5AX94	A5AX94_VITVI	unreviewed	Putative uncharacterized protein	VITISV_018475	Vitis vinifera (Grape)	150
Vagad leaf_EYI1BW401AM10D	UNI_TREMBL:A7Q338_VITVI	92.94	85	6	0	3	257	24	108	1e-41	171		A7Q338	A7Q338_VITVI	unreviewed	Chromosome chr12 scaffold_47, whole genome shotgun sequence	GSVIVT00029139001	Vitis vinifera (Grape)	125
Vagad leaf_EYI1BW401B0EEV	UNI_TREMBL:A5B5J0_VITVI	91.76	85	7	0	257	3	529	613	1e-41	171		A5B5J0	A5B5J0_VITVI	unreviewed	Putative uncharacterized protein	VITISV_032053	Vitis vinifera (Grape)	744
Vagad leaf_EYI1BW401BQLN7	UNI_TREMBL:A7R5M6_VITVI	90.59	85	8	0	255	1	210	294	1e-41	171		A7R5M6	A7R5M6_VITVI	unreviewed	Chromosome undetermined scaffold_1006, whole genome shotgun sequence	GSVIVT00005291001	Vitis vinifera (Grape)	304
Vagad leaf_EYI1BW401B0Z5S	UNI_SPROT:GLNA4_MAIZE	95.12	82	4	0	248	3	25	106	1e-41	171		P38562	GLNA4_MAIZE	reviewed	Glutamine synthetase root isozyme 4 (EC 6.3.1.2) (GS107) (Glutamate--ammonia ligase)	GLN5 (GS1-4)	Zea mays (Maize)	355
Vagad leaf_EYI1BW401BHXYX	UNI_TREMBL:A7PWG0_VITVI	98.78	82	1	0	2	247	654	735	1e-41	171		A7PWG0	A7PWG0_VITVI	unreviewed	Chromosome chr8 scaffold_34, whole genome shotgun sequence	GSVIVT00025597001	Vitis vinifera (Grape)	1390
Vagad leaf_EYI1BW401BX5EK	UNI_TREMBL:Q3LUL8_GOSHI	100	82	0	0	2	247	192	273	1e-41	171		Q3LUL8	Q3LUL8_GOSHI	unreviewed	Elongation factor 1-alpha	EF1A9	Gossypium hirsutum (Upland cotton) (Gossypium mexicanum)	448
Vagad leaf_EYI1BW401B8S58	UNI_TREMBL:A2YS00_ORYSI	93.83	81	5	0	2	244	9	89	1e-41	171		A2YS00	A2YS00_ORYSI	unreviewed	Putative uncharacterized protein	OsI_28095	Oryza sativa subsp. indica (Rice)	96
Vagad leaf2_1391	UNI_TREMBL:A5B1R1_VITVI	41.74	345	192	10	272	1279	39	367	2e-41	173		A5B1R1	A5B1R1_VITVI	unreviewed	Putative uncharacterized protein	VITISV_005886	Vitis vinifera (Grape)	371
Vagad leaf2_2347	UNI_TREMBL:Q09GF0_PORYE	49.09	275	128	7	1098	310	77	335	2e-41	157		Q09GF0	Q09GF0_PORYE	unreviewed	Polyubiquitin	PUBI-1	Porphyra yezoensis	533
Vagad leaf2_2347	UNI_TREMBL:Q09GF0_PORYE	72.73	22	6	0	262	197	351	372	2e-41	37		Q09GF0	Q09GF0_PORYE	unreviewed	Polyubiquitin	PUBI-1	Porphyra yezoensis	533
Vagad leaf_5309	UNI_TREMBL:A5BY57_VITVI	84.04	94	15	0	534	253	626	719	2e-41	171		A5BY57	A5BY57_VITVI	unreviewed	Putative uncharacterized protein	VITISV_006352	Vitis vinifera (Grape)	720
Vagad leaf_6919	UNI_TREMBL:A7QI34_VITVI	62.6	131	49	0	396	4	316	446	2e-41	170		A7QI34	A7QI34_VITVI	unreviewed	Chromosome chr17 scaffold_101, whole genome shotgun sequence	GSVIVT00000075001	Vitis vinifera (Grape)	579
Vagad leaf_5723	UNI_TREMBL:Q9CA90_ARATH	80.19	106	21	0	40	357	43	148	2e-41	171		Q9CA90	Q9CA90_ARATH	unreviewed	At1g79870/F19K16_17 (Putative D-isomer specific 2-hydroxyacid dehydrogenase) (Putative D-isomer specific 2-hydroxyacid dehydrogenase; 59386-58329)	At1g79870 (F19K16.17)	Arabidopsis thaliana (Mouse-ear cress)	313
Vagad leaf_8626	UNI_TREMBL:Q2V4B7_ARATH	75.68	111	25	1	2	328	391	501	2e-41	170		Q2V4B7	Q2V4B7_ARATH	unreviewed	Putative heat shock protein (Uncharacterized protein At1g79930.2)	At1g79930	Arabidopsis thaliana (Mouse-ear cress)	789
Vagad leaf_5595	UNI_TREMBL:A5B6U7_VITVI	78.64	103	22	1	2	310	226	327	2e-41	170		A5B6U7	A5B6U7_VITVI	unreviewed	Enolase (EC 4.2.1.11)	VITISV_031805	Vitis vinifera (Grape)	527
Vagad leaf_5412	UNI_TREMBL:A5BFV3_VITVI	80.85	94	18	0	308	27	638	731	2e-41	170		A5BFV3	A5BFV3_VITVI	unreviewed	Putative uncharacterized protein	VITISV_001107	Vitis vinifera (Grape)	731
Vagad leaf_EYI1BW401BGT20	UNI_TREMBL:A5B9D4_VITVI	82.8	93	16	0	2	280	732	824	2e-41	170		A5B9D4	A5B9D4_VITVI	unreviewed	Putative uncharacterized protein	VITISV_028488	Vitis vinifera (Grape)	1000
Vagad leaf_4365	UNI_TREMBL:A7PP04_VITVI	86.57	67	9	0	74	274	177	243	2e-41	131		A7PP04	A7PP04_VITVI	unreviewed	Chromosome chr8 scaffold_23, whole genome shotgun sequence	GSVIVT00021461001	Vitis vinifera (Grape)	363
Vagad leaf_4365	UNI_TREMBL:A7PP04_VITVI	89.29	28	3	0	1	84	153	180	2e-41	60.8		A7PP04	A7PP04_VITVI	unreviewed	Chromosome chr8 scaffold_23, whole genome shotgun sequence	GSVIVT00021461001	Vitis vinifera (Grape)	363
Vagad leaf_EYI1BW401A937W	UNI_TREMBL:A7P2I1_VITVI	97.3	74	2	0	1	222	647	720	2e-41	150		A7P2I1	A7P2I1_VITVI	unreviewed	Phosphorylase (EC 2.4.1.1)	GSVIVT00030064001	Vitis vinifera (Grape)	778
Vagad leaf_EYI1BW401A937W	UNI_TREMBL:A7P2I1_VITVI	80.95	21	4	0	212	274	717	737	2e-41	41.6		A7P2I1	A7P2I1_VITVI	unreviewed	Phosphorylase (EC 2.4.1.1)	GSVIVT00030064001	Vitis vinifera (Grape)	778
Vagad leaf_EYI1BW401BC1UW	UNI_SPROT:G6PI_ARAGE	92.22	90	7	0	5	274	130	219	2e-41	170		Q9FXM5	G6PI_ARAGE	reviewed	Glucose-6-phosphate isomerase, cytosolic (GPI) (EC 5.3.1.9) (Phosphoglucose isomerase) (PGI) (Phosphohexose isomerase) (PHI)	PGIC	Arabis gemmifera	560
Vagad leaf_EYI1BW401ANT4A	UNI_TREMBL:Q7XAV5_GOSHI	100	80	0	0	32	271	1	80	2e-41	171		Q7XAV5	Q7XAV5_GOSHI	unreviewed	DRE binding protein 1 (Dehydration responsive element binding protein)	DREB	Gossypium hirsutum (Upland cotton) (Gossypium mexicanum)	153
Vagad leaf_EYI1BW401BXV33	UNI_TREMBL:A5ASS1_VITVI	89.89	89	9	0	3	269	366	454	2e-41	171		A5ASS1	A5ASS1_VITVI	unreviewed	Putative uncharacterized protein	VITISV_013163	Vitis vinifera (Grape)	595
Vagad leaf_6431	UNI_TREMBL:Q84TL2_POPTM	93.26	89	6	0	1	267	18	106	2e-41	171		Q84TL2	Q84TL2_POPTM	unreviewed	Phosphoglycerate kinase (EC 2.7.2.3)		Populus tremuloides (Quaking aspen)	401
Vagad leaf_EYI1BW401AP9YH	UNI_TREMBL:A7QIX9_VITVI	86.52	89	12	0	1	267	264	352	2e-41	171		A7QIX9	A7QIX9_VITVI	unreviewed	Chromosome chr2 scaffold_105, whole genome shotgun sequence	GSVIVT00000432001	Vitis vinifera (Grape)	548
Vagad leaf_7711	UNI_TREMBL:Q5DW42_PHAVU	93.1	87	6	0	3	263	549	635	2e-41	171		Q5DW42	Q5DW42_PHAVU	unreviewed	Phototropin	Pvphot2	Phaseolus vulgaris (Kidney bean) (French bean)	996
Vagad leaf_EYI1BW401A8KLT	UNI_TREMBL:O80845_ARATH	93.1	87	6	0	262	2	51	137	2e-41	171			O80845_ARATH		not_available
Vagad leaf_EYI1BW401BXBYM	UNI_TREMBL:A5BNL1_VITVI	88.51	87	10	0	262	2	361	447	2e-41	171		A5BNL1	A5BNL1_VITVI	unreviewed	Putative uncharacterized protein	VITISV_039640	Vitis vinifera (Grape)	881
Vagad leaf_EYI1BW401BFVC0	UNI_TREMBL:A7P4J8_VITVI	96.55	87	3	0	2	262	84	170	2e-41	171		A7P4J8	A7P4J8_VITVI	unreviewed	Chromosome chr4 scaffold_6, whole genome shotgun sequence	GSVIVT00032180001	Vitis vinifera (Grape)	413
Vagad leaf_2689	UNI_TREMBL:A5B412_VITVI	95.35	86	4	0	1	258	69	154	2e-41	171		A5B412	A5B412_VITVI	unreviewed	Putative uncharacterized protein	VITISV_011749	Vitis vinifera (Grape)	183
Vagad leaf_6585	UNI_TREMBL:A7P5S1_VITVI	100	85	0	0	2	256	247	331	2e-41	170		A7P5S1	A7P5S1_VITVI	unreviewed	Chromosome chr4 scaffold_6, whole genome shotgun sequence	GSVIVT00032637001	Vitis vinifera (Grape)	345
Vagad leaf_3718	UNI_TREMBL:A7QQ80_VITVI	96.47	85	3	0	3	257	296	380	2e-41	170		A7QQ80	A7QQ80_VITVI	unreviewed	Chromosome undetermined scaffold_141, whole genome shotgun sequence	GSVIVT00003250001	Vitis vinifera (Grape)	395
Vagad leaf_EYI1BW401ASGWE	UNI_TREMBL:Q76ME3_WHEAT	98.81	84	1	0	252	1	1	84	2e-41	170		Q76ME3	Q76ME3_WHEAT	unreviewed	ADP-ribosylation factor	arf	Triticum aestivum (Wheat)	181
Vagad leaf_EYI1BW401BA6T3	UNI_TREMBL:A5C9V9_VITVI	95.24	84	4	0	253	2	296	379	2e-41	171		A5C9V9	A5C9V9_VITVI	unreviewed	Putative uncharacterized protein	VITISV_000110	Vitis vinifera (Grape)	480
Vagad leaf_EYI1BW401BAXI3	UNI_TREMBL:A5HJL1_GOSHI	100	84	0	0	252	1	334	417	2e-41	170		A5HJL1	A5HJL1_GOSHI	unreviewed	Chloroplast biotin carboxylase	BC1	Gossypium hirsutum (Upland cotton) (Gossypium mexicanum)	535
Vagad leaf_EYI1BW401BR1VG	UNI_TREMBL:A7PJX1_VITVI	98.78	82	1	0	8	253	176	257	2e-41	171		A7PJX1	A7PJX1_VITVI	unreviewed	Chromosome chr12 scaffold_18, whole genome shotgun sequence	GSVIVT00018914001	Vitis vinifera (Grape)	610
Vagad leaf_EYI1BW401A4OYU	UNI_TREMBL:A7NVA1_VITVI	95.24	84	4	0	1	252	251	334	2e-41	171		A7NVA1	A7NVA1_VITVI	unreviewed	Chromosome chr18 scaffold_1, whole genome shotgun sequence	GSVIVT00015356001	Vitis vinifera (Grape)	449
Vagad leaf_EYI1BW401BFAPP	UNI_TREMBL:O23769_CITPA	97.56	82	2	0	7	252	155	236	2e-41	171		O23769	O23769_CITPA	unreviewed	Putative uncharacterized protein		Citrus paradisi (Grapefruit)	305
Vagad leaf_EYI1BW401BKF61	UNI_TREMBL:Q27SZ6_SOYBN	97.62	84	2	0	1	252	370	453	2e-41	170		Q27SZ6	Q27SZ6_SOYBN	unreviewed	Endo-1,4-beta-glucancase (EC 3.2.1.4) (Fragment)	Cel12	Glycine max (Soybean)	604
Vagad leaf_7566	UNI_TREMBL:A0T2N8_GOSHI	98.8	83	1	0	249	1	4	86	2e-41	171		A0T2N8	A0T2N8_GOSHI	unreviewed	PIP2 protein	PIP2;2	Gossypium hirsutum (Upland cotton) (Gossypium mexicanum)	286
Vagad leaf_EYI1BW401AWOO0	UNI_TREMBL:A7NZA7_VITVI	96.34	82	3	0	1	246	729	810	2e-41	170		A7NZA7	A7NZA7_VITVI	unreviewed	Chromosome chr6 scaffold_3, whole genome shotgun sequence	GSVIVT00024439001	Vitis vinifera (Grape)	1021
Vagad leaf_4057	UNI_TREMBL:Q8RXG8_ARATH	98.77	81	1	0	2	244	232	312	2e-41	170		Q8RXG8	Q8RXG8_ARATH	unreviewed	At5g60600 (GcpE protein)	At5g60600	Arabidopsis thaliana (Mouse-ear cress)	741
Vagad leaf_EYI1BW401BEPW1	UNI_TREMBL:A7PB21_VITVI	93.67	79	5	0	3	239	463	541	2e-41	171		A7PB21	A7PB21_VITVI	unreviewed	Chromosome chr16 scaffold_10, whole genome shotgun sequence	GSVIVT00013914001	Vitis vinifera (Grape)	914
Vagad leaf_EYI1BW401CDHY2	UNI_TREMBL:A7PGA4_VITVI	97.5	80	2	0	241	2	249	328	2e-41	170		A7PGA4	A7PGA4_VITVI	unreviewed	Chromosome chr6 scaffold_15, whole genome shotgun sequence	GSVIVT00017456001	Vitis vinifera (Grape)	1101
Vagad leaf2_938	UNI_TREMBL:A4ZRE3_ACTCH	39.15	355	208	11	688	1728	58	397	3e-41	173		A4ZRE3	A4ZRE3_ACTCH	unreviewed	VTC2-like protein		Actinidia chinensis (Kiwi) (Yangtao)	450
Vagad leaf_3895	UNI_SPROT:HSFC1_ARATH	73.33	135	33	2	511	116	68	198	3e-41	170		Q9LV52	HSFC1_ARATH	reviewed	Heat stress transcription factor C-1 (AtHsfC1) (AtHsf-08)	HSFC1 (HSF08) (At3g24520) (MOB24.9)	Arabidopsis thaliana (Mouse-ear cress)	330
Vagad leaf_9361	UNI_SPROT:CNGC5_ARATH	85.71	112	16	0	394	59	332	443	3e-41	164		Q8RWS9	CNGC5_ARATH	reviewed	Probable cyclic nucleotide-gated ion channel 5 (AtCNGC5) (Cyclic nucleotide- and calmodulin-regulated ion channel 5)	CNGC5 (At5g57940) (MTI20.20)	Arabidopsis thaliana (Mouse-ear cress)	717
Vagad leaf_9361	UNI_SPROT:CNGC5_ARATH	100	9	0	0	29	3	453	461	3e-41	25.8		Q8RWS9	CNGC5_ARATH	reviewed	Probable cyclic nucleotide-gated ion channel 5 (AtCNGC5) (Cyclic nucleotide- and calmodulin-regulated ion channel 5)	CNGC5 (At5g57940) (MTI20.20)	Arabidopsis thaliana (Mouse-ear cress)	717
Vagad leaf_9361	UNI_SPROT:CNGC5_ARATH	100	9	0	0	57	31	444	452	3e-41	22.3		Q8RWS9	CNGC5_ARATH	reviewed	Probable cyclic nucleotide-gated ion channel 5 (AtCNGC5) (Cyclic nucleotide- and calmodulin-regulated ion channel 5)	CNGC5 (At5g57940) (MTI20.20)	Arabidopsis thaliana (Mouse-ear cress)	717
Vagad leaf_5871	UNI_TREMBL:A7NTE7_VITVI	73.21	112	30	1	2	337	446	556	3e-41	170		A7NTE7	A7NTE7_VITVI	unreviewed	Chromosome chr18 scaffold_1, whole genome shotgun sequence	GSVIVT00014638001	Vitis vinifera (Grape)	651
Vagad leaf_7708	UNI_TREMBL:Q8GZ51_ARATH	80.19	106	21	0	318	1	133	238	3e-41	170		Q8GZ51	Q8GZ51_ARATH	unreviewed	At5g62720 (Putative uncharacterized protein At5g62720/MQB2_20)	At5g62720/MQB2_20 (At5g62720)	Arabidopsis thaliana (Mouse-ear cress)	243
Vagad leaf_6802	UNI_TREMBL:A7PGK3_VITVI	81.55	103	19	0	3	311	583	685	3e-41	170		A7PGK3	A7PGK3_VITVI	unreviewed	Chromosome chr17 scaffold_16, whole genome shotgun sequence	GSVIVT00017590001	Vitis vinifera (Grape)	716
Vagad leaf_EYI1BW401APXEO	UNI_TREMBL:A7QW67_VITVI	81.25	96	18	0	289	2	252	347	3e-41	170		A7QW67	A7QW67_VITVI	unreviewed	Chromosome chr3 scaffold_199, whole genome shotgun sequence	GSVIVT00007718001	Vitis vinifera (Grape)	598
Vagad leaf_4798	UNI_TREMBL:Q84L59_CICAR	96.97	66	2	0	1	198	262	327	3e-41	132		Q84L59	Q84L59_CICAR	unreviewed	Polypyrimidine track-binding protein homologue	ptb	Cicer arietinum (Chickpea) (Garbanzo)	442
Vagad leaf_4798	UNI_TREMBL:Q84L59_CICAR	86.67	30	4	0	192	281	326	355	3e-41	59.3		Q84L59	Q84L59_CICAR	unreviewed	Polypyrimidine track-binding protein homologue	ptb	Cicer arietinum (Chickpea) (Garbanzo)	442
Vagad leaf_EYI1BW401BNBDO	UNI_TREMBL:Q8H770_GOSHI	100	64	0	0	80	271	896	959	3e-41	131		Q8H770	Q8H770_GOSHI	unreviewed	Bifunctional lysine-ketoglutarate reductase/saccharopine dehydrogenase		Gossypium hirsutum (Upland cotton) (Gossypium mexicanum)	1052
Vagad leaf_EYI1BW401BNBDO	UNI_TREMBL:Q8H770_GOSHI	96.43	28	1	0	3	86	870	897	3e-41	59.7		Q8H770	Q8H770_GOSHI	unreviewed	Bifunctional lysine-ketoglutarate reductase/saccharopine dehydrogenase		Gossypium hirsutum (Upland cotton) (Gossypium mexicanum)	1052
Vagad leaf_EYI1BW401BPXMO	UNI_TREMBL:Q9SL97_ARATH	90	90	9	0	271	2	1876	1965	3e-41	170		Q9SL97	Q9SL97_ARATH	unreviewed	Putative uncharacterized protein At2g25660	At2g25660	Arabidopsis thaliana (Mouse-ear cress)	2136
Vagad leaf_EYI1BW401AWJOS	UNI_TREMBL:Q68UW0_PYRCO	91.25	80	7	0	31	270	44	123	3e-41	170		Q68UW0	Q68UW0_PYRCO	unreviewed	Beta-galactosidase (EC 3.2.1.23)	gal	Pyrus communis (Pear)	724
Vagad leaf_EYI1BW401A00YN	UNI_TREMBL:A3CII1_ORYSJ	92.13	89	7	0	269	3	469	557	3e-41	170		A3CII1	A3CII1_ORYSJ		Deleted.
Vagad leaf_EYI1BW401BIXVV	UNI_TREMBL:Q9XIP8_ARATH	84.09	88	14	0	266	3	113	200	3e-41	170		Q9XIP8	Q9XIP8_ARATH	unreviewed	At1g64980 (F13O11.28 protein) (Putative uncharacterized protein At1g64980)	At1g64980 (F13O11.28)	Arabidopsis thaliana (Mouse-ear cress)	259
Vagad leaf_EYI1BW401BMYA1	UNI_TREMBL:A5B2E9_VITVI	95.29	85	4	0	1	255	63	147	3e-41	170		A5B2E9	A5B2E9_VITVI	unreviewed	Putative uncharacterized protein	VITISV_000977	Vitis vinifera (Grape)	214
Vagad leaf_EYI1BW401BZZ9K	UNI_TREMBL:A7QVT1_VITVI	91.76	85	7	0	1	255	119	203	3e-41	170		A7QVT1	A7QVT1_VITVI	unreviewed	Chromosome chr7 scaffold_192, whole genome shotgun sequence	GSVIVT00007507001	Vitis vinifera (Grape)	867
Vagad leaf_EYI1BW401BSP9P	UNI_TREMBL:Q6B445_LEMMI	100	83	0	0	3	251	23	105	3e-41	170		Q6B445	Q6B445_LEMMI	unreviewed	26S proteasome ATPase subunit (Fragment)		Lemna minor (Common duckweed)	120
Vagad leaf_6418	UNI_TREMBL:A7QJ79_VITVI	96.34	82	3	0	246	1	513	594	3e-41	170		A7QJ79	A7QJ79_VITVI	unreviewed	Chromosome chr2 scaffold_105, whole genome shotgun sequence	GSVIVT00000538001	Vitis vinifera (Grape)	764
Vagad leaf_EYI1BW401B06LD	UNI_TREMBL:Q946Y1_GOSAR	100	81	0	0	245	3	255	335	3e-41	170		Q946Y1	Q946Y1_GOSAR	unreviewed	Ceramide glucosyltransferase		Gossypium arboreum (Tree cotton)	520
Vagad leaf_EYI1BW401AO6SX	UNI_TREMBL:Q2QQM3_ORYSJ	98.77	81	1	0	3	245	206	286	3e-41	170		Q2QQM3	Q2QQM3_ORYSJ	unreviewed	Ubiquitin-specific protease 12, putative, expressed	LOC_Os12g30540	Oryza sativa subsp. japonica (Rice)	1125
Vagad leaf_EYI1BW401B1Y20	UNI_TREMBL:A6XN19_PRUPE	96.3	81	3	0	2	244	271	351	3e-41	170		A6XN19	A6XN19_PRUPE	unreviewed	Expressed protein		Prunus persica (Peach)	705
Vagad leaf_EYI1BW401AYOKR	UNI_TREMBL:Q93X76_GOSHI	100	78	0	0	235	2	272	349	3e-41	170		Q93X76	Q93X76_GOSHI	unreviewed	Putative carboxyl-terminal proteinase		Gossypium hirsutum (Upland cotton) (Gossypium mexicanum)	473
Vagad leaf_7047	UNI_TREMBL:A7QPM3_VITVI	70.37	108	32	0	1	324	127	234	4e-41	169		A7QPM3	A7QPM3_VITVI	unreviewed	Chromosome chr10 scaffold_138, whole genome shotgun sequence	GSVIVT00002996001	Vitis vinifera (Grape)	306
Vagad leaf_6423	UNI_TREMBL:Q2V403_ARATH	64.63	147	52	0	2	442	48	194	4e-41	169		Q2V403	Q2V403_ARATH	unreviewed	Uncharacterized protein At2g45990.4	At2g45990	Arabidopsis thaliana (Mouse-ear cress)	210
Vagad leaf_8510	UNI_TREMBL:O64866_ARATH	82.52	103	18	0	311	3	3	105	4e-41	169		O64866	O64866_ARATH	unreviewed	Expressed protein (Putative uncharacterized protein) (Putative uncharacterized protein At2g44310)	At2g44310	Arabidopsis thaliana (Mouse-ear cress)	142
Vagad leaf_4934	UNI_TREMBL:A5B426_VITVI	88.04	92	11	0	3	278	65	156	4e-41	169		A5B426	A5B426_VITVI	unreviewed	Putative uncharacterized protein	VITISV_019335	Vitis vinifera (Grape)	246
Vagad leaf_5178	UNI_TREMBL:A7UHZ0_9ROSI	87.1	93	11	1	1	276	24	116	4e-41	169		A7UHZ0	A7UHZ0_9ROSI	unreviewed	Acyl-[acyl-carrier protein] desaturase (EC 1.14.19.2)	SAD	Vernicia montana	396
Vagad leaf_EYI1BW401B45JL	UNI_TREMBL:Q3HRX4_SOLTU	95.51	89	4	0	3	269	14	102	4e-41	169		Q3HRX4	Q3HRX4_SOLTU	unreviewed	40S ribosomal protein S17-like protein		Solanum tuberosum (Potato)	144
Vagad leaf_EYI1BW401AU77R	UNI_TREMBL:A3RI55_SOLTU	95.18	83	4	0	19	267	266	348	4e-41	169		A3RI55	A3RI55_SOLTU	unreviewed	WRKY protein		Solanum tuberosum (Potato)	540
Vagad leaf_5850	UNI_TREMBL:A5AHA6_VITVI	96.51	86	3	0	259	2	185	270	4e-41	169		A5AHA6	A5AHA6_VITVI	unreviewed	Putative uncharacterized protein	VITISV_033383	Vitis vinifera (Grape)	550
Vagad leaf_EYI1BW401A7LHF	UNI_TREMBL:Q1W2L1_GOSHI	95.24	84	4	0	254	3	315	398	4e-41	169		Q1W2L1	Q1W2L1_GOSHI	unreviewed	Suppressor of K+ transport growth defect-like protein	SKD1	Gossypium hirsutum (Upland cotton) (Gossypium mexicanum)	439
Vagad leaf_EYI1BW401A1JF7	UNI_TREMBL:A5BRS2_VITVI	97.56	82	2	0	2	247	856	937	4e-41	169		A5BRS2	A5BRS2_VITVI	unreviewed	Chromosome undetermined scaffold_155, whole genome shotgun sequence (Putative uncharacterized protein)	GSVIVT00005644001 (VITISV_031170)	Vitis vinifera (Grape)	988
Vagad leaf_EYI1BW401BTAI7	UNI_TREMBL:Q6VUQ5_SOLLC	100	77	0	0	2	232	126	202	4e-41	169		Q6VUQ5	Q6VUQ5_SOLLC	unreviewed	Serine/threonine protein phosphatase (EC 3.1.3.16)	PP2Ac2	Solanum lycopersicum (Tomato) (Lycopersicon esculentum)	306
Vagad leaf_1900	UNI_TREMBL:A5ASG1_VITVI	56.21	153	59	3	437	3	119	270	5e-41	169		A5ASG1	A5ASG1_VITVI	unreviewed	Putative uncharacterized protein	VITISV_003566	Vitis vinifera (Grape)	271
Vagad leaf_8468	UNI_TREMBL:Q0E4D9_ORYSJ	82.3	113	20	0	35	373	135	247	5e-41	169		Q0E4D9	Q0E4D9_ORYSJ	unreviewed	Os02g0123500 protein	Os02g0123500	Oryza sativa subsp. japonica (Rice)	375
Vagad leaf_4370	UNI_SPROT:PDR12_ARATH	80.37	107	21	0	334	14	1262	1368	5e-41	169		Q9M9E1	PDR12_ARATH	reviewed	Pleiotropic drug resistance protein 12	PDR12 (PDR9) (At1g15520) (T16N11.3)	Arabidopsis thaliana (Mouse-ear cress)	1423
Vagad leaf_6466	UNI_TREMBL:A7NVZ7_VITVI	89.25	93	10	0	3	281	487	579	5e-41	169		A7NVZ7	A7NVZ7_VITVI	unreviewed	Chromosome chr5 scaffold_2, whole genome shotgun sequence	GSVIVT00019726001	Vitis vinifera (Grape)	644
Vagad leaf_EYI1BW401AIZ46	UNI_TREMBL:A7PA31_VITVI	82.02	89	16	0	271	5	258	346	5e-41	169		A7PA31	A7PA31_VITVI	unreviewed	Chromosome chr14 scaffold_9, whole genome shotgun sequence	GSVIVT00037951001	Vitis vinifera (Grape)	592
Vagad leaf_EYI1BW401B0SVW	UNI_TREMBL:A5AR14_VITVI	86.36	88	12	0	3	266	676	763	5e-41	169		A5AR14	A5AR14_VITVI	unreviewed	Putative uncharacterized protein	VITISV_003086	Vitis vinifera (Grape)	1040
Vagad leaf_EYI1BW401CBJ2L	UNI_TREMBL:A7P843_VITVI	97.62	84	2	0	1	252	189	272	5e-41	169		A7P843	A7P843_VITVI	unreviewed	ER lumen protein retaining receptor	GSVIVT00036028001	Vitis vinifera (Grape)	272
Vagad leaf_EYI1BW401A88ON	UNI_TREMBL:A7NVI4_VITVI	87.36	87	11	0	261	1	759	845	5e-41	169		A7NVI4	A7NVI4_VITVI	unreviewed	Chromosome chr18 scaffold_1, whole genome shotgun sequence	GSVIVT00015446001	Vitis vinifera (Grape)	982
Vagad leaf_EYI1BW401AICSC	UNI_TREMBL:A7PBC9_VITVI	86.05	86	12	0	3	260	63	148	5e-41	169		A7PBC9	A7PBC9_VITVI	unreviewed	Chromosome chr16 scaffold_10, whole genome shotgun sequence	GSVIVT00014042001	Vitis vinifera (Grape)	158
Vagad leaf_EYI1BW401CEZB0	UNI_SPROT:XPB1_ARATH	96.51	86	3	0	260	3	92	177	5e-41	169		Q38861	XPB1_ARATH	reviewed	DNA repair helicase XPB1 (EC 3.6.1.-) (XPB homolog 1) (ERCC3 homolog 1) (RAD25 homolog 1) (AtXPB1) (Protein araXPB)	XPB1 (XPB) (At5g41370) (MYC6.8)	Arabidopsis thaliana (Mouse-ear cress)	767
Vagad leaf_EYI1BW401CJ54B	UNI_TREMBL:A4UIY7_9ROSI	88.37	86	10	0	260	3	193	278	5e-41	169		A4UIY7	A4UIY7_9ROSI	unreviewed	D8-sphingolipid desaturase		Jatropha curcas	447
Vagad leaf_EYI1BW401B0G02	UNI_TREMBL:A7PG38_VITVI	93.02	86	6	0	259	2	82	167	5e-41	169		A7PG38	A7PG38_VITVI	unreviewed	Chromosome chr6 scaffold_15, whole genome shotgun sequence	GSVIVT00017362001	Vitis vinifera (Grape)	278
Vagad leaf_EYI1BW401AYK19	UNI_TREMBL:Q9ATD7_GOSHI	96.51	86	3	1	1	258	330	414	5e-41	169		Q9ATD7	Q9ATD7_GOSHI	unreviewed	GHDEL65	ghdel65	Gossypium hirsutum (Upland cotton) (Gossypium mexicanum)	620
Vagad leaf_7154	UNI_TREMBL:A7NZA7_VITVI	91.67	84	7	0	254	3	898	981	5e-41	169		A7NZA7	A7NZA7_VITVI	unreviewed	Chromosome chr6 scaffold_3, whole genome shotgun sequence	GSVIVT00024439001	Vitis vinifera (Grape)	1021
Vagad leaf_EYI1BW401A9UTW	UNI_TREMBL:Q52JJ5_NICBE	97.62	84	2	0	3	254	228	311	5e-41	169		Q52JJ5	Q52JJ5_NICBE	unreviewed	Glutamyl-tRNA synthetase	GRS	Nicotiana benthamiana	569
Vagad leaf_EYI1BW401A1LY8	UNI_TREMBL:Q9SCD6_FAGSY	100	84	0	0	1	252	190	273	5e-41	169		Q9SCD6	Q9SCD6_FAGSY	unreviewed	26S proteasome subunit 8 (Tat binding protein)		Fagus sylvatica (Beechnut)	418
Vagad leaf_EYI1BW401ANLCR	UNI_TREMBL:A5BJA5_VITVI	86.59	82	11	0	246	1	216	297	5e-41	169		A5BJA5	A5BJA5_VITVI	unreviewed	Putative uncharacterized protein	VITISV_023021	Vitis vinifera (Grape)	588
Vagad leaf_EYI1BW401CA3VV	UNI_TREMBL:A5C9C0_VITVI	97.53	81	2	0	1	243	97	177	5e-41	169		A5C9C0	A5C9C0_VITVI	unreviewed	Putative uncharacterized protein	VITISV_022287	Vitis vinifera (Grape)	489
Vagad leaf_7602	UNI_TREMBL:A7P102_VITVI	81.48	135	25	1	3	407	92	225	6e-41	169		A7P102	A7P102_VITVI	unreviewed	Chromosome chr19 scaffold_4, whole genome shotgun sequence	GSVIVT00027432001	Vitis vinifera (Grape)	237
Vagad leaf_7365	UNI_TREMBL:Q2PYY7_SOLTU	73.33	120	27	2	345	1	235	348	6e-41	169		Q2PYY7	Q2PYY7_SOLTU	unreviewed	Tubulin alpha-5 chain-like protein		Solanum tuberosum (Potato)	449
Vagad leaf_5084	UNI_TREMBL:Q0MX57_BETVU	91.95	87	7	0	34	294	277	363	6e-41	166		Q0MX57	Q0MX57_BETVU	unreviewed	Isovaleryl-CoA dehydrogenase		Beta vulgaris (Sugar beet)	409
Vagad leaf_5084	UNI_TREMBL:Q0MX57_BETVU	83.33	12	2	0	3	38	267	278	6e-41	24.3		Q0MX57	Q0MX57_BETVU	unreviewed	Isovaleryl-CoA dehydrogenase		Beta vulgaris (Sugar beet)	409
Vagad leaf_2875	UNI_TREMBL:Q84P52_SOLLC	82.98	94	16	0	284	3	324	417	6e-41	169		Q84P52	Q84P52_SOLLC	unreviewed	Gamma aminobutyrate transaminase isoform3 (Gamma-aminobutyrate transaminase subunit isozyme 3) (EC 2.6.1.19)	LeGABA-TP3	Solanum lycopersicum (Tomato) (Lycopersicon esculentum)	520
Vagad leaf_6119	UNI_TREMBL:A5BZ14_VITVI	87.37	95	12	0	2	286	105	199	6e-41	169		A5BZ14	A5BZ14_VITVI	unreviewed	Putative uncharacterized protein	VITISV_026196	Vitis vinifera (Grape)	222
Vagad leaf_4786	UNI_SPROT:VSR4_ARATH	82.98	94	16	0	284	3	38	131	6e-41	169		Q56ZQ3	VSR4_ARATH	reviewed	Vacuolar-sorting receptor 4 (AtVSR4) (Epidermal growth factor receptor-like protein 2b) (AtELP2b) (BP80-like protein a) (AtBP80a)	VSR4 (BP80A) (ELP2B) (At2g14720) (F26C24.14)	Arabidopsis thaliana (Mouse-ear cress)	628
Vagad leaf_4033	UNI_TREMBL:Q9ZQ71_ARATH	86.81	91	12	0	275	3	32	122	6e-41	169		Q9ZQ71	Q9ZQ71_ARATH	unreviewed	At2g03350 (Expressed protein) (Putative uncharacterized protein At2g03350)	At2g03350	Arabidopsis thaliana (Mouse-ear cress)	179
Vagad leaf_EYI1BW401B7KB6	UNI_TREMBL:A5ARB7_VITVI	86.96	92	12	0	278	3	167	258	6e-41	169		A5ARB7	A5ARB7_VITVI	unreviewed	Putative uncharacterized protein	VITISV_030309	Vitis vinifera (Grape)	348
Vagad leaf_7501	UNI_TREMBL:O81396_CITLI	92.05	88	7	0	3	266	696	783	6e-41	169		O81396	O81396_CITLI	unreviewed	Aconitase-iron regulated protein 1	IRP1	Citrus limon (Lemon)	898
Vagad leaf_EYI1BW401BYFSY	UNI_TREMBL:A7Q6P0_VITVI	87.64	89	11	0	269	3	45	133	6e-41	169		A7Q6P0	A7Q6P0_VITVI	unreviewed	Chromosome chr11 scaffold_56, whole genome shotgun sequence	GSVIVT00031471001	Vitis vinifera (Grape)	246
Vagad leaf_EYI1BW401BCDHR	UNI_TREMBL:Q332N3_WHEAT	94.32	88	5	0	266	3	143	230	6e-41	169		Q332N3	Q332N3_WHEAT	unreviewed	MttB (MttB protein)	mttB	Triticum aestivum (Wheat)	271
Vagad leaf_EYI1BW401AJTDY	UNI_TREMBL:Q39533_CITLA	96.47	85	3	0	3	257	187	271	6e-41	169		Q39533	Q39533_CITLA	unreviewed	Serine acetyltransferase	Sat	Citrullus lanatus (Watermelon) (Citrullus vulgaris)	294
Vagad leaf_22	UNI_TREMBL:Q0WWE2_ARATH	94.12	85	5	0	2	256	263	347	6e-41	169			Q0WWE2_ARATH		not_available
Vagad leaf_EYI1BW401BSL8X	UNI_TREMBL:Q9LFP7_ARATH	94.05	84	5	0	252	1	165	248	6e-41	169		Q9LFP7	Q9LFP7_ARATH	unreviewed	Serine/threonine specific protein kinase-like	F2G14_200 (At5g15080/F2G14_200) (At5g15080)	Arabidopsis thaliana (Mouse-ear cress)	493
Vagad leaf_EYI1BW401BZWP4	UNI_TREMBL:A7QJ53_VITVI	90.36	83	8	0	253	5	184	266	6e-41	169		A7QJ53	A7QJ53_VITVI	unreviewed	Chromosome chr2 scaffold_105, whole genome shotgun sequence	GSVIVT00000511001	Vitis vinifera (Grape)	266
Vagad leaf_EYI1BW401APS1S	UNI_SPROT:TRPB_CAMAC	97.59	83	2	0	1	249	216	298	6e-41	169		O50046	TRPB_CAMAC	reviewed	Tryptophan synthase beta chain 2, chloroplastic (EC 4.2.1.20)	TSB	Camptotheca acuminata (Happy tree)	466
Vagad leaf_EYI1BW401CGVP3	UNI_TREMBL:Q8GT87_GOSBA	96.25	80	3	0	5	244	37	116	6e-41	169		Q8GT87	Q8GT87_GOSBA	unreviewed	Fiber protein Fb2		Gossypium barbadense (Sea-island cotton) (Egyptian cotton)	220
Vagad leaf2_1266	UNI_TREMBL:A7QMC1_VITVI	42.36	288	158	11	906	67	10	282	7e-41	171		A7QMC1	A7QMC1_VITVI	unreviewed	Chromosome undetermined scaffold_125, whole genome shotgun sequence	GSVIVT00002005001	Vitis vinifera (Grape)	282
Vagad leaf_7394	UNI_TREMBL:A7P2T3_VITVI	87.01	77	10	0	3	233	173	249	7e-41	149		A7P2T3	A7P2T3_VITVI	unreviewed	Chromosome chr1 scaffold_5, whole genome shotgun sequence	GSVIVT00030173001	Vitis vinifera (Grape)	533
Vagad leaf_7394	UNI_TREMBL:A7P2T3_VITVI	80	20	4	0	235	294	251	270	7e-41	40.4		A7P2T3	A7P2T3_VITVI	unreviewed	Chromosome chr1 scaffold_5, whole genome shotgun sequence	GSVIVT00030173001	Vitis vinifera (Grape)	533
Vagad leaf_3248	UNI_TREMBL:Q2V308_ARATH	93.67	79	5	0	2	238	168	246	8e-41	168		Q2V308	Q2V308_ARATH	unreviewed	Uncharacterized protein At5g47080.3	At5g47080	Arabidopsis thaliana (Mouse-ear cress)	253
Vagad leaf_9438	UNI_TREMBL:A5C4A8_VITVI	91.21	91	8	0	309	37	877	967	8e-41	168		A5C4A8	A5C4A8_VITVI	unreviewed	Putative uncharacterized protein	VITISV_032939	Vitis vinifera (Grape)	1172
Vagad leaf_1321	UNI_TREMBL:A7Q3U3_VITVI	80	105	20	1	1	312	572	676	8e-41	168		A7Q3U3	A7Q3U3_VITVI	unreviewed	Chromosome chr13 scaffold_48, whole genome shotgun sequence	GSVIVT00029418001	Vitis vinifera (Grape)	794
Vagad leaf_243	UNI_TREMBL:A7PCQ7_VITVI	73.83	107	23	1	1	306	136	242	8e-41	168		A7PCQ7	A7PCQ7_VITVI	unreviewed	Chromosome chr17 scaffold_12, whole genome shotgun sequence	GSVIVT00015969001	Vitis vinifera (Grape)	318
Vagad leaf_EYI1BW401BLI9J	UNI_TREMBL:A5B2R5_VITVI	86.9	84	11	0	21	272	325	408	8e-41	168		A5B2R5	A5B2R5_VITVI	unreviewed	Putative uncharacterized protein	VITISV_030592	Vitis vinifera (Grape)	485
Vagad leaf_1938	UNI_TREMBL:A5BGW3_VITVI	91.11	90	8	0	270	1	74	163	8e-41	168		A5BGW3	A5BGW3_VITVI	unreviewed	Putative uncharacterized protein	VITISV_030015	Vitis vinifera (Grape)	237
Vagad leaf_5767	UNI_TREMBL:A5AMI4_VITVI	86.52	89	12	0	268	2	36	124	8e-41	168		A5AMI4	A5AMI4_VITVI	unreviewed	Putative uncharacterized protein	VITISV_005967	Vitis vinifera (Grape)	255
Vagad leaf_6105	UNI_TREMBL:A7P113_VITVI	94.38	89	5	0	2	268	88	176	8e-41	168		A7P113	A7P113_VITVI	unreviewed	Chromosome chr19 scaffold_4, whole genome shotgun sequence	GSVIVT00027443001	Vitis vinifera (Grape)	430
Vagad leaf_EYI1BW401A5UIS	UNI_TREMBL:A7P3Z0_VITVI	96.59	88	3	0	1	264	572	659	8e-41	168		A7P3Z0	A7P3Z0_VITVI	unreviewed	Chromosome chr1 scaffold_5, whole genome shotgun sequence	GSVIVT00030629001	Vitis vinifera (Grape)	937
Vagad leaf_EYI1BW401BMOXU	UNI_TREMBL:A7PQT1_VITVI	93.1	87	6	0	1	261	306	392	8e-41	168		A7PQT1	A7PQT1_VITVI	unreviewed	Chromosome chr6 scaffold_25, whole genome shotgun sequence	GSVIVT00022186001	Vitis vinifera (Grape)	547
Vagad leaf_EYI1BW401BKSFY	UNI_TREMBL:Q5K3V7_9ROSI	90.7	86	8	0	3	260	357	442	8e-41	168		Q5K3V7	Q5K3V7_9ROSI	unreviewed	Monosaccharide transporter	tMST2.2	Populus tremula x Populus tremuloides	522
Vagad leaf_208	UNI_TREMBL:A7QX90_VITVI	89.41	85	9	0	3	257	1054	1138	8e-41	168		A7QX90	A7QX90_VITVI	unreviewed	Chromosome undetermined scaffold_215, whole genome shotgun sequence	GSVIVT00009008001	Vitis vinifera (Grape)	1394
Vagad leaf_EYI1BW401AMCKJ	UNI_TREMBL:A5CAS3_VITVI	92.94	85	6	0	2	256	653	737	8e-41	168		A5CAS3	A5CAS3_VITVI	unreviewed	Putative uncharacterized protein	VITISV_009237	Vitis vinifera (Grape)	802
Vagad leaf_EYI1BW401BITU6	UNI_TREMBL:Q9LKZ4_SOYBN	97.62	84	2	0	253	2	866	949	8e-41	168		Q9LKZ4	Q9LKZ4_SOYBN	unreviewed	Receptor-like protein kinase 3	RLK3	Glycine max (Soybean)	1012
Vagad leaf_EYI1BW401BQ357	UNI_TREMBL:A7PP67_VITVI	91.67	84	7	0	1	252	46	129	8e-41	168		A7PP67	A7PP67_VITVI	unreviewed	Chromosome chr8 scaffold_23, whole genome shotgun sequence	GSVIVT00021532001	Vitis vinifera (Grape)	146
Vagad leaf_EYI1BW401BFHTW	UNI_TREMBL:Q6B445_LEMMI	100	83	0	0	3	251	26	108	8e-41	168		Q6B445	Q6B445_LEMMI	unreviewed	26S proteasome ATPase subunit (Fragment)		Lemna minor (Common duckweed)	120
Vagad leaf_EYI1BW401BZOK0	UNI_SPROT:GWD1_CITRE	94.05	84	5	0	2	253	698	781	8e-41	168		Q8LPT9	GWD1_CITRE	reviewed	Alpha-glucan water dikinase, chloroplastic (EC 2.7.9.4) (Starch-related protein R1)	R1	Citrus reticulata (Tangerine)	1475
Vagad leaf_EYI1BW401B2GAC	UNI_TREMBL:A2WYW8_ORYSI	97.62	84	2	0	1	252	151	234	8e-41	168		A2WYW8	A2WYW8_ORYSI	unreviewed	Putative uncharacterized protein	OsI_05132	Oryza sativa subsp. indica (Rice)	436
Vagad leaf_EYI1BW401CCMY5	UNI_TREMBL:Q9XGB7_GOSHI	92.77	83	6	0	2	250	684	766	8e-41	168		Q9XGB7	Q9XGB7_GOSHI	unreviewed	Sucrose synthase		Gossypium hirsutum (Upland cotton) (Gossypium mexicanum)	806
Vagad leaf_7718	UNI_TREMBL:A5BDK1_VITVI	91.46	82	7	0	248	3	338	419	8e-41	168		A5BDK1	A5BDK1_VITVI	unreviewed	Putative uncharacterized protein	VITISV_017962	Vitis vinifera (Grape)	547
Vagad leaf_EYI1BW401AMFKJ	UNI_TREMBL:A7NWH2_VITVI	95.06	81	4	0	248	6	139	219	8e-41	168		A7NWH2	A7NWH2_VITVI	unreviewed	Chromosome chr5 scaffold_2, whole genome shotgun sequence	GSVIVT00019920001	Vitis vinifera (Grape)	450
Vagad leaf_EYI1BW401AU3J1	UNI_TREMBL:A7PHE5_VITVI	97.56	82	2	0	247	2	130	211	8e-41	168		A7PHE5	A7PHE5_VITVI	unreviewed	Chromosome chr17 scaffold_16, whole genome shotgun sequence	GSVIVT00017910001	Vitis vinifera (Grape)	481
Vagad leaf_EYI1BW401AUGCV	UNI_TREMBL:Q680W5_ARATH	92.5	80	6	0	242	3	351	430	8e-41	168		Q680W5	Q680W5_ARATH	unreviewed	Putative uncharacterized protein At1g64140	At1g64140	Arabidopsis thaliana (Mouse-ear cress)	646
Vagad leaf2_1727	UNI_TREMBL:Q84LR0_SOLLC	37.07	375	223	12	125	1210	129	483	1e-40	171		Q84LR0	Q84LR0_SOLLC	unreviewed	Metal transporter		Solanum lycopersicum (Tomato) (Lycopersicon esculentum)	509
Vagad leaf_8735	UNI_TREMBL:A7PMZ2_VITVI	92.05	88	7	0	551	288	413	500	1e-40	168		A7PMZ2	A7PMZ2_VITVI	unreviewed	Chromosome chr14 scaffold_21, whole genome shotgun sequence	GSVIVT00021002001	Vitis vinifera (Grape)	500
Vagad leaf_7408	UNI_TREMBL:A7QW76_VITVI	70.83	72	20	2	208	420	81	147	1e-40	96.7		A7QW76	A7QW76_VITVI	unreviewed	Chromosome chr3 scaffold_199, whole genome shotgun sequence	GSVIVT00007727001	Vitis vinifera (Grape)	470
Vagad leaf_7408	UNI_TREMBL:A7QW76_VITVI	69.33	75	22	2	3	224	18	86	1e-40	92.8		A7QW76	A7QW76_VITVI	unreviewed	Chromosome chr3 scaffold_199, whole genome shotgun sequence	GSVIVT00007727001	Vitis vinifera (Grape)	470
Vagad leaf_6284	UNI_TREMBL:Q6NPC9_ARATH	72.22	108	29	1	47	367	186	293	1e-40	168		Q6NPC9	Q6NPC9_ARATH	unreviewed	At5g51130	At5g51130	Arabidopsis thaliana (Mouse-ear cress)	318
Vagad leaf_7099	UNI_TREMBL:Q8L3W1_ARATH	79.59	98	20	1	2	295	243	339	1e-40	168		Q8L3W1	Q8L3W1_ARATH	unreviewed	At3g18990 (Putative uncharacterized protein At3g18990) (Reduced vernalization response 1)	VRN1 (At3g18990)	Arabidopsis thaliana (Mouse-ear cress)	341
Vagad leaf_3355	UNI_TREMBL:A5B8I4_VITVI	87.23	94	12	0	358	77	79	172	1e-40	167		A5B8I4	A5B8I4_VITVI	unreviewed	Putative uncharacterized protein	VITISV_041274	Vitis vinifera (Grape)	172
Vagad leaf_8014	UNI_TREMBL:A2TEJ4_POPTN	68.7	115	36	1	352	8	156	269	1e-40	168		A2TEJ4	A2TEJ4_POPTN	unreviewed	Xyloglucan endotransglycosylase/hydrolase XTH-30		Populus tremula (European aspen)	294
Vagad leaf_9130	UNI_TREMBL:A5AZ58_VITVI	77.14	105	24	0	329	15	414	518	1e-40	168		A5AZ58	A5AZ58_VITVI	unreviewed	Putative uncharacterized protein	VITISV_041986	Vitis vinifera (Grape)	548
Vagad leaf_4162	UNI_TREMBL:A5BM17_VITVI	95.24	105	5	0	2	316	119	223	1e-40	167		A5BM17	A5BM17_VITVI	unreviewed	Putative uncharacterized protein	VITISV_018315	Vitis vinifera (Grape)	235
Vagad leaf_6569	UNI_TREMBL:Q9SMW0_ARATH	86.11	72	10	0	4	219	346	417	1e-40	137		Q9SMW0	Q9SMW0_ARATH	unreviewed	Beta-amylase enzyme (EC 3.2.1.2) (Putative beta-amylase)	ct-bmy (At4g17090)	Arabidopsis thaliana (Mouse-ear cress)	548
Vagad leaf_6569	UNI_TREMBL:Q9SMW0_ARATH	80.77	26	5	0	221	298	418	443	1e-40	52.8		Q9SMW0	Q9SMW0_ARATH	unreviewed	Beta-amylase enzyme (EC 3.2.1.2) (Putative beta-amylase)	ct-bmy (At4g17090)	Arabidopsis thaliana (Mouse-ear cress)	548
Vagad leaf_EYI1BW401AR7IJ	UNI_TREMBL:A7P8R4_VITVI	80.21	96	19	0	288	1	119	214	1e-40	168		A7P8R4	A7P8R4_VITVI	unreviewed	Chromosome chr3 scaffold_8, whole genome shotgun sequence	GSVIVT00036277001	Vitis vinifera (Grape)	344
Vagad leaf_8547	UNI_TREMBL:A5BAG8_VITVI	95.35	86	4	0	278	21	667	752	1e-40	168		A5BAG8	A5BAG8_VITVI	unreviewed	Putative uncharacterized protein	VITISV_013781	Vitis vinifera (Grape)	752
Vagad leaf_EYI1BW401B1H59	UNI_TREMBL:A0MNJ1_POPTR	88.51	87	10	0	266	6	221	307	1e-40	167		A0MNJ1	A0MNJ1_POPTR	unreviewed	Predicted protein (CBL-interacting protein kinase 3) (Putative uncharacterized protein)	CIPK3 (POPTRDRAFT_672762)	Populus trichocarpa (Western balsam poplar) (Populus balsamifera subsp. trichocarpa)	440
Vagad leaf_EYI1BW401A9JYD	UNI_TREMBL:A7PR07_VITVI	84.27	89	14	0	269	3	115	203	1e-40	168		A7PR07	A7PR07_VITVI	unreviewed	Chromosome chr6 scaffold_25, whole genome shotgun sequence	GSVIVT00022269001	Vitis vinifera (Grape)	360
Vagad leaf_9308	UNI_TREMBL:A7R0I5_VITVI	93.1	87	6	0	4	264	121	207	1e-40	167		A7R0I5	A7R0I5_VITVI	unreviewed	Chromosome undetermined scaffold_309, whole genome shotgun sequence	GSVIVT00011458001	Vitis vinifera (Grape)	289
Vagad leaf_EYI1BW401BT1RF	UNI_TREMBL:A4L9H0_GOSAR	100	83	0	0	251	3	230	312	1e-40	167		A4L9H0	A4L9H0_GOSAR	unreviewed	Putative uncharacterized protein		Gossypium arboreum (Tree cotton)	495
Vagad leaf_EYI1BW401BVH57	UNI_TREMBL:P93561_SOLTU	82.95	88	15	0	264	1	277	364	1e-40	167		P93561	P93561_SOLTU	unreviewed	Amino acid transporter	aap1	Solanum tuberosum (Potato)	469
Vagad leaf_787	UNI_TREMBL:A7NUM0_VITVI	91.86	86	7	0	261	4	307	392	1e-40	168		A7NUM0	A7NUM0_VITVI	unreviewed	Chromosome chr18 scaffold_1, whole genome shotgun sequence	GSVIVT00015101001	Vitis vinifera (Grape)	525
Vagad leaf_EYI1BW401A3POF	UNI_TREMBL:Q09G61_PLAOC	100	87	0	0	262	2	101	187	1e-40	168			Q09G61_PLAOC		not_available
Vagad leaf_EYI1BW401CF9MZ	UNI_TREMBL:O22247_ARATH	94.32	88	4	1	3	263	5	92	1e-40	168		O22247	O22247_ARATH	unreviewed	Small nuclear ribonucleoprotein-like protein (At2g47640) (Putative small nuclear ribonucleoprotein D2)	F26K9_270 (At2g47640) (At3g62840)	Arabidopsis thaliana (Mouse-ear cress)	108
Vagad leaf_EYI1BW401BNHH0	UNI_TREMBL:A7PW68_VITVI	96.47	85	3	0	3	257	90	174	1e-40	168		A7PW68	A7PW68_VITVI	unreviewed	Chromosome chr8 scaffold_34, whole genome shotgun sequence	GSVIVT00025492001	Vitis vinifera (Grape)	815
Vagad leaf_EYI1BW401A1GFJ	UNI_TREMBL:A5AWW2_VITVI	89.41	85	9	0	2	256	95	179	1e-40	167		A5AWW2	A5AWW2_VITVI	unreviewed	Putative uncharacterized protein	VITISV_032678	Vitis vinifera (Grape)	368
Vagad leaf_EYI1BW401AP6ZF	UNI_TREMBL:A7P8S6_VITVI	98.82	85	1	0	256	2	278	362	1e-40	168		A7P8S6	A7P8S6_VITVI	unreviewed	Chromosome chr3 scaffold_8, whole genome shotgun sequence	GSVIVT00036290001	Vitis vinifera (Grape)	367
Vagad leaf_EYI1BW401AIJYW	UNI_TREMBL:A7R131_VITVI	96.43	84	3	0	254	3	176	259	1e-40	167		A7R131	A7R131_VITVI	unreviewed	Chromosome undetermined scaffold_334, whole genome shotgun sequence	GSVIVT00011753001	Vitis vinifera (Grape)	375
Vagad leaf_EYI1BW401B6Q9M	UNI_TREMBL:Q84XI2_GOSHI	100	76	0	0	29	256	630	705	1e-40	168		Q84XI2	Q84XI2_GOSHI	unreviewed	Glycosyl hydrolase		Gossypium hirsutum (Upland cotton) (Gossypium mexicanum)	976
Vagad leaf_EYI1BW401AVXCL	UNI_TREMBL:A7QJD6_VITVI	96.39	83	3	0	251	3	496	578	1e-40	168		A7QJD6	A7QJD6_VITVI	unreviewed	Chromosome chr8 scaffold_106, whole genome shotgun sequence	GSVIVT00000598001	Vitis vinifera (Grape)	823
Vagad leaf_4264	UNI_TREMBL:Q9XGB7_GOSHI	95.18	83	4	0	250	2	468	550	1e-40	168		Q9XGB7	Q9XGB7_GOSHI	unreviewed	Sucrose synthase		Gossypium hirsutum (Upland cotton) (Gossypium mexicanum)	806
Vagad leaf_EYI1BW401B0WRL	UNI_TREMBL:Q9SZK4_ARATH	95.18	83	4	0	251	3	224	306	1e-40	168		Q9SZK4	Q9SZK4_ARATH	unreviewed	Putative uncharacterized protein AT4g38040 (Putative uncharacterized protein At4g38040) (Putative uncharacterized protein F20D10.160)	F20D10.160 (AT4g38040) (At4g38040)	Arabidopsis thaliana (Mouse-ear cress)	425
Vagad leaf_EYI1BW401APN3J	UNI_TREMBL:Q6DXR4_GOSHI	97.5	80	2	0	11	250	242	321	1e-40	167		Q6DXR4	Q6DXR4_GOSHI	unreviewed	Putative serine-threonine kinase		Gossypium hirsutum (Upland cotton) (Gossypium mexicanum)	478
Vagad leaf_EYI1BW401ATILH	UNI_TREMBL:A7QB63_VITVI	98.81	84	1	0	252	1	316	399	1e-40	168		A7QB63	A7QB63_VITVI	unreviewed	Chromosome chr4 scaffold_73, whole genome shotgun sequence	GSVIVT00034823001	Vitis vinifera (Grape)	848
Vagad leaf_EYI1BW401BA3H7	UNI_TREMBL:Q43676_PHAAU	96.39	83	3	0	1	249	135	217	1e-40	167		Q43676	Q43676_PHAAU	unreviewed	Calcium dependent protein kinase	CDPK	Phaseolus aureus (Mung bean) (Vigna radiata)	487
Vagad leaf_EYI1BW401BNNJ9	UNI_TREMBL:A5BF81_VITVI	90.36	83	8	0	249	1	346	428	1e-40	167		A5BF81	A5BF81_VITVI	unreviewed	Putative uncharacterized protein	VITISV_014863	Vitis vinifera (Grape)	539
Vagad leaf_EYI1BW401CB4XN	UNI_TREMBL:Q93ZX7_ARATH	85.37	82	12	0	247	2	481	562	1e-40	167		Q93ZX7	Q93ZX7_ARATH	unreviewed	Putative uncharacterized protein At5g47780	At5g47780	Arabidopsis thaliana (Mouse-ear cress)	616
Vagad leaf_7287	UNI_TREMBL:A5BED2_VITVI	97.44	78	2	0	11	244	73	150	1e-40	168		A5BED2	A5BED2_VITVI	unreviewed	Chromosome chr17 scaffold_16, whole genome shotgun sequence (Putative uncharacterized protein)	GSVIVT00018053001 (VITISV_022554)	Vitis vinifera (Grape)	416
Vagad leaf_EYI1BW401BJAM6	UNI_TREMBL:A7QBF0_VITVI	96.3	81	3	0	244	2	369	449	1e-40	167		A7QBF0	A7QBF0_VITVI	unreviewed	Chromosome chr13 scaffold_74, whole genome shotgun sequence	GSVIVT00034936001	Vitis vinifera (Grape)	651
Vagad leaf_EYI1BW401AI523	UNI_TREMBL:A5B6Y4_VITVI	87.65	81	10	0	243	1	51	131	1e-40	168		A5B6Y4	A5B6Y4_VITVI	unreviewed	Putative uncharacterized protein	VITISV_033675	Vitis vinifera (Grape)	354
Vagad leaf_EYI1BW401BJAAO	UNI_TREMBL:A7R053_VITVI	90.12	81	8	0	1	243	430	510	1e-40	167		A7R053	A7R053_VITVI	unreviewed	Chromosome chr10 scaffold_297, whole genome shotgun sequence	GSVIVT00010974001	Vitis vinifera (Grape)	540
Vagad leaf_EYI1BW401B23EM	UNI_SPROT:CALX_SOYBN	94.87	78	4	0	234	1	114	191	1e-40	167		Q39817	CALX_SOYBN	reviewed	Calnexin homolog		Glycine max (Soybean)	546
Vagad leaf_EYI1BW401BSLZM	UNI_TREMBL:Q0PW29_GOSHI	100	78	0	0	235	2	160	237	1e-40	167		Q0PW29	Q0PW29_GOSHI	unreviewed	GRP-like protein 2	GRPL2	Gossypium hirsutum (Upland cotton) (Gossypium mexicanum)	359
Vagad leaf2_1360	UNI_TREMBL:Q0PW29_GOSHI	47.6	229	110	8	2	658	133	347	2e-40	169		Q0PW29	Q0PW29_GOSHI	unreviewed	GRP-like protein 2	GRPL2	Gossypium hirsutum (Upland cotton) (Gossypium mexicanum)	359
Vagad leaf_7115	UNI_TREMBL:Q94CD6_ARATH	85.56	90	13	0	406	137	348	437	2e-40	167		Q94CD6	Q94CD6_ARATH	unreviewed	Putative dolichyl-di-phosphooligosaccharide-protein glycotransferase	At5g66680	Arabidopsis thaliana (Mouse-ear cress)	437
Vagad leaf_3714	UNI_TREMBL:A7PP59_VITVI	70.43	115	34	0	10	354	235	349	2e-40	167		A7PP59	A7PP59_VITVI	unreviewed	Chromosome chr8 scaffold_23, whole genome shotgun sequence	GSVIVT00021523001	Vitis vinifera (Grape)	517
Vagad leaf_7520	UNI_TREMBL:Q8GT87_GOSBA	83.93	112	16	1	332	3	23	134	2e-40	167		Q8GT87	Q8GT87_GOSBA	unreviewed	Fiber protein Fb2		Gossypium barbadense (Sea-island cotton) (Egyptian cotton)	220
Vagad leaf_8752	UNI_TREMBL:A7P3W2_VITVI	86.17	94	13	0	327	46	251	344	2e-40	167		A7P3W2	A7P3W2_VITVI	unreviewed	Chromosome chr1 scaffold_5, whole genome shotgun sequence	GSVIVT00030599001	Vitis vinifera (Grape)	344
Vagad leaf_8505	UNI_TREMBL:Q6T8H1_9ROSI	82.42	91	16	0	317	45	142	232	2e-40	158		Q6T8H1	Q6T8H1_9ROSI	unreviewed	Citrate synthase		Citrus junos	464
Vagad leaf_8505	UNI_TREMBL:Q6T8H1_9ROSI	92.31	13	1	0	40	2	234	246	2e-40	30.4		Q6T8H1	Q6T8H1_9ROSI	unreviewed	Citrate synthase		Citrus junos	464
Vagad leaf_8417	UNI_TREMBL:A5AWP2_VITVI	78.22	101	22	0	304	2	741	841	2e-40	167		A5AWP2	A5AWP2_VITVI	unreviewed	Putative uncharacterized protein	VITISV_004513	Vitis vinifera (Grape)	901
Vagad leaf_2243	UNI_TREMBL:A7QKF8_VITVI	73.96	96	25	0	3	290	156	251	2e-40	167		A7QKF8	A7QKF8_VITVI	unreviewed	Chromosome chr2 scaffold_112, whole genome shotgun sequence	GSVIVT00001098001	Vitis vinifera (Grape)	283
Vagad leaf_467	UNI_TREMBL:A7QZC7_VITVI	86.17	94	13	0	3	284	299	392	2e-40	167		A7QZC7	A7QZC7_VITVI	unreviewed	Chromosome chr7 scaffold_270, whole genome shotgun sequence	GSVIVT00010592001	Vitis vinifera (Grape)	447
Vagad leaf_8396	UNI_TREMBL:Q7XJB4_ORYSJ	91.4	93	8	0	1	279	66	158	2e-40	167		Q7XJB4	Q7XJB4_ORYSJ	unreviewed	60S ribosomal protein L13	Os03g0576700 (LOC_Os03g37970) (OSJNBa0008D12.6) (OsJ_11521)	Oryza sativa subsp. japonica (Rice)	208
Vagad leaf_EYI1BW401BJ91D	UNI_TREMBL:A3A0A1_ORYSJ	95.06	81	4	0	33	275	73	153	2e-40	167		A3A0A1	A3A0A1_ORYSJ	unreviewed	Putative uncharacterized protein	OsJ_04317	Oryza sativa subsp. japonica (Rice)	303
Vagad leaf_9298	UNI_TREMBL:O48870_ARATH	92.05	88	7	0	2	265	1098	1185	2e-40	167		O48870	O48870_ARATH	unreviewed	Chloroplast processing enzyme	CPE	Arabidopsis thaliana (Mouse-ear cress)	1265
Vagad leaf_EYI1BW401AHSGQ	UNI_TREMBL:A5BN50_VITVI	91.86	86	7	0	15	272	505	590	2e-40	167		A5BN50	A5BN50_VITVI	unreviewed	Putative uncharacterized protein	VITISV_044309	Vitis vinifera (Grape)	625
Vagad leaf_EYI1BW401BJVQY	UNI_TREMBL:A7R2K3_VITVI	85.56	90	13	0	272	3	74	163	2e-40	167		A7R2K3	A7R2K3_VITVI	unreviewed	Chromosome chr10 scaffold_433, whole genome shotgun sequence	GSVIVT00013077001	Vitis vinifera (Grape)	403
Vagad leaf_3349	UNI_TREMBL:A7QFJ3_VITVI	89.77	88	9	0	265	2	66	153	2e-40	167		A7QFJ3	A7QFJ3_VITVI	unreviewed	Chromosome chr8 scaffold_88, whole genome shotgun sequence	GSVIVT00037443001	Vitis vinifera (Grape)	625
Vagad leaf_EYI1BW401AZ62G	UNI_TREMBL:A5C9B4_VITVI	84.27	89	14	0	268	2	62	150	2e-40	167		A5C9B4	A5C9B4_VITVI	unreviewed	Chromosome chr6 scaffold_25, whole genome shotgun sequence (Putative uncharacterized protein)	GSVIVT00022279001 (VITISV_024068)	Vitis vinifera (Grape)	194
Vagad leaf_5698	UNI_TREMBL:A5C9N5_VITVI	90.59	85	8	0	2	256	381	465	2e-40	167		A5C9N5	A5C9N5_VITVI	unreviewed	Putative uncharacterized protein	VITISV_022532	Vitis vinifera (Grape)	489
Vagad leaf_EYI1BW401BORPY	UNI_TREMBL:A5C5V3_VITVI	84.71	85	13	0	257	3	318	402	2e-40	167		A5C5V3	A5C5V3_VITVI	unreviewed	Putative uncharacterized protein	VITISV_033282	Vitis vinifera (Grape)	468
Vagad leaf_EYI1BW401B7XR3	UNI_TREMBL:A5AE59_VITVI	90.24	82	8	0	2	247	63	144	2e-40	167		A5AE59	A5AE59_VITVI	unreviewed	Ubiquitin carrier protein (EC 6.3.2.-)	GSVIVT00018215001 (VITISV_032578)	Vitis vinifera (Grape)	190
Vagad leaf_4316	UNI_TREMBL:A7PZ70_VITVI	91.86	86	7	0	3	260	188	273	2e-40	167		A7PZ70	A7PZ70_VITVI	unreviewed	Malic enzyme	GSVIVT00026767001	Vitis vinifera (Grape)	605
Vagad leaf_EYI1BW401BKNPZ	UNI_TREMBL:Q9SA72_ARATH	93.02	86	6	0	2	259	644	729	2e-40	167		Q9SA72	Q9SA72_ARATH	unreviewed	T5I8.2 protein	At1g30570 (T5I8.2)	Arabidopsis thaliana (Mouse-ear cress)	849
Vagad leaf_EYI1BW401ASXF3	UNI_TREMBL:Q8RWZ7_ARATH	89.41	85	9	0	3	257	475	559	2e-40	167		Q8RWZ7	Q8RWZ7_ARATH	unreviewed	Putative vacuolar proton-ATPase subunit	At2g28520	Arabidopsis thaliana (Mouse-ear cress)	817
Vagad leaf_EYI1BW401AK6G9	UNI_TREMBL:Q9LRN0_ARATH	91.76	85	7	0	256	2	356	440	2e-40	167		Q9LRN0	Q9LRN0_ARATH	unreviewed	AT3g24190/MUJ8_17 (Genomic DNA, chromosome 3, P1 clone:MUJ8)	At3g24190	Arabidopsis thaliana (Mouse-ear cress)	793
Vagad leaf_EYI1BW401AW59G	UNI_TREMBL:Q8RXV3_ARATH	95.24	84	4	0	5	256	10	93	2e-40	167			Q8RXV3_ARATH		not_available
Vagad leaf_EYI1BW401CFECU	UNI_TREMBL:A5C5D8_VITVI	91.76	85	7	0	255	1	127	211	2e-40	167		A5C5D8	A5C5D8_VITVI	unreviewed	Putative uncharacterized protein	VITISV_003764	Vitis vinifera (Grape)	223
Vagad leaf_EYI1BW401BD9L3	UNI_TREMBL:A5BPR3_VITVI	94.12	85	5	0	256	2	322	406	2e-40	167		A5BPR3	A5BPR3_VITVI	unreviewed	Putative uncharacterized protein	VITISV_041068	Vitis vinifera (Grape)	731
Vagad leaf_EYI1BW401AK9NT	UNI_TREMBL:A7PM64_VITVI	89.29	84	9	0	2	253	156	239	2e-40	167		A7PM64	A7PM64_VITVI	unreviewed	Chromosome chr14 scaffold_21, whole genome shotgun sequence	GSVIVT00020700001	Vitis vinifera (Grape)	271
Vagad leaf_EYI1BW401A2CMA	UNI_TREMBL:Q9MA74_ARATH	92.86	84	6	0	1	252	164	247	2e-40	167		Q9MA74	Q9MA74_ARATH	unreviewed	Histidine decarboxylase (Putative histidine decarboxylase) (Serine decarboxylase)	AtHDC (At1g43710) (F2J6.7)	Arabidopsis thaliana (Mouse-ear cress)	482
Vagad leaf_EYI1BW401CATB7	UNI_TREMBL:A7NY24_VITVI	88.1	84	10	0	3	254	172	255	2e-40	167		A7NY24	A7NY24_VITVI	unreviewed	Chromosome chr6 scaffold_3, whole genome shotgun sequence	GSVIVT00023957001	Vitis vinifera (Grape)	436
Vagad leaf_5724	UNI_TREMBL:A5BT32_VITVI	95.18	83	4	0	252	4	1696	1778	2e-40	167		A5BT32	A5BT32_VITVI	unreviewed	Putative uncharacterized protein	VITISV_008771	Vitis vinifera (Grape)	1971
Vagad leaf_EYI1BW401BJDEJ	UNI_TREMBL:A5BSN2_VITVI	98.81	84	1	0	1	252	98	181	2e-40	167		A5BSN2	A5BSN2_VITVI	unreviewed	Putative uncharacterized protein	VITISV_029427	Vitis vinifera (Grape)	200
Vagad leaf_EYI1BW401AXIA7	UNI_TREMBL:Q5Z7T2_ORYSJ	95.24	84	4	0	1	252	298	381	2e-40	167		Q5Z7T2	Q5Z7T2_ORYSJ	unreviewed	Putative calcium/calmodulin-dependent protein kinase	OJ1136_F03.24	Oryza sativa subsp. japonica (Rice)	623
Vagad leaf_EYI1BW401B2KEK	UNI_TREMBL:A7NSJ6_VITVI	93.98	83	5	0	2	250	373	455	2e-40	167		A7NSJ6	A7NSJ6_VITVI	unreviewed	Chromosome chr18 scaffold_1, whole genome shotgun sequence	GSVIVT00014288001	Vitis vinifera (Grape)	652
Vagad leaf_EYI1BW401BAZRE	UNI_TREMBL:Q8LKJ4_9ROSI	95.12	82	4	0	248	3	100	181	2e-40	167		Q8LKJ4	Q8LKJ4_9ROSI	unreviewed	Phosphoenolpyruvate carboxylase (EC 4.1.1.31) (Fragment)	pepc	Citrus junos	410
Vagad leaf_EYI1BW401AVS5U	UNI_TREMBL:A5AXY1_VITVI	92.68	82	6	0	247	2	486	567	2e-40	167		A5AXY1	A5AXY1_VITVI	unreviewed	Putative uncharacterized protein	VITISV_034450	Vitis vinifera (Grape)	636
Vagad leaf_6104	UNI_TREMBL:Q0D3T3_ORYSJ	97.53	81	2	0	5	247	262	342	2e-40	167		Q0D3T3	Q0D3T3_ORYSJ	unreviewed	Os07g0668000 protein	Os07g0668000	Oryza sativa subsp. japonica (Rice)	574
Vagad leaf_6351	UNI_TREMBL:Q6AT26_ORYSJ	95.12	82	4	0	1	246	312	393	2e-40	167			Q6AT26_ORYSJ		not_available
Vagad leaf_EYI1BW401CEJPJ	UNI_TREMBL:Q944U4_DENCR	97.53	81	2	0	1	243	72	152	2e-40	167			Q944U4_DENCR		not_available
Vagad leaf_3166	UNI_TREMBL:A6MUT4_GOSHI	100	79	0	0	239	3	48	126	2e-40	167		A6MUT4	A6MUT4_GOSHI	unreviewed	GDP-mannose pyrophosphorylase (Fragment)		Gossypium hirsutum (Upland cotton) (Gossypium mexicanum)	291
Vagad leaf_EYI1BW401CGO06	UNI_TREMBL:Q84XI2_GOSHI	93.75	80	5	0	3	242	404	483	2e-40	167		Q84XI2	Q84XI2_GOSHI	unreviewed	Glycosyl hydrolase		Gossypium hirsutum (Upland cotton) (Gossypium mexicanum)	976
Vagad leaf_EYI1BW401CBOUV	UNI_SPROT:VSR1_PEA	93.51	77	5	0	231	1	170	246	2e-40	167		P93484	VSR1_PEA	reviewed	Vacuolar-sorting receptor 1 (80 kDa proaleurein-binding protein) (BP-80)	BP80	Pisum sativum (Garden pea)	623
Vagad leaf2_1340	UNI_TREMBL:A7PH63_VITVI	34.77	417	262	12	1384	164	97	496	3e-40	170		A7PH63	A7PH63_VITVI	unreviewed	Chromosome chr17 scaffold_16, whole genome shotgun sequence	GSVIVT00017822001	Vitis vinifera (Grape)	499
Vagad leaf2_759	UNI_TREMBL:A7PNA3_VITVI	38.29	350	216	6	1095	46	266	609	3e-40	169		A7PNA3	A7PNA3_VITVI	unreviewed	Chromosome chr1 scaffold_22, whole genome shotgun sequence	GSVIVT00021159001	Vitis vinifera (Grape)	792
Vagad leaf_7318	UNI_TREMBL:A7QPU0_VITVI	73.39	109	29	2	79	405	38	140	3e-40	166		A7QPU0	A7QPU0_VITVI	unreviewed	Chromosome chr10 scaffold_138, whole genome shotgun sequence	GSVIVT00003071001	Vitis vinifera (Grape)	140
Vagad leaf_3876	UNI_TREMBL:A5CB29_VITVI	80.53	113	21	1	426	91	256	368	3e-40	166		A5CB29	A5CB29_VITVI	unreviewed	Chromosome chr19 scaffold_111, whole genome shotgun sequence (Putative uncharacterized protein)	GSVIVT00000995001 (VITISV_002134)	Vitis vinifera (Grape)	376
Vagad leaf_8497	UNI_TREMBL:A5B4Z7_VITVI	92.86	98	7	0	294	1	417	514	3e-40	166		A5B4Z7	A5B4Z7_VITVI	unreviewed	Putative uncharacterized protein	VITISV_013882	Vitis vinifera (Grape)	576
Vagad leaf_4178	UNI_TREMBL:A7PV27_VITVI	89.36	94	10	0	1	282	184	277	3e-40	166		A7PV27	A7PV27_VITVI	unreviewed	Chromosome chr4 scaffold_32, whole genome shotgun sequence	GSVIVT00025023001	Vitis vinifera (Grape)	524
Vagad leaf_EYI1BW401B66UY	UNI_SPROT:EIF3D_ARATH	86.02	93	13	0	281	3	202	294	3e-40	166		P56820	EIF3D_ARATH	reviewed	Eukaryotic translation initiation factor 3 subunit D (eIF3d) (eIF-3-zeta) (p66)	TIF3D1 (At4g20980) (T13K14.140)	Arabidopsis thaliana (Mouse-ear cress)	591
Vagad leaf_3224	UNI_TREMBL:Q8L9Q7_ARATH	80.68	88	17	0	268	5	89	176	3e-40	166		Q8L9Q7	Q8L9Q7_ARATH	unreviewed	Putative uncharacterized protein		Arabidopsis thaliana (Mouse-ear cress)	194
Vagad leaf_7416	UNI_TREMBL:Q93XK9_SOLLC	98.86	88	1	0	4	267	60	147	3e-40	166		Q93XK9	Q93XK9_SOLLC	unreviewed	Vacuolar-type H+-pyrophosphatase (EC 3.6.1.1) (Fragment)	vp1.1	Solanum lycopersicum (Tomato) (Lycopersicon esculentum)	356
Vagad leaf_EYI1BW401CB806	UNI_TREMBL:A5AL54_VITVI	90.91	88	8	0	264	1	218	305	3e-40	166		A5AL54	A5AL54_VITVI	unreviewed	Putative uncharacterized protein	VITISV_017527	Vitis vinifera (Grape)	611
Vagad leaf_EYI1BW401BDWDM	UNI_TREMBL:A7PP22_VITVI	89.53	86	9	0	2	259	178	263	3e-40	166		A7PP22	A7PP22_VITVI	unreviewed	Chromosome chr8 scaffold_23, whole genome shotgun sequence	GSVIVT00021481001	Vitis vinifera (Grape)	499
Vagad leaf_EYI1BW401BKHUA	UNI_TREMBL:A7NW74_VITVI	92.86	84	6	0	8	259	682	765	3e-40	166		A7NW74	A7NW74_VITVI	unreviewed	Chromosome chr5 scaffold_2, whole genome shotgun sequence	GSVIVT00019809001	Vitis vinifera (Grape)	1020
Vagad leaf_EYI1BW401BWFBM	UNI_SPROT:HGD_ARATH	88.24	85	10	0	3	257	222	306	3e-40	166		Q9ZRA2	HGD_ARATH	reviewed	Homogentisate 1,2-dioxygenase (EC 1.13.11.5) (Homogentisic acid oxidase) (Homogentisate oxygenase) (Homogentisicase)	HGO (At5g54080) (MJP23.6)	Arabidopsis thaliana (Mouse-ear cress)	461
Vagad leaf_EYI1BW401ATRPO	UNI_TREMBL:A5C1V9_VITVI	94.12	85	5	0	2	256	313	397	3e-40	166		A5C1V9	A5C1V9_VITVI	unreviewed	Putative uncharacterized protein	VITISV_017460	Vitis vinifera (Grape)	475
Vagad leaf_EYI1BW401BKK7I	UNI_SPROT:DEGP9_ARATH	96.43	84	3	0	2	253	211	294	3e-40	166		Q9FL12	DEGP9_ARATH	reviewed	Protease Do-like 9 (EC 3.4.21.-)	DEGP9 (At5g40200) (MSN9.10) (MSN9.100)	Arabidopsis thaliana (Mouse-ear cress)	592
Vagad leaf_8994	UNI_TREMBL:A7QFM7_VITVI	96.34	82	3	0	4	249	131	212	3e-40	166		A7QFM7	A7QFM7_VITVI	unreviewed	Chromosome chr8 scaffold_88, whole genome shotgun sequence	GSVIVT00037482001	Vitis vinifera (Grape)	337
Vagad leaf_EYI1BW401A3V7T	UNI_TREMBL:Q8H1T9_GOSHI	97.56	82	2	0	1	246	458	539	3e-40	166		Q8H1T9	Q8H1T9_GOSHI	unreviewed	Phospholipase D delta isoform 1a (EC 3.1.4.4)		Gossypium hirsutum (Upland cotton) (Gossypium mexicanum)	854
Vagad leaf_EYI1BW401B683F	UNI_SPROT:KATAM_ARATH	92.59	81	6	0	3	245	287	367	3e-40	166		Q7XJ98	KATAM_ARATH	reviewed	Xyloglucan galactosyltransferase KATAMARI1 (EC 2.4.1.-) (Protein MURUS 3)	KAM1 (MUR3) (At2g20370) (F11A3.8)	Arabidopsis thaliana (Mouse-ear cress)	619
Vagad leaf_EYI1BW401BJMA1	UNI_TREMBL:A2Y6L6_ORYSI	95	80	4	0	1	240	521	600	3e-40	166		A2Y6L6	A2Y6L6_ORYSI		Deleted.
Vagad leaf_EYI1BW401CBSH3	UNI_TREMBL:Q9SQ73_GOSHI	100	80	0	0	240	1	33	112	3e-40	166		Q9SQ73	Q9SQ73_GOSHI	unreviewed	Alpha-tubulin (Fragment)	TubA3	Gossypium hirsutum (Upland cotton) (Gossypium mexicanum)	132
Vagad leaf_EYI1BW401BHH01	UNI_TREMBL:A5ARR5_VITVI	94.94	79	4	0	1	237	4	82	3e-40	166		A5ARR5	A5ARR5_VITVI	unreviewed	Putative uncharacterized protein	VITISV_015931	Vitis vinifera (Grape)	267
Vagad leaf_EYI1BW401ASQLZ	UNI_TREMBL:A7R526_VITVI	100	78	0	0	2	235	193	270	3e-40	166		A7R526	A7R526_VITVI	unreviewed	Chromosome undetermined scaffold_840, whole genome shotgun sequence	GSVIVT00004883001	Vitis vinifera (Grape)	1218
Vagad leaf_EYI1BW401BY5B5	UNI_TREMBL:Q94FT5_FRAAN	96.15	78	3	0	234	1	219	296	3e-40	166		Q94FT5	Q94FT5_FRAAN	unreviewed	Pectate lyase (Fragment)		Fragaria ananassa (Strawberry)	368
Vagad leaf_EYI1BW401BX6GA	UNI_TREMBL:A7QFE7_VITVI	94.81	77	4	0	3	233	133	209	3e-40	166		A7QFE7	A7QFE7_VITVI	unreviewed	Chromosome chr8 scaffold_88, whole genome shotgun sequence	GSVIVT00037394001	Vitis vinifera (Grape)	449
Vagad leaf_896	UNI_SPROT:ADK1_ARATH	89.66	87	9	0	1	261	257	343	4e-40	166		Q9SF85	ADK1_ARATH	reviewed	Adenosine kinase 1 (AK 1) (EC 2.7.1.20) (Adenosine 5'-phosphotransferase 1)	ADK1 (At3g09820) (F8A24.13)	Arabidopsis thaliana (Mouse-ear cress)	344
Vagad leaf_EYI1BW401CINVN	UNI_TREMBL:A5HEI1_ARATH	86.36	88	12	0	264	1	1379	1466	4e-40	166		A5HEI1	A5HEI1_ARATH	unreviewed	Sister chromatid cohesion 2		Arabidopsis thaliana (Mouse-ear cress)	1846
Vagad leaf_EYI1BW401BTU1M	UNI_TREMBL:A7NVW9_VITVI	85.23	88	13	0	2	265	2	89	4e-40	166		A7NVW9	A7NVW9_VITVI	unreviewed	Chromosome chr5 scaffold_2, whole genome shotgun sequence	GSVIVT00019695001	Vitis vinifera (Grape)	135
Vagad leaf_1129	UNI_SPROT:METE_SOLSC	98.8	83	1	0	261	13	682	764	4e-40	166		Q42662	METE_SOLSC	reviewed	5-methyltetrahydropteroyltriglutamate--homocysteine methyltransferase (EC 2.1.1.14) (Vitamin-B12-independent methionine synthase isozyme) (Cobalamin-independent methionine synthase isozyme)	MET	Solenostemon scutellarioides (Coleus) (Coleus blumei)	764
Vagad leaf_EYI1BW401BC01W	UNI_TREMBL:O24457_ARATH	89.53	86	9	1	258	1	159	243	4e-40	166		O24457	O24457_ARATH	unreviewed	At1g01090/T25K16_8 (Pyruvate dehydrogenase E1 alpha subunit) (EC 1.2.4.1)	At1g01090	Arabidopsis thaliana (Mouse-ear cress)	428
Vagad leaf_9366	UNI_TREMBL:A7PGR7_VITVI	97.62	84	2	0	254	3	217	300	4e-40	166		A7PGR7	A7PGR7_VITVI	unreviewed	Chromosome chr17 scaffold_16, whole genome shotgun sequence	GSVIVT00017658001	Vitis vinifera (Grape)	587
Vagad leaf_EYI1BW401BZ32F	UNI_TREMBL:A7PZX4_VITVI	95.18	83	4	0	8	256	893	975	4e-40	166		A7PZX4	A7PZX4_VITVI	unreviewed	Chromosome chr15 scaffold_40, whole genome shotgun sequence	GSVIVT00027049001	Vitis vinifera (Grape)	1038
Vagad leaf_EYI1BW401B6LVH	UNI_TREMBL:A7Q0F9_VITVI	90.36	83	8	0	6	254	104	186	4e-40	166		A7Q0F9	A7Q0F9_VITVI	unreviewed	Chromosome chr7 scaffold_42, whole genome shotgun sequence	GSVIVT00028035001	Vitis vinifera (Grape)	511
Vagad leaf_EYI1BW401BWWAI	UNI_TREMBL:Q5N8C9_ORYSJ	97.59	83	2	0	3	251	266	348	4e-40	166		Q5N8C9	Q5N8C9_ORYSJ	unreviewed	P protein-like	B1142C05.6-1 (P0456F08.31-1)	Oryza sativa subsp. japonica (Rice)	493
Vagad leaf_EYI1BW401ATS0W	UNI_TREMBL:A1YL93_GOSHI	100	82	0	0	248	3	78	159	4e-40	166		A1YL93	A1YL93_GOSHI	unreviewed	Proline-rich protein (Fragment)	PRP4	Gossypium hirsutum (Upland cotton) (Gossypium mexicanum)	237
Vagad leaf_EYI1BW401CAZUY	UNI_TREMBL:Q8L7V3_ARATH	93.83	81	5	0	245	3	448	528	4e-40	166		Q8L7V3	Q8L7V3_ARATH	unreviewed	AT5g64030/MBM17_13	At5g64030	Arabidopsis thaliana (Mouse-ear cress)	829
Vagad leaf_EYI1BW401BPE2U	UNI_TREMBL:A5BHH1_VITVI	87.95	83	10	0	249	1	269	351	4e-40	166		A5BHH1	A5BHH1_VITVI	unreviewed	Putative uncharacterized protein	VITISV_011672	Vitis vinifera (Grape)	377
Vagad leaf_EYI1BW401CAQX8	UNI_TREMBL:Q56D12_GOSHI	100	81	0	0	2	244	90	170	4e-40	166		Q56D12	Q56D12_GOSHI	unreviewed	Rac small GTPase (Rac3)	Rac3 (RacB)	Gossypium hirsutum (Upland cotton) (Gossypium mexicanum)	195
Vagad leaf_EYI1BW401AT54R	UNI_TREMBL:Q2V308_ARATH	91.25	80	7	0	242	3	155	234	4e-40	166		Q2V308	Q2V308_ARATH	unreviewed	Uncharacterized protein At5g47080.3	At5g47080	Arabidopsis thaliana (Mouse-ear cress)	253
Vagad leaf_EYI1BW401ASFOX	UNI_TREMBL:Q0VH86_GOSHI	100	80	0	0	241	2	204	283	4e-40	166		Q0VH86	Q0VH86_GOSHI	unreviewed	3-ketoacyl-CoA reductase 3		Gossypium hirsutum (Upland cotton) (Gossypium mexicanum)	328
Vagad leaf_5737	UNI_TREMBL:A5AM83_VITVI	66.1	118	40	1	87	440	537	653	5e-40	166		A5AM83	A5AM83_VITVI	unreviewed	Putative uncharacterized protein	VITISV_039922	Vitis vinifera (Grape)	654
Vagad leaf_7916	UNI_SPROT:RRP3_SPIOL	91.57	83	7	0	387	139	96	178	5e-40	166		P82412	RRP3_SPIOL	reviewed	30S ribosomal protein 3, chloroplastic (Plastid-specific 30S ribosomal protein 3) (PSRP-3)	PSRP3	Spinacia oleracea (Spinach)	179
Vagad leaf_4006	UNI_TREMBL:A7PMA9_VITVI	81.05	95	18	0	43	327	56	150	5e-40	166		A7PMA9	A7PMA9_VITVI	unreviewed	Chromosome chr14 scaffold_21, whole genome shotgun sequence	GSVIVT00020749001	Vitis vinifera (Grape)	291
Vagad leaf_5868	UNI_TREMBL:A7P8T4_VITVI	75.76	99	24	0	2	298	461	559	5e-40	166		A7P8T4	A7P8T4_VITVI	unreviewed	Chromosome chr3 scaffold_8, whole genome shotgun sequence	GSVIVT00036298001	Vitis vinifera (Grape)	566
Vagad leaf_EYI1BW401B304O	UNI_TREMBL:Q9AXG0_GOSHI	100	77	0	0	52	282	167	243	5e-40	158		Q9AXG0	Q9AXG0_GOSHI	unreviewed	Ribulose-1,5-bisphosphate carboxylase/oxygenase activase 2 (Fragment)		Gossypium hirsutum (Upland cotton) (Gossypium mexicanum)	435
Vagad leaf_EYI1BW401B304O	UNI_TREMBL:Q9AXG0_GOSHI	72.22	18	5	0	3	56	152	169	5e-40	28.9		Q9AXG0	Q9AXG0_GOSHI	unreviewed	Ribulose-1,5-bisphosphate carboxylase/oxygenase activase 2 (Fragment)		Gossypium hirsutum (Upland cotton) (Gossypium mexicanum)	435
Vagad leaf_EYI1BW401B8XYP	UNI_TREMBL:A7PIR2_VITVI	78.02	91	20	0	5	277	62	152	5e-40	166		A7PIR2	A7PIR2_VITVI	unreviewed	Chromosome chr13 scaffold_17, whole genome shotgun sequence	GSVIVT00018444001	Vitis vinifera (Grape)	244
Vagad leaf_EYI1BW401BHYHE	UNI_TREMBL:A7PCQ9_VITVI	89.13	92	10	0	2	277	15	106	5e-40	166		A7PCQ9	A7PCQ9_VITVI	unreviewed	Chromosome chr17 scaffold_12, whole genome shotgun sequence	GSVIVT00015971001	Vitis vinifera (Grape)	112
Vagad leaf_7891	UNI_TREMBL:A7Q8S9_VITVI	94.52	73	4	0	277	59	172	244	5e-40	143		A7Q8S9	A7Q8S9_VITVI	unreviewed	Chromosome chr5 scaffold_64, whole genome shotgun sequence	GSVIVT00033169001	Vitis vinifera (Grape)	426
Vagad leaf_7891	UNI_TREMBL:A7Q8S9_VITVI	82.14	28	5	1	84	1	238	263	5e-40	43.9		A7Q8S9	A7Q8S9_VITVI	unreviewed	Chromosome chr5 scaffold_64, whole genome shotgun sequence	GSVIVT00033169001	Vitis vinifera (Grape)	426
Vagad leaf_EYI1BW401CGYPE	UNI_TREMBL:A7PTM1_VITVI	84.78	92	14	0	276	1	270	361	5e-40	166		A7PTM1	A7PTM1_VITVI	unreviewed	Chromosome undetermined scaffold_30, whole genome shotgun sequence	GSVIVT00023414001	Vitis vinifera (Grape)	549
Vagad leaf_8463	UNI_TREMBL:A7QJD7_VITVI	92.94	85	6	0	21	275	123	207	5e-40	166		A7QJD7	A7QJD7_VITVI	unreviewed	Chromosome chr8 scaffold_106, whole genome shotgun sequence	GSVIVT00000599001	Vitis vinifera (Grape)	357
Vagad leaf_3913	UNI_SPROT:PER47_ARATH	83.15	89	15	0	267	1	60	148	5e-40	166		Q9SZB9	PER47_ARATH	reviewed	Peroxidase 47 (Atperox P47) (EC 1.11.1.7) (ATP32)	PER47 (P47) (At4g33420) (F17M5.180)	Arabidopsis thaliana (Mouse-ear cress)	314
Vagad leaf_EYI1BW401B6G9H	UNI_TREMBL:Q8L6A8_THECC	87.21	86	11	0	269	12	181	266	5e-40	166		Q8L6A8	Q8L6A8_THECC	unreviewed	Aspartic proteinase	ap2	Theobroma cacao (Cacao) (Cocoa)	514
Vagad leaf_EYI1BW401BACIM	UNI_SPROT:GH33_ARATH	89.89	89	9	0	269	3	502	590	5e-40	166		O22190	GH33_ARATH	reviewed	Indole-3-acetic acid-amido synthetase GH3.3 (EC 6.3.2.-) (Auxin-responsive GH3-like protein 3) (AtGH3-3)	GH3.3 (At2g23170) (T20D16.20)	Arabidopsis thaliana (Mouse-ear cress)	595
Vagad leaf_EYI1BW401AZ3Q5	UNI_TREMBL:A7PEY4_VITVI	86.36	88	12	0	1	264	207	294	5e-40	166		A7PEY4	A7PEY4_VITVI	unreviewed	Chromosome chr11 scaffold_13, whole genome shotgun sequence	GSVIVT00016835001	Vitis vinifera (Grape)	673
Vagad leaf_EYI1BW401B07XL	UNI_TREMBL:A7P0T1_VITVI	79.55	88	18	0	3	266	85	172	5e-40	166		A7P0T1	A7P0T1_VITVI	unreviewed	Chromosome chr19 scaffold_4, whole genome shotgun sequence	GSVIVT00027350001	Vitis vinifera (Grape)	531
Vagad leaf_EYI1BW401BXCMZ	UNI_TREMBL:Q40473_TOBAC	85.23	88	13	0	265	2	126	213	5e-40	166		Q40473	Q40473_TOBAC	unreviewed	PS60 protein	PS60	Nicotiana tabacum (Common tobacco)	540
Vagad leaf_EYI1BW401B9MP4	UNI_TREMBL:Q0WMP4_ARATH	87.21	86	11	0	258	1	67	152	5e-40	166		Q0WMP4	Q0WMP4_ARATH	unreviewed	Putative MAP kinase	At2g01450	Arabidopsis thaliana (Mouse-ear cress)	258
Vagad leaf_EYI1BW401CAB8P	UNI_TREMBL:A5BPW0_VITVI	87.21	86	11	0	3	260	53	138	5e-40	166		A5BPW0	A5BPW0_VITVI	unreviewed	Putative uncharacterized protein	VITISV_028701	Vitis vinifera (Grape)	452
Vagad leaf_EYI1BW401A4BDJ	UNI_TREMBL:A7QBJ0_VITVI	91.86	86	7	0	258	1	594	679	5e-40	166		A7QBJ0	A7QBJ0_VITVI	unreviewed	Chromosome chr13 scaffold_74, whole genome shotgun sequence	GSVIVT00034993001	Vitis vinifera (Grape)	755
Vagad leaf_EYI1BW401BWFKZ	UNI_TREMBL:P93774_RICCO	92.42	66	5	0	60	257	184	249	5e-40	132		P93774	P93774_RICCO	unreviewed	Shaggy-like kinase (Fragment)	sgg	Ricinus communis (Castor bean)	277
Vagad leaf_EYI1BW401BWFKZ	UNI_TREMBL:P93774_RICCO	84	25	4	0	2	76	165	189	5e-40	55.5		P93774	P93774_RICCO	unreviewed	Shaggy-like kinase (Fragment)	sgg	Ricinus communis (Castor bean)	277
Vagad leaf_4948	UNI_TREMBL:A7PX29_VITVI	96.39	83	3	0	4	252	152	234	5e-40	166		A7PX29	A7PX29_VITVI	unreviewed	Chromosome chr12 scaffold_36, whole genome shotgun sequence	GSVIVT00025877001	Vitis vinifera (Grape)	407
Vagad leaf_EYI1BW401AWFMI	UNI_SPROT:NMT1_ARATH	94.05	84	5	0	253	2	212	295	5e-40	166		Q9LTR9	NMT1_ARATH	reviewed	Glycylpeptide N-tetradecanoyltransferase 1 (EC 2.3.1.97) (Peptide N-myristoyltransferase 1) (Myristoyl-CoA:protein N-myristoyltransferase 1) (NMT 1) (Type I N-myristoyltransferase 1)	NMT1 (At5g57020) (MHM17.15)	Arabidopsis thaliana (Mouse-ear cress)	434
Vagad leaf_2761	UNI_TREMBL:Q65CB1_9ROSI	98.81	84	1	0	1	252	599	682	5e-40	166		Q65CB1	Q65CB1_9ROSI	unreviewed	ABC transporter	abc1	Populus tremula x Populus tremuloides	728
Vagad leaf_EYI1BW401AIYBY	UNI_TREMBL:Q337D3_ORYSJ	91.57	83	7	0	3	251	202	284	5e-40	166		Q337D3	Q337D3_ORYSJ	unreviewed	Methionine aminopeptidase (EC 3.4.11.18)	Os10g0508400 (LOC_Os10g36470)	Oryza sativa subsp. japonica (Rice)	390
Vagad leaf_2249	UNI_TREMBL:Q4U339_VITVI	95.18	83	4	0	2	250	644	726	5e-40	166		Q4U339	Q4U339_VITVI	unreviewed	Chromosome chr18 scaffold_137, whole genome shotgun sequence (Putative hexose transporter)	HT6 (GSVIVT00002919001)	Vitis vinifera (Grape)	740
Vagad leaf_EYI1BW401CGCPF	UNI_TREMBL:Q2QYW2_ORYSJ	97.59	83	2	0	250	2	935	1017	5e-40	166		Q2QYW2	Q2QYW2_ORYSJ	unreviewed	Clathrin heavy chain, putative, expressed	LOC_Os12g01390	Oryza sativa subsp. japonica (Rice)	1708
Vagad leaf_EYI1BW401BXKZ0	UNI_TREMBL:A7QEH8_VITVI	92.68	82	6	0	1	246	27	108	5e-40	166		A7QEH8	A7QEH8_VITVI	unreviewed	Chromosome chr1 scaffold_84, whole genome shotgun sequence	GSVIVT00037017001	Vitis vinifera (Grape)	214
Vagad leaf_EYI1BW401A9J8Y	UNI_TREMBL:Q7F9I1_ORYSJ	100	81	0	0	1	243	623	703	5e-40	166		Q7F9I1	Q7F9I1_ORYSJ	unreviewed	OSJNBa0039C07.4 protein	OSJNBa0039C07.4	Oryza sativa subsp. japonica (Rice)	888
Vagad leaf_EYI1BW401A73FK	UNI_TREMBL:A2IBG0_GOSHI	100	80	0	0	241	2	31	110	5e-40	166		A2IBG0	A2IBG0_GOSHI	unreviewed	Dihydroflavonol 4-reductase		Gossypium hirsutum (Upland cotton) (Gossypium mexicanum)	355
Vagad leaf_5814	UNI_TREMBL:A7PGQ9_VITVI	63.83	94	34	0	7	288	310	403	6e-40	133		A7PGQ9	A7PGQ9_VITVI	unreviewed	Chromosome chr17 scaffold_16, whole genome shotgun sequence	GSVIVT00017649001	Vitis vinifera (Grape)	502
Vagad leaf_5814	UNI_TREMBL:A7PGQ9_VITVI	80	25	5	0	278	352	400	424	6e-40	53.5		A7PGQ9	A7PGQ9_VITVI	unreviewed	Chromosome chr17 scaffold_16, whole genome shotgun sequence	GSVIVT00017649001	Vitis vinifera (Grape)	502
Vagad leaf_9388	UNI_TREMBL:Q8LP72_TOBAC	75.47	106	26	1	498	181	528	632	7e-40	165		Q8LP72	Q8LP72_TOBAC	unreviewed	Receptor-like protein kinase		Nicotiana tabacum (Common tobacco)	633
Vagad leaf_9264	UNI_TREMBL:A5BTA6_VITVI	100	83	0	0	82	330	328	410	7e-40	165		A5BTA6	A5BTA6_VITVI	unreviewed	Putative uncharacterized protein	VITISV_014578	Vitis vinifera (Grape)	492
Vagad leaf_5411	UNI_TREMBL:O22618_LOTCO	89.66	87	9	0	316	56	371	457	7e-40	165		O22618	O22618_LOTCO	unreviewed	Aspartate aminotransferase (EC 2.6.1.1)		Lotus corniculatus (Bird's-foot trefoil)	457
Vagad leaf_EYI1BW401BFRLU	UNI_TREMBL:A7P351_VITVI	83.33	90	15	1	272	3	149	237	7e-40	165		A7P351	A7P351_VITVI	unreviewed	Chromosome chr1 scaffold_5, whole genome shotgun sequence	GSVIVT00030305001	Vitis vinifera (Grape)	491
Vagad leaf_4157	UNI_TREMBL:A5BSN2_VITVI	88.64	88	10	0	6	269	96	183	7e-40	165		A5BSN2	A5BSN2_VITVI	unreviewed	Putative uncharacterized protein	VITISV_029427	Vitis vinifera (Grape)	200
Vagad leaf_EYI1BW401CA0A7	UNI_SPROT:ACOX4_ARATH	89.89	89	9	0	2	268	208	296	7e-40	165		Q96329	ACOX4_ARATH	reviewed	Acyl-coenzyme A oxidase 4, peroxisomal (AOX 4) (EC 1.3.3.6) (Short-chain acyl-CoA oxidase) (SAOX) (AtCX4) (AtG6) (G6p)	ACX4 (G6) (At3g51840)	Arabidopsis thaliana (Mouse-ear cress)	436
Vagad leaf_EYI1BW401CHN9E	UNI_TREMBL:A7QAF5_VITVI	93.26	89	6	0	267	1	115	203	7e-40	165		A7QAF5	A7QAF5_VITVI	unreviewed	Chromosome undetermined scaffold_71, whole genome shotgun sequence	GSVIVT00033904001	Vitis vinifera (Grape)	271
Vagad leaf_EYI1BW401BRX3L	UNI_TREMBL:A7PEX6_VITVI	91.01	89	8	0	1	267	62	150	7e-40	165		A7PEX6	A7PEX6_VITVI	unreviewed	Chromosome chr11 scaffold_13, whole genome shotgun sequence	GSVIVT00016826001	Vitis vinifera (Grape)	349
Vagad leaf_4134	UNI_TREMBL:A5AW51_VITVI	84.09	88	14	0	3	266	262	349	7e-40	165		A5AW51	A5AW51_VITVI	unreviewed	Putative uncharacterized protein	VITISV_033882	Vitis vinifera (Grape)	592
Vagad leaf_8926	UNI_TREMBL:A5AUW4_VITVI	94.25	87	5	0	4	264	63	149	7e-40	165		A5AUW4	A5AUW4_VITVI	unreviewed	Chromosome chr4 scaffold_208, whole genome shotgun sequence (Putative uncharacterized protein)	GSVIVT00008801001 (VITISV_027898)	Vitis vinifera (Grape)	292
Vagad leaf_EYI1BW401A1IKM	UNI_TREMBL:A7Q911_VITVI	90.91	88	8	0	266	3	40	127	7e-40	165		A7Q911	A7Q911_VITVI	unreviewed	Chromosome chr9 scaffold_65, whole genome shotgun sequence	GSVIVT00033285001	Vitis vinifera (Grape)	231
Vagad leaf_EYI1BW401CB82W	UNI_SPROT:ATP6_OENBE	98.8	83	1	0	263	15	199	281	7e-40	165		P05500	ATP6_OENBE	reviewed	ATP synthase subunit a (F-ATPase protein 6)	ATP6	Oenothera bertiana (Bertero's evening primrose)	281
Vagad leaf_EYI1BW401BL0NX	UNI_TREMBL:A7Q5S9_VITVI	91.86	86	7	0	1	258	275	360	7e-40	165		A7Q5S9	A7Q5S9_VITVI	unreviewed	Chromosome chr14 scaffold_54, whole genome shotgun sequence	GSVIVT00031082001	Vitis vinifera (Grape)	705
Vagad leaf_EYI1BW401CGEPY	UNI_TREMBL:A5ATK0_VITVI	95.24	84	4	0	1	252	119	202	7e-40	165		A5ATK0	A5ATK0_VITVI	unreviewed	Putative uncharacterized protein	VITISV_040173	Vitis vinifera (Grape)	390
Vagad leaf_EYI1BW401BF9BT	UNI_TREMBL:Q2PEW3_TRIPR	89.41	85	9	0	256	2	294	378	7e-40	165		Q2PEW3	Q2PEW3_TRIPR	unreviewed	Putative calcium dependent protein kinase		Trifolium pratense (Red clover)	558
Vagad leaf_EYI1BW401AO9QH	UNI_TREMBL:Q9ZWI1_DAUCA	95.24	84	4	0	4	255	3	86	7e-40	165		Q9ZWI1	Q9ZWI1_DAUCA	unreviewed	NADP specific isocitrate dehydrogenase (EC 1.1.1.42)	DcNADP-ICDH1	Daucus carota (Carrot)	412
Vagad leaf_EYI1BW401CEIY8	UNI_TREMBL:A7NW32_VITVI	100	77	0	0	25	255	2	78	7e-40	165		A7NW32	A7NW32_VITVI	unreviewed	Chromosome chr5 scaffold_2, whole genome shotgun sequence	GSVIVT00019763001	Vitis vinifera (Grape)	744
Vagad leaf_EYI1BW401BIGQ5	UNI_TREMBL:Q6J8X1_9ROSI	90.59	85	8	0	1	255	911	995	7e-40	165		Q6J8X1	Q6J8X1_9ROSI	unreviewed	Cellulose synthase	CesA2	Populus tremula x Populus tremuloides	1095
Vagad leaf_EYI1BW401BIF8Y	UNI_TREMBL:Q9LKY4_SOYBN	96.43	84	3	0	2	253	211	294	7e-40	165		Q9LKY4	Q9LKY4_SOYBN	unreviewed	Pti1 kinase-like protein	Pti1a	Glycine max (Soybean)	360
Vagad leaf_EYI1BW401CEYKY	UNI_TREMBL:A5C6E5_VITVI	91.67	84	7	0	254	3	523	606	7e-40	165		A5C6E5	A5C6E5_VITVI	unreviewed	Putative uncharacterized protein	VITISV_032323	Vitis vinifera (Grape)	746
Vagad leaf_200	UNI_SPROT:AGUB_ARATH	91.57	83	7	0	2	250	186	268	7e-40	165		Q8VYF5	AGUB_ARATH	reviewed	N-carbamoylputrescine amidase (EC 3.5.1.53) (Nitrilase-like protein 1)	CPA (NLP1) (At2g27450) (F10A12.13)	Arabidopsis thaliana (Mouse-ear cress)	326
Vagad leaf_EYI1BW401B9PZR	UNI_TREMBL:A0SVL3_9ROSI	94.81	77	4	0	233	3	9	85	7e-40	165		A0SVL3	A0SVL3_9ROSI	unreviewed	LIM domain protein GLIM1b	GLIM1b	Populus tremula x Populus alba	196
Vagad leaf_EYI1BW401BZ10Z	UNI_TREMBL:A7QP51_VITVI	91.57	83	7	1	251	3	46	127	7e-40	165		A7QP51	A7QP51_VITVI	unreviewed	Chromosome chr1 scaffold_136, whole genome shotgun sequence	GSVIVT00002802001	Vitis vinifera (Grape)	249
Vagad leaf_EYI1BW401CD7P3	UNI_SPROT:C97B3_ARATH	91.57	83	7	0	249	1	490	572	7e-40	165		O23365	C97B3_ARATH	reviewed	Cytochrome P450 97B3 (EC 1.14.-.-)	CYP97B3 (At4g15110) (dl3600c)	Arabidopsis thaliana (Mouse-ear cress)	580
Vagad leaf_EYI1BW401BY2D4	UNI_TREMBL:A7X6P5_PEA	95.06	81	4	0	244	2	29	109	7e-40	165		A7X6P5	A7X6P5_PEA	unreviewed	Ribosomal protein L30e		Pisum sativum (Garden pea)	112
Vagad leaf2_3952	UNI_TREMBL:Q93VC7_ARATH	36.04	394	242	10	1404	253	2	382	8e-40	151		Q93VC7	Q93VC7_ARATH	unreviewed	Putative ribosomal protein S1 (Putative uncharacterized protein) (Ribosomal protein S1)	At5g29771 (At5g30510)	Arabidopsis thaliana (Mouse-ear cress)	416
Vagad leaf2_3952	UNI_TREMBL:Q93VC7_ARATH	70.83	24	7	0	263	192	379	402	8e-40	38.1		Q93VC7	Q93VC7_ARATH	unreviewed	Putative ribosomal protein S1 (Putative uncharacterized protein) (Ribosomal protein S1)	At5g29771 (At5g30510)	Arabidopsis thaliana (Mouse-ear cress)	416
Vagad leaf_2686	UNI_TREMBL:A7QG07_VITVI	85.56	90	13	0	270	1	132	221	8e-40	160		A7QG07	A7QG07_VITVI	unreviewed	Chromosome chr9 scaffold_90, whole genome shotgun sequence	GSVIVT00037644001	Vitis vinifera (Grape)	395
Vagad leaf_2686	UNI_TREMBL:A7QG07_VITVI	81.82	22	4	0	353	288	106	127	8e-40	25.8		A7QG07	A7QG07_VITVI	unreviewed	Chromosome chr9 scaffold_90, whole genome shotgun sequence	GSVIVT00037644001	Vitis vinifera (Grape)	395
Vagad leaf_1076	UNI_TREMBL:A7PYU9_VITVI	94.23	52	3	0	121	276	236	287	8e-40	107		A7PYU9	A7PYU9_VITVI	unreviewed	Chromosome chr12 scaffold_38, whole genome shotgun sequence	GSVIVT00026586001	Vitis vinifera (Grape)	299
Vagad leaf_1076	UNI_TREMBL:A7PYU9_VITVI	92.5	40	3	0	3	122	197	236	8e-40	79.7		A7PYU9	A7PYU9_VITVI	unreviewed	Chromosome chr12 scaffold_38, whole genome shotgun sequence	GSVIVT00026586001	Vitis vinifera (Grape)	299
Vagad leaf_EYI1BW401AN1ML	UNI_TREMBL:A7QPL9_VITVI	94.81	77	4	0	270	40	102	178	8e-40	149		A7QPL9	A7QPL9_VITVI	unreviewed	Chromosome chr10 scaffold_138, whole genome shotgun sequence	GSVIVT00002992001	Vitis vinifera (Grape)	289
Vagad leaf_EYI1BW401AN1ML	UNI_TREMBL:A7QPL9_VITVI	94.12	17	1	0	53	3	174	190	8e-40	37.7		A7QPL9	A7QPL9_VITVI	unreviewed	Chromosome chr10 scaffold_138, whole genome shotgun sequence	GSVIVT00002992001	Vitis vinifera (Grape)	289
Vagad leaf_2453	UNI_TREMBL:A7PXY2_VITVI	94.32	88	5	0	14	277	280	367	9e-40	165		A7PXY2	A7PXY2_VITVI	unreviewed	Chromosome chr15 scaffold_37, whole genome shotgun sequence	GSVIVT00026227001	Vitis vinifera (Grape)	367
Vagad leaf_9009	UNI_TREMBL:A7Q2K9_VITVI	81.82	99	18	0	299	3	734	832	9e-40	165		A7Q2K9	A7Q2K9_VITVI	unreviewed	Chromosome chr1 scaffold_46, whole genome shotgun sequence	GSVIVT00028926001	Vitis vinifera (Grape)	1064
Vagad leaf_9330	UNI_TREMBL:Q84KZ2_TOBAC	87.72	57	7	0	10	180	221	277	9e-40	119		Q84KZ2	Q84KZ2_TOBAC	unreviewed	Purple acid phosphatase	PAP	Nicotiana tabacum (Common tobacco)	470
Vagad leaf_9330	UNI_TREMBL:Q84KZ2_TOBAC	82.14	28	5	0	155	238	269	296	9e-40	47.4		Q84KZ2	Q84KZ2_TOBAC	unreviewed	Purple acid phosphatase	PAP	Nicotiana tabacum (Common tobacco)	470
Vagad leaf_9330	UNI_TREMBL:Q84KZ2_TOBAC	88.24	17	2	0	246	296	299	315	9e-40	40.4		Q84KZ2	Q84KZ2_TOBAC	unreviewed	Purple acid phosphatase	PAP	Nicotiana tabacum (Common tobacco)	470
Vagad leaf_7246	UNI_TREMBL:A7Q0F5_VITVI	75.53	94	23	0	288	7	224	317	9e-40	165		A7Q0F5	A7Q0F5_VITVI	unreviewed	Chromosome chr7 scaffold_42, whole genome shotgun sequence	GSVIVT00028031001	Vitis vinifera (Grape)	317
Vagad leaf_8271	UNI_TREMBL:A7QC19_VITVI	81.32	91	17	0	3	275	424	514	9e-40	165		A7QC19	A7QC19_VITVI	unreviewed	Chromosome chr10 scaffold_76, whole genome shotgun sequence	GSVIVT00035203001	Vitis vinifera (Grape)	1749
Vagad leaf_EYI1BW401BZ84T	UNI_TREMBL:A7P7H8_VITVI	84.09	88	14	0	10	273	22	109	9e-40	165		A7P7H8	A7P7H8_VITVI	unreviewed	Chromosome chr9 scaffold_7, whole genome shotgun sequence	GSVIVT00034469001	Vitis vinifera (Grape)	258
Vagad leaf_992	UNI_TREMBL:A7P7D8_VITVI	89.77	88	9	0	266	3	78	165	9e-40	165		A7P7D8	A7P7D8_VITVI	unreviewed	Chromosome chr9 scaffold_7, whole genome shotgun sequence	GSVIVT00034420001	Vitis vinifera (Grape)	393
Vagad leaf_6400	UNI_TREMBL:A7PDP8_VITVI	92.05	88	7	0	266	3	1587	1674	9e-40	165		A7PDP8	A7PDP8_VITVI	unreviewed	Chromosome chr11 scaffold_13, whole genome shotgun sequence	GSVIVT00016365001	Vitis vinifera (Grape)	1774
Vagad leaf_EYI1BW401A75LB	UNI_TREMBL:A7QKF4_VITVI	86.36	88	12	0	264	1	438	525	9e-40	165		A7QKF4	A7QKF4_VITVI	unreviewed	Chromosome chr2 scaffold_112, whole genome shotgun sequence	GSVIVT00001094001	Vitis vinifera (Grape)	572
Vagad leaf_EYI1BW401B3Z4M	UNI_TREMBL:A7QIJ8_VITVI	91.95	87	7	0	1	261	37	123	9e-40	165		A7QIJ8	A7QIJ8_VITVI	unreviewed	Chromosome chr9 scaffold_104, whole genome shotgun sequence	GSVIVT00000290001	Vitis vinifera (Grape)	622
Vagad leaf_5326	UNI_SPROT:Y1960_ARATH	90.7	86	8	0	258	1	402	487	9e-40	165		Q9MA15	Y1960_ARATH	reviewed	Uncharacterized aarF domain-containing protein kinase At1g79600, chloroplastic (EC 2.7.-.-)	At1g79600 (F20B17.3)	Arabidopsis thaliana (Mouse-ear cress)	711
Vagad leaf_EYI1BW401AY8DG	UNI_TREMBL:Q94A75_ARATH	83.53	85	14	0	2	256	267	351	9e-40	165		Q94A75	Q94A75_ARATH	unreviewed	AT3g15350/K7L4_15		Arabidopsis thaliana (Mouse-ear cress)	424
Vagad leaf_EYI1BW401AR9AO	UNI_SPROT:RUBA_RICCO	97.65	85	2	0	2	256	144	228	9e-40	165		P08824	RUBA_RICCO	reviewed	RuBisCO large subunit-binding protein subunit alpha (60 kDa chaperonin subunit alpha) (CPN-60 alpha) (Fragment)		Ricinus communis (Castor bean)	495
Vagad leaf_4926	UNI_TREMBL:Q9M460_PRUPE	95.24	84	4	0	1	252	206	289	9e-40	165		Q9M460	Q9M460_PRUPE	unreviewed	Plasma membrane H+ ATPase (EC 3.6.1.3)	PPA1	Prunus persica (Peach)	956
Vagad leaf_EYI1BW401BAFMZ	UNI_TREMBL:A4GV03_9GENT	91.14	79	7	0	13	249	73	151	9e-40	165			A4GV03_9GENT		not_available
Vagad leaf_EYI1BW401A6YC5	UNI_TREMBL:A7P698_VITVI	96.39	83	3	0	251	3	1	83	9e-40	165		A7P698	A7P698_VITVI	unreviewed	Chromosome chr9 scaffold_7, whole genome shotgun sequence	GSVIVT00033984001	Vitis vinifera (Grape)	426
Vagad leaf_EYI1BW401AVEPU	UNI_SPROT:CNGC1_ARATH	97.53	81	2	0	8	250	413	493	9e-40	165		O65717	CNGC1_ARATH	reviewed	Cyclic nucleotide-gated ion channel 1 (AtCNGC1) (Cyclic nucleotide- and calmodulin-regulated ion channel 1)	CNGC1 (At5g53130) (MFH8.6)	Arabidopsis thaliana (Mouse-ear cress)	716
Vagad leaf_EYI1BW401BQ638	UNI_TREMBL:A7WMQ5_BETVE	96.3	81	3	0	245	3	24	104	9e-40	165		A7WMQ5	A7WMQ5_BETVE	unreviewed	Putative eukaryotic translation initiation factor 3E (Fragment)	EIF3E	Betula verrucosa (White birch) (Betula pendula)	168
Vagad leaf_EYI1BW401A6EGB	UNI_TREMBL:Q8H1U1_GOSHI	100	80	0	0	3	242	980	1059	9e-40	165		Q8H1U1	Q8H1U1_GOSHI	unreviewed	Phospholipase D beta 1 isoform 1b (EC 3.1.4.4)		Gossypium hirsutum (Upland cotton) (Gossypium mexicanum)	1162
Vagad leaf_7898	UNI_TREMBL:A7NTY1_VITVI	52.15	163	78	2	489	1	395	554	1e-39	165		A7NTY1	A7NTY1_VITVI	unreviewed	Chromosome chr18 scaffold_1, whole genome shotgun sequence	GSVIVT00014840001	Vitis vinifera (Grape)	762
Vagad leaf_6520	UNI_TREMBL:A5BL32_VITVI	93.9	82	5	0	3	248	296	377	1e-39	164		A5BL32	A5BL32_VITVI	unreviewed	Putative uncharacterized protein	VITISV_011731	Vitis vinifera (Grape)	378
Vagad leaf_7982	UNI_TREMBL:A7PRC0_VITVI	80.39	102	20	0	306	1	140	241	1e-39	164		A7PRC0	A7PRC0_VITVI	unreviewed	Chromosome chr14 scaffold_26, whole genome shotgun sequence	GSVIVT00022432001	Vitis vinifera (Grape)	317
Vagad leaf_6983	UNI_TREMBL:O04391_EUCGU	80	80	16	0	42	281	6	85	1e-39	136		O04391	O04391_EUCGU	unreviewed	Cinnamyl alcohol dehydrogenase	CAD1	Eucalyptus gunnii (Cider tree)	327
Vagad leaf_6983	UNI_TREMBL:O04391_EUCGU	86.96	23	3	0	280	348	85	107	1e-39	50.1		O04391	O04391_EUCGU	unreviewed	Cinnamyl alcohol dehydrogenase	CAD1	Eucalyptus gunnii (Cider tree)	327
Vagad leaf_7184	UNI_TREMBL:Q6NQH4_ARATH	82.98	94	16	0	2	283	31	124	1e-39	164		Q6NQH4	Q6NQH4_ARATH	unreviewed	At1g02680 (Putative transcription factor TFIID) (TAF13) (Transcription factor TFIID)	TAF13 (At1g02680)	Arabidopsis thaliana (Mouse-ear cress)	126
Vagad leaf_4342	UNI_TREMBL:A7NZ37_VITVI	94.79	96	5	0	2	289	301	396	1e-39	164		A7NZ37	A7NZ37_VITVI	unreviewed	Chromosome chr6 scaffold_3, whole genome shotgun sequence	GSVIVT00024358001	Vitis vinifera (Grape)	455
Vagad leaf_EYI1BW401B6WM7	UNI_TREMBL:A5AJY9_VITVI	82.98	94	16	0	5	286	39	132	1e-39	159		A5AJY9	A5AJY9_VITVI	unreviewed	Putative uncharacterized protein	VITISV_031845	Vitis vinifera (Grape)	559
Vagad leaf_EYI1BW401B6WM7	UNI_TREMBL:A5AJY9_VITVI	100	10	0	0	1	30	38	47	1e-39	26.2		A5AJY9	A5AJY9_VITVI	unreviewed	Putative uncharacterized protein	VITISV_031845	Vitis vinifera (Grape)	559
Vagad leaf_EYI1BW401B3EHU	UNI_TREMBL:Q2PER2_TRIPR	89.47	76	8	0	283	56	194	269	1e-39	147		Q2PER2	Q2PER2_TRIPR	unreviewed	Putative 60S ribosomal protein L1		Trifolium pratense (Red clover)	406
Vagad leaf_EYI1BW401B3EHU	UNI_TREMBL:Q2PER2_TRIPR	77.27	22	5	0	66	1	266	287	1e-39	38.5		Q2PER2	Q2PER2_TRIPR	unreviewed	Putative 60S ribosomal protein L1		Trifolium pratense (Red clover)	406
Vagad leaf_4467	UNI_TREMBL:O65334_PEA	93.02	86	6	0	24	281	109	194	1e-39	164		O65334	O65334_PEA	unreviewed	SAR DNA-binding protein-1	SARBP-1	Pisum sativum (Garden pea)	560
Vagad leaf_4467	UNI_TREMBL:O65334_PEA	87.5	8	1	0	2	25	102	109	1e-39	21.6		O65334	O65334_PEA	unreviewed	SAR DNA-binding protein-1	SARBP-1	Pisum sativum (Garden pea)	560
Vagad leaf_EYI1BW401AR40G	UNI_TREMBL:Q68IP6_HUMLU	81.32	91	17	0	275	3	133	223	1e-39	164		Q68IP6	Q68IP6_HUMLU	unreviewed	Allene oxide cyclase C4 (EC 5.3.99.6)		Humulus lupulus (European hop)	254
Vagad leaf_7046	UNI_TREMBL:A5C6S4_VITVI	90.7	86	7	1	273	19	70	155	1e-39	164		A5C6S4	A5C6S4_VITVI	unreviewed	Chromosome chr3 scaffold_8, whole genome shotgun sequence (Putative uncharacterized protein)	GSVIVT00036122001 (VITISV_016892)	Vitis vinifera (Grape)	155
Vagad leaf_EYI1BW401AKXE8	UNI_TREMBL:Q1I1D7_CITSI	87.91	91	11	0	273	1	140	230	1e-39	164		Q1I1D7	Q1I1D7_CITSI	unreviewed	Cytochrome P450		Citrus sinensis (Sweet orange)	473
Vagad leaf_EYI1BW401CAMSE	UNI_TREMBL:A7NU89_VITVI	85.71	91	13	0	273	1	15	105	1e-39	164		A7NU89	A7NU89_VITVI	unreviewed	Chromosome chr18 scaffold_1, whole genome shotgun sequence	GSVIVT00014956001	Vitis vinifera (Grape)	266
Vagad leaf_EYI1BW401ATXI8	UNI_TREMBL:Q9MUC3_DRIWI	100	90	0	0	3	272	181	270	1e-39	164		Q9MUC3	Q9MUC3_DRIWI	unreviewed	Photosystem II apoprotein (Fragment)	psbB	Drimys winteri (Winter's bark)	462
Vagad leaf_5513	UNI_TREMBL:Q9LV19_ARATH	89.77	88	9	0	1	264	194	281	1e-39	164		Q9LV19	Q9LV19_ARATH	unreviewed	At3g18210 (Gb|AAB72163.1) (Putative uncharacterized protein MRC8.20)	MRC8.20 (At3g18210)	Arabidopsis thaliana (Mouse-ear cress)	394
Vagad leaf_EYI1BW401A6YKF	UNI_TREMBL:Q9MAT3_ARATH	86.67	90	12	0	1	270	2	91	1e-39	164		Q9MAT3	Q9MAT3_ARATH	unreviewed	F13M7.16 protein (Putative uncharacterized protein) (Putative uncharacterized protein At1g04850) (Putative uncharacterized protein F13M7.16)	At1g04850 (F13M7.16)	Arabidopsis thaliana (Mouse-ear cress)	413
Vagad leaf_EYI1BW401CH12I	UNI_TREMBL:A5HIG2_9FABA	89.89	89	9	0	3	269	77	165	1e-39	164		A5HIG2	A5HIG2_9FABA	unreviewed	Succinyl-CoA ligase beta subunit		Caragana jubata	421
Vagad leaf_EYI1BW401BGPKK	UNI_TREMBL:A7P5Y7_VITVI	89.41	85	9	0	3	257	78	162	1e-39	164		A7P5Y7	A7P5Y7_VITVI	unreviewed	Chromosome chr4 scaffold_6, whole genome shotgun sequence	GSVIVT00032712001	Vitis vinifera (Grape)	226
Vagad leaf_EYI1BW401AZN0F	UNI_TREMBL:A7PP22_VITVI	89.77	88	9	0	266	3	410	497	1e-39	164		A7PP22	A7PP22_VITVI	unreviewed	Chromosome chr8 scaffold_23, whole genome shotgun sequence	GSVIVT00021481001	Vitis vinifera (Grape)	499
Vagad leaf_EYI1BW401BRPGH	UNI_TREMBL:A5B5M9_VITVI	88.64	88	10	0	266	3	37	124	1e-39	164		A5B5M9	A5B5M9_VITVI	unreviewed	Putative uncharacterized protein	VITISV_017034	Vitis vinifera (Grape)	211
Vagad leaf_EYI1BW401BKBP2	UNI_TREMBL:A5BV56_VITVI	93.18	88	6	0	2	265	261	348	1e-39	164		A5BV56	A5BV56_VITVI	unreviewed	Elongation factor Tu	VITISV_014296	Vitis vinifera (Grape)	449
Vagad leaf_EYI1BW401BA4OC	UNI_TREMBL:A7Q277_VITVI	87.5	88	11	0	2	265	104	191	1e-39	164		A7Q277	A7Q277_VITVI	unreviewed	Chromosome chr13 scaffold_45, whole genome shotgun sequence	GSVIVT00028771001	Vitis vinifera (Grape)	378
Vagad leaf_EYI1BW401BTZVQ	UNI_TREMBL:Q072J9_VIGUN	89.66	87	9	0	261	1	78	164	1e-39	164		Q072J9	Q072J9_VIGUN	unreviewed	Glutathione reductase		Vigna unguiculata (Cowpea)	499
Vagad leaf_EYI1BW401AQ027	UNI_TREMBL:Q8RWB9_ARATH	88.24	85	10	0	3	257	101	185	1e-39	164		Q8RWB9	Q8RWB9_ARATH	unreviewed	Alpha-galactosidase-like protein (At5g08380)	At5g08380	Arabidopsis thaliana (Mouse-ear cress)	410
Vagad leaf_EYI1BW401BPQHS	UNI_TREMBL:A5C114_VITVI	93.1	87	6	0	1	261	1034	1120	1e-39	164		A5C114	A5C114_VITVI	unreviewed	Putative uncharacterized protein	VITISV_042576	Vitis vinifera (Grape)	1185
Vagad leaf_EYI1BW401A6ZC5	UNI_TREMBL:A7QSP4_VITVI	83.72	86	14	0	259	2	156	241	1e-39	164		A7QSP4	A7QSP4_VITVI	unreviewed	Chromosome undetermined scaffold_161, whole genome shotgun sequence	GSVIVT00005961001	Vitis vinifera (Grape)	584
Vagad leaf_EYI1BW401BN1B4	UNI_TREMBL:A7PMW6_VITVI	94.25	87	5	0	1	261	114	200	1e-39	164		A7PMW6	A7PMW6_VITVI	unreviewed	Malate dehydrogenase (EC 1.1.1.37)	GSVIVT00020972001	Vitis vinifera (Grape)	298
Vagad leaf_8837	UNI_TREMBL:Q2HVS3_MEDTR	97.5	80	2	0	3	242	1	80	1e-39	164		Q2HVS3	Q2HVS3_MEDTR	unreviewed	Putative uncharacterized protein (Ribosomal protein L34e)	MtrDRAFT_AC148762g13v2 (MtrDRAFT_AC166313g20v2)	Medicago truncatula (Barrel medic)	120
Vagad leaf_EYI1BW401B2CK4	UNI_TREMBL:A7Q8T0_VITVI	88.37	86	10	0	2	259	335	420	1e-39	164		A7Q8T0	A7Q8T0_VITVI	unreviewed	Chromosome chr5 scaffold_64, whole genome shotgun sequence	GSVIVT00033170001	Vitis vinifera (Grape)	426
Vagad leaf_EYI1BW401BM2AN	UNI_TREMBL:A7R367_VITVI	91.67	84	7	0	7	258	312	395	1e-39	164		A7R367	A7R367_VITVI	unreviewed	Chromosome undetermined scaffold_488, whole genome shotgun sequence	GSVIVT00013483001	Vitis vinifera (Grape)	537
Vagad leaf_EYI1BW401A9YLY	UNI_TREMBL:A5BBX2_VITVI	94.19	86	5	0	1	258	72	157	1e-39	164		A5BBX2	A5BBX2_VITVI	unreviewed	Putative uncharacterized protein	VITISV_005469	Vitis vinifera (Grape)	167
Vagad leaf_EYI1BW401A8C50	UNI_TREMBL:A5ANZ4_VITVI	92.94	85	6	0	255	1	149	233	1e-39	164		A5ANZ4	A5ANZ4_VITVI	unreviewed	Putative uncharacterized protein	VITISV_010542	Vitis vinifera (Grape)	381
Vagad leaf_4856	UNI_TREMBL:A5BEJ8_VITVI	97.56	82	2	0	3	248	95	176	1e-39	164		A5BEJ8	A5BEJ8_VITVI	unreviewed	Malate dehydrogenase (EC 1.1.1.37)	GSVIVT00038538001 (VITISV_033330)	Vitis vinifera (Grape)	356
Vagad leaf_5992	UNI_TREMBL:A7PML1_VITVI	89.02	82	9	0	247	2	276	357	1e-39	164		A7PML1	A7PML1_VITVI	unreviewed	Chromosome chr14 scaffold_21, whole genome shotgun sequence	GSVIVT00020862001	Vitis vinifera (Grape)	428
Vagad leaf_EYI1BW401AR2I5	UNI_SPROT:GLNA2_VITVI	98.72	78	1	0	3	236	170	247	1e-39	164		P51119	GLNA2_VITVI	reviewed	Glutamine synthetase cytosolic isozyme 2 (EC 6.3.1.2) (Glutamate--ammonia ligase)	GS1-2 (GS1;2)	Vitis vinifera (Grape)	356
Vagad leaf_6421	UNI_TREMBL:Q9SMN0_ARATH	63.92	97	31	2	95	373	106	202	2e-39	134		Q9SMN0	Q9SMN0_ARATH	unreviewed	Putative uncharacterized protein T8P19.200 (At3g48690)	T8P19.200 (At3g48690)	Arabidopsis thaliana (Mouse-ear cress)	324
Vagad leaf_6421	UNI_TREMBL:Q9SMN0_ARATH	70.37	27	8	0	1	81	75	101	2e-39	45.1		Q9SMN0	Q9SMN0_ARATH	unreviewed	Putative uncharacterized protein T8P19.200 (At3g48690)	T8P19.200 (At3g48690)	Arabidopsis thaliana (Mouse-ear cress)	324
Vagad leaf_6421	UNI_TREMBL:Q9SMN0_ARATH	35.48	31	19	1	360	449	198	228	2e-39	26.2		Q9SMN0	Q9SMN0_ARATH	unreviewed	Putative uncharacterized protein T8P19.200 (At3g48690)	T8P19.200 (At3g48690)	Arabidopsis thaliana (Mouse-ear cress)	324
Vagad leaf_7089	UNI_TREMBL:Q9M9U3_ARATH	75.76	99	24	0	2	298	98	196	2e-39	164		Q9M9U3	Q9M9U3_ARATH	unreviewed	At1g18720/F6A14_17 (F6A14.17 protein)	At1g18720 (F6A14.17)	Arabidopsis thaliana (Mouse-ear cress)	206
Vagad leaf_8413	UNI_TREMBL:A5B9N8_VITVI	66.67	114	38	1	1	342	67	179	2e-39	164		A5B9N8	A5B9N8_VITVI	unreviewed	Putative uncharacterized protein	VITISV_022195	Vitis vinifera (Grape)	369
Vagad leaf_7194	UNI_TREMBL:A5B2S3_VITVI	75	100	25	0	3	302	667	766	2e-39	164		A5B2S3	A5B2S3_VITVI	unreviewed	Putative uncharacterized protein	VITISV_008604	Vitis vinifera (Grape)	794
Vagad leaf_9119	UNI_SPROT:GCST_PEA	87.95	83	10	0	40	288	274	356	2e-39	158		P49364	GCST_PEA	reviewed	Aminomethyltransferase, mitochondrial (EC 2.1.2.10) (Glycine cleavage system T protein) (GCVT)	GDCST (GDCT)	Pisum sativum (Garden pea)	408
Vagad leaf_9119	UNI_SPROT:GCST_PEA	100	12	0	0	3	38	262	273	2e-39	26.6		P49364	GCST_PEA	reviewed	Aminomethyltransferase, mitochondrial (EC 2.1.2.10) (Glycine cleavage system T protein) (GCVT)	GDCST (GDCT)	Pisum sativum (Garden pea)	408
Vagad leaf_EYI1BW401A2U5F	UNI_TREMBL:Q94EM7_9ROSI	98.92	93	1	0	1	279	40	132	2e-39	164		Q94EM7	Q94EM7_9ROSI	unreviewed	Subtilisin-like protease (Fragment)	A1751	Gossypium anomalum	285
Vagad leaf_9315	UNI_TREMBL:Q8W239_SOYBN	88.37	86	10	0	277	20	32	117	2e-39	164		Q8W239	Q8W239_SOYBN	unreviewed	GT-2 factor (Fragment)		Glycine max (Soybean)	256
Vagad leaf_4579	UNI_TREMBL:A7QQ80_VITVI	87.91	91	11	0	274	2	150	240	2e-39	164		A7QQ80	A7QQ80_VITVI	unreviewed	Chromosome undetermined scaffold_141, whole genome shotgun sequence	GSVIVT00003250001	Vitis vinifera (Grape)	395
Vagad leaf_2099	UNI_TREMBL:A7QJG9_VITVI	90.11	91	9	0	2	274	1241	1331	2e-39	164		A7QJG9	A7QJG9_VITVI	unreviewed	Chromosome chr8 scaffold_106, whole genome shotgun sequence	GSVIVT00000633001	Vitis vinifera (Grape)	1349
Vagad leaf_EYI1BW401AZ7GG	UNI_TREMBL:Q9ZR63_VITVI	87.64	89	11	0	3	269	197	285	2e-39	164		Q9ZR63	Q9ZR63_VITVI	unreviewed	Hexose transporter		Vitis vinifera (Grape)	519
Vagad leaf_4985	UNI_TREMBL:A5BED1_VITVI	82.95	88	15	0	2	265	49	136	2e-39	164		A5BED1	A5BED1_VITVI	unreviewed	Chromosome chr17 scaffold_16, whole genome shotgun sequence (Putative uncharacterized protein)	GSVIVT00018055001 (VITISV_022553)	Vitis vinifera (Grape)	267
Vagad leaf_EYI1BW401BA9D2	UNI_TREMBL:A7P3I3_VITVI	92.13	89	7	0	1	267	474	562	2e-39	164		A7P3I3	A7P3I3_VITVI	unreviewed	Chromosome chr1 scaffold_5, whole genome shotgun sequence	GSVIVT00030453001	Vitis vinifera (Grape)	683
Vagad leaf_EYI1BW401B085A	UNI_TREMBL:Q7Y073_HEVBR	82.56	86	15	0	3	260	74	159	2e-39	164		Q7Y073	Q7Y073_HEVBR	unreviewed	Latex cyanogenic beta glucosidase		Hevea brasiliensis (Para rubber tree)	489
Vagad leaf_6523	UNI_TREMBL:Q8L994_ARATH	92.94	85	6	0	256	2	381	465	2e-39	164		Q8L994	Q8L994_ARATH	unreviewed	T-complex protein 1, delta subunit		Arabidopsis thaliana (Mouse-ear cress)	536
Vagad leaf_EYI1BW401AZLA7	UNI_TREMBL:Q9FVD3_CITSI	88.24	85	10	0	3	257	259	343	2e-39	164		Q9FVD3	Q9FVD3_CITSI	unreviewed	Hexokinase		Citrus sinensis (Sweet orange)	498
Vagad leaf_EYI1BW401AKUCZ	UNI_TREMBL:Q9SDQ3_ARATH	92.94	85	6	0	1	255	458	542	2e-39	164			Q9SDQ3_ARATH		not_available
Vagad leaf_8975	UNI_TREMBL:A2Y7K8_ORYSI	91.76	85	7	0	255	1	359	443	2e-39	164		A2Y7K8	A2Y7K8_ORYSI	unreviewed	Putative uncharacterized protein	OsI_21025	Oryza sativa subsp. indica (Rice)	514
Vagad leaf_202	UNI_TREMBL:A3CDZ7_ORYSJ	94.12	85	5	0	2	256	507	591	2e-39	164		A3CDZ7	A3CDZ7_ORYSJ	unreviewed	Putative uncharacterized protein	OsJ_34853	Oryza sativa subsp. japonica (Rice)	632
Vagad leaf_EYI1BW401A8PN9	UNI_TREMBL:A7P5K1_VITVI	88.24	85	10	0	256	2	382	466	2e-39	164		A7P5K1	A7P5K1_VITVI	unreviewed	Chromosome chr4 scaffold_6, whole genome shotgun sequence	GSVIVT00032565001	Vitis vinifera (Grape)	511
Vagad leaf_EYI1BW401BLPHR	UNI_TREMBL:A7NTY6_VITVI	95.24	84	4	0	253	2	348	431	2e-39	164		A7NTY6	A7NTY6_VITVI	unreviewed	Chromosome chr18 scaffold_1, whole genome shotgun sequence	GSVIVT00014847001	Vitis vinifera (Grape)	480
Vagad leaf_EYI1BW401ATSRB	UNI_TREMBL:A7PGR7_VITVI	95.24	84	4	0	1	252	69	152	2e-39	164		A7PGR7	A7PGR7_VITVI	unreviewed	Chromosome chr17 scaffold_16, whole genome shotgun sequence	GSVIVT00017658001	Vitis vinifera (Grape)	587
Vagad leaf_EYI1BW401BX6XK	UNI_TREMBL:A5BIW0_VITVI	91.67	84	7	0	252	1	214	297	2e-39	164		A5BIW0	A5BIW0_VITVI	unreviewed	Chromosome chr7 scaffold_42, whole genome shotgun sequence (Putative uncharacterized protein)	GSVIVT00028084001 (VITISV_040417)	Vitis vinifera (Grape)	345
Vagad leaf_EYI1BW401BN8Q4	UNI_TREMBL:A5C8T5_VITVI	92.77	83	6	0	251	3	182	264	2e-39	164		A5C8T5	A5C8T5_VITVI	unreviewed	Putative uncharacterized protein	VITISV_025520	Vitis vinifera (Grape)	376
Vagad leaf_EYI1BW401A88TJ	UNI_TREMBL:A7P603_VITVI	91.46	82	7	0	3	248	106	187	2e-39	164		A7P603	A7P603_VITVI	unreviewed	Chromosome chr4 scaffold_6, whole genome shotgun sequence	GSVIVT00032731001	Vitis vinifera (Grape)	364
Vagad leaf_EYI1BW401AYHWX	UNI_TREMBL:Q9FQY3_TOBAC	89.02	82	9	0	2	247	154	235	2e-39	164		Q9FQY3	Q9FQY3_TOBAC	unreviewed	SLT1 protein		Nicotiana tabacum (Common tobacco)	501
Vagad leaf_EYI1BW401BMR2B	UNI_TREMBL:A5B1M7_VITVI	92.59	81	6	0	247	5	120	200	2e-39	164		A5B1M7	A5B1M7_VITVI	unreviewed	Putative uncharacterized protein	VITISV_016330	Vitis vinifera (Grape)	205
Vagad leaf_EYI1BW401CKL12	UNI_TREMBL:A5AQP4_VITVI	97.56	82	2	0	246	1	783	864	2e-39	164		A5AQP4	A5AQP4_VITVI	unreviewed	Putative uncharacterized protein	VITISV_017318	Vitis vinifera (Grape)	1019
Vagad leaf_EYI1BW401APOBX	UNI_TREMBL:A7QTQ5_VITVI	96.3	81	3	0	244	2	297	377	2e-39	164		A7QTQ5	A7QTQ5_VITVI	unreviewed	Chromosome undetermined scaffold_171, whole genome shotgun sequence	GSVIVT00006445001	Vitis vinifera (Grape)	518
Vagad leaf_EYI1BW401ASH1V	UNI_TREMBL:Q0WLI2_ARATH	96.3	81	3	0	1	243	597	677	2e-39	164		Q0WLI2	Q0WLI2_ARATH	unreviewed	Putative uncharacterized protein At1g10760 (Fragment)	At1g10760	Arabidopsis thaliana (Mouse-ear cress)	789
Vagad leaf_EYI1BW401A9X33	UNI_TREMBL:Q684K1_LOTJA	96.1	77	3	0	2	232	390	466	2e-39	164		Q684K1	Q684K1_LOTJA	unreviewed	Putative neutral/alkaline invertase (EC 3.2.1.26)	inv1	Lotus japonicus	556
Vagad leaf2_1431	UNI_TREMBL:A5AF07_VITVI	52.02	173	82	4	596	81	13	179	3e-39	132		A5AF07	A5AF07_VITVI	unreviewed	Putative uncharacterized protein	VITISV_031724	Vitis vinifera (Grape)	312
Vagad leaf2_1431	UNI_TREMBL:A5AF07_VITVI	96.3	27	1	0	82	2	179	205	3e-39	53.5		A5AF07	A5AF07_VITVI	unreviewed	Putative uncharacterized protein	VITISV_031724	Vitis vinifera (Grape)	312
Vagad leaf2_1769	UNI_TREMBL:Q8LK52_GOSHI	65.41	133	46	2	108	506	107	237	3e-39	145		Q8LK52	Q8LK52_GOSHI	unreviewed	Cp10-like protein	CLP	Gossypium hirsutum (Upland cotton) (Gossypium mexicanum)	256
Vagad leaf2_1769	UNI_TREMBL:Q8LK52_GOSHI	100	19	0	0	505	561	237	255	3e-39	40.4		Q8LK52	Q8LK52_GOSHI	unreviewed	Cp10-like protein	CLP	Gossypium hirsutum (Upland cotton) (Gossypium mexicanum)	256
Vagad leaf_3249	UNI_TREMBL:A7Q0T1_VITVI	97.53	81	2	0	3	245	104	184	3e-39	163		A7Q0T1	A7Q0T1_VITVI	unreviewed	Chromosome chr7 scaffold_42, whole genome shotgun sequence	GSVIVT00028169001	Vitis vinifera (Grape)	185
Vagad leaf_8047	UNI_TREMBL:A5C9R1_VITVI	84.21	114	18	0	2	343	128	241	3e-39	163		A5C9R1	A5C9R1_VITVI	unreviewed	Chromosome undetermined scaffold_306, whole genome shotgun sequence (Putative uncharacterized protein)	GSVIVT00011410001 (VITISV_012451)	Vitis vinifera (Grape)	248
Vagad leaf_5629	UNI_TREMBL:A5B1L7_VITVI	75	116	28	1	21	365	1	116	3e-39	163		A5B1L7	A5B1L7_VITVI	unreviewed	Chromosome chr5 scaffold_72, whole genome shotgun sequence (Putative uncharacterized protein)	GSVIVT00034774001 (VITISV_042205)	Vitis vinifera (Grape)	317
Vagad leaf_5176	UNI_SPROT:H2B3_ARATH	98.81	84	1	0	344	93	58	141	3e-39	163		Q9SI96	H2B3_ARATH	reviewed	Histone H2B.3 (HTB3)	At2g28720 (T11P11.3)	Arabidopsis thaliana (Mouse-ear cress)	151
Vagad leaf_9252	UNI_TREMBL:A5BPJ9_VITVI	82.65	98	17	2	337	44	152	247	3e-39	163		A5BPJ9	A5BPJ9_VITVI	unreviewed	Putative uncharacterized protein	VITISV_037044	Vitis vinifera (Grape)	247
Vagad leaf_6799	UNI_TREMBL:A5C7J5_VITVI	77.78	99	22	0	299	3	221	319	3e-39	163		A5C7J5	A5C7J5_VITVI	unreviewed	Putative uncharacterized protein	VITISV_038267	Vitis vinifera (Grape)	357
Vagad leaf_7146	UNI_TREMBL:A7QY94_VITVI	90.22	92	9	0	276	1	1	92	3e-39	163		A7QY94	A7QY94_VITVI	unreviewed	Chromosome chr2 scaffold_241, whole genome shotgun sequence	GSVIVT00009615001	Vitis vinifera (Grape)	122
Vagad leaf_4323	UNI_TREMBL:A7P4B1_VITVI	83.58	67	11	0	40	240	124	190	3e-39	121		A7P4B1	A7P4B1_VITVI	unreviewed	Chromosome chr1 scaffold_5, whole genome shotgun sequence	GSVIVT00030768001	Vitis vinifera (Grape)	393
Vagad leaf_4323	UNI_TREMBL:A7P4B1_VITVI	90	30	3	0	221	310	184	213	3e-39	57.8		A7P4B1	A7P4B1_VITVI	unreviewed	Chromosome chr1 scaffold_5, whole genome shotgun sequence	GSVIVT00030768001	Vitis vinifera (Grape)	393
Vagad leaf_4323	UNI_TREMBL:A7P4B1_VITVI	83.33	12	2	0	3	38	112	123	3e-39	25.8		A7P4B1	A7P4B1_VITVI	unreviewed	Chromosome chr1 scaffold_5, whole genome shotgun sequence	GSVIVT00030768001	Vitis vinifera (Grape)	393
Vagad leaf_3684	UNI_TREMBL:A7PQR6_VITVI	95.1	102	5	0	306	1	63	164	3e-39	163		A7PQR6	A7PQR6_VITVI	unreviewed	Chromosome chr6 scaffold_25, whole genome shotgun sequence	GSVIVT00022168001	Vitis vinifera (Grape)	207
Vagad leaf_9143	UNI_SPROT:WAX2_ARATH	93.41	91	6	0	11	283	402	492	3e-39	163		Q8H1Z0	WAX2_ARATH	reviewed	Protein WAX2 (Protein YORE-YORE) (Protein FACELESS POLLEN 1)	WAX2 (FLP1) (YRE) (At5g57800) (MTI20.3)	Arabidopsis thaliana (Mouse-ear cress)	632
Vagad leaf_2462	UNI_SPROT:RPOC2_GOSHI	93.51	77	5	0	55	285	1016	1092	3e-39	163		Q2L8Z5	RPOC2_GOSHI	reviewed	DNA-directed RNA polymerase subunit beta'' (EC 2.7.7.6) (PEP) (Plastid-encoded RNA polymerase subunit beta'') (RNA polymerase subunit beta'')	rpoC2	Gossypium hirsutum (Upland cotton) (Gossypium mexicanum)	1393
Vagad leaf_EYI1BW401BLWSP	UNI_TREMBL:Q332Y3_LACSA	100	44	0	0	149	280	301	344	3e-39	94.4			Q332Y3_LACSA		not_available
Vagad leaf_EYI1BW401BLWSP	UNI_TREMBL:Q332Y3_LACSA	100	41	0	0	1	123	252	292	3e-39	90.5			Q332Y3_LACSA		not_available
Vagad leaf_4674	UNI_TREMBL:A7QVC7_VITVI	91.86	86	7	0	21	278	264	349	3e-39	163		A7QVC7	A7QVC7_VITVI	unreviewed	Chromosome chr2 scaffold_187, whole genome shotgun sequence	GSVIVT00007283001	Vitis vinifera (Grape)	682
Vagad leaf_7947	UNI_TREMBL:A7PBV5_VITVI	85.71	91	13	0	4	276	351	441	3e-39	163		A7PBV5	A7PBV5_VITVI	unreviewed	Chromosome chr16 scaffold_10, whole genome shotgun sequence	GSVIVT00014270001	Vitis vinifera (Grape)	533
Vagad leaf_7342	UNI_TREMBL:Q9FLR5_ARATH	84.44	90	14	0	2	271	99	188	3e-39	163		Q9FLR5	Q9FLR5_ARATH	unreviewed	SMC-like protein	At5g07660	Arabidopsis thaliana (Mouse-ear cress)	1058
Vagad leaf_7757	UNI_TREMBL:A7QBS4_VITVI	90.48	84	8	0	20	271	649	732	3e-39	163		A7QBS4	A7QBS4_VITVI	unreviewed	Chromosome chr1 scaffold_75, whole genome shotgun sequence	GSVIVT00035090001	Vitis vinifera (Grape)	754
Vagad leaf_EYI1BW401B4Y90	UNI_TREMBL:A7P2T3_VITVI	85.39	89	13	0	3	269	100	188	3e-39	163		A7P2T3	A7P2T3_VITVI	unreviewed	Chromosome chr1 scaffold_5, whole genome shotgun sequence	GSVIVT00030173001	Vitis vinifera (Grape)	533
Vagad leaf_EYI1BW401BIZ8V	UNI_TREMBL:Q8LRT1_ARATH	81.11	90	17	0	1	270	518	607	3e-39	163		Q8LRT1	Q8LRT1_ARATH	unreviewed	Acyl-CoA synthetase-like protein		Arabidopsis thaliana (Mouse-ear cress)	722
Vagad leaf_EYI1BW401BR19D	UNI_TREMBL:A7P4N3_VITVI	87.78	90	11	0	270	1	402	491	3e-39	163		A7P4N3	A7P4N3_VITVI	unreviewed	Chromosome chr4 scaffold_6, whole genome shotgun sequence	GSVIVT00032217001	Vitis vinifera (Grape)	571
Vagad leaf_EYI1BW401CAGEZ	UNI_SPROT:RH39_ORYSJ	87.5	88	11	0	3	266	237	324	3e-39	163		Q5VRY0	RH39_ORYSJ	reviewed	DEAD-box ATP-dependent RNA helicase 39 (EC 3.6.1.-)	Os01g0184500 (LOC_Os01g08930) (P0510F03.6)	Oryza sativa subsp. japonica (Rice)	625
Vagad leaf_EYI1BW401A1O4G	UNI_TREMBL:O24327_RICCO	90.91	88	8	0	1	264	2	89	3e-39	163		O24327	O24327_RICCO	unreviewed	Orf protein	orf	Ricinus communis (Castor bean)	142
Vagad leaf_EYI1BW401CD324	UNI_TREMBL:A7R1H0_VITVI	88.37	86	10	0	263	6	14	99	3e-39	163		A7R1H0	A7R1H0_VITVI	unreviewed	Chromosome undetermined scaffold_354, whole genome shotgun sequence	GSVIVT00012166001	Vitis vinifera (Grape)	282
Vagad leaf_EYI1BW401BPQZX	UNI_TREMBL:A7PIQ4_VITVI	94.25	87	5	0	2	262	84	170	3e-39	163		A7PIQ4	A7PIQ4_VITVI	unreviewed	Chromosome chr13 scaffold_17, whole genome shotgun sequence	GSVIVT00018433001	Vitis vinifera (Grape)	221
Vagad leaf_EYI1BW401CDZMW	UNI_TREMBL:A5BG75_VITVI	92.13	89	5	1	262	2	217	305	3e-39	163		A5BG75	A5BG75_VITVI	unreviewed	Putative uncharacterized protein	VITISV_001627	Vitis vinifera (Grape)	396
Vagad leaf_EYI1BW401CHUDO	UNI_TREMBL:Q60CZ4_SOLDE	85.06	87	13	0	3	263	91	177	3e-39	163		Q60CZ4	Q60CZ4_SOLDE	unreviewed	Uncharacterized plant-specific domain TIGR01589 family protein	SDM1_52t00008	Solanum demissum (Wild potato)	368
Vagad leaf_1069	UNI_TREMBL:A7Q9N9_VITVI	93.75	80	5	0	242	3	649	728	3e-39	163		A7Q9N9	A7Q9N9_VITVI	unreviewed	Chromosome chr5 scaffold_67, whole genome shotgun sequence	GSVIVT00033560001	Vitis vinifera (Grape)	1034
Vagad leaf_3983	UNI_TREMBL:Q2V4C6_ARATH	87.21	86	11	0	3	260	73	158	3e-39	163		Q2V4C6	Q2V4C6_ARATH	unreviewed	Uncharacterized protein At1g75170.3	At1g75170	Arabidopsis thaliana (Mouse-ear cress)	213
Vagad leaf_EYI1BW401BFN4G	UNI_TREMBL:Q3E7K8_ARATH	94.25	87	5	0	262	2	107	193	3e-39	163		Q3E7K8	Q3E7K8_ARATH	unreviewed	Uncharacterized protein At1g55060.1	At1g55060	Arabidopsis thaliana (Mouse-ear cress)	230
Vagad leaf_EYI1BW401BU8J4	UNI_TREMBL:A7PF04_VITVI	85.06	87	13	0	262	2	194	280	3e-39	163		A7PF04	A7PF04_VITVI	unreviewed	Chromosome chr11 scaffold_13, whole genome shotgun sequence	GSVIVT00016858001	Vitis vinifera (Grape)	405
Vagad leaf_7963	UNI_TREMBL:A2WPN5_ORYSI	84.88	86	13	0	259	2	473	558	3e-39	163		A2WPN5	A2WPN5_ORYSI		Deleted.
Vagad leaf_EYI1BW401BS56D	UNI_TREMBL:Q9C521_ARATH	87.21	86	11	0	260	3	219	304	3e-39	163		Q9C521	Q9C521_ARATH	unreviewed	Putative uncharacterized protein At1g77610 (Putative uncharacterized protein T5M16.20) (UDP-galactose transporter)	udpgalt1 (T5M16.20) (At1g77610)	Arabidopsis thaliana (Mouse-ear cress)	336
Vagad leaf_3667	UNI_TREMBL:A5BG49_VITVI	90.59	85	8	0	3	257	52	136	3e-39	163		A5BG49	A5BG49_VITVI	unreviewed	Ferredoxin--NADP reductase (EC 1.18.1.2)	VITISV_042164	Vitis vinifera (Grape)	362
Vagad leaf_EYI1BW401A6HJY	UNI_TREMBL:Q9SAU1_PHAVU	98.78	82	1	0	258	13	84	165	3e-39	163		Q9SAU1	Q9SAU1_PHAVU	unreviewed	TATA-box-binding protein	PVTBP2	Phaseolus vulgaris (Kidney bean) (French bean)	200
Vagad leaf_EYI1BW401AZ0WS	UNI_TREMBL:Q8LF94_ARATH	84.62	78	12	0	236	3	267	344	3e-39	151		Q8LF94	Q8LF94_ARATH	unreviewed	Avr9/Cf-9 rapidly elicited protein 231		Arabidopsis thaliana (Mouse-ear cress)	351
Vagad leaf_EYI1BW401AZ0WS	UNI_TREMBL:Q8LF94_ARATH	93.33	15	1	0	256	212	260	274	3e-39	33.1		Q8LF94	Q8LF94_ARATH	unreviewed	Avr9/Cf-9 rapidly elicited protein 231		Arabidopsis thaliana (Mouse-ear cress)	351
Vagad leaf_EYI1BW401B9XW4	UNI_TREMBL:A7NT55_VITVI	90.59	85	8	0	2	256	138	222	3e-39	163		A7NT55	A7NT55_VITVI	unreviewed	Chromosome chr18 scaffold_1, whole genome shotgun sequence	GSVIVT00014541001	Vitis vinifera (Grape)	524
Vagad leaf_EYI1BW401BPBRA	UNI_TREMBL:Q5QL07_SOYBN	88.24	85	10	0	2	256	139	223	3e-39	163		Q5QL07	Q5QL07_SOYBN	unreviewed	Vacuolar processing enzyme 2	VPE2	Glycine max (Soybean)	482
Vagad leaf_EYI1BW401BACCJ	UNI_TREMBL:Q2QCY2_GOSHI	88.24	85	10	0	2	256	90	174	3e-39	163		Q2QCY2	Q2QCY2_GOSHI	unreviewed	1-aminocyclopropane-1-carboxylate synthase ACS6 (Fragment)		Gossypium hirsutum (Upland cotton) (Gossypium mexicanum)	444
Vagad leaf_EYI1BW401BWIRB	UNI_TREMBL:A5AXW8_VITVI	91.76	85	7	0	1	255	168	252	3e-39	163		A5AXW8	A5AXW8_VITVI	unreviewed	Putative uncharacterized protein	VITISV_029521	Vitis vinifera (Grape)	520
Vagad leaf_EYI1BW401AVGCG	UNI_SPROT:HAC1_ARATH	92.68	82	6	0	248	3	889	970	3e-39	163		Q9C5X9	HAC1_ARATH	reviewed	Histone acetyltransferase HAC1 (EC 2.3.1.48)	HAC1 (PCAT2) (At1g79000) (YUP8H12R_22) (YUP8H12R.38)	Arabidopsis thaliana (Mouse-ear cress)	1654
Vagad leaf_EYI1BW401AROP0	UNI_TREMBL:Q4KUQ3_GOSBA	98.78	82	1	0	8	253	1	82	3e-39	163		Q4KUQ3	Q4KUQ3_GOSBA	unreviewed	COR413-like protein (Cold-related protein Cor413)	Cor413	Gossypium barbadense (Sea-island cotton) (Egyptian cotton)	200
Vagad leaf_EYI1BW401BD6DO	UNI_TREMBL:O22636_PEA	90.59	85	8	0	1	255	278	362	3e-39	163		O22636	O22636_PEA	unreviewed	Poly(A) polymerase (EC 2.7.7.19)		Pisum sativum (Garden pea)	454
Vagad leaf_EYI1BW401B2HCL	UNI_TREMBL:A7P6N7_VITVI	91.57	83	7	0	3	251	384	466	3e-39	163		A7P6N7	A7P6N7_VITVI	unreviewed	Chromosome chr9 scaffold_7, whole genome shotgun sequence	GSVIVT00034142001	Vitis vinifera (Grape)	506
Vagad leaf_EYI1BW401BY3AE	UNI_SPROT:ATPE_GOSBA	100	83	0	0	3	251	17	99	3e-39	163		A0ZZ41	ATPE_GOSBA	reviewed	ATP synthase epsilon chain, chloroplastic (ATP synthase F1 sector epsilon subunit) (F-ATPase epsilon subunit)	atpE	Gossypium barbadense (Sea-island cotton) (Egyptian cotton)	133
Vagad leaf_EYI1BW401BSKA8	UNI_TREMBL:A7NVE0_VITVI	90.36	83	8	0	251	3	404	486	3e-39	163		A7NVE0	A7NVE0_VITVI	unreviewed	Chromosome chr18 scaffold_1, whole genome shotgun sequence	GSVIVT00015396001	Vitis vinifera (Grape)	534
Vagad leaf_EYI1BW401BZBMG	UNI_TREMBL:A7NT00_VITVI	87.95	83	10	0	2	250	193	275	3e-39	163		A7NT00	A7NT00_VITVI	unreviewed	Chromosome chr18 scaffold_1, whole genome shotgun sequence	GSVIVT00014479001	Vitis vinifera (Grape)	542
Vagad leaf_EYI1BW401AIAN6	UNI_SPROT:INO1_NICPA	93.98	83	5	0	1	249	142	224	3e-39	163		Q9SSV4	INO1_NICPA	reviewed	Inositol-3-phosphate synthase (EC 5.5.1.4) (Myo-inositol-1-phosphate synthase) (MI-1-P synthase) (IPS)	INPS1	Nicotiana paniculata	510
Vagad leaf_EYI1BW401AIZ6X	UNI_TREMBL:Q94KA1_MANIN	92.77	83	6	0	1	249	19	101	3e-39	163		Q94KA1	Q94KA1_MANIN	unreviewed	F6N15.8-like protein (Fragment)		Mangifera indica (Mango)	180
Vagad leaf_EYI1BW401BSXVX	UNI_SPROT:STAD_GOSHI	98.55	69	1	0	207	1	48	116	3e-39	152		Q42770	STAD_GOSHI	reviewed	Acyl-[acyl-carrier-protein] desaturase, chloroplastic (EC 1.14.19.2) (Stearoyl-ACP desaturase)		Gossypium hirsutum (Upland cotton) (Gossypium mexicanum)	397
Vagad leaf_EYI1BW401BSXVX	UNI_SPROT:STAD_GOSHI	100	15	0	0	248	204	34	48	3e-39	32.7		Q42770	STAD_GOSHI	reviewed	Acyl-[acyl-carrier-protein] desaturase, chloroplastic (EC 1.14.19.2) (Stearoyl-ACP desaturase)		Gossypium hirsutum (Upland cotton) (Gossypium mexicanum)	397
Vagad leaf_EYI1BW401CCIJ4	UNI_TREMBL:A2X377_ORYSI	93.83	81	5	0	6	248	1	81	3e-39	163		A2X377	A2X377_ORYSI	unreviewed	Putative uncharacterized protein	OsI_06659	Oryza sativa subsp. indica (Rice)	188
Vagad leaf_3763	UNI_TREMBL:A7Q9W1_VITVI	96.34	82	3	0	247	2	155	236	3e-39	163		A7Q9W1	A7Q9W1_VITVI	unreviewed	Chromosome chr8 scaffold_68, whole genome shotgun sequence	GSVIVT00033645001	Vitis vinifera (Grape)	281
Vagad leaf_EYI1BW401CDBDC	UNI_TREMBL:A7QMQ1_VITVI	96.34	82	3	0	1	246	306	387	3e-39	163		A7QMQ1	A7QMQ1_VITVI	unreviewed	Chromosome undetermined scaffold_127, whole genome shotgun sequence	GSVIVT00002161001	Vitis vinifera (Grape)	892
Vagad leaf_EYI1BW401CFANP	UNI_SPROT:GCSP_SOLTU	92.68	82	6	0	2	247	235	316	3e-39	163		O49954	GCSP_SOLTU	reviewed	Glycine dehydrogenase [decarboxylating], mitochondrial (EC 1.4.4.2) (Glycine decarboxylase) (Glycine cleavage system P-protein)	GDCSP	Solanum tuberosum (Potato)	1035
Vagad leaf_EYI1BW401BJVKP	UNI_TREMBL:A7QFW7_VITVI	96.15	78	3	0	244	11	217	294	3e-39	163		A7QFW7	A7QFW7_VITVI	unreviewed	Chromosome undetermined scaffold_89, whole genome shotgun sequence	GSVIVT00037592001	Vitis vinifera (Grape)	474
Vagad leaf_9389	UNI_SPROT:DDB1_SOLCE	96.3	81	3	0	245	3	867	947	3e-39	163		Q6E7D1	DDB1_SOLCE	reviewed	DNA damage-binding protein 1 (UV-damaged DNA-binding protein 1)	DDB1	Solanum cheesmanii (Galapagos island tomato) (Lycopersicon cheesmanii)	1095
Vagad leaf_EYI1BW401AU6PN	UNI_TREMBL:Q9SPE2_MALDO	92.5	80	6	0	245	6	183	262	3e-39	163		Q9SPE2	Q9SPE2_MALDO	unreviewed	Serine/threonine protein phosphatase (EC 3.1.3.16)		Malus domestica (Apple) (Malus sylvestris)	316
Vagad leaf_EYI1BW401AX9MZ	UNI_TREMBL:Q9FFV2_ARATH	92.59	81	6	0	1	243	53	133	3e-39	163		Q9FFV2	Q9FFV2_ARATH	unreviewed	AT5g54750/MBG8_1 (At5g54750/MBG8_1) (Transport protein particle component Bet3p-like protein)	At5g54750	Arabidopsis thaliana (Mouse-ear cress)	186
Vagad leaf_EYI1BW401CC6RV	UNI_TREMBL:A5BGW2_VITVI	98.75	80	1	0	242	3	159	238	3e-39	163		A5BGW2	A5BGW2_VITVI	unreviewed	Putative uncharacterized protein	VITISV_030014	Vitis vinifera (Grape)	441
Vagad leaf_5672	UNI_TREMBL:A5BP00_VITVI	97.53	81	2	0	243	1	35	115	3e-39	163		A5BP00	A5BP00_VITVI	unreviewed	Putative uncharacterized protein	VITISV_006288	Vitis vinifera (Grape)	244
Vagad leaf_EYI1BW401A8AF1	UNI_SPROT:NADK2_ARATH	97.5	80	2	0	242	3	847	926	3e-39	163		Q9C5W3	NADK2_ARATH	reviewed	NAD kinase 2, chloroplastic (AtNADK-2) (EC 2.7.1.23)	NADK2 (At1g21640) (F8K7.5)	Arabidopsis thaliana (Mouse-ear cress)	985
Vagad leaf_EYI1BW401BTD43	UNI_TREMBL:A3BED2_ORYSJ	91.36	81	7	0	1	243	481	561	3e-39	163		A3BED2	A3BED2_ORYSJ		Deleted.
Vagad leaf_EYI1BW401BDZSM	UNI_TREMBL:Q5ECP6_PETHY	100	78	0	0	2	235	245	322	3e-39	163		Q5ECP6	Q5ECP6_PETHY	unreviewed	E1 alpha subunit of pyruvate dehydrogenase	E1aPDH	Petunia hybrida (Petunia)	390
Vagad leaf_EYI1BW401BWV6N	UNI_TREMBL:Q9FK29_ARATH	94.74	76	4	0	229	2	4	79	3e-39	163			Q9FK29_ARATH		not_available
Vagad leaf2_1340	UNI_TREMBL:A7PH63_VITVI	32.7	471	301	12	1641	277	13	459	4e-39	166		A7PH63	A7PH63_VITVI	unreviewed	Chromosome chr17 scaffold_16, whole genome shotgun sequence	GSVIVT00017822001	Vitis vinifera (Grape)	499
Vagad leaf2_5156	UNI_TREMBL:Q8RVP3_GOSHI	42.43	337	182	11	39	1013	4	322	4e-39	166		Q8RVP3	Q8RVP3_GOSHI	unreviewed	Apoplastic anionic gaiacol peroxidase (EC 1.11.1.7)	pod10	Gossypium hirsutum (Upland cotton) (Gossypium mexicanum)	347
Vagad leaf2_1145	UNI_TREMBL:A5AWW0_VITVI	71.43	98	28	1	147	440	270	366	4e-39	127		A5AWW0	A5AWW0_VITVI	unreviewed	Chromosome chr7 scaffold_31, whole genome shotgun sequence (Putative uncharacterized protein)	GSVIVT00023667001 (VITISV_039540)	Vitis vinifera (Grape)	397
Vagad leaf2_1145	UNI_TREMBL:A5AWW0_VITVI	100	19	0	0	13	69	227	245	4e-39	48.1		A5AWW0	A5AWW0_VITVI	unreviewed	Chromosome chr7 scaffold_31, whole genome shotgun sequence (Putative uncharacterized protein)	GSVIVT00023667001 (VITISV_039540)	Vitis vinifera (Grape)	397
Vagad leaf2_1145	UNI_TREMBL:A5AWW0_VITVI	92.31	13	1	0	74	112	247	259	4e-39	28.9		A5AWW0	A5AWW0_VITVI	unreviewed	Chromosome chr7 scaffold_31, whole genome shotgun sequence (Putative uncharacterized protein)	GSVIVT00023667001 (VITISV_039540)	Vitis vinifera (Grape)	397
Vagad leaf_5948	UNI_TREMBL:Q41067_PINSY	100	81	0	0	245	3	168	248	4e-39	159		Q41067	Q41067_PINSY	unreviewed	Polyubiquitin		Pinus sylvestris (Scots pine)	761
Vagad leaf_5948	UNI_TREMBL:Q41067_PINSY	100	81	0	0	245	3	244	324	4e-39	159		Q41067	Q41067_PINSY	unreviewed	Polyubiquitin		Pinus sylvestris (Scots pine)	761
Vagad leaf_5948	UNI_TREMBL:Q41067_PINSY	100	81	0	0	245	3	396	476	4e-39	159		Q41067	Q41067_PINSY	unreviewed	Polyubiquitin		Pinus sylvestris (Scots pine)	761
Vagad leaf_5948	UNI_TREMBL:Q41067_PINSY	100	81	0	0	245	3	472	552	4e-39	159		Q41067	Q41067_PINSY	unreviewed	Polyubiquitin		Pinus sylvestris (Scots pine)	761
Vagad leaf_5948	UNI_TREMBL:Q41067_PINSY	100	81	0	0	245	3	548	628	4e-39	159		Q41067	Q41067_PINSY	unreviewed	Polyubiquitin		Pinus sylvestris (Scots pine)	761
Vagad leaf_5948	UNI_TREMBL:Q41067_PINSY	100	11	0	0	309	277	147	157	4e-39	25.4		Q41067	Q41067_PINSY	unreviewed	Polyubiquitin		Pinus sylvestris (Scots pine)	761
Vagad leaf_5948	UNI_TREMBL:Q41067_PINSY	100	11	0	0	309	277	223	233	4e-39	25.4		Q41067	Q41067_PINSY	unreviewed	Polyubiquitin		Pinus sylvestris (Scots pine)	761
Vagad leaf_5948	UNI_TREMBL:Q41067_PINSY	100	11	0	0	309	277	375	385	4e-39	25.4		Q41067	Q41067_PINSY	unreviewed	Polyubiquitin		Pinus sylvestris (Scots pine)	761
Vagad leaf_5948	UNI_TREMBL:Q41067_PINSY	100	11	0	0	309	277	451	461	4e-39	25.4		Q41067	Q41067_PINSY	unreviewed	Polyubiquitin		Pinus sylvestris (Scots pine)	761
Vagad leaf_5948	UNI_TREMBL:Q41067_PINSY	100	11	0	0	309	277	527	537	4e-39	25.4		Q41067	Q41067_PINSY	unreviewed	Polyubiquitin		Pinus sylvestris (Scots pine)	761
Vagad leaf_9089	UNI_TREMBL:Q0WWW4_ARATH	91.95	87	7	0	33	293	115	201	4e-39	162		Q0WWW4	Q0WWW4_ARATH	unreviewed	L-lactate dehydrogenase (EC 1.1.1.27)	At4g17260	Arabidopsis thaliana (Mouse-ear cress)	353
Vagad leaf_9089	UNI_TREMBL:Q0WWW4_ARATH	100	9	0	0	4	30	105	113	4e-39	22.3		Q0WWW4	Q0WWW4_ARATH	unreviewed	L-lactate dehydrogenase (EC 1.1.1.27)	At4g17260	Arabidopsis thaliana (Mouse-ear cress)	353
Vagad leaf_EYI1BW401CJ2JK	UNI_TREMBL:Q8W4X8_9SOLA	77.17	92	21	0	276	1	386	477	4e-39	162		Q8W4X8	Q8W4X8_9SOLA	unreviewed	Allene oxide synthase (EC 4.2.1.92)	aos	Nicotiana attenuata	519
Vagad leaf_EYI1BW401CDBAZ	UNI_TREMBL:A7Q4V9_VITVI	87.5	88	11	0	3	266	199	286	4e-39	162		A7Q4V9	A7Q4V9_VITVI	unreviewed	Chromosome chr10 scaffold_50, whole genome shotgun sequence	GSVIVT00029871001	Vitis vinifera (Grape)	289
Vagad leaf_5322	UNI_TREMBL:O24457_ARATH	89.53	86	9	0	266	9	103	188	4e-39	162		O24457	O24457_ARATH	unreviewed	At1g01090/T25K16_8 (Pyruvate dehydrogenase E1 alpha subunit) (EC 1.2.4.1)	At1g01090	Arabidopsis thaliana (Mouse-ear cress)	428
Vagad leaf_942	UNI_TREMBL:A5AGJ0_VITVI	90.48	84	8	0	2	253	399	482	4e-39	162		A5AGJ0	A5AGJ0_VITVI	unreviewed	Putative uncharacterized protein	VITISV_032501	Vitis vinifera (Grape)	492
Vagad leaf_EYI1BW401B77V6	UNI_SPROT:PANK2_ARATH	89.77	88	9	0	2	265	423	510	4e-39	162		Q8L5Y9	PANK2_ARATH	reviewed	Pantothenate kinase 2 (EC 2.7.1.33) (Pantothenic acid kinase 2)	At4g32180 (F10N7.10) (F10M6.180)	Arabidopsis thaliana (Mouse-ear cress)	870
Vagad leaf_EYI1BW401BDJFO	UNI_TREMBL:A7QXP1_VITVI	87.36	87	11	0	262	2	167	253	4e-39	162		A7QXP1	A7QXP1_VITVI	unreviewed	Chromosome undetermined scaffold_227, whole genome shotgun sequence	GSVIVT00009282001	Vitis vinifera (Grape)	547
Vagad leaf_6317	UNI_TREMBL:Q45NN8_MEDSA	82.35	85	15	0	255	1	52	136	4e-39	162		Q45NN8	Q45NN8_MEDSA	unreviewed	Hydroxyacylglutathione hydrolase (Fragment)		Medicago sativa (Alfalfa)	171
Vagad leaf_EYI1BW401BD4AW	UNI_TREMBL:A5C9T2_VITVI	84.71	85	13	0	2	256	5	89	4e-39	162		A5C9T2	A5C9T2_VITVI	unreviewed	Putative uncharacterized protein	VITISV_001086	Vitis vinifera (Grape)	406
Vagad leaf_EYI1BW401AXNEB	UNI_TREMBL:A5B934_VITVI	83.33	84	14	0	1	252	265	348	4e-39	162		A5B934	A5B934_VITVI	unreviewed	Putative uncharacterized protein	VITISV_030405	Vitis vinifera (Grape)	431
Vagad leaf_EYI1BW401BY7ZM	UNI_TREMBL:Q8LFL8_ARATH	96.43	84	3	0	2	253	10	93	4e-39	162		Q8LFL8	Q8LFL8_ARATH	unreviewed	Putative Sm protein (Sm protein, putative)	At3g14080	Arabidopsis thaliana (Mouse-ear cress)	128
Vagad leaf_EYI1BW401B2CL8	UNI_TREMBL:A7R8V8_VITVI	91.57	83	7	0	1	249	198	280	4e-39	162		A7R8V8	A7R8V8_VITVI	unreviewed	Chromosome undetermined scaffold_3017, whole genome shotgun sequence (Fragment)	GSVIVT00012124001	Vitis vinifera (Grape)	340
Vagad leaf_EYI1BW401BMOE5	UNI_TREMBL:A7BJT0_LACSA	92.77	83	6	0	249	1	56	138	4e-39	162		A7BJT0	A7BJT0_LACSA	unreviewed	Glutamate dehydrogenase (Fragment)	LsGDH	Lactuca sativa (Garden lettuce)	252
Vagad leaf_7811	UNI_TREMBL:A7P1N5_VITVI	93.9	82	5	0	247	2	156	237	4e-39	162		A7P1N5	A7P1N5_VITVI	unreviewed	Chromosome chr19 scaffold_4, whole genome shotgun sequence	GSVIVT00027689001	Vitis vinifera (Grape)	712
Vagad leaf_EYI1BW401AM5U4	UNI_TREMBL:Q8W2D8_BRANA	91.46	82	7	0	1	246	344	425	4e-39	162		Q8W2D8	Q8W2D8_BRANA	unreviewed	Beta-amylase (EC 3.2.1.2)	bmy	Brassica napus (Rape)	569
Vagad leaf_EYI1BW401AWWSB	UNI_TREMBL:A7NXZ6_VITVI	100	79	0	0	247	11	340	418	4e-39	162		A7NXZ6	A7NXZ6_VITVI	unreviewed	Chromosome chr6 scaffold_3, whole genome shotgun sequence	GSVIVT00023924001	Vitis vinifera (Grape)	418
Vagad leaf_EYI1BW401BVG26	UNI_TREMBL:A7R020_VITVI	96.3	81	3	0	243	1	80	160	4e-39	162		A7R020	A7R020_VITVI	unreviewed	Chromosome undetermined scaffold_296, whole genome shotgun sequence	GSVIVT00010938001	Vitis vinifera (Grape)	415
Vagad leaf_EYI1BW401A8ORK	UNI_TREMBL:Q9FUU4_GOSAR	100	80	0	0	2	241	293	372	4e-39	162		Q9FUU4	Q9FUU4_GOSAR	unreviewed	Cinnamate-4-hydroxylase		Gossypium arboreum (Tree cotton)	505
Vagad leaf_EYI1BW401BHD9S	UNI_TREMBL:P93653_ARATH	95	80	4	0	241	2	148	227	4e-39	162			P93653_ARATH		not_available
Vagad leaf_EYI1BW401BUVMK	UNI_TREMBL:A7KIX5_GOSHI	100	78	0	0	3	236	3	80	4e-39	162		A7KIX5	A7KIX5_GOSHI	unreviewed	Cytosolic ascorbate peroxidase 1	APX1	Gossypium hirsutum (Upland cotton) (Gossypium mexicanum)	250
Vagad leaf_EYI1BW401AKQYT	UNI_TREMBL:A5BZN8_VITVI	97.44	78	2	0	234	1	225	302	4e-39	162		A5BZN8	A5BZN8_VITVI	unreviewed	Peptidyl-prolyl cis-trans isomerase (EC 5.2.1.8)	VITISV_007194	Vitis vinifera (Grape)	423
Vagad leaf_EYI1BW401AXZWJ	UNI_TREMBL:A6MUT4_GOSHI	100	60	0	0	182	3	196	255	5e-39	120		A6MUT4	A6MUT4_GOSHI	unreviewed	GDP-mannose pyrophosphorylase (Fragment)		Gossypium hirsutum (Upland cotton) (Gossypium mexicanum)	291
Vagad leaf_EYI1BW401AXZWJ	UNI_TREMBL:A6MUT4_GOSHI	100	28	0	0	265	182	168	195	5e-39	63.5		A6MUT4	A6MUT4_GOSHI	unreviewed	GDP-mannose pyrophosphorylase (Fragment)		Gossypium hirsutum (Upland cotton) (Gossypium mexicanum)	291
Vagad leaf_EYI1BW401BMRAR	UNI_SPROT:YCF1_GOSHI	100	100	0	0	1	300	1166	1265	6e-39	162		Q2L951	YCF1_GOSHI	reviewed	Putative membrane protein ycf1 (RF1)	ycf1	Gossypium hirsutum (Upland cotton) (Gossypium mexicanum)	1892
Vagad leaf_6312	UNI_TREMBL:A7TUG5_GOSHI	98.95	95	1	0	285	1	174	268	6e-39	162		A7TUG5	A7TUG5_GOSHI	unreviewed	AT-hook DNA-binding protein	AT1	Gossypium hirsutum (Upland cotton) (Gossypium mexicanum)	340
Vagad leaf_4159	UNI_TREMBL:O22435_TOBAC	94.19	86	5	0	24	281	748	833	6e-39	162		O22435	O22435_TOBAC	unreviewed	Mg protoporphyrin IX chelatase	Chl H	Nicotiana tabacum (Common tobacco)	1382
Vagad leaf_EYI1BW401CFPEL	UNI_TREMBL:Q6DXR9_GOSHI	96.63	89	3	1	15	281	2	89	6e-39	162		Q6DXR9	Q6DXR9_GOSHI	unreviewed	Putative ribosomal protein		Gossypium hirsutum (Upland cotton) (Gossypium mexicanum)	172
Vagad leaf_EYI1BW401BJCVH	UNI_TREMBL:Q6VBB5_ORYSJ	81.82	88	16	0	8	271	205	292	6e-39	162			Q6VBB5_ORYSJ		not_available
Vagad leaf_8565	UNI_TREMBL:A7P956_VITVI	87.36	87	11	0	3	263	188	274	6e-39	162		A7P956	A7P956_VITVI	unreviewed	Chromosome chr3 scaffold_8, whole genome shotgun sequence	GSVIVT00036436001	Vitis vinifera (Grape)	465
Vagad leaf_EYI1BW401BLCO3	UNI_TREMBL:Q8RY11_ARATH	87.5	88	11	0	1	264	482	569	6e-39	162		Q8RY11	Q8RY11_ARATH	unreviewed	AT3g05350/T12H1_32		Arabidopsis thaliana (Mouse-ear cress)	710
Vagad leaf_EYI1BW401BFUA1	UNI_TREMBL:A7Q272_VITVI	88.51	87	10	0	4	264	255	341	6e-39	162		A7Q272	A7Q272_VITVI	unreviewed	Chromosome chr13 scaffold_45, whole genome shotgun sequence	GSVIVT00028766001	Vitis vinifera (Grape)	365
Vagad leaf_EYI1BW401BJYNC	UNI_TREMBL:Q45RR8_POPTO	96.43	84	3	0	1	252	240	323	6e-39	162		Q45RR8	Q45RR8_POPTO	unreviewed	Plastid division regulator MinD		Populus tomentosa (Chinese white poplar)	326
Vagad leaf_EYI1BW401BFR7T	UNI_SPROT:ARA1_ARATH	90.8	87	8	0	2	262	65	151	6e-39	162		P19892	ARA1_ARATH	reviewed	Ras-related protein ARA-1	ARA-1 (ARA) (At1g05810) (T20M3.8)	Arabidopsis thaliana (Mouse-ear cress)	218
Vagad leaf_EYI1BW401BDGNE	UNI_TREMBL:A7P728_VITVI	88.37	86	10	0	258	1	118	203	6e-39	162		A7P728	A7P728_VITVI	unreviewed	Chromosome chr9 scaffold_7, whole genome shotgun sequence	GSVIVT00034298001	Vitis vinifera (Grape)	325
Vagad leaf_EYI1BW401BHQEY	UNI_TREMBL:A7PEL2_VITVI	94.12	85	5	0	256	2	99	183	6e-39	162		A7PEL2	A7PEL2_VITVI	unreviewed	Chromosome chr11 scaffold_13, whole genome shotgun sequence	GSVIVT00016705001	Vitis vinifera (Grape)	206
Vagad leaf_EYI1BW401B1X54	UNI_TREMBL:Q2PEV9_TRIPR	94.12	85	5	0	255	1	150	234	6e-39	162		Q2PEV9	Q2PEV9_TRIPR	unreviewed	Putative galactose kinase		Trifolium pratense (Red clover)	496
Vagad leaf_EYI1BW401BFVI3	UNI_TREMBL:A7PUS2_VITVI	94.05	84	5	0	253	2	199	282	6e-39	162		A7PUS2	A7PUS2_VITVI	unreviewed	Chromosome chr4 scaffold_32, whole genome shotgun sequence	GSVIVT00024899001	Vitis vinifera (Grape)	307
Vagad leaf_EYI1BW401BXCTF	UNI_TREMBL:A8BLZ0_9ROSA	90.48	84	8	0	3	254	53	136	6e-39	162		A8BLZ0	A8BLZ0_9ROSA	unreviewed	Kinase-like protein (Fragment)		Prunus serrulata	150
Vagad leaf_EYI1BW401BXCDX	UNI_TREMBL:Q9FGH9_ARATH	95.24	84	4	0	252	1	259	342	6e-39	162		Q9FGH9	Q9FGH9_ARATH	unreviewed	AT5g58430/mqj2_20 (At5g58430/mqj2_20) (Leucine zipper protein)	At5g58430	Arabidopsis thaliana (Mouse-ear cress)	624
Vagad leaf_EYI1BW401AX9JR	UNI_SPROT:AMP2B_ARATH	92.77	83	6	0	249	1	292	374	6e-39	162		Q56Y85	AMP2B_ARATH	reviewed	Methionine aminopeptidase 2B (MetAP 2B) (MAP 2B) (EC 3.4.11.18) (Peptidase M 2B)	MAP2B (At3g59990) (F24G16.26)	Arabidopsis thaliana (Mouse-ear cress)	439
Vagad leaf_EYI1BW401BJL3T	UNI_TREMBL:A5BDV1_VITVI	92.59	81	6	0	245	3	14	94	6e-39	162		A5BDV1	A5BDV1_VITVI	unreviewed	Putative uncharacterized protein	VITISV_022820	Vitis vinifera (Grape)	146
Vagad leaf_EYI1BW401A1ZJD	UNI_TREMBL:A5B3V9_VITVI	91.36	81	7	0	245	3	55	135	6e-39	162		A5B3V9	A5B3V9_VITVI	unreviewed	Putative uncharacterized protein	VITISV_043009	Vitis vinifera (Grape)	163
Vagad leaf_EYI1BW401BMF02	UNI_TREMBL:Q9SLT5_ARATH	93.67	79	5	0	239	3	407	485	6e-39	162		Q9SLT5	Q9SLT5_ARATH	unreviewed	CW14 protein (Putative uncharacterized protein At1g59650) (T30E16.22)	CW14 (At1g59650)	Arabidopsis thaliana (Mouse-ear cress)	492
Vagad leaf_EYI1BW401CJY9L	UNI_TREMBL:Q65C76_SETVI	100	77	0	0	231	1	330	406	6e-39	162		Q65C76	Q65C76_SETVI	unreviewed	Beta tubulin	tub2	Setaria viridis	448
Vagad leaf_EYI1BW401B3221	UNI_TREMBL:A5B6J0_VITVI	93.33	75	5	0	1	225	381	455	6e-39	162		A5B6J0	A5B6J0_VITVI	unreviewed	Putative uncharacterized protein	VITISV_015279	Vitis vinifera (Grape)	692
Vagad leaf_5711	UNI_TREMBL:Q9FYF8_ARATH	82.56	86	15	0	451	194	2	87	7e-39	162		Q9FYF8	Q9FYF8_ARATH	unreviewed	At1g67350 (F1N21.17) (Putative uncharacterized protein)		Arabidopsis thaliana (Mouse-ear cress)	98
Vagad leaf_5251	UNI_TREMBL:Q9FYR7_ARATH	62.68	142	40	2	50	436	384	525	7e-39	162			Q9FYR7_ARATH		not_available
Vagad leaf_491	UNI_TREMBL:A7PR07_VITVI	63.37	101	36	2	77	376	25	123	7e-39	133		A7PR07	A7PR07_VITVI	unreviewed	Chromosome chr6 scaffold_25, whole genome shotgun sequence	GSVIVT00022269001	Vitis vinifera (Grape)	360
Vagad leaf_491	UNI_TREMBL:A7PR07_VITVI	91.67	24	2	0	367	438	121	144	7e-39	50.1		A7PR07	A7PR07_VITVI	unreviewed	Chromosome chr6 scaffold_25, whole genome shotgun sequence	GSVIVT00022269001	Vitis vinifera (Grape)	360
Vagad leaf_8264	UNI_TREMBL:A7P4S1_VITVI	78.95	95	20	0	301	17	238	332	7e-39	162		A7P4S1	A7P4S1_VITVI	unreviewed	Chromosome chr4 scaffold_6, whole genome shotgun sequence	GSVIVT00032257001	Vitis vinifera (Grape)	336
Vagad leaf_6785	UNI_TREMBL:Q8L978_ARATH	80.21	96	19	0	7	294	336	431	7e-39	162		Q8L978	Q8L978_ARATH	unreviewed	Putative uncharacterized protein		Arabidopsis thaliana (Mouse-ear cress)	478
Vagad leaf_EYI1BW401CBHA8	UNI_TREMBL:Q5K4K7_GOSHI	75.51	98	23	1	1	291	47	144	7e-39	162		Q5K4K7	Q5K4K7_GOSHI	unreviewed	Cysteine proteinase	cys1	Gossypium hirsutum (Upland cotton) (Gossypium mexicanum)	372
Vagad leaf_EYI1BW401BX1XR	UNI_TREMBL:O82748_ARATH	80.68	88	17	0	267	4	651	738	7e-39	162		O82748	O82748_ARATH	unreviewed	Putative uncharacterized protein AT4g23000 (Putative uncharacterized protein F7H19.181)	F7H19.181 (AT4g23000) (At4g23000)	Arabidopsis thaliana (Mouse-ear cress)	932
Vagad leaf_EYI1BW401CANBS	UNI_TREMBL:Q8MFR8_9ROSI	95.29	85	4	0	6	260	408	492	7e-39	162		Q8MFR8	Q8MFR8_9ROSI	unreviewed	Plastidic ATP/ADP transporter (Fragment)		Citrus hybrid cultivar	588
Vagad leaf_EYI1BW401A2VRY	UNI_TREMBL:Q9FM85_ARATH	89.53	86	9	0	259	2	147	232	7e-39	162		Q9FM85	Q9FM85_ARATH	unreviewed	At5g56460 (Protein kinase-like protein)	At5g56460	Arabidopsis thaliana (Mouse-ear cress)	408
Vagad leaf_EYI1BW401AUX15	UNI_SPROT:ATX3H_ARATH	92.41	79	6	0	23	259	64	142	7e-39	162		Q9M391	ATX3H_ARATH	reviewed	Ataxin-3 homolog (EC 3.4.22.-) (Machado-Joseph disease-like protein) (MJD1a-like)	At3g54130 (F24B22.90)	Arabidopsis thaliana (Mouse-ear cress)	280
Vagad leaf_EYI1BW401AV2RN	UNI_TREMBL:Q7XAS4_GOSHI	95.29	85	4	1	1	255	111	194	7e-39	162		Q7XAS4	Q7XAS4_GOSHI	unreviewed	Transaldolase		Gossypium hirsutum (Upland cotton) (Gossypium mexicanum)	396
Vagad leaf_EYI1BW401BAGX0	UNI_TREMBL:A7P6D0_VITVI	89.53	86	9	0	258	1	259	344	7e-39	162		A7P6D0	A7P6D0_VITVI	unreviewed	Chromosome chr9 scaffold_7, whole genome shotgun sequence	GSVIVT00034019001	Vitis vinifera (Grape)	775
Vagad leaf_EYI1BW401AXYJI	UNI_TREMBL:Q9FVR9_ARATH	90.59	85	8	0	2	256	476	560	7e-39	162		Q9FVR9	Q9FVR9_ARATH	unreviewed	Putative uncharacterized protein At1g57770 (Putative uncharacterized protein F12K22.18)	At1g57770 (F12K22.18)	Arabidopsis thaliana (Mouse-ear cress)	574
Vagad leaf_EYI1BW401AODBR	UNI_SPROT:FATA_CORSA	87.95	83	10	0	1	249	79	161	7e-39	162		Q42712	FATA_CORSA	reviewed	Oleoyl-acyl carrier protein thioesterase, chloroplastic (EC 3.1.2.14) (18:0-acyl-carrier protein thioesterase) (18:0-ACP thioesterase) (Acyl-[acyl-carrier-protein] hydrolase) (Fragment)	FATA	Coriandrum sativum (Coriander)	369
Vagad leaf_8161	UNI_TREMBL:A7QFW7_VITVI	91.67	84	7	0	252	1	104	187	7e-39	162		A7QFW7	A7QFW7_VITVI	unreviewed	Chromosome undetermined scaffold_89, whole genome shotgun sequence	GSVIVT00037592001	Vitis vinifera (Grape)	474
Vagad leaf_EYI1BW401AYTXC	UNI_TREMBL:A5BJA5_VITVI	88.1	84	10	0	254	3	413	496	7e-39	162		A5BJA5	A5BJA5_VITVI	unreviewed	Putative uncharacterized protein	VITISV_023021	Vitis vinifera (Grape)	588
Vagad leaf_6043	UNI_TREMBL:A7PHB4_VITVI	90.48	84	8	0	2	253	524	607	7e-39	162		A7PHB4	A7PHB4_VITVI	unreviewed	Chromosome chr17 scaffold_16, whole genome shotgun sequence	GSVIVT00017879001	Vitis vinifera (Grape)	645
Vagad leaf_EYI1BW401BFAY6	UNI_TREMBL:A5AQK8_VITVI	95.24	84	4	0	1	252	185	268	7e-39	162		A5AQK8	A5AQK8_VITVI	unreviewed	Putative uncharacterized protein	VITISV_010491	Vitis vinifera (Grape)	806
Vagad leaf_EYI1BW401A2JLJ	UNI_TREMBL:A5ASB3_VITVI	98.72	78	1	0	234	1	642	719	7e-39	162		A5ASB3	A5ASB3_VITVI	unreviewed	Putative uncharacterized protein	VITISV_025957	Vitis vinifera (Grape)	892
Vagad leaf_EYI1BW401BY994	UNI_TREMBL:A5CA53_VITVI	90.11	91	9	0	276	4	282	372	8e-39	162		A5CA53	A5CA53_VITVI	unreviewed	Putative uncharacterized protein	VITISV_033728	Vitis vinifera (Grape)	510
Vagad leaf_EYI1BW401B8TXN	UNI_TREMBL:A7QVC8_VITVI	92.77	83	6	0	251	3	441	523	8e-39	162		A7QVC8	A7QVC8_VITVI	unreviewed	Chromosome chr2 scaffold_187, whole genome shotgun sequence	GSVIVT00007284001	Vitis vinifera (Grape)	544
Vagad leaf_2515	UNI_SPROT:HSP81_ORYSJ	97.56	82	2	0	3	248	361	442	8e-39	162		Q0J4P2	HSP81_ORYSJ	reviewed	Heat shock protein 81-1 (HSP81-1) (Heat shock protein 82)	HSP81-1 (HSP82) (Os08g0500700) (LOC_Os08g39140) (OJ1118_A06.20-1) (OJ1345_D02.4-1)	Oryza sativa subsp. japonica (Rice)	699
Vagad leaf_EYI1BW401BWUI5	UNI_TREMBL:A7PXA0_VITVI	81.93	83	15	0	3	251	60	142	8e-39	162		A7PXA0	A7PXA0_VITVI	unreviewed	Chromosome chr12 scaffold_36, whole genome shotgun sequence	GSVIVT00025958001	Vitis vinifera (Grape)	423
Vagad leaf_EYI1BW401A44N8	UNI_TREMBL:A7QUK7_VITVI	95.12	82	4	0	246	1	653	734	8e-39	162		A7QUK7	A7QUK7_VITVI	unreviewed	Chromosome chr10 scaffold_179, whole genome shotgun sequence	GSVIVT00006888001	Vitis vinifera (Grape)	857
Vagad leaf_EYI1BW401BV152	UNI_TREMBL:A7PW14_VITVI	95.06	81	4	0	3	245	256	336	8e-39	162		A7PW14	A7PW14_VITVI	unreviewed	Chromosome chr8 scaffold_34, whole genome shotgun sequence	GSVIVT00025434001	Vitis vinifera (Grape)	425
Vagad leaf_8286	UNI_TREMBL:A2RVM4_ARATH	69.05	84	26	0	47	298	120	203	9e-39	120		A2RVM4	A2RVM4_ARATH	unreviewed	At5g17570		Arabidopsis thaliana (Mouse-ear cress)	325
Vagad leaf_8286	UNI_TREMBL:A2RVM4_ARATH	79.17	24	5	0	1	72	105	128	9e-39	43.1		A2RVM4	A2RVM4_ARATH	unreviewed	At5g17570		Arabidopsis thaliana (Mouse-ear cress)	325
Vagad leaf_8286	UNI_TREMBL:A2RVM4_ARATH	43.33	60	31	2	303	473	205	260	9e-39	40		A2RVM4	A2RVM4_ARATH	unreviewed	At5g17570		Arabidopsis thaliana (Mouse-ear cress)	325
Vagad leaf_5948	UNI_TREMBL:Q41067_PINSY	98.77	81	1	0	245	3	320	400	9e-39	157		Q41067	Q41067_PINSY	unreviewed	Polyubiquitin		Pinus sylvestris (Scots pine)	761
Vagad leaf_5948	UNI_TREMBL:Q41067_PINSY	100	11	0	0	309	277	299	309	9e-39	25.4		Q41067	Q41067_PINSY	unreviewed	Polyubiquitin		Pinus sylvestris (Scots pine)	761
Vagad leaf_EYI1BW401BV37X	UNI_SPROT:YCF1_GOSHI	100	79	0	0	3	239	1680	1758	9e-39	155		Q2L951	YCF1_GOSHI	reviewed	Putative membrane protein ycf1 (RF1)	ycf1	Gossypium hirsutum (Upland cotton) (Gossypium mexicanum)	1892
Vagad leaf_EYI1BW401BV37X	UNI_SPROT:YCF1_GOSHI	64.71	17	6	0	233	283	1756	1772	9e-39	28.1		Q2L951	YCF1_GOSHI	reviewed	Putative membrane protein ycf1 (RF1)	ycf1	Gossypium hirsutum (Upland cotton) (Gossypium mexicanum)	1892
Vagad leaf_EYI1BW401CAUWS	UNI_TREMBL:A7PIW4_VITVI	92.31	52	4	0	266	111	56	107	9e-39	105		A7PIW4	A7PIW4_VITVI	unreviewed	Chromosome chr13 scaffold_17, whole genome shotgun sequence	GSVIVT00018498001	Vitis vinifera (Grape)	390
Vagad leaf_EYI1BW401CAUWS	UNI_TREMBL:A7PIW4_VITVI	89.47	38	4	0	115	2	106	143	9e-39	77.8		A7PIW4	A7PIW4_VITVI	unreviewed	Chromosome chr13 scaffold_17, whole genome shotgun sequence	GSVIVT00018498001	Vitis vinifera (Grape)	390
Vagad leaf_4102	UNI_TREMBL:A7QJI8_VITVI	98	50	1	0	110	259	950	999	9e-39	103		A7QJI8	A7QJI8_VITVI	unreviewed	Chromosome chr8 scaffold_106, whole genome shotgun sequence	GSVIVT00000656001	Vitis vinifera (Grape)	1490
Vagad leaf_4102	UNI_TREMBL:A7QJI8_VITVI	100	38	0	0	1	114	914	951	9e-39	79.7		A7QJI8	A7QJI8_VITVI	unreviewed	Chromosome chr8 scaffold_106, whole genome shotgun sequence	GSVIVT00000656001	Vitis vinifera (Grape)	1490
Vagad leaf_6136	UNI_TREMBL:A0ZZ44_GOSBA	90.91	77	7	0	27	257	260	336	9e-39	146			A0ZZ44_GOSBA		not_available
Vagad leaf_6136	UNI_TREMBL:A0ZZ44_GOSBA	93.75	16	1	0	2	49	252	267	9e-39	37			A0ZZ44_GOSBA		not_available
Vagad leaf_9021	UNI_SPROT:RK29_ARATH	77.67	103	23	0	1	309	56	158	1e-38	162		Q9FJP3	RK29_ARATH	reviewed	50S ribosomal protein L29, chloroplastic (CL29)	RPL29 (At5g65220) (MQN23.16)	Arabidopsis thaliana (Mouse-ear cress)	173
Vagad leaf_8961	UNI_TREMBL:A7NYP5_VITVI	66.12	121	41	1	108	470	28	147	1e-38	162		A7NYP5	A7NYP5_VITVI	unreviewed	Chromosome chr6 scaffold_3, whole genome shotgun sequence	GSVIVT00024200001	Vitis vinifera (Grape)	147
Vagad leaf_6375	UNI_TREMBL:A7PMF5_VITVI	55.86	145	63	1	434	3	287	431	1e-38	161		A7PMF5	A7PMF5_VITVI	unreviewed	Chromosome chr14 scaffold_21, whole genome shotgun sequence	GSVIVT00020800001	Vitis vinifera (Grape)	506
Vagad leaf_4790	UNI_TREMBL:A5B3D4_VITVI	89.53	86	9	0	167	424	58	143	1e-38	161		A5B3D4	A5B3D4_VITVI	unreviewed	Putative uncharacterized protein	VITISV_028922	Vitis vinifera (Grape)	306
Vagad leaf_9081	UNI_TREMBL:A5B633_VITVI	68.18	110	34	1	44	370	91	200	1e-38	153		A5B633	A5B633_VITVI	unreviewed	Putative uncharacterized protein	VITISV_043889	Vitis vinifera (Grape)	364
Vagad leaf_9081	UNI_TREMBL:A5B633_VITVI	57.89	19	8	0	7	63	79	97	1e-38	28.9		A5B633	A5B633_VITVI	unreviewed	Putative uncharacterized protein	VITISV_043889	Vitis vinifera (Grape)	364
Vagad leaf_6784	UNI_TREMBL:A7PDZ7_VITVI	82.42	91	16	0	46	318	22	112	1e-38	150		A7PDZ7	A7PDZ7_VITVI	unreviewed	Chromosome chr11 scaffold_13, whole genome shotgun sequence	GSVIVT00016474001	Vitis vinifera (Grape)	114
Vagad leaf_6784	UNI_TREMBL:A7PDZ7_VITVI	68.42	19	6	0	2	58	7	25	1e-38	32		A7PDZ7	A7PDZ7_VITVI	unreviewed	Chromosome chr11 scaffold_13, whole genome shotgun sequence	GSVIVT00016474001	Vitis vinifera (Grape)	114
Vagad leaf_3297	UNI_TREMBL:A5C6S9_VITVI	87.8	82	10	0	365	120	443	524	1e-38	161		A5C6S9	A5C6S9_VITVI	unreviewed	Putative uncharacterized protein	VITISV_031046	Vitis vinifera (Grape)	720
Vagad leaf_5199	UNI_TREMBL:A7QFC3_VITVI	70.64	109	32	0	329	3	895	1003	1e-38	161		A7QFC3	A7QFC3_VITVI	unreviewed	Chromosome undetermined scaffold_87, whole genome shotgun sequence	GSVIVT00037364001	Vitis vinifera (Grape)	1035
Vagad leaf_EYI1BW401AQ554	UNI_TREMBL:A7PE28_VITVI	83.54	79	13	1	81	317	101	177	1e-38	137		A7PE28	A7PE28_VITVI	unreviewed	Chromosome chr11 scaffold_13, whole genome shotgun sequence	GSVIVT00016507001	Vitis vinifera (Grape)	522
Vagad leaf_EYI1BW401AQ554	UNI_TREMBL:A7PE28_VITVI	86.36	22	3	0	4	69	76	97	1e-38	45.1		A7PE28	A7PE28_VITVI	unreviewed	Chromosome chr11 scaffold_13, whole genome shotgun sequence	GSVIVT00016507001	Vitis vinifera (Grape)	522
Vagad leaf_7878	UNI_TREMBL:Q2VEX5_DAUCA	84.95	93	14	0	28	306	194	286	1e-38	161		Q2VEX5	Q2VEX5_DAUCA	unreviewed	Putative lycopene epsilon cyclase	LCYE	Daucus carota subsp. sativus	530
Vagad leaf_EYI1BW401B8FOY	UNI_TREMBL:O22282_ARATH	80.85	94	18	0	294	13	218	311	1e-38	161		O22282	O22282_ARATH	unreviewed	Expressed protein (Putative uncharacterized protein At2g39710)	At2g39710	Arabidopsis thaliana (Mouse-ear cress)	442
Vagad leaf_2432	UNI_TREMBL:Q9M5G4_EUPES	76.84	95	22	0	289	5	311	405	1e-38	161		Q9M5G4	Q9M5G4_EUPES	unreviewed	CDK-activating kinase		Euphorbia esula (Leafy spurge)	480
Vagad leaf_EYI1BW401BIJ7T	UNI_TREMBL:A5C5R2_VITVI	79.12	91	19	0	3	275	407	497	1e-38	161		A5C5R2	A5C5R2_VITVI	unreviewed	Putative uncharacterized protein	VITISV_037025	Vitis vinifera (Grape)	497
Vagad leaf_EYI1BW401BR7YA	UNI_TREMBL:A5B8A6_VITVI	81.11	90	17	0	4	273	84	173	1e-38	161		A5B8A6	A5B8A6_VITVI	unreviewed	Putative uncharacterized protein	VITISV_012113	Vitis vinifera (Grape)	573
Vagad leaf_2658	UNI_TREMBL:Q0DHL4_ORYSJ	100	90	0	0	4	273	410	499	1e-38	161			Q0DHL4_ORYSJ		not_available
Vagad leaf_EYI1BW401AYG27	UNI_TREMBL:Q9M2Z2_ARATH	78.89	90	19	0	3	272	197	286	1e-38	161		Q9M2Z2	Q9M2Z2_ARATH	unreviewed	Putative WD-40 repeat-protein	At3g49660 (T16K5.10)	Arabidopsis thaliana (Mouse-ear cress)	317
Vagad leaf_EYI1BW401B1MWZ	UNI_TREMBL:Q8VWP8_GOSHI	86.96	92	11	1	1	273	223	314	1e-38	161		Q8VWP8	Q8VWP8_GOSHI	unreviewed	Acyltransferase-like protein (Fragment)	ACY	Gossypium hirsutum (Upland cotton) (Gossypium mexicanum)	434
Vagad leaf_5461	UNI_TREMBL:A7QE47_VITVI	84.15	82	13	0	247	2	646	727	1e-38	161		A7QE47	A7QE47_VITVI	unreviewed	Beta-galactosidase (EC 3.2.1.23)	GSVIVT00036860001	Vitis vinifera (Grape)	845
Vagad leaf_EYI1BW401BFQ9D	UNI_TREMBL:A7PKZ3_VITVI	88.76	89	10	0	269	3	190	278	1e-38	161		A7PKZ3	A7PKZ3_VITVI	unreviewed	Chromosome chr7 scaffold_20, whole genome shotgun sequence	GSVIVT00019370001	Vitis vinifera (Grape)	301
Vagad leaf_EYI1BW401BZDFA	UNI_TREMBL:A7PV59_VITVI	82.02	89	16	0	1	267	35	123	1e-38	161		A7PV59	A7PV59_VITVI	unreviewed	Chromosome chr4 scaffold_32, whole genome shotgun sequence	GSVIVT00025063001	Vitis vinifera (Grape)	486
Vagad leaf_EYI1BW401AYFOA	UNI_TREMBL:A7QG62_VITVI	86.05	86	12	0	8	265	6	91	1e-38	161		A7QG62	A7QG62_VITVI	unreviewed	Chromosome undetermined scaffold_91, whole genome shotgun sequence	GSVIVT00037714001	Vitis vinifera (Grape)	243
Vagad leaf_EYI1BW401AVQC7	UNI_TREMBL:Q1WLP5_MANES	94.74	57	3	0	263	93	86	142	1e-38	115		Q1WLP5	Q1WLP5_MANES	unreviewed	Neutral/alkaline invertase (EC 3.2.1.26)	nINV1	Manihot esculenta (Cassava) (Manioc)	557
Vagad leaf_EYI1BW401AVQC7	UNI_TREMBL:Q1WLP5_MANES	96.77	31	1	0	94	2	142	172	1e-38	67.4		Q1WLP5	Q1WLP5_MANES	unreviewed	Neutral/alkaline invertase (EC 3.2.1.26)	nINV1	Manihot esculenta (Cassava) (Manioc)	557
Vagad leaf_EYI1BW401CDA4V	UNI_TREMBL:Q9LXU4_ARATH	80.23	86	17	0	5	262	435	520	1e-38	161		Q9LXU4	Q9LXU4_ARATH	unreviewed	Putative uncharacterized protein At5g12950/T24H18_120 (Putative uncharacterized protein T24H18_120)	T24H18_120 (At5g12950/T24H18_120) (At5g12950)	Arabidopsis thaliana (Mouse-ear cress)	861
Vagad leaf_EYI1BW401B1YB4	UNI_TREMBL:A7P9U1_VITVI	87.21	86	11	0	4	261	241	326	1e-38	161		A7P9U1	A7P9U1_VITVI	unreviewed	Chromosome chr14 scaffold_9, whole genome shotgun sequence	GSVIVT00037849001	Vitis vinifera (Grape)	433
Vagad leaf_EYI1BW401A559U	UNI_TREMBL:A7PNI3_VITVI	89.66	87	9	0	1	261	237	323	1e-38	161		A7PNI3	A7PNI3_VITVI	unreviewed	Chromosome chr1 scaffold_22, whole genome shotgun sequence	GSVIVT00021269001	Vitis vinifera (Grape)	360
Vagad leaf_7299	UNI_TREMBL:A5CB03_VITVI	88.37	86	10	0	260	3	656	741	1e-38	161		A5CB03	A5CB03_VITVI	unreviewed	Putative uncharacterized protein	VITISV_030525	Vitis vinifera (Grape)	821
Vagad leaf_EYI1BW401BT46Q	UNI_TREMBL:A5AGZ1_VITVI	87.21	86	11	0	2	259	40	125	1e-38	161		A5AGZ1	A5AGZ1_VITVI	unreviewed	Putative uncharacterized protein	VITISV_007003	Vitis vinifera (Grape)	367
Vagad leaf_EYI1BW401AOSE3	UNI_TREMBL:Q9AXQ2_CUCME	91.76	85	7	0	3	257	93	177	1e-38	161		Q9AXQ2	Q9AXQ2_CUCME	unreviewed	Mitochondrial processing peptidase beta subunit		Cucumis melo (Muskmelon)	528
Vagad leaf_EYI1BW401B4TG2	UNI_TREMBL:A7P8H9_VITVI	94.05	84	5	0	6	257	372	455	1e-38	161		A7P8H9	A7P8H9_VITVI	unreviewed	Chromosome chr3 scaffold_8, whole genome shotgun sequence	GSVIVT00036186001	Vitis vinifera (Grape)	580
Vagad leaf_EYI1BW401B5WP5	UNI_TREMBL:Q8L994_ARATH	94.05	84	5	0	3	254	279	362	1e-38	161		Q8L994	Q8L994_ARATH	unreviewed	T-complex protein 1, delta subunit		Arabidopsis thaliana (Mouse-ear cress)	536
Vagad leaf_EYI1BW401A9XRK	UNI_TREMBL:Q5XVB6_ARATH	85.88	85	12	0	257	3	33	117	1e-38	161		Q5XVB6	Q5XVB6_ARATH	unreviewed	Putative uncharacterized protein		Arabidopsis thaliana (Mouse-ear cress)	239
Vagad leaf_EYI1BW401CH8CV	UNI_TREMBL:A7P2P2_VITVI	87.06	85	11	0	255	1	230	314	1e-38	161		A7P2P2	A7P2P2_VITVI	unreviewed	Chromosome chr1 scaffold_5, whole genome shotgun sequence	GSVIVT00030130001	Vitis vinifera (Grape)	387
Vagad leaf_2184	UNI_TREMBL:A5C9F5_VITVI	88.24	85	10	0	2	256	215	299	1e-38	161		A5C9F5	A5C9F5_VITVI	unreviewed	Putative uncharacterized protein	VITISV_001611	Vitis vinifera (Grape)	637
Vagad leaf_EYI1BW401AOW22	UNI_TREMBL:Q94AX4_ARATH	87.95	83	10	0	251	3	125	207	1e-38	161		Q94AX4	Q94AX4_ARATH	unreviewed	AT5g06580/F15M7_11	At5g06580	Arabidopsis thaliana (Mouse-ear cress)	567
Vagad leaf_EYI1BW401ATS2K	UNI_SPROT:HSP7M_PHAVU	97.65	85	2	0	2	256	376	460	1e-38	161		Q01899	HSP7M_PHAVU	reviewed	Heat shock 70 kDa protein, mitochondrial		Phaseolus vulgaris (Kidney bean) (French bean)	675
Vagad leaf_EYI1BW401BT8WX	UNI_TREMBL:A5BEU0_VITVI	92.86	84	6	0	2	253	45	128	1e-38	161		A5BEU0	A5BEU0_VITVI	unreviewed	Chromosome chr17 scaffold_16, whole genome shotgun sequence (Putative uncharacterized protein)	GSVIVT00017866001 (VITISV_033748)	Vitis vinifera (Grape)	390
Vagad leaf_EYI1BW401BKAYJ	UNI_TREMBL:Q6DQ98_TOBAC	86.9	84	11	0	253	2	271	354	1e-38	161		Q6DQ98	Q6DQ98_TOBAC	unreviewed	Digalactosyldiacylglycerol synthase (Fragment)	dgd1	Nicotiana tabacum (Common tobacco)	471
Vagad leaf_EYI1BW401CI6YI	UNI_TREMBL:A7QNQ9_VITVI	86.9	84	11	0	254	3	179	262	1e-38	161		A7QNQ9	A7QNQ9_VITVI	unreviewed	Chromosome undetermined scaffold_133, whole genome shotgun sequence	GSVIVT00002627001	Vitis vinifera (Grape)	438
Vagad leaf_8461	UNI_TREMBL:Q9MAK9_ARATH	100	83	0	0	251	3	39	121	1e-38	161		Q9MAK9	Q9MAK9_ARATH	unreviewed	26S proteasome AAA-ATPase subunit RPT4a-like protein (F27F5.8) (Similar to 26S proteasome AAA-ATPase subunit RPT4a)	At1g45000/F27F5.8 (At1g45000)	Arabidopsis thaliana (Mouse-ear cress)	399
Vagad leaf_EYI1BW401CB1EZ	UNI_TREMBL:Q9XEL1_BRAJU	91.67	84	7	0	253	2	223	306	1e-38	161		Q9XEL1	Q9XEL1_BRAJU	unreviewed	Glutathione reductase	GR1	Brassica juncea (Leaf mustard) (Indian mustard)	568
Vagad leaf_EYI1BW401B6FY0	UNI_TREMBL:A2Q3A2_MEDTR	95.18	83	4	0	4	252	82	164	1e-38	161		A2Q3A2	A2Q3A2_MEDTR	unreviewed	Nitrogen-fixing NifU, C-terminal	MtrDRAFT_AC155282g47v2	Medicago truncatula (Barrel medic)	242
Vagad leaf_EYI1BW401BILRF	UNI_TREMBL:Q9M4E8_CUCSA	96.39	83	3	0	3	251	103	185	1e-38	161		Q9M4E8	Q9M4E8_CUCSA	unreviewed	Heat shock protein 70		Cucumis sativus (Cucumber)	665
Vagad leaf_EYI1BW401ANZXM	UNI_TREMBL:A7PKH9_VITVI	89.16	83	9	0	3	251	2263	2345	1e-38	161		A7PKH9	A7PKH9_VITVI	unreviewed	Chromosome chr15 scaffold_19, whole genome shotgun sequence	GSVIVT00019181001	Vitis vinifera (Grape)	2380
Vagad leaf_EYI1BW401A8ZBX	UNI_TREMBL:A7Q9W1_VITVI	91.57	83	7	0	2	250	63	145	1e-38	161		A7Q9W1	A7Q9W1_VITVI	unreviewed	Chromosome chr8 scaffold_68, whole genome shotgun sequence	GSVIVT00033645001	Vitis vinifera (Grape)	281
Vagad leaf_EYI1BW401BNEIP	UNI_TREMBL:Q8LAU0_ARATH	91.57	83	7	0	2	250	188	270	1e-38	161		Q8LAU0	Q8LAU0_ARATH	unreviewed	4-nitrophenylphosphatase-like protein		Arabidopsis thaliana (Mouse-ear cress)	301
Vagad leaf_EYI1BW401ASKEK	UNI_TREMBL:A5BMW9_VITVI	85.54	83	12	0	1	249	130	212	1e-38	161		A5BMW9	A5BMW9_VITVI	unreviewed	Chromosome undetermined scaffold_252, whole genome shotgun sequence (Putative uncharacterized protein)	GSVIVT00010263001 (VITISV_005312)	Vitis vinifera (Grape)	242
Vagad leaf_EYI1BW401AR7R8	UNI_TREMBL:A7P375_VITVI	90.91	77	7	0	17	247	268	344	1e-38	159		A7P375	A7P375_VITVI	unreviewed	Chromosome chr1 scaffold_5, whole genome shotgun sequence	GSVIVT00030331001	Vitis vinifera (Grape)	924
Vagad leaf_EYI1BW401AR7R8	UNI_TREMBL:A7P375_VITVI	88.89	9	1	0	7	33	265	273	1e-38	22.7		A7P375	A7P375_VITVI	unreviewed	Chromosome chr1 scaffold_5, whole genome shotgun sequence	GSVIVT00030331001	Vitis vinifera (Grape)	924
Vagad leaf_EYI1BW401BRLI2	UNI_TREMBL:A5BPH0_VITVI	92.77	83	6	0	249	1	542	624	1e-38	161		A5BPH0	A5BPH0_VITVI	unreviewed	Putative uncharacterized protein	VITISV_008456	Vitis vinifera (Grape)	1092
Vagad leaf_EYI1BW401A0LM8	UNI_TREMBL:A7PZK9_VITVI	93.9	82	5	0	247	2	266	347	1e-38	161		A7PZK9	A7PZK9_VITVI	unreviewed	Chromosome chr15 scaffold_40, whole genome shotgun sequence	GSVIVT00026916001	Vitis vinifera (Grape)	424
Vagad leaf_EYI1BW401A9SPG	UNI_SPROT:CHLG_ARATH	93.9	82	5	0	3	248	219	300	1e-38	161		Q38833	CHLG_ARATH	reviewed	Chlorophyll synthase, chloroplastic (EC 2.5.1.62) (Polyprenyl transferase) (Protein G4) (AtG4)	CHLG (G4) (At3g51820) (ATEM1.7)	Arabidopsis thaliana (Mouse-ear cress)	387
Vagad leaf_EYI1BW401ASR2B	UNI_TREMBL:P93363_TOBAC	89.02	82	9	0	2	247	74	155	1e-38	161		P93363	P93363_TOBAC	unreviewed	Tyrosyl-tRNA synthetase	TyRS	Nicotiana tabacum (Common tobacco)	408
Vagad leaf_EYI1BW401BBPUN	UNI_SPROT:WBC7_ARATH	93.9	82	5	0	2	247	527	608	1e-38	161		Q9ZU35	WBC7_ARATH	reviewed	White-brown complex homolog protein 7	WBC7 (At2g01320) (F10A8.20)	Arabidopsis thaliana (Mouse-ear cress)	725
Vagad leaf_5149	UNI_TREMBL:A5BTI2_VITVI	95.06	81	4	0	3	245	360	440	1e-38	161		A5BTI2	A5BTI2_VITVI	unreviewed	Chromosome chr14 scaffold_9, whole genome shotgun sequence (Putative uncharacterized protein)	GSVIVT00038073001 (VITISV_036159)	Vitis vinifera (Grape)	579
Vagad leaf_EYI1BW401B9P7V	UNI_TREMBL:Q0JBP5_ORYSJ	97.53	81	2	0	2	244	94	174	1e-38	161		Q0JBP5	Q0JBP5_ORYSJ	unreviewed	Os04g0518800 protein	Os04g0518800	Oryza sativa subsp. japonica (Rice)	250
Vagad leaf_EYI1BW401CF1OB	UNI_TREMBL:A5BBH9_VITVI	86.42	81	11	0	2	244	95	175	1e-38	161		A5BBH9	A5BBH9_VITVI	unreviewed	Putative uncharacterized protein	VITISV_018472	Vitis vinifera (Grape)	520
Vagad leaf_EYI1BW401ALJR0	UNI_TREMBL:A7P520_VITVI	97.53	81	2	0	1	243	14	94	1e-38	161		A7P520	A7P520_VITVI	unreviewed	Proteasome subunit beta type (EC 3.4.25.1)	GSVIVT00032367001	Vitis vinifera (Grape)	231
Vagad leaf_EYI1BW401B12PJ	UNI_TREMBL:A5C3G9_VITVI	98.73	79	1	0	237	1	48	126	1e-38	161		A5C3G9	A5C3G9_VITVI	unreviewed	Proteasome subunit alpha type (EC 3.4.25.1)	VITISV_014475	Vitis vinifera (Grape)	285
Vagad leaf_EYI1BW401BUUQ9	UNI_TREMBL:Q0DE35_ORYSJ	88.61	79	9	0	1	237	204	282	1e-38	161		Q0DE35	Q0DE35_ORYSJ	unreviewed	Os06g0180000 protein (Fragment)	Os06g0180000	Oryza sativa subsp. japonica (Rice)	324
Vagad leaf_EYI1BW401BEURR	UNI_TREMBL:Q9STD1_ZINEL	100	78	0	0	236	3	163	240	1e-38	161		Q9STD1	Q9STD1_ZINEL	unreviewed	Beta-tubulin		Zinnia elegans (Zinnia)	448
Vagad leaf_EYI1BW401AY7B7	UNI_TREMBL:A5BK02_VITVI	97.44	78	2	0	234	1	281	358	1e-38	161		A5BK02	A5BK02_VITVI	unreviewed	Putative uncharacterized protein	VITISV_042185	Vitis vinifera (Grape)	426
Vagad leaf_EYI1BW401BYD77	UNI_TREMBL:Q10N91_ORYSJ	100	78	0	0	2	235	101	178	1e-38	161		Q10N91	Q10N91_ORYSJ	unreviewed	Rhamnose biosynthetic enzyme 1, putative, expressed	LOC_Os03g17000	Oryza sativa subsp. japonica (Rice)	545
Vagad leaf_EYI1BW401BXKRV	UNI_SPROT:Y1934_ARATH	98.67	75	1	0	225	1	280	354	1e-38	161		Q9SA52	Y1934_ARATH	reviewed	Uncharacterized protein At1g09340, chloroplastic (Protein Gb5f)	At1g09340 (T31J12.6)	Arabidopsis thaliana (Mouse-ear cress)	378
Vagad leaf_2928	UNI_TREMBL:A5BUU4_VITVI	67.35	147	38	5	1	411	149	293	2e-38	160		A5BUU4	A5BUU4_VITVI	unreviewed	Putative uncharacterized protein	VITISV_015795	Vitis vinifera (Grape)	312
Vagad leaf_6824	UNI_TREMBL:A7PIC3_VITVI	65.18	112	39	0	84	419	44	155	2e-38	160		A7PIC3	A7PIC3_VITVI	unreviewed	Chromosome chr13 scaffold_17, whole genome shotgun sequence	GSVIVT00018285001	Vitis vinifera (Grape)	267
Vagad leaf_8883	UNI_TREMBL:Q32WR6_MALDO	86.42	81	11	0	157	399	242	322	2e-38	102		Q32WR6	Q32WR6_MALDO	unreviewed	BZIP transcription factor	ZIP1	Malus domestica (Apple) (Malus sylvestris)	322
Vagad leaf_8883	UNI_TREMBL:Q32WR6_MALDO	66.07	56	19	0	3	170	191	246	2e-38	79		Q32WR6	Q32WR6_MALDO	unreviewed	BZIP transcription factor	ZIP1	Malus domestica (Apple) (Malus sylvestris)	322
Vagad leaf_2777	UNI_TREMBL:A5B265_VITVI	79.79	94	19	1	373	92	475	567	2e-38	160		A5B265	A5B265_VITVI	unreviewed	Putative uncharacterized protein	VITISV_017128	Vitis vinifera (Grape)	567
Vagad leaf_8574	UNI_TREMBL:A5C1V9_VITVI	66.67	117	31	1	1	327	359	475	2e-38	160		A5C1V9	A5C1V9_VITVI	unreviewed	Putative uncharacterized protein	VITISV_017460	Vitis vinifera (Grape)	475
Vagad leaf_6082	UNI_TREMBL:A7NTD2_VITVI	85.71	91	13	1	5	277	138	227	2e-38	160		A7NTD2	A7NTD2_VITVI	unreviewed	Chromosome chr18 scaffold_1, whole genome shotgun sequence	GSVIVT00014622001	Vitis vinifera (Grape)	343
Vagad leaf_1892	UNI_TREMBL:A7P8C8_VITVI	94.17	103	6	0	28	336	47	149	2e-38	160		A7P8C8	A7P8C8_VITVI	unreviewed	Chromosome chr3 scaffold_8, whole genome shotgun sequence	GSVIVT00036132001	Vitis vinifera (Grape)	418
Vagad leaf_6816	UNI_TREMBL:A5B859_VITVI	84.48	58	9	0	139	312	241	298	2e-38	103		A5B859	A5B859_VITVI	unreviewed	Putative uncharacterized protein (Fragment)	VITISV_033584	Vitis vinifera (Grape)	777
Vagad leaf_6816	UNI_TREMBL:A5B859_VITVI	83.72	43	7	0	2	130	196	238	2e-38	78.6		A5B859	A5B859_VITVI	unreviewed	Putative uncharacterized protein (Fragment)	VITISV_033584	Vitis vinifera (Grape)	777
Vagad leaf_6721	UNI_TREMBL:A5C448_VITVI	92.77	83	6	0	308	60	374	456	2e-38	160		A5C448	A5C448_VITVI	unreviewed	Putative uncharacterized protein	VITISV_036192	Vitis vinifera (Grape)	542
Vagad leaf_5948	UNI_TREMBL:Q41067_PINSY	97.53	81	2	0	245	3	92	172	2e-38	156		Q41067	Q41067_PINSY	unreviewed	Polyubiquitin		Pinus sylvestris (Scots pine)	761
Vagad leaf_5948	UNI_TREMBL:Q41067_PINSY	98.77	81	1	0	245	3	624	704	2e-38	156		Q41067	Q41067_PINSY	unreviewed	Polyubiquitin		Pinus sylvestris (Scots pine)	761
Vagad leaf_5948	UNI_TREMBL:Q41067_PINSY	100	11	0	0	309	277	71	81	2e-38	25.4		Q41067	Q41067_PINSY	unreviewed	Polyubiquitin		Pinus sylvestris (Scots pine)	761
Vagad leaf_5948	UNI_TREMBL:Q41067_PINSY	100	11	0	0	309	277	603	613	2e-38	25.4		Q41067	Q41067_PINSY	unreviewed	Polyubiquitin		Pinus sylvestris (Scots pine)	761
Vagad leaf_9053	UNI_TREMBL:A7PI17_VITVI	79.79	94	19	0	3	284	100	193	2e-38	160		A7PI17	A7PI17_VITVI	unreviewed	Chromosome chr13 scaffold_17, whole genome shotgun sequence	GSVIVT00018160001	Vitis vinifera (Grape)	429
Vagad leaf_4783	UNI_TREMBL:Q5GMM4_CAPCH	98.72	78	1	0	12	245	15	92	2e-38	160		Q5GMM4	Q5GMM4_CAPCH	unreviewed	60S ribosomal protein L37a		Capsicum chinense (Scotch bonnet) (Bonnet pepper)	92
Vagad leaf_EYI1BW401AUPSI	UNI_TREMBL:O48645_SOLLC	93.02	86	6	0	259	2	98	183	2e-38	160		O48645	O48645_SOLLC	unreviewed	CLB1		Solanum lycopersicum (Tomato) (Lycopersicon esculentum)	505
Vagad leaf_EYI1BW401AV9OX	UNI_TREMBL:Q70I32_LOTJA	92.94	85	6	0	4	258	1	85	2e-38	160		Q70I32	Q70I32_LOTJA	unreviewed	Transcription factor homolog BTF3-like protein		Lotus japonicus	164
Vagad leaf_EYI1BW401BDBWQ	UNI_TREMBL:A7NVE0_VITVI	93.06	72	5	0	42	257	209	280	2e-38	160		A7NVE0	A7NVE0_VITVI	unreviewed	Chromosome chr18 scaffold_1, whole genome shotgun sequence	GSVIVT00015396001	Vitis vinifera (Grape)	534
Vagad leaf_EYI1BW401AITEE	UNI_TREMBL:A7QIY9_VITVI	91.86	86	6	1	256	2	101	186	2e-38	160		A7QIY9	A7QIY9_VITVI	unreviewed	Chromosome chr2 scaffold_105, whole genome shotgun sequence	GSVIVT00000443001	Vitis vinifera (Grape)	422
Vagad leaf_EYI1BW401B82ZZ	UNI_TREMBL:A5BKL3_VITVI	88.24	85	10	0	257	3	135	219	2e-38	160		A5BKL3	A5BKL3_VITVI	unreviewed	Chromosome chr5 scaffold_72, whole genome shotgun sequence (Putative uncharacterized protein)	GSVIVT00034730001 (VITISV_043825)	Vitis vinifera (Grape)	345
Vagad leaf_EYI1BW401CBYWT	UNI_TREMBL:A7QB52_VITVI	91.76	85	7	0	255	1	43	127	2e-38	160		A7QB52	A7QB52_VITVI	unreviewed	Chromosome chr4 scaffold_73, whole genome shotgun sequence	GSVIVT00034808001	Vitis vinifera (Grape)	409
Vagad leaf_EYI1BW401CBRDF	UNI_TREMBL:Q94K85_ARATH	88.24	85	10	0	2	256	75	159	2e-38	160		Q94K85	Q94K85_ARATH	unreviewed	Cathepsin B-like cysteine protease (Cathepsin B-like cysteine protease, putative) (Putative cathepsin B cysteine protease) (Putative uncharacterized protein) (Putative uncharacterized protein T15B16.17a:T15B16.17b)	At4g01620 (T15B16.17a:T15B16.17b) (At4g01610)	Arabidopsis thaliana (Mouse-ear cress)	359
Vagad leaf_EYI1BW401BT3XO	UNI_TREMBL:Q9FPH1_ARATH	91.76	85	7	0	1	255	299	383	2e-38	160		Q9FPH1	Q9FPH1_ARATH	unreviewed	At1g64860	At1g64860/F13O11_16	Arabidopsis thaliana (Mouse-ear cress)	502
Vagad leaf_EYI1BW401CI04T	UNI_TREMBL:A5BJC3_VITVI	89.41	85	9	0	2	256	71	155	2e-38	160		A5BJC3	A5BJC3_VITVI	unreviewed	Chromosome chr1 scaffold_5, whole genome shotgun sequence (Putative uncharacterized protein)	GSVIVT00030020001 (VITISV_038200)	Vitis vinifera (Grape)	266
Vagad leaf_EYI1BW401APXMP	UNI_TREMBL:A7NUK7_VITVI	90.48	84	8	0	254	3	570	653	2e-38	160		A7NUK7	A7NUK7_VITVI	unreviewed	Chromosome chr18 scaffold_1, whole genome shotgun sequence	GSVIVT00015086001	Vitis vinifera (Grape)	678
Vagad leaf_EYI1BW401BD0ZP	UNI_TREMBL:A7Q219_VITVI	96.39	83	3	0	2	250	286	368	2e-38	160		A7Q219	A7Q219_VITVI	unreviewed	Chromosome chr13 scaffold_45, whole genome shotgun sequence	GSVIVT00028703001	Vitis vinifera (Grape)	621
Vagad leaf_EYI1BW401BSYJ8	UNI_TREMBL:A2Q5N5_MEDTR	89.29	84	9	0	252	1	403	486	2e-38	160		A2Q5N5	A2Q5N5_MEDTR	unreviewed	Protein kinase (Fragment)	MtrDRAFT_AC167711g45v2	Medicago truncatula (Barrel medic)	573
Vagad leaf_EYI1BW401AXEGB	UNI_TREMBL:A7R2D1_VITVI	91.67	84	7	0	1	252	126	209	2e-38	160		A7R2D1	A7R2D1_VITVI	unreviewed	Chromosome undetermined scaffold_419, whole genome shotgun sequence	GSVIVT00012972001	Vitis vinifera (Grape)	221
Vagad leaf_EYI1BW401B7H3P	UNI_TREMBL:Q0WUD1_ARATH	95.24	84	4	0	1	252	916	999	2e-38	160		Q0WUD1	Q0WUD1_ARATH	unreviewed	Putative uncharacterized protein At2g22130 (Fragment)	At2g22130	Arabidopsis thaliana (Mouse-ear cress)	1158
Vagad leaf_EYI1BW401B9AJJ	UNI_TREMBL:A5B265_VITVI	90.36	83	8	0	3	251	409	491	2e-38	160		A5B265	A5B265_VITVI	unreviewed	Putative uncharacterized protein	VITISV_017128	Vitis vinifera (Grape)	567
Vagad leaf_EYI1BW401CGF52	UNI_TREMBL:Q6T7D3_GOSBA	88.1	84	10	0	252	1	35	118	2e-38	160		Q6T7D3	Q6T7D3_GOSBA	unreviewed	Fiber protein Fb34		Gossypium barbadense (Sea-island cotton) (Egyptian cotton)	185
Vagad leaf_EYI1BW401ATETP	UNI_TREMBL:Q3HRY4_SOLTU	97.59	83	2	0	2	250	44	126	2e-38	160		Q3HRY4	Q3HRY4_SOLTU	unreviewed	Putative uncharacterized protein		Solanum tuberosum (Potato)	197
Vagad leaf_EYI1BW401BR2K3	UNI_TREMBL:O04646_ARATH	87.95	83	10	1	2	250	83	160	2e-38	160		O04646	O04646_ARATH	unreviewed	A_TM021B04.14 protein (Putative uncharacterized protein At5g27280)	A_TM021B04.14 (At5g27280)	Arabidopsis thaliana (Mouse-ear cress)	212
Vagad leaf_EYI1BW401BSTK4	UNI_TREMBL:Q2TSD4_GOSHI	98.78	82	1	0	247	2	560	641	2e-38	160		Q2TSD4	Q2TSD4_GOSHI	unreviewed	Trehalose 6-phosphate synthase		Gossypium hirsutum (Upland cotton) (Gossypium mexicanum)	861
Vagad leaf_EYI1BW401CA0FI	UNI_TREMBL:A4GXC0_GOSHI	100	82	0	0	248	3	32	113	2e-38	160		A4GXC0	A4GXC0_GOSHI	unreviewed	TIP1-like protein (Fragment)		Gossypium hirsutum (Upland cotton) (Gossypium mexicanum)	127
Vagad leaf_5282	UNI_SPROT:Y2287_ARATH	87.8	82	10	0	247	2	155	236	2e-38	160		O81004	Y2287_ARATH	reviewed	GTP-binding protein At2g22870 (Protein EMBRYO DEFECTIVE 2001)	EMB2001 (At2g22870) (T20K9.8)	Arabidopsis thaliana (Mouse-ear cress)	300
Vagad leaf_EYI1BW401BF7K2	UNI_TREMBL:A7QIZ7_VITVI	88.89	81	9	0	5	247	152	232	2e-38	160		A7QIZ7	A7QIZ7_VITVI	unreviewed	Chromosome chr2 scaffold_105, whole genome shotgun sequence	GSVIVT00000451001	Vitis vinifera (Grape)	361
Vagad leaf_EYI1BW401BYPYO	UNI_TREMBL:A0MNL0_POPTR	95.12	82	4	0	2	247	66	147	2e-38	160		A0MNL0	A0MNL0_POPTR	unreviewed	CBL-interacting protein kinase 24	CIPK24	Populus trichocarpa (Western balsam poplar) (Populus balsamifera subsp. trichocarpa)	457
Vagad leaf_EYI1BW401AW1MX	UNI_TREMBL:A7PLU1_VITVI	95	80	4	0	244	5	135	214	2e-38	160		A7PLU1	A7PLU1_VITVI	unreviewed	Chromosome chr14 scaffold_21, whole genome shotgun sequence	GSVIVT00020565001	Vitis vinifera (Grape)	357
Vagad leaf_EYI1BW401B6LBM	UNI_TREMBL:A3CII1_ORYSJ	96.25	80	3	0	2	241	471	550	2e-38	160		A3CII1	A3CII1_ORYSJ		Deleted.
Vagad leaf_1686	UNI_TREMBL:A7PSH2_VITVI	92.41	79	6	0	238	2	730	808	2e-38	160		A7PSH2	A7PSH2_VITVI	unreviewed	Chromosome chr6 scaffold_28, whole genome shotgun sequence	GSVIVT00022916001	Vitis vinifera (Grape)	901
Vagad leaf_EYI1BW401CKCLK	UNI_TREMBL:A7PIZ4_VITVI	95	80	4	0	241	2	599	678	2e-38	160		A7PIZ4	A7PIZ4_VITVI	unreviewed	Chromosome chr13 scaffold_17, whole genome shotgun sequence	GSVIVT00018534001	Vitis vinifera (Grape)	973
Vagad leaf_EYI1BW401CJZHA	UNI_TREMBL:A5AVX9_VITVI	89.87	79	8	0	3	239	359	437	2e-38	160		A5AVX9	A5AVX9_VITVI	unreviewed	Putative uncharacterized protein	VITISV_020300	Vitis vinifera (Grape)	480
Vagad leaf_EYI1BW401A12RP	UNI_TREMBL:Q8RVT3_PEA	98.73	79	1	0	2	238	64	142	2e-38	160		Q8RVT3	Q8RVT3_PEA	unreviewed	Elongation factor EF-2 (Fragment)	EF-2	Pisum sativum (Garden pea)	493
Vagad leaf_3912	UNI_TREMBL:Q50JD9_SOYBN	92.31	78	6	0	236	3	81	158	2e-38	160		Q50JD9	Q50JD9_SOYBN	unreviewed	Sucrose synthase (Fragment)	GmSS	Glycine max (Soybean)	202
Vagad leaf_EYI1BW401APEXT	UNI_TREMBL:A5BAD3_VITVI	94.74	76	4	0	2	229	922	997	2e-38	160		A5BAD3	A5BAD3_VITVI	unreviewed	Putative uncharacterized protein	VITISV_024588	Vitis vinifera (Grape)	1023
Vagad leaf_EYI1BW401BDWV1	UNI_TREMBL:Q94A97_ARATH	100	77	0	0	2	232	56	132	2e-38	160			Q94A97_ARATH		not_available
Vagad leaf_EYI1BW401AJR4X	UNI_TREMBL:A5CAA8_VITVI	93.42	76	5	0	4	231	103	178	2e-38	160		A5CAA8	A5CAA8_VITVI	unreviewed	Putative uncharacterized protein	VITISV_035904	Vitis vinifera (Grape)	473
Vagad leaf2_1306	UNI_TREMBL:A7P6F6_VITVI	37.93	377	221	12	1400	309	54	406	3e-38	162		A7P6F6	A7P6F6_VITVI	unreviewed	Chromosome chr9 scaffold_7, whole genome shotgun sequence	GSVIVT00034047001	Vitis vinifera (Grape)	420
Vagad leaf_4330	UNI_TREMBL:A5AJW9_VITVI	82.43	74	13	0	115	336	40	113	3e-38	136		A5AJW9	A5AJW9_VITVI	unreviewed	Putative uncharacterized protein	VITISV_031355	Vitis vinifera (Grape)	385
Vagad leaf_4330	UNI_TREMBL:A5AJW9_VITVI	75	28	7	0	326	409	110	137	3e-38	45.1		A5AJW9	A5AJW9_VITVI	unreviewed	Putative uncharacterized protein	VITISV_031355	Vitis vinifera (Grape)	385
Vagad leaf_4280	UNI_TREMBL:A7PNZ3_VITVI	67.59	108	35	0	365	42	267	374	3e-38	160		A7PNZ3	A7PNZ3_VITVI	unreviewed	Chromosome chr8 scaffold_23, whole genome shotgun sequence	GSVIVT00021450001	Vitis vinifera (Grape)	766
Vagad leaf_7675	UNI_TREMBL:A7NTN3_VITVI	89.09	110	12	1	47	376	79	186	3e-38	159		A7NTN3	A7NTN3_VITVI	unreviewed	Chromosome chr18 scaffold_1, whole genome shotgun sequence	GSVIVT00014734001	Vitis vinifera (Grape)	228
Vagad leaf_7675	UNI_TREMBL:A7NTN3_VITVI	100	8	0	0	3	26	65	72	3e-38	21.6		A7NTN3	A7NTN3_VITVI	unreviewed	Chromosome chr18 scaffold_1, whole genome shotgun sequence	GSVIVT00014734001	Vitis vinifera (Grape)	228
Vagad leaf_4659	UNI_TREMBL:Q8SAE5_MEDTR	62.16	74	28	0	222	1	321	394	3e-38	103		Q8SAE5	Q8SAE5_MEDTR	unreviewed	Ankyrin-kinase		Medicago truncatula (Barrel medic)	477
Vagad leaf_4659	UNI_TREMBL:Q8SAE5_MEDTR	85	40	6	0	346	227	282	321	3e-38	78.2		Q8SAE5	Q8SAE5_MEDTR	unreviewed	Ankyrin-kinase		Medicago truncatula (Barrel medic)	477
Vagad leaf_3213	UNI_TREMBL:A7Q7C6_VITVI	78.76	113	24	1	347	9	449	556	3e-38	160		A7Q7C6	A7Q7C6_VITVI	unreviewed	Chromosome chr18 scaffold_59, whole genome shotgun sequence	GSVIVT00031781001	Vitis vinifera (Grape)	603
Vagad leaf_7131	UNI_TREMBL:A0A7Y9_PYRPY	69.3	114	34	1	339	1	466	579	3e-38	160		A0A7Y9	A0A7Y9_PYRPY	unreviewed	Soluble acid invertase	PsS-AIV1	Pyrus pyrifolia var. culta	645
Vagad leaf_7623	UNI_TREMBL:A7NW26_VITVI	71.43	98	28	0	15	308	340	437	3e-38	160		A7NW26	A7NW26_VITVI	unreviewed	Chromosome chr5 scaffold_2, whole genome shotgun sequence	GSVIVT00019757001	Vitis vinifera (Grape)	481
Vagad leaf_9016	UNI_TREMBL:A7NVK6_VITVI	81.82	88	16	0	316	53	350	437	3e-38	146		A7NVK6	A7NVK6_VITVI	unreviewed	Chromosome chr18 scaffold_1, whole genome shotgun sequence	GSVIVT00015469001	Vitis vinifera (Grape)	625
Vagad leaf_9016	UNI_TREMBL:A7NVK6_VITVI	88.24	17	2	0	54	4	437	453	3e-38	34.7		A7NVK6	A7NVK6_VITVI	unreviewed	Chromosome chr18 scaffold_1, whole genome shotgun sequence	GSVIVT00015469001	Vitis vinifera (Grape)	625
Vagad leaf_5959	UNI_TREMBL:A2YXJ3_ORYSI	80.68	88	17	0	292	29	277	364	3e-38	146		A2YXJ3	A2YXJ3_ORYSI	unreviewed	Putative uncharacterized protein	OsI_30061	Oryza sativa subsp. indica (Rice)	698
Vagad leaf_5959	UNI_TREMBL:A2YXJ3_ORYSI	93.75	16	1	0	48	1	358	373	3e-38	35		A2YXJ3	A2YXJ3_ORYSI	unreviewed	Putative uncharacterized protein	OsI_30061	Oryza sativa subsp. indica (Rice)	698
Vagad leaf_9201	UNI_TREMBL:A3BYP7_ORYSJ	89.53	86	9	1	2	259	1457	1540	3e-38	160		A3BYP7	A3BYP7_ORYSJ		Deleted.
Vagad leaf_EYI1BW401BEZD0	UNI_TREMBL:A7PEJ5_VITVI	82.61	92	16	0	276	1	343	434	3e-38	160		A7PEJ5	A7PEJ5_VITVI	unreviewed	Chromosome chr11 scaffold_13, whole genome shotgun sequence	GSVIVT00016688001	Vitis vinifera (Grape)	752
Vagad leaf_EYI1BW401BQGLF	UNI_TREMBL:A5CAM1_VITVI	87.91	91	11	0	273	1	105	195	3e-38	160		A5CAM1	A5CAM1_VITVI	unreviewed	Putative uncharacterized protein	VITISV_015235	Vitis vinifera (Grape)	349
Vagad leaf_7509	UNI_TREMBL:Q9LJU2_ARATH	82.02	89	16	0	4	270	380	468	3e-38	160		Q9LJU2	Q9LJU2_ARATH	unreviewed	AT3g20560/K10D20_9 (Emb|CAB38838.1)	At3g20560	Arabidopsis thaliana (Mouse-ear cress)	483
Vagad leaf_392	UNI_TREMBL:Q6X4V5_GOSHI	96.63	89	3	0	269	3	502	590	3e-38	160		Q6X4V5	Q6X4V5_GOSHI	unreviewed	ABC transporter	WBC1	Gossypium hirsutum (Upland cotton) (Gossypium mexicanum)	705
Vagad leaf_1254	UNI_TREMBL:A7P9I8_VITVI	86.25	80	11	0	6	245	129	208	3e-38	160		A7P9I8	A7P9I8_VITVI	unreviewed	Chromosome chr3 scaffold_8, whole genome shotgun sequence	GSVIVT00036585001	Vitis vinifera (Grape)	209
Vagad leaf_8647	UNI_TREMBL:Q9LSX4_ARATH	87.14	70	9	0	262	53	140	209	3e-38	132		Q9LSX4	Q9LSX4_ARATH	unreviewed	Casein kinase 1-like protein 8 (Casein kinase I) (Putative casein kinase I)	CKL8 (At5g43320)	Arabidopsis thaliana (Mouse-ear cress)	480
Vagad leaf_8647	UNI_TREMBL:Q9LSX4_ARATH	100	21	0	0	63	1	206	226	3e-38	48.9		Q9LSX4	Q9LSX4_ARATH	unreviewed	Casein kinase 1-like protein 8 (Casein kinase I) (Putative casein kinase I)	CKL8 (At5g43320)	Arabidopsis thaliana (Mouse-ear cress)	480
Vagad leaf_EYI1BW401A5SCG	UNI_TREMBL:A7PXG0_VITVI	96.1	77	3	0	2	232	758	834	3e-38	155		A7PXG0	A7PXG0_VITVI	unreviewed	Chromosome chr12 scaffold_36, whole genome shotgun sequence	GSVIVT00026023001	Vitis vinifera (Grape)	987
Vagad leaf_EYI1BW401A5SCG	UNI_TREMBL:A7PXG0_VITVI	64.29	14	5	0	216	257	829	842	3e-38	25.8		A7PXG0	A7PXG0_VITVI	unreviewed	Chromosome chr12 scaffold_36, whole genome shotgun sequence	GSVIVT00026023001	Vitis vinifera (Grape)	987
Vagad leaf_EYI1BW401B23EY	UNI_TREMBL:Q9XGS8_ZANAE	87.06	85	11	0	255	1	99	183	3e-38	160		Q9XGS8	Q9XGS8_ZANAE	unreviewed	Ascorbate peroxidase (EC 1.11.1.11)	cmApx	Zantedeschia aethiopica (White calla lily)	288
Vagad leaf_EYI1BW401B3O1F	UNI_TREMBL:Q9ZPJ0_TOBAC	89.13	46	5	0	138	1	100	145	3e-38	99.4		Q9ZPJ0	Q9ZPJ0_TOBAC	unreviewed	Tsi1-interacting protein TSIP1	TSIP1	Nicotiana tabacum (Common tobacco)	154
Vagad leaf_EYI1BW401B3O1F	UNI_TREMBL:Q9ZPJ0_TOBAC	82.5	40	7	0	256	137	61	100	3e-38	82.4		Q9ZPJ0	Q9ZPJ0_TOBAC	unreviewed	Tsi1-interacting protein TSIP1	TSIP1	Nicotiana tabacum (Common tobacco)	154
Vagad leaf_EYI1BW401B9DQG	UNI_TREMBL:A2XIP0_ORYSI	83.53	85	14	0	256	2	237	321	3e-38	160		A2XIP0	A2XIP0_ORYSI	unreviewed	Putative uncharacterized protein	OsI_12303	Oryza sativa subsp. indica (Rice)	458
Vagad leaf_1707	UNI_TREMBL:Q6R3F4_9LAMI	98.48	66	1	0	199	2	277	342	3e-38	133		Q6R3F4	Q6R3F4_9LAMI	unreviewed	1-deoxy-D-xylulose-5-phosphate reductoisomerase (Fragment)		Plectranthus barbatus	469
Vagad leaf_1707	UNI_TREMBL:Q6R3F4_9LAMI	95.24	21	1	0	252	190	259	279	3e-38	47.8		Q6R3F4	Q6R3F4_9LAMI	unreviewed	1-deoxy-D-xylulose-5-phosphate reductoisomerase (Fragment)		Plectranthus barbatus	469
Vagad leaf_EYI1BW401BXRJF	UNI_SPROT:PDX1_HEVBR	97.62	84	2	0	252	1	20	103	3e-38	160		Q39963	PDX1_HEVBR	reviewed	Probable pyridoxal biosynthesis protein PDX1 (Ethylene-inducible protein HEVER)	PDX1 (ER1)	Hevea brasiliensis (Para rubber tree)	309
Vagad leaf_EYI1BW401B4R46	UNI_SPROT:TXND9_ARATH	90.36	83	8	0	251	3	55	137	3e-38	160		O64628	TXND9_ARATH	reviewed	Thioredoxin domain-containing protein 9 homolog	At2g18990 (F19F24.19)	Arabidopsis thaliana (Mouse-ear cress)	211
Vagad leaf_EYI1BW401BBJM1	UNI_TREMBL:A5C3R9_VITVI	89.16	83	9	0	250	2	903	985	3e-38	160		A5C3R9	A5C3R9_VITVI	unreviewed	Putative uncharacterized protein	VITISV_026006	Vitis vinifera (Grape)	1616
Vagad leaf_8459	UNI_TREMBL:A7PHP1_VITVI	92.77	83	6	0	1	249	156	238	3e-38	160		A7PHP1	A7PHP1_VITVI	unreviewed	Chromosome chr17 scaffold_16, whole genome shotgun sequence	GSVIVT00018016001	Vitis vinifera (Grape)	489
Vagad leaf_EYI1BW401CG279	UNI_TREMBL:A7QMF0_VITVI	89.16	83	9	0	1	249	872	954	3e-38	160		A7QMF0	A7QMF0_VITVI	unreviewed	DNA-directed RNA polymerase (EC 2.7.7.6)	GSVIVT00002040001	Vitis vinifera (Grape)	1146
Vagad leaf_EYI1BW401CGEQF	UNI_SPROT:PHSL_IPOBA	91.57	83	7	0	2	250	333	415	3e-38	160		P27598	PHSL_IPOBA	reviewed	Alpha-1,4 glucan phosphorylase L isozyme, chloroplastic/amyloplastic (EC 2.4.1.1) (Starch phosphorylase L)		Ipomoea batatas (Sweet potato) (Batate)	955
Vagad leaf_3085	UNI_TREMBL:Q8W4Z5_GOSHI	98.78	82	1	0	1	246	38	119	3e-38	160		Q8W4Z5	Q8W4Z5_GOSHI	unreviewed	Putative uncharacterized protein f16	f16	Gossypium hirsutum (Upland cotton) (Gossypium mexicanum)	207
Vagad leaf_EYI1BW401CCH0B	UNI_TREMBL:Q9SEC1_LACSA	96.25	80	3	0	4	243	67	146	3e-38	160		Q9SEC1	Q9SEC1_LACSA	unreviewed	Cytosolic fructose-1,6-bisphosphate (Fragment)		Lactuca sativa (Garden lettuce)	234
Vagad leaf_EYI1BW401BOY0V	UNI_TREMBL:Q9FV30_ARATH	92.68	82	6	0	1	246	645	726	3e-38	160		Q9FV30	Q9FV30_ARATH	unreviewed	Defective in exine formation	DEX1	Arabidopsis thaliana (Mouse-ear cress)	896
Vagad leaf_EYI1BW401BN3O7	UNI_TREMBL:A5BUC1_VITVI	97.53	81	2	0	1	243	66	146	3e-38	160		A5BUC1	A5BUC1_VITVI	unreviewed	Putative uncharacterized protein	VITISV_043787	Vitis vinifera (Grape)	300
Vagad leaf_EYI1BW401AQMB1	UNI_TREMBL:A7QDV3_VITVI	97.47	79	2	0	1	237	77	155	3e-38	160		A7QDV3	A7QDV3_VITVI	unreviewed	Proteasome subunit alpha type (EC 3.4.25.1)	GSVIVT00036755001	Vitis vinifera (Grape)	249
Vagad leaf_EYI1BW401B371P	UNI_TREMBL:A5AHG5_VITVI	94.87	78	4	0	1	234	190	267	3e-38	160		A5AHG5	A5AHG5_VITVI	unreviewed	Putative uncharacterized protein	VITISV_038955	Vitis vinifera (Grape)	401
Vagad leaf_2461	UNI_TREMBL:Q8RX87_ARATH	93.42	76	5	0	1	228	511	586	3e-38	160		Q8RX87	Q8RX87_ARATH	unreviewed	AT5g20250/F5O24_140 (At5g20250/F5O24_140) (Seed imbitition protein-like)	At5g20250	Arabidopsis thaliana (Mouse-ear cress)	844
Vagad leaf_6040	UNI_TREMBL:A7PAN1_VITVI	65.12	129	45	0	2	388	214	342	4e-38	159		A7PAN1	A7PAN1_VITVI	unreviewed	Chromosome chr14 scaffold_9, whole genome shotgun sequence	GSVIVT00038189001	Vitis vinifera (Grape)	346
Vagad leaf_8898	UNI_SPROT:PR2E1_ORYSJ	76.4	89	20	1	148	411	68	156	4e-38	142		Q69TY4	PR2E1_ORYSJ	reviewed	Peroxiredoxin-2E-1, chloroplastic (EC 1.11.1.15) (Peroxiredoxin IIE-1) (Thioredoxin reductase 2E-1)	PRXIIE-1 (Os06g0625500) (LOC_Os06g42000) (OSJNBa0029G06.40) (OSJNBa0072A21.9)	Oryza sativa subsp. japonica (Rice)	232
Vagad leaf_8898	UNI_SPROT:PR2E1_ORYSJ	84.21	19	3	0	411	467	156	174	4e-38	38.5		Q69TY4	PR2E1_ORYSJ	reviewed	Peroxiredoxin-2E-1, chloroplastic (EC 1.11.1.15) (Peroxiredoxin IIE-1) (Thioredoxin reductase 2E-1)	PRXIIE-1 (Os06g0625500) (LOC_Os06g42000) (OSJNBa0029G06.40) (OSJNBa0072A21.9)	Oryza sativa subsp. japonica (Rice)	232
Vagad leaf_8276	UNI_TREMBL:A5BAJ3_VITVI	79.28	111	22	1	336	7	227	337	4e-38	159		A5BAJ3	A5BAJ3_VITVI	unreviewed	Putative uncharacterized protein (Fragment)	VITISV_002456	Vitis vinifera (Grape)	406
Vagad leaf_6248	UNI_TREMBL:A5C0I6_VITVI	89.47	76	8	0	4	231	82	157	4e-38	159		A5C0I6	A5C0I6_VITVI	unreviewed	Putative uncharacterized protein	VITISV_007434	Vitis vinifera (Grape)	268
Vagad leaf_8217	UNI_TREMBL:Q8LRT0_SUASA	83.67	49	8	0	330	184	133	181	4e-38	92		Q8LRT0	Q8LRT0_SUASA	unreviewed	Delta 1-pyrroline-5-carboxylate synthetase (Fragment)	P5CS	Suaeda salsa (Seepweed) (Chenopodium salsum)	226
Vagad leaf_8217	UNI_TREMBL:Q8LRT0_SUASA	90.7	43	4	0	182	54	182	224	4e-38	89		Q8LRT0	Q8LRT0_SUASA	unreviewed	Delta 1-pyrroline-5-carboxylate synthetase (Fragment)	P5CS	Suaeda salsa (Seepweed) (Chenopodium salsum)	226
Vagad leaf_7660	UNI_TREMBL:O82568_ARATH	91.36	81	7	0	39	281	273	353	4e-38	159		O82568	O82568_ARATH	unreviewed	AT3g25585/MWL2_21 (Aminoalcoholphosphotransferase) (Putative aminoalcoholphosphotransferase)	AAPT2 (AT3g25585) (At3g25585)	Arabidopsis thaliana (Mouse-ear cress)	389
Vagad leaf_8271	UNI_TREMBL:A7QC19_VITVI	80.22	91	18	0	3	275	1298	1388	4e-38	159		A7QC19	A7QC19_VITVI	unreviewed	Chromosome chr10 scaffold_76, whole genome shotgun sequence	GSVIVT00035203001	Vitis vinifera (Grape)	1749
Vagad leaf_EYI1BW401AZFHR	UNI_TREMBL:A5C4T8_VITVI	80	90	18	0	271	2	192	281	4e-38	159		A5C4T8	A5C4T8_VITVI	unreviewed	Putative uncharacterized protein	VITISV_031037	Vitis vinifera (Grape)	587
Vagad leaf_EYI1BW401BHY5M	UNI_TREMBL:Q3E9Z3_ARATH	88.46	78	9	0	1	234	20	97	4e-38	149		Q3E9Z3	Q3E9Z3_ARATH	unreviewed	Uncharacterized protein At4g19110.2	At4g19110	Arabidopsis thaliana (Mouse-ear cress)	464
Vagad leaf_EYI1BW401BHY5M	UNI_TREMBL:Q3E9Z3_ARATH	61.11	18	7	0	215	268	91	108	4e-38	31.2		Q3E9Z3	Q3E9Z3_ARATH	unreviewed	Uncharacterized protein At4g19110.2	At4g19110	Arabidopsis thaliana (Mouse-ear cress)	464
Vagad leaf_EYI1BW401CILTC	UNI_TREMBL:A7P658_VITVI	87.36	87	11	0	263	3	732	818	4e-38	159		A7P658	A7P658_VITVI	unreviewed	Chromosome chr4 scaffold_6, whole genome shotgun sequence	GSVIVT00032790001	Vitis vinifera (Grape)	883
Vagad leaf_EYI1BW401B8OAC	UNI_TREMBL:A7PZP3_VITVI	82.56	86	15	0	2	259	310	395	4e-38	159		A7PZP3	A7PZP3_VITVI	unreviewed	Chromosome chr15 scaffold_40, whole genome shotgun sequence	GSVIVT00026952001	Vitis vinifera (Grape)	447
Vagad leaf_EYI1BW401A8IFE	UNI_TREMBL:A7Q737_VITVI	94.12	51	3	0	1	153	165	215	4e-38	110		A7Q737	A7Q737_VITVI	unreviewed	Chromosome chr5 scaffold_58, whole genome shotgun sequence	GSVIVT00031667001	Vitis vinifera (Grape)	473
Vagad leaf_EYI1BW401A8IFE	UNI_TREMBL:A7Q737_VITVI	74.36	39	10	0	144	260	212	250	4e-38	70.5		A7Q737	A7Q737_VITVI	unreviewed	Chromosome chr5 scaffold_58, whole genome shotgun sequence	GSVIVT00031667001	Vitis vinifera (Grape)	473
Vagad leaf_EYI1BW401BRAFZ	UNI_TREMBL:A7QWW2_VITVI	91.76	85	7	0	5	259	9	93	4e-38	159		A7QWW2	A7QWW2_VITVI	unreviewed	Chromosome chr13 scaffold_210, whole genome shotgun sequence	GSVIVT00008846001	Vitis vinifera (Grape)	226
Vagad leaf_EYI1BW401A7Y3X	UNI_TREMBL:A3ABQ2_ORYSJ	93.98	83	5	0	250	2	172	254	4e-38	159		A3ABQ2	A3ABQ2_ORYSJ		Deleted.
Vagad leaf_EYI1BW401ANX6D	UNI_TREMBL:A5BFC4_VITVI	91.57	83	7	0	251	3	208	290	4e-38	159		A5BFC4	A5BFC4_VITVI	unreviewed	Putative uncharacterized protein	VITISV_011315	Vitis vinifera (Grape)	335
Vagad leaf_5426	UNI_TREMBL:A7QAV3_VITVI	84.34	83	13	0	1	249	496	578	4e-38	159		A7QAV3	A7QAV3_VITVI	unreviewed	Chromosome chr5 scaffold_72, whole genome shotgun sequence	GSVIVT00034697001	Vitis vinifera (Grape)	1637
Vagad leaf_EYI1BW401ASK43	UNI_TREMBL:Q8W4R0_ARATH	92.68	82	6	0	2	247	386	467	4e-38	159		Q8W4R0	Q8W4R0_ARATH	unreviewed	AT5g17530/K10A8_10	At5g17530	Arabidopsis thaliana (Mouse-ear cress)	581
Vagad leaf_EYI1BW401A5X7E	UNI_TREMBL:A5BWH0_VITVI	95.06	81	4	0	3	245	206	286	4e-38	159		A5BWH0	A5BWH0_VITVI	unreviewed	Putative uncharacterized protein	VITISV_001730	Vitis vinifera (Grape)	550
Vagad leaf_EYI1BW401BIX4M	UNI_TREMBL:A7NYZ7_VITVI	96.25	80	3	0	242	3	204	283	4e-38	159		A7NYZ7	A7NYZ7_VITVI	unreviewed	Chromosome chr6 scaffold_3, whole genome shotgun sequence	GSVIVT00024313001	Vitis vinifera (Grape)	442
Vagad leaf_EYI1BW401CDCZ4	UNI_TREMBL:A7PSP6_VITVI	95.06	81	4	0	1	243	113	193	4e-38	159		A7PSP6	A7PSP6_VITVI	unreviewed	Chromosome chr6 scaffold_28, whole genome shotgun sequence	GSVIVT00023022001	Vitis vinifera (Grape)	375
Vagad leaf_EYI1BW401AV6SP	UNI_TREMBL:A7PGA4_VITVI	93.75	80	5	0	242	3	292	371	4e-38	159		A7PGA4	A7PGA4_VITVI	unreviewed	Chromosome chr6 scaffold_15, whole genome shotgun sequence	GSVIVT00017456001	Vitis vinifera (Grape)	1101
Vagad leaf_EYI1BW401A8AHV	UNI_TREMBL:A7X2L3_9ROSI	92.5	80	6	0	240	1	162	241	4e-38	159		A7X2L3	A7X2L3_9ROSI	unreviewed	Putative gamma-glutamyl transferase (Fragment)	GGT2	Populus tremula x Populus alba	386
Vagad leaf_EYI1BW401CHIFU	UNI_SPROT:METE_CATRO	97.44	78	2	0	236	3	525	602	4e-38	159		Q42699	METE_CATRO	reviewed	5-methyltetrahydropteroyltriglutamate--homocysteine methyltransferase (EC 2.1.1.14) (Vitamin-B12-independent methionine synthase isozyme) (Cobalamin-independent methionine synthase isozyme)	METE	Catharanthus roseus (Madagascar periwinkle) (Vinca rosea)	765
Vagad leaf_4138	UNI_TREMBL:Q94B69_ARATH	69.05	126	39	0	2	379	37	162	5e-38	159		Q94B69	Q94B69_ARATH	unreviewed	Putative uncharacterized protein T4K22.4 (Fragment)	T4K22.4	Arabidopsis thaliana (Mouse-ear cress)	532
Vagad leaf_4827	UNI_TREMBL:A5BCS2_VITVI	92	75	6	0	318	94	180	254	5e-38	159		A5BCS2	A5BCS2_VITVI	unreviewed	Putative uncharacterized protein	VITISV_028913	Vitis vinifera (Grape)	254
Vagad leaf_4771	UNI_TREMBL:A7P371_VITVI	80.65	93	18	0	36	314	181	273	5e-38	159		A7P371	A7P371_VITVI	unreviewed	Chromosome chr1 scaffold_5, whole genome shotgun sequence	GSVIVT00030327001	Vitis vinifera (Grape)	583
Vagad leaf_8037	UNI_TREMBL:A7QB41_VITVI	76.34	93	22	0	13	291	356	448	5e-38	159		A7QB41	A7QB41_VITVI	unreviewed	Chromosome chr4 scaffold_73, whole genome shotgun sequence	GSVIVT00034796001	Vitis vinifera (Grape)	488
Vagad leaf_8699	UNI_TREMBL:A5B440_VITVI	86.81	91	12	0	12	284	358	448	5e-38	159		A5B440	A5B440_VITVI	unreviewed	Chromosome undetermined scaffold_339, whole genome shotgun sequence (Putative uncharacterized protein)	GSVIVT00011797001 (VITISV_014605)	Vitis vinifera (Grape)	545
Vagad leaf_8798	UNI_TREMBL:Q9AUH6_9ROSI	80.22	91	18	0	274	2	95	185	5e-38	159		Q9AUH6	Q9AUH6_9ROSI	unreviewed	F-box containing protein TIR1	TIR1	Populus tremula x Populus tremuloides	635
Vagad leaf_EYI1BW401BD93H	UNI_TREMBL:A7NZS2_VITVI	82.76	87	15	0	271	11	1142	1228	5e-38	159		A7NZS2	A7NZS2_VITVI	unreviewed	Chromosome chr6 scaffold_3, whole genome shotgun sequence	GSVIVT00024622001	Vitis vinifera (Grape)	1281
Vagad leaf_6298	UNI_TREMBL:A5C6C4_VITVI	87.21	86	11	0	260	3	424	509	5e-38	159		A5C6C4	A5C6C4_VITVI	unreviewed	Putative uncharacterized protein	VITISV_020977	Vitis vinifera (Grape)	636
Vagad leaf_EYI1BW401BHZNE	UNI_TREMBL:Q3EA57_ARATH	90.59	85	8	0	1	255	311	395	5e-38	159		Q3EA57	Q3EA57_ARATH	unreviewed	Uncharacterized protein At4g10840.2	At4g10840	Arabidopsis thaliana (Mouse-ear cress)	531
Vagad leaf_EYI1BW401B00JE	UNI_TREMBL:Q50HV2_GOSRA	83.91	87	13	1	3	260	356	442	5e-38	159		Q50HV2	Q50HV2_GOSRA	unreviewed	Glycosyltransferase	pglcat8	Gossypium raimondii (New World cotton)	477
Vagad leaf_EYI1BW401BVV3D	UNI_TREMBL:A5AXV4_VITVI	91.86	86	7	0	259	2	526	611	5e-38	159		A5AXV4	A5AXV4_VITVI	unreviewed	Putative uncharacterized protein	VITISV_034287	Vitis vinifera (Grape)	688
Vagad leaf_9010	UNI_TREMBL:A7NV65_VITVI	87.06	85	11	0	255	1	428	512	5e-38	159		A7NV65	A7NV65_VITVI	unreviewed	Chromosome chr18 scaffold_1, whole genome shotgun sequence	GSVIVT00015318001	Vitis vinifera (Grape)	563
Vagad leaf_EYI1BW401B741R	UNI_TREMBL:A7PWQ8_VITVI	88.24	85	10	0	1	255	220	304	5e-38	159		A7PWQ8	A7PWQ8_VITVI	unreviewed	Chromosome chr19 scaffold_35, whole genome shotgun sequence	GSVIVT00025726001	Vitis vinifera (Grape)	331
Vagad leaf_EYI1BW401B4P49	UNI_TREMBL:A7QN10_VITVI	86.75	83	11	0	251	3	83	165	5e-38	159		A7QN10	A7QN10_VITVI	unreviewed	Chromosome undetermined scaffold_129, whole genome shotgun sequence	GSVIVT00002296001	Vitis vinifera (Grape)	288
Vagad leaf_498	UNI_TREMBL:Q9ZUX0_ARATH	86.75	83	11	0	3	251	73	155	5e-38	159		Q9ZUX0	Q9ZUX0_ARATH	unreviewed	At2g27680/F15K20.22 (Expressed protein)	At2g27680	Arabidopsis thaliana (Mouse-ear cress)	384
Vagad leaf_9039	UNI_TREMBL:A7PV61_VITVI	89.16	83	9	0	2	250	234	316	5e-38	159		A7PV61	A7PV61_VITVI	unreviewed	Chromosome chr4 scaffold_32, whole genome shotgun sequence	GSVIVT00025065001	Vitis vinifera (Grape)	358
Vagad leaf_EYI1BW401BJO52	UNI_TREMBL:Q95DV5_TOBAC	98.81	84	1	0	1	252	242	325	5e-38	159		Q95DV5	Q95DV5_TOBAC	unreviewed	FtsZ-like protein	ftsZ	Nicotiana tabacum (Common tobacco)	468
Vagad leaf_EYI1BW401BL632	UNI_TREMBL:Q5MJ53_PEA	90.36	83	8	0	251	3	18	100	5e-38	159		Q5MJ53	Q5MJ53_PEA	unreviewed	AT-rich element binding factor 3	ATF3	Pisum sativum (Garden pea)	188
Vagad leaf_EYI1BW401BJLWN	UNI_TREMBL:A5BKM2_VITVI	85.37	82	12	0	1	246	92	173	5e-38	159		A5BKM2	A5BKM2_VITVI	unreviewed	Chromosome chr1 scaffold_5, whole genome shotgun sequence (Putative uncharacterized protein)	GSVIVT00030399001 (VITISV_027945)	Vitis vinifera (Grape)	193
Vagad leaf_EYI1BW401ATHU2	UNI_TREMBL:A5BD62_VITVI	95.06	81	4	0	3	245	1392	1472	5e-38	159		A5BD62	A5BD62_VITVI	unreviewed	Putative uncharacterized protein	VITISV_024988	Vitis vinifera (Grape)	1508
Vagad leaf_EYI1BW401A0G9M	UNI_TREMBL:A7Q9G1_VITVI	85.19	81	12	0	1	243	283	363	5e-38	159		A7Q9G1	A7Q9G1_VITVI	unreviewed	Chromosome chr19 scaffold_66, whole genome shotgun sequence	GSVIVT00033460001	Vitis vinifera (Grape)	458
Vagad leaf_EYI1BW401BUIUN	UNI_TREMBL:A7PNE8_VITVI	96.25	80	3	0	3	242	41	120	5e-38	159		A7PNE8	A7PNE8_VITVI	unreviewed	Chromosome chr1 scaffold_22, whole genome shotgun sequence	GSVIVT00021220001	Vitis vinifera (Grape)	152
Vagad leaf_EYI1BW401BRYG0	UNI_TREMBL:A7PPC4_VITVI	100	80	0	0	241	2	255	334	5e-38	159		A7PPC4	A7PPC4_VITVI	unreviewed	Chromosome chr8 scaffold_23, whole genome shotgun sequence	GSVIVT00021597001	Vitis vinifera (Grape)	488
Vagad leaf_EYI1BW401BZ01A	UNI_SPROT:SYV_ARATH	82.5	80	14	0	2	241	504	583	5e-38	159		P93736	SYV_ARATH	reviewed	Valyl-tRNA synthetase (EC 6.1.1.9) (Valine--tRNA ligase) (ValRS)	VALRS (At1g14610) (T5E21.11)	Arabidopsis thaliana (Mouse-ear cress)	1108
Vagad leaf_EYI1BW401CEBSM	UNI_SPROT:DHSA1_ARATH	93.75	80	5	0	1	240	382	461	5e-38	159		O82663	DHSA1_ARATH	reviewed	Succinate dehydrogenase [ubiquinone] flavoprotein subunit 1, mitochondrial (EC 1.3.5.1) (Flavoprotein subunit 1 of complex II) (FP)	SDH1-1 (At5g66760) (MSN2.16)	Arabidopsis thaliana (Mouse-ear cress)	634
Vagad leaf_EYI1BW401BNFRU	UNI_TREMBL:A7PJV4_VITVI	98.73	79	1	0	237	1	315	393	5e-38	159		A7PJV4	A7PJV4_VITVI	unreviewed	Chromosome chr12 scaffold_18, whole genome shotgun sequence	GSVIVT00018892001	Vitis vinifera (Grape)	503
Vagad leaf_177	UNI_TREMBL:Q93V54_ARATH	83.54	79	13	0	1	237	333	411	5e-38	159		Q93V54	Q93V54_ARATH	unreviewed	Ndr kinase (Putative uncharacterized protein At5g09890)	AtNdr1 (At5g09890)	Arabidopsis thaliana (Mouse-ear cress)	515
Vagad leaf_EYI1BW401BB1HP	UNI_TREMBL:Q4VUI1_9FABA	96.15	78	3	0	237	4	322	399	5e-38	159		Q4VUI1	Q4VUI1_9FABA	unreviewed	Starch branching enzyme II (EC 2.4.1.18)	sbeII	Vigna radiata	856
Vagad leaf_EYI1BW401BB8NW	UNI_TREMBL:A5BJA5_VITVI	82.46	57	10	0	66	236	320	376	5e-38	102		A5BJA5	A5BJA5_VITVI	unreviewed	Putative uncharacterized protein	VITISV_023021	Vitis vinifera (Grape)	588
Vagad leaf_EYI1BW401BB8NW	UNI_TREMBL:A5BJA5_VITVI	100	30	0	0	2	91	299	328	5e-38	78.2		A5BJA5	A5BJA5_VITVI	unreviewed	Putative uncharacterized protein	VITISV_023021	Vitis vinifera (Grape)	588
Vagad leaf_8457	UNI_TREMBL:Q287U9_CARAS	62.07	116	44	0	28	375	339	454	6e-38	159		Q287U9	Q287U9_CARAS	unreviewed	HAT-like transposase	Aa_42170	Cardaminopsis arenosa (Sand rock-cress) (Arabidopsis arenosa)	654
Vagad leaf_7847	UNI_SPROT:RL23A_FRIAG	95.96	99	4	0	337	41	56	154	6e-38	159		O22644	RL23A_FRIAG	reviewed	60S ribosomal protein L23A	RPL23A	Fritillaria agrestis (Stinkbells)	154
Vagad leaf_5889	UNI_TREMBL:A7Q485_VITVI	78.22	101	22	0	1	303	296	396	6e-38	159		A7Q485	A7Q485_VITVI	unreviewed	Chromosome chr9 scaffold_49, whole genome shotgun sequence	GSVIVT00029588001	Vitis vinifera (Grape)	396
Vagad leaf_8978	UNI_TREMBL:Q9XGG5_PEA	93.33	60	4	0	107	286	128	187	6e-38	120		Q9XGG5	Q9XGG5_PEA	unreviewed	Fructose-1,6-bisphosphatase (EC 3.1.3.11)	cytfbp	Pisum sativum (Garden pea)	329
Vagad leaf_8978	UNI_TREMBL:Q9XGG5_PEA	87.1	31	4	0	16	108	98	128	6e-38	59.7		Q9XGG5	Q9XGG5_PEA	unreviewed	Fructose-1,6-bisphosphatase (EC 3.1.3.11)	cytfbp	Pisum sativum (Garden pea)	329
Vagad leaf_7515	UNI_TREMBL:P93078_CAMAC	86.81	91	12	0	1	273	45	135	6e-38	159		P93078	P93078_CAMAC	unreviewed	Ap19 protein	ap19	Camptotheca acuminata (Happy tree)	161
Vagad leaf_EYI1BW401CEEOW	UNI_SPROT:RS4_GOSHI	97.4	77	2	0	272	42	79	155	6e-38	159		P46299	RS4_GOSHI	reviewed	40S ribosomal protein S4	RPS4	Gossypium hirsutum (Upland cotton) (Gossypium mexicanum)	262
Vagad leaf_EYI1BW401A0DXN	UNI_TREMBL:A5C0R5_VITVI	80.9	89	14	1	1	258	411	499	6e-38	159		A5C0R5	A5C0R5_VITVI	unreviewed	Putative uncharacterized protein	VITISV_006935	Vitis vinifera (Grape)	593
Vagad leaf_EYI1BW401AQM7S	UNI_SPROT:MHK_ARATH	83.15	89	15	0	270	4	33	121	6e-38	159		P43294	MHK_ARATH	reviewed	Serine/threonine-protein kinase MHK (EC 2.7.11.22)	MHK (At4g13020) (F25G13.110)	Arabidopsis thaliana (Mouse-ear cress)	443
Vagad leaf_EYI1BW401A1TES	UNI_TREMBL:A7QNP2_VITVI	91.95	87	6	1	269	12	284	370	6e-38	159		A7QNP2	A7QNP2_VITVI	unreviewed	Chromosome undetermined scaffold_133, whole genome shotgun sequence	GSVIVT00002605001	Vitis vinifera (Grape)	372
Vagad leaf_8871	UNI_TREMBL:A7PFK7_VITVI	86.05	86	12	0	264	7	112	197	6e-38	159		A7PFK7	A7PFK7_VITVI	unreviewed	Chromosome chr11 scaffold_14, whole genome shotgun sequence	GSVIVT00017137001	Vitis vinifera (Grape)	516
[truncated: 13,415 more rows]
[truncated: 6 more columns]

## Sheet: Uniprot analysis of RAHS14 leaf
Additional file 13: Uniprot analysis of RAHS-14 (worksheet 2)
[truncated: 9,405 more rows]
