# Supplementary material for: Genome wide expression profiling of two accession of G. herbaceum L. in response to drought
Source: BMC Genomics. 2012 Mar 16;13:94. doi: 10.1186/1471-2164-13-94 (PMC3320563; doi:10.1186/1471-2164-13-94)
Supplement: Additional file 14 — Differentially expressing contigs that were filtered by an R value of 9. Excel file containing differentially expressed contigs in Vagad and RAHS-14 and EST counts. [file 1471-2164-13-94-S14.XLS]

## Sheet: Sheet1
Additional file 14: Differentially expressing contigs that were filtered by R value of 9.
		EST Counts
Rvalue	Contig	Vagad_leaf	RAHS-14_Leaf
345.399	CL1Contig9415	3	259
196.451	CL1Contig769	3	141
185.547	CL2Contig31	1	125
173.41	CL1Contig7358	20	153
157.662	CL1Contig6047	0	0
144.707	CL1Contig4067	0	0
115.564	CL1Contig4977	0	3
102.565	CL2Contig36	0	75
102.255	CL1Contig4474	0	0
101.021	CL1Contig4744	0	0
98.5935	CL2Contig37	4	67
98.2922	CL1Contig10937	2	70
84.2218	CL1Contig10127	9	92
81.2863	CL1Contig6512	22	78
79.7243	CL227Contig1	0	0
75.5478	CL1Contig6061	0	0
73.345	CL2Contig18	5	66
72.4471	CL2Contig8	1	52
71.975	CL1Contig6365	1	41
71.9434	CL1Contig10389	1	66
69.0025	CL2Contig1	3	42
68.8035	CL1Contig687	3	49
68.1524	CL2Contig66	2	43
67.2692	CL1Contig734	72	52
66.1344	CL1Contig4431	0	0
64.1433	CL1Contig3495	1	50
62.8305	CL1Contig4191	0	0
62.6661	CL2Contig52	1	40
62.3763	CL1Contig3868	0	0
61.7175	CL1Contig4685	1	0
61.6354	CL1Contig2580	65	8
60.2135	CL1Contig3635	6	2
59.9361	CL1Contig2315	11	72
59.3294	CL1Contig8669	0	40
57.6563	CL1Contig3942	2	2
56.0282	CL1Contig9903	0	0
55.676	CL1Contig5260	1	3
55.4448	CL1Contig8279	65	31
55.2548	CL1Contig7811	7	40
52.8434	CL1Contig1028	56	13
52.4958	CL1Contig5002	0	0
51.7908	CL1Contig4844	3	1
49.8204	CL1Contig6580	30	43
49.722	CL1Contig3829	0	0
49.5384	CL1Contig4264	0	0
49.3301	CL1Contig4522	0	0
48.9067	CL1Contig536	8	38
48.7593	CL1Contig1733	37	0
48.4988	CL6Contig11	45	0
47.7398	CL1Contig3508	15	43
46.976	CL1Contig4180	0	0
45.9855	CL2Contig3	2	36
45.4166	CL1Contig7971	36	40
44.9748	CL1Contig6996	0	34
44.9433	CL1Contig6778	6	37
44.8182	CL1Contig1034	46	5
44.2905	CL1Contig6613	2	32
43.4994	CL1Contig10620	1	34
43.3215	CL1Contig3266	51	22
41.8588	CL1Contig5759	0	0
41.7949	CL2Contig13	1	28
41.2569	CL1Contig1287	45	6
40.9684	CL1Contig3832	4	1
40.8129	CL2Contig9	2	26
40.6029	CL1Contig8164	11	37
40.4813	CL1Contig3808	0	0
40.4647	CL2Contig94	2	21
40.0455	CL93Contig1	1	1
39.8292	CL1Contig8472	0	22
39.8149	CL1Contig5076	1	23
39.8081	CL2Contig10	5	31
39.739	CL1Contig125	37	23
39.6697	CL1Contig10499	2	45
39.668	CL1Contig8404	2	29
39.5581	CL2Contig68	0	28
39.3498	CL1Contig8930	19	35
39.3469	CL1Contig1904	9	36
38.9373	CL1Contig1409	35	1
38.8202	CL1Contig8697	4	34
38.7412	CL1Contig10989	24	16
38.6956	CL1Contig732	38	26
38.6647	CL1Contig8530	6	26
38.4973	CL1Contig4262	0	2
38.2793	CL1Contig2286	9	30
37.7285	CL1Contig8134	34	31
37.6009	CL1Contig2476	42	11
37.4295	CL1Contig1005	13	36
37.2632	CL1Contig6447	6	34
37.1292	CL1Contig7529	17	18
37.025	CL1Contig1282	13	32
36.5318	CL2Contig4	2	22
36.5207	CL2Contig23	2	29
36.5007	CL1Contig10272	2	0
36.3959	CL481Contig1	0	0
36.3832	CL12Contig7	0	5
36.3311	CL1Contig11144	40	8
36.3271	CL1Contig8991	14	29
35.9453	CL1Contig2187	3	32
35.8154	CL1Contig6967	0	17
35.7456	CL1Contig7256	0	21
35.7379	CL1Contig3569	1	0
35.7306	CL1Contig5750	1	1
35.5673	CL1Contig6991	27	32
35.4552	CL1Contig4699	0	0
35.4451	CL1Contig2671	7	28
35.3541	CL4Contig26	26	14
35.3317	CL1Contig111	24	26
35.195	CL1Contig7101	9	27
35.0593	CL1Contig6473	2	24
35.0541	CL1Contig8081	33	28
34.964	CL1Contig7192	4	25
34.7015	CL1Contig4066	0	0
34.6627	CL1Contig4315	0	0
34.6627	CL307Contig3	0	0
34.6627	CL244Contig4	0	0
34.6617	CL2Contig19	2	27
34.5158	CL1Contig5511	2	0
34.3255	CL1Contig4409	0	0
34.2339	CL1Contig2572	26	26
33.9228	CL1Contig5193	0	0
33.8901	CL1Contig5111	0	2
33.7862	CL1Contig10107	0	0
33.7308	CL1Contig6195	1	3
33.5681	CL1Contig785	27	33
33.4421	CL1Contig6643	2	26
33.3034	CL1Contig8459	38	21
33.2867	CL2Contig92	0	23
33.2848	CL1Contig3861	0	0
33.1974	CL1Contig9494	37	13
33.1034	CL1Contig7962	1	18
33.0899	CL1Contig6604	0	18
32.997	CL2Contig47	0	22
32.9428	CL2Contig57	0	25
32.9296	CL1Contig3594	0	0
32.7688	CL1Contig8817	12	32
32.7358	CL1Contig10727	39	13
32.6445	CL1Contig2295	37	8
32.6037	CL1Contig10936	1	20
32.5955	CL18Contig11	2	0
32.4518	CL6Contig6	28	0
32.4046	CL1Contig7263	12	23
32.3891	CL109Contig5	0	0
32.3887	CL1Contig3598	0	0
32.2407	CL1Contig7480	4	24
32.2075	CL1Contig2254	10	26
32.1998	CL1Contig6439	0	22
32.125	CL2Contig70	0	22
32.0521	CL1Contig8046	30	27
31.9555	CL1Contig7852	0	21
31.8996	CL1Contig729	9	20
31.8566	CL1Contig4412	1	0
31.8561	CL2Contig25	0	19
31.806	CL1Contig1436	23	18
31.7894	CL1Contig6017	0	26
31.5703	CL1Contig7213	3	27
31.4738	CL1Contig5337	1	25
31.3814	CL1Contig11328	9	21
31.3155	CL1Contig188	32	11
31.2844	CL1Contig10897	6	24
31.1037	CL1Contig7626	35	20
31.0269	CL1Contig7940	4	16
30.9956	CL1Contig5892	0	0
30.8342	CL1Contig3547	0	0
30.7144	CL1Contig7813	4	26
30.3835	CL1Contig8088	8	30
30.3605	CL1Contig4403	0	0
30.1643	CL1Contig9353	11	27
30.1077	CL1Contig8327	23	30
30.0725	CL1Contig6751	0	20
30.0725	CL1Contig9442	0	20
30.0252	CL1Contig6923	5	18
29.9962	CL1Contig598	24	22
29.7314	CL1Contig7393	26	23
29.7002	CL1Contig3158	32	15
29.6435	CL1Contig2724	7	25
29.5406	CL1Contig7665	8	28
29.4633	CL856Contig1	0	0
29.403	CL1Contig7671	28	16
29.3686	CL1Contig5959	1	5
29.3616	CL1Contig3820	0	0
29.2798	CL1Contig8317	31	17
29.2701	CL1Contig7820	4	29
29.162	CL1Contig7460	12	26
29.0537	CL1Contig8320	14	24
29.0472	CL1Contig7472	3	23
29.0251	CL1Contig4432	0	0
28.9409	CL2Contig76	0	18
28.9204	CL1Contig9470	4	27
28.823	CL1Contig4363	1	1
28.7227	CL1Contig2670	33	7
28.6624	CL1Contig2389	1	19
28.6433	CL1Contig2536	8	27
28.6433	CL1Contig8803	8	27
28.2793	CL1Contig10482	0	23
28.2598	CL1Contig2299	3	0
28.2578	CL1Contig3935	0	1
28.0723	CL1Contig10139	0	5
28.0165	CL1Contig6685	0	18
27.944	CL1Contig11406	11	25
27.94	CL1Contig9783	0	0
27.8946	CL1Contig6742	6	17
27.7504	CL1Contig5281	0	0
27.7302	CL1Contig4435	0	0
27.7302	CL756Contig1	0	0
27.7167	CL1Contig4332	0	28
27.6742	CL1Contig202	21	0
27.4671	CL1Contig7347	10	20
27.3948	CL1Contig11121	3	16
27.3403	CL1Contig11410	27	13
27.2732	CL1Contig3030	4	0
27.2484	CL1Contig1239	8	20
27.2281	CL2Contig12	1	21
27.2242	CL1Contig6793	5	26
27.2238	CL1Contig6625	2	17
27.1487	CL1Contig6682	0	18
27.1232	CL1Contig5167	2	1
27.074	CL1Contig216	23	0
27.0158	CL1Contig7915	4	22
27.0019	CL1Contig10367	12	26
26.9601	CL1Contig1725	30	11
26.9212	CL1Contig8431	24	22
26.8696	CL1Contig10520	4	30
26.845	CL1Contig528	9	20
26.6782	CL1Contig10836	28	19
26.5658	CL1Contig193	7	21
26.4782	CL1Contig11395	14	8
26.4203	CL1Contig7688	17	16
26.4034	CL1Contig3807	0	0
26.3923	CL12Contig13	1	6
26.3542	CL1Contig8764	0	20
26.2564	CL1Contig8856	0	18
26.1726	CL1Contig567	1	20
26.1605	CL2Contig80	1	13
26.138	CL1Contig7664	0	19
26.138	CL1Contig7924	0	19
26.1282	CL1Contig6431	0	15
26.02	CL1Contig6590	11	21
25.997	CL1146Contig1	0	0
25.9863	CL1Contig8953	31	11
25.9282	CL1Contig3446	21	23
25.866	CL1Contig749	18	22
25.8358	CL1Contig3745	0	0
25.8215	CL1Contig8501	17	17
25.6809	CL1Contig7785	32	5
25.6214	CL1Contig3180	3	18
25.6162	CL1Contig8896	0	18
25.5916	CL1Contig2682	8	15
25.5426	CL1Contig3503	8	36
25.4804	CL1Contig661	12	23
25.4017	CL1Contig3468	19	17
25.3153	CL2Contig73	1	14
25.2752	CL2Contig41	0	17
25.214	CL1Contig1788	21	19
25.1853	CL1Contig8691	25	9
25.1624	CL1Contig243	13	25
25.1357	CL1Contig10176	6	1
25.1316	CL1Contig6974	18	19
25.0878	CL2Contig82	1	21
25.0811	CL197Contig3	28	5
25.0386	CL1Contig2398	19	0
25.0155	CL1Contig7017	1	16
24.9949	CL1Contig736	25	21
24.9688	CL1Contig3415	13	5
24.8428	CL1Contig7930	11	19
24.8131	CL1Contig10625	0	2
24.7183	CL1Contig7302	9	28
24.687	CL1Contig2358	15	17
24.6506	CL1Contig3529	5	22
24.5077	CL1Contig6650	0	17
24.4594	CL1Contig2869	12	24
24.4545	CL1Contig9554	24	22
24.4283	CL28Contig7	8	22
24.338	CL1Contig8732	14	13
24.2639	CL1Contig3826	0	0
24.2639	CL1256Contig1	0	0
24.2639	CL471Contig1	0	0
24.2318	CL1Contig418	21	0
24.2168	CL1Contig7422	25	16
24.1721	CL1Contig2506	6	36
24.1623	CL1Contig9257	0	4
24.1107	CL1Contig9764	2	4
24.0965	CL1Contig8608	3	16
24.0549	CL1Contig7657	28	7
24.0026	CL163Contig5	0	0
23.9109	CL1Contig4670	0	0
23.9043	CL1Contig2081	27	12
23.8246	CL1Contig9303	19	14
23.7454	CL2Contig67	1	19
23.7207	CL1Contig428	18	0
23.7207	CL759Contig1	18	0
23.6107	CL1Contig8728	25	3
23.5136	CL1Contig9488	1	22
23.4435	CL1Contig8330	1	20
23.4114	CL1Contig8860	8	24
23.3878	CL1Contig1422	20	0
23.3839	CL1Contig10755	20	14
23.3714	CL2Contig81	0	10
23.3711	CL1Contig7139	7	19
23.3587	CL1Contig5210	3	1
23.332	CL1Contig3841	0	0
23.2378	CL1Contig8569	13	13
23.1985	CL1Contig6659	0	15
23.1931	CL1Contig1700	4	21
23.173	CL2Contig45	3	20
23.1257	CL1Contig4234	0	0
23.1222	CL1Contig5272	0	1
23.1208	CL1Contig4577	0	0
23.1073	CL4Contig20	7	24
23.1019	CL1Contig3787	0	0
23.0938	CL1Contig4114	0	0
23.0605	CL1Contig9514	22	17
22.9947	CL1Contig7173	24	11
22.9126	CL1Contig1502	12	20
22.8951	CL1Contig1666	7	13
22.8864	CL44Contig10	3	17
22.8131	CL1Contig2091	25	6
22.796	CL1Contig2325	6	22
22.7819	CL1Contig11025	13	10
22.7731	CL1Contig7873	5	22
22.7183	CL1Contig7132	1	19
22.6941	CL1Contig8489	0	16
22.6596	CL1Contig9417	25	9
22.6269	CL1Contig8682	16	19
22.6172	CL1Contig4091	2	0
22.5308	CL492Contig2	0	0
22.4738	CL1Contig4338	0	1
22.4607	CL1Contig7129	6	21
22.4158	CL1Contig3571	7	2
22.4029	CL927Contig1	17	0
22.3981	CL2Contig2	2	20
22.3441	CL1Contig6637	1	16
22.3362	CL1Contig4615	0	0
22.3362	CL1Contig4671	0	0
22.2923	CL1Contig7064	9	17
22.278	CL57Contig9	5	12
22.2624	CL712Contig1	1	1
22.2498	CL1Contig773	19	14
22.2454	CL1Contig4718	0	1
22.2313	CL217Contig4	22	0
22.1964	CL1Contig8642	0	14
22.178	CL1Contig7898	18	17
22.1274	CL1Contig7701	20	19
22.1071	CL1Contig11324	18	1
22.0913	CL662Contig2	1	0
22.0813	CL1Contig140	11	12
22.0669	CL1Contig8886	3	13
22.0448	CL1Contig3855	0	0
21.991	CL1Contig7618	4	19
21.9882	CL1Contig6653	16	19
21.9675	CL1Contig3448	23	13
21.918	CL1Contig7412	18	19
21.9126	CL1Contig6457	7	10
21.8583	CL1Contig4027	3	3
21.8582	CL1Contig10930	1	12
21.8242	CL1Contig8504	0	16
21.8187	CL1Contig1813	26	10
21.7919	CL1Contig5839	2	4
21.7465	CL1Contig1081	1	0
21.7285	CL1Contig1289	4	4
21.7281	CL1Contig3627	0	0
21.7148	CL1Contig1386	22	17
21.6857	CL1Contig6353	25	13
21.6736	CL1Contig342	20	1
21.6644	CL1Contig5062	1	0
21.5818	CL1Contig6570	0	15
21.5818	CL1Contig7577	0	15
21.5445	CL1Contig1234	6	17
21.5312	CL1Contig9163	3	19
21.4658	CL1Contig708	24	1
21.4031	CL1Contig6380	2	16
21.3946	CL1Contig7158	8	19
21.3774	CL1Contig10761	7	12
21.328	CL1Contig10105	0	1
21.2848	CL1Contig8578	4	19
21.2656	CL1Contig8904	1	9
21.1966	CL1Contig8716	1	15
21.1686	CL1Contig5672	7	1
21.1189	CL1Contig7922	17	18
21.0848	CL1Contig1094	24	14
21.0737	CL1Contig6423	0	16
21.0435	CL1Contig10783	23	4
20.9816	CL1Contig10983	2	13
20.9762	CL1Contig1945	19	10
20.9706	CL1Contig4181	2	1
20.9525	CL1Contig3212	18	0
20.9129	CL1Contig2658	11	19
20.9122	CL1Contig7322	0	15
20.9102	CL1Contig5854	1	0
20.8626	CL1Contig9781	0	1
20.8183	CL1Contig10720	8	22
20.7976	CL1Contig5282	0	0
20.7976	CL548Contig2	0	0
20.7906	CL317Contig4	0	14
20.7565	CL1Contig11369	18	0
20.7153	CL1Contig2947	15	19
20.7047	CL1Contig7479	1	12
20.6746	CL1Contig3929	0	0
20.6408	CL190Contig1	2	0
20.6268	CL1Contig5426	0	0
20.615	CL1Contig11138	10	14
20.5931	CL1Contig10971	5	19
20.5678	CL1Contig5912	1	0
20.5259	CL1Contig3801	1	0
20.5173	CL1Contig5321	0	0
20.5134	CL1Contig6867	18	10
20.5002	CL1Contig1722	3	27
20.4735	CL1Contig3913	0	1
20.4611	CL1Contig196	23	5
20.4531	CL1Contig3507	12	16
20.4527	CL1Contig3310	8	13
20.4449	CL1Contig9151	7	16
20.4434	CL1Contig2301	12	9
20.4134	CL747Contig1	0	1
20.4134	CL282Contig1	0	1
20.4122	CL1Contig11422	1	7
20.3866	CL1Contig8082	2	7
20.3707	CL1Contig4556	1	0
20.367	CL1Contig931	17	20
20.3625	CL1Contig6556	0	15
20.3271	CL1Contig2319	10	19
20.315	CL1Contig2681	24	1
20.2852	CL1Contig200	2	12
20.2653	CL1Contig1518	1	2
20.264	CL1Contig8509	7	17
20.2407	CL1Contig4495	0	0
20.2407	CL1Contig5602	0	0
20.1794	CL144Contig5	0	0
20.1666	CL1Contig2995	10	15
20.1375	CL1Contig4854	1	5
20.1178	CL1Contig4079	0	4
20.1135	CL1Contig1142	22	11
20.0924	CL1Contig3452	6	5
20.0483	CL1Contig6294	0	0
20.0099	CL1Contig6761	0	12
19.9685	CL1Contig2687	20	16
19.9453	CL6Contig25	17	0
19.8965	CL1Contig6048	0	0
19.8322	CL1Contig837	7	15
19.8216	CL1Contig3653	1	0
19.7711	CL2Contig49	2	9
19.7673	CL1Contig1955	15	0
19.7673	CL1076Contig1	15	0
19.7657	CL1Contig7105	0	15
19.6957	CL1Contig1667	4	18
19.6957	CL1Contig6424	4	18
19.6677	CL1Contig9853	1	13
19.6545	CL2Contig58	0	10
19.6542	CL1Contig9569	2	23
19.6485	CL1Contig8054	22	8
19.5835	CL1Contig7165	3	17
19.5793	CL1Contig5515	1	1
19.5783	CL1Contig9837	0	15
19.5382	CL1Contig11145	5	6
19.5292	CL1Contig10729	3	14
19.5272	CL1Contig851	23	7
19.5101	CL2Contig42	1	15
19.4826	CL1Contig7530	19	4
19.4495	CL1Contig5869	0	2
19.4236	CL1Contig7025	0	13
19.4047	CL1Contig7229	3	15
19.3731	CL2Contig97	0	11
19.3573	CL1Contig7878	1	14
19.3056	CL851Contig2	0	13
19.3005	CL1Contig11354	22	11
19.2939	CL2Contig30	0	12
19.2597	CL1Contig4620	2	0
19.2539	CL1Contig10184	0	5
19.2349	CL1Contig4328	2	0
19.227	CL1Contig9409	7	14
19.2103	CL1Contig345	18	1
19.19	CL1Contig2979	10	6
19.1738	CL1Contig8307	0	14
19.1665	CL1Contig917	17	17
19.1486	CL543Contig1	16	0
19.0656	CL1Contig8615	5	18
19.0645	CL1758Contig1	0	0
19.0645	CL1765Contig1	0	0
19.0581	CL1Contig11277	18	16
19.0513	CL1Contig8724	11	16
19.0184	CL1Contig4491	0	0
19.0184	CL1Contig5534	0	0
19.015	CL796Contig1	16	0
19.0017	CL1Contig10159	41	12
18.9834	CL1Contig9313	0	14
18.9788	CL1Contig7407	18	10
18.9006	CL2Contig74	0	7
18.9006	CL5Contig32	0	7
18.8901	CL1Contig9794	0	0
18.8378	CL1Contig5468	0	0
18.8203	CL1Contig1067	1	9
18.8143	CL1Contig6042	2	0
18.7862	CL1Contig1711	1	15
18.7707	CL1Contig7182	24	2
18.7663	CL1Contig8661	4	17
18.7206	CL18Contig6	0	2
18.7103	CL1Contig10735	22	6
18.6698	CL1Contig2263	20	3
18.6698	CL1Contig2405	20	3
18.6574	CL1Contig5645	1	3
18.6517	CL1Contig9230	22	6
18.5485	CL1Contig3770	0	0
18.5485	CL1Contig3961	0	0
18.5485	CL1Contig4221	0	0
18.5485	CL1Contig4423	0	0
18.5485	CL1Contig4887	0	0
18.5395	CL1Contig1119	16	0
18.5303	CL1Contig4650	0	0
18.5303	CL1Contig5227	0	0
18.5303	CL52Contig2	0	0
18.5073	CL1Contig6960	0	10
18.446	CL1Contig8733	21	9
18.4375	CL1Contig10126	0	1
18.4198	CL1Contig2519	20	11
18.4192	CL1Contig4038	0	2
18.3985	CL1Contig9286	12	17
18.3834	CL1Contig6458	0	12
18.3834	CL1Contig7397	0	12
18.3781	CL1Contig6314	14	13
18.3593	CL1Contig7157	9	13
18.3083	CL1Contig3633	2	0
18.2592	CL1Contig4111	0	0
18.2132	CL1Contig4254	6	1
18.1833	CL1Contig9989	0	1
18.1821	CL2Contig79	0	8
18.1288	CL1Contig628	21	5
18.1281	CL100Contig1	18	1
18.1179	CL1Contig747	17	4
18.0976	CL1Contig3622	0	1
18.0777	CL1Contig11130	8	13
18.077	CL1Contig5690	0	0
18.0617	CL1Contig1560	19	4
18.0368	CL1Contig137	16	0
18.0341	CL1Contig9020	4	13
18.0329	CL1Contig8224	2	8
18.0326	CL1Contig10603	10	6
18.0216	CL2Contig53	0	5
18.0195	CL1Contig6160	1	0
18.0156	CL1Contig1442	2	15
18.0095	CL1Contig10970	19	2
17.9852	CL1Contig1849	24	6
17.9484	CL1Contig8688	1	1
17.9303	CL1Contig2539	1	0
17.8442	CL1Contig2421	8	17
17.8341	CL1Contig5072	1	1
17.8272	CL1Contig4427	0	0
17.8229	CL1Contig5663	2	0
17.8136	CL18Contig12	0	0
17.7752	CL1Contig8331	0	4
17.7683	CL1Contig920	14	12
17.7597	CL143Contig8	15	0
17.7535	CL1Contig2283	16	5
17.7435	CL1Contig6483	24	13
17.7406	CL1Contig7960	1	14
17.7406	CL1Contig8774	1	14
17.7335	CL1Contig9051	3	15
17.7157	CL1Contig1714	18	15
17.7021	CL1Contig6833	15	13
17.6891	CL1Contig6947	0	9
17.5838	CL1Contig7431	19	4
17.5635	CL1Contig7561	0	12
17.5303	CL1Contig7040	11	13
17.4973	CL1Contig8179	0	13
17.4973	CL2Contig22	0	13
17.4892	CL93Contig2	0	0
17.4516	CL1Contig7660	0	10
17.4419	CL1Contig2595	4	7
17.4188	CL2Contig87	0	10
17.4182	CL1Contig581	5	18
17.3988	CL1Contig3514	7	2
17.3934	CL1Contig1953	7	22
17.3739	CL1Contig8350	0	11
17.3687	CL1Contig4604	0	0
17.3687	CL163Contig4	0	0
17.3687	CL1052Contig2	0	0
17.347	CL1Contig3764	4	1
17.3314	CL1Contig5381	0	0
17.3314	CL1Contig5673	0	0
17.3314	CL1Contig6085	0	0
17.3314	CL1947Contig1	0	0
17.3314	CL177Contig2	0	0
17.3314	CL437Contig1	0	0
17.3314	CL704Contig1	0	0
17.3314	CL2012Contig1	0	0
17.3314	CL25Contig14	0	0
17.3314	CL446Contig5	0	0
17.3314	CL1154Contig1	0	0
17.3314	CL1850Contig1	0	0
17.3123	CL456Contig3	0	2
17.312	CL1Contig2559	11	18
17.2979	CL1Contig7882	5	16
17.2754	CL1Contig8100	12	13
17.2676	CL1Contig11190	8	17
17.2315	CL1Contig8729	8	10
17.2238	CL1Contig10003	0	0
17.2114	CL1Contig10878	12	15
17.2023	CL1Contig6505	16	9
17.1897	CL1Contig7185	5	15
17.1075	CL1Contig4184	0	1
17.1055	CL1Contig862	10	5
17.0938	CL144Contig3	0	0
17.0797	CL1Contig1365	20	7
17.0552	CL1Contig6520	2	14
17.0361	CL1Contig7722	19	11
17.0351	CL1Contig4400	3	3
17.034	CL1Contig7941	1	18
17.0336	CL1Contig2984	8	4
17.0291	CL1Contig4309	0	0
17.0291	CL1Contig5772	0	0
17.0291	CL16Contig9	0	0
17.0209	CL1Contig549	17	12
17.0052	CL1Contig11253	9	15
16.9758	CL477Contig2	0	0
16.975	CL1Contig677	1	1
16.9266	CL1Contig7230	0	8
16.9266	CL2Contig28	0	8
16.9266	CL2Contig46	0	8
16.8703	CL1Contig6961	4	16
16.8657	CL1Contig9760	2	0
16.8555	CL1Contig6988	0	12
16.8503	CL1Contig2427	3	16
16.8231	CL1Contig7619	0	13
16.8008	CL1Contig10093	1	14
16.7968	CL1Contig585	1	7
16.7868	CL1Contig5876	2	1
16.7758	CL36Contig4	19	6
16.7447	CL1Contig4321	0	0
16.7413	CL1Contig3757	0	0
16.7211	CL1Contig7488	1	13
16.7119	CL1Contig6516	0	16
16.6861	CL1Contig5404	1	0
16.6807	CL1Contig3326	12	5
16.676	CL1Contig10702	5	16
16.6649	CL1Contig6113	24	2
16.6351	CL1Contig11207	14	7
16.6339	CL1Contig11368	1	0
16.6316	CL1Contig2142	10	11
16.5687	CL16Contig10	1	2
16.5567	CL1Contig801	12	17
16.5535	CL1Contig1085	11	20
16.545	CL1Contig9500	0	9
16.4976	CL1Contig2531	1	18
16.4899	CL1Contig4908	3	0
16.4848	CL1Contig813	12	12
16.4803	CL1Contig11117	6	12
16.4565	CL1Contig9086	18	9
16.45	CL1Contig9499	0	6
16.407	CL1Contig400	15	11
16.4048	CL1Contig5889	1	0
16.4028	CL1Contig6749	17	2
16.4	CL1Contig6509	0	10
16.3975	CL1Contig5125	3	2
16.3621	CL1Contig6772	3	15
16.3596	CL1Contig6199	0	1
16.3596	CL52Contig4	0	1
16.3357	CL1Contig9092	3	9
16.3008	CL1Contig8354	1	7
16.2911	CL1Contig4339	2	0
16.29	CL1Contig7985	0	12
16.2683	CL1Contig1863	16	14
16.2662	CL1Contig8566	5	11
16.2306	CL2Contig56	0	7
16.2205	CL1Contig11307	0	13
16.1924	CL52Contig5	1	0
16.1924	CL274Contig4	1	0
16.1648	CL1Contig3670	14	0
16.1277	CL1Contig3661	0	1
16.1277	CL1Contig3676	0	1
16.123	CL1Contig8960	5	18
16.1164	CL1Contig10977	15	12
16.1097	CL1Contig1054	3	12
16.0995	CL1Contig6546	0	3
16.0906	CL1Contig7042	0	1
16.07	CL1Contig8874	2	9
16.068	CL1Contig9307	7	19
16.0631	CL1Contig3873	3	2
16.0511	CL1Contig39	2	13
16.0468	CL7Contig7	19	7
16.0192	CL1Contig10079	0	0
16.017	CL1Contig1426	6	3
16.0093	CL1Contig11361	15	13
15.9805	CL1Contig4619	0	0
15.9805	CL1Contig6008	0	0
15.9518	CL1Contig4318	2	0
15.9406	CL1Contig4393	0	0
15.9406	CL1Contig4464	0	0
15.9406	CL1Contig4723	0	0
15.9406	CL1Contig5644	0	0
15.9306	CL1Contig1820	15	7
15.9245	CL1Contig6583	1	14
15.9219	CL1Contig5454	0	0
15.915	CL1Contig4385	4	0
15.9146	CL1Contig7207	0	12
15.8778	CL1Contig11309	10	8
15.8276	CL1Contig7736	2	3
15.8218	CL1Contig2597	17	6
15.8138	CL1Contig307	12	0
15.8138	CL1Contig731	12	0
15.8138	CL1Contig2716	12	0
15.8138	CL1546Contig1	12	0
15.8121	CL1Contig7558	13	13
15.7796	CL1Contig1159	10	15
15.7747	CL1Contig700	16	18
15.7693	CL1Contig10619	2	5
15.7629	CL1Contig33	3	10
15.7381	CL1Contig4370	0	0
15.7378	CL1Contig349	17	1
15.7316	CL1Contig8412	0	11
15.7275	CL1Contig1064	16	11
15.7266	CL1Contig3931	0	0
15.7266	CL1Contig4558	0	0
15.7266	CL1Contig5436	0	0
15.7266	CL1Contig5446	0	0
15.7266	CL1Contig5810	0	0
15.7266	CL716Contig4	0	0
15.7236	CL1Contig7053	0	8
15.7162	CL1Contig9856	0	0
15.7072	CL1Contig500	2	14
15.705	CL1Contig4387	0	1
15.6773	CL1Contig10628	4	16
15.6342	CL1Contig10566	6	10
15.6154	CL1Contig11356	0	6
15.6129	CL1Contig6386	1	12
15.5982	CL703Contig1	0	0
15.5982	CL437Contig2	0	0
15.5982	CL605Contig1	0	0
15.5982	CL671Contig3	0	0
15.5982	CL660Contig1	0	0
15.5982	CL1745Contig1	0	0
15.5982	CL2213Contig1	0	0
15.5823	CL1Contig11094	1	8
15.5669	CL1Contig7274	18	8
15.5643	CL1Contig9965	2	0
15.5475	CL1Contig3767	0	0
15.5475	CL1Contig4306	0	0
15.5475	CL1Contig5239	0	0
15.5475	CL1Contig5492	0	0
15.5475	CL1Contig5886	0	0
15.5475	CL1Contig6252	0	0
15.5475	CL911Contig1	0	0
15.5475	CL346Contig7	0	0
15.5369	CL1Contig5523	19	2
15.5077	CL1Contig2336	18	8
15.4824	CL1Contig6531	3	7
15.4824	CL1Contig10713	3	7
15.4657	CL1Contig7127	0	10
15.4422	CL1Contig7784	11	15
15.4171	CL1Contig5403	0	0
15.4017	CL1Contig3284	3	14
15.3912	CL1Contig2525	14	2
15.3602	CL1Contig8080	7	12
15.3586	CL1Contig6565	1	3
15.3572	CL1Contig84	2	13
15.3454	CL1Contig3427	13	14
15.329	CL1Contig7187	11	9
15.3233	CL6Contig9	13	0
15.2901	CL1Contig1511	7	10
15.2815	CL1Contig6177	3	0
15.2754	CL1Contig584	13	0
15.2648	CL36Contig2	14	11
15.2049	CL1Contig3964	0	0
15.2049	CL1Contig4720	0	0
15.1993	CL1Contig11142	16	4
15.1908	CL1Contig2887	3	12
15.1908	CL1Contig3017	3	12
15.1869	CL1Contig4895	0	1
15.1839	CL1Contig10857	3	9
15.1611	CL1Contig4347	1	0
15.1545	CL4Contig10	11	8
15.147	CL1Contig2921	15	4
15.1374	CL1Contig7001	18	6
15.123	CL1Contig3504	7	14
15.1185	CL1Contig256	18	6
15.1036	CL1Contig7402	0	11
15.1036	CL1Contig7537	0	11
15.101	CL1Contig10917	0	5
15.0981	CL1Contig7346	17	3
15.0775	CL1Contig5542	1	3
15.0729	CL1Contig727	11	7
15.0729	CL1Contig1208	11	7
15.0673	CL1Contig2640	8	13
15.0665	CL1Contig5577	0	1
15.0641	CL1Contig6689	2	13
14.9826	CL81Contig5	14	3
14.9787	CL5Contig5	6	11
14.9749	CL114Contig4	13	0
14.9651	CL2Contig15	0	7
14.9553	CL1Contig8076	5	14
14.953	CL1Contig7201	1	13
14.9336	CL780Contig3	0	0
14.9331	CL1Contig8352	5	25
14.9203	CL1Contig9235	2	9
14.8992	CL1Contig7186	4	16
14.8987	CL1Contig62	9	1
14.8901	CL1Contig10537	1	10
14.8549	CL1Contig7645	14	4
14.8524	CL5Contig3	2	14
14.8505	CL1Contig6860	0	10
14.8505	CL1Contig7598	0	10
14.8505	CL1Contig8253	0	10
14.8505	CL1Contig8730	0	10
14.8505	CL1855Contig1	0	10
14.8415	CL386Contig2	13	0
14.8365	CL10Contig17	16	5
14.8247	CL7Contig6	15	1
14.8232	CL1Contig11131	5	9
14.8081	CL1Contig4750	0	0
14.8081	CL589Contig3	0	0
14.8081	CL18Contig7	0	0
14.8081	CL822Contig2	0	0
14.8047	CL8Contig27	9	11
14.7885	CL1Contig9601	10	7
14.776	CL1Contig6311	0	1
14.7602	CL1Contig8127	0	11
14.7277	CL1Contig491	10	0
14.7269	CL1Contig412	8	15
14.7021	CL1Contig9026	3	10
14.7021	CL1Contig11268	3	10
14.6912	CL1Contig4748	1	0
14.6877	CL1Contig6821	2	13
14.6666	CL1Contig106	13	4
14.6666	CL4Contig13	13	4
14.6622	CL1Contig573	16	5
14.6615	CL1Contig7097	0	11
14.6615	CL1Contig9300	0	11
14.6615	CL1Contig9467	0	11
14.6532	CL1Contig7203	12	11
14.6528	CL1Contig10561	7	14
14.6406	CL1Contig3533	16	6
14.6363	CL1Contig6928	0	10
14.6363	CL1Contig8329	0	10
14.6363	CL1Contig8621	0	10
14.6363	CL1Contig11438	0	10
14.6328	CL1Contig8039	10	12
14.6056	CL1Contig7888	12	8
14.5942	CL1Contig10758	4	9
14.5937	CL1Contig11063	7	8
14.5834	CL1Contig8060	0	8
14.5831	CL1Contig7520	13	11
14.5591	CL1Contig4486	0	0
14.537	CL1Contig10879	0	5
14.5279	CL1Contig667	9	6
14.5279	CL1Contig8014	9	6
14.5276	CL1Contig9613	17	6
14.5265	CL1Contig2359	15	7
14.5141	CL1Contig6817	9	12
14.5141	CL1Contig7680	9	12
14.5069	CL1Contig11380	1	6
14.496	CL1Contig863	11	0
14.496	CL1660Contig1	11	0
14.496	CL66Contig2	11	0
14.496	CL288Contig5	11	0
14.4877	CL67Contig1	0	11
14.4711	CL1Contig6740	3	13
14.4705	CL1Contig9049	0	9
14.4705	CL1Contig9061	0	9
14.4705	CL1Contig10777	0	9
14.4705	CL1Contig10805	0	9
14.3889	CL1Contig9612	5	19
14.3715	CL1Contig5360	1	0
14.3685	CL21Contig8	2	11
14.3554	CL1Contig1764	15	3
14.3415	CL1Contig9043	3	12
14.3414	CL1Contig3031	4	14
14.3378	CL1Contig9847	1	8
14.3251	CL5Contig21	5	5
14.3248	CL1Contig6197	0	1
14.2983	CL1Contig10953	12	10
14.2893	CL1Contig10471	0	4
14.2853	CL1Contig9970	0	4
14.2842	CL1Contig8120	0	10
14.2643	CL1Contig7771	6	6
14.2634	CL1Contig1030	11	8
14.2528	CL1Contig2912	17	6
14.227	CL1Contig1382	3	3
14.2204	CL1Contig3184	2	0
14.2113	CL782Contig2	1	11
14.1648	CL1Contig5634	1	2
14.1551	CL1Contig144	12	0
14.1551	CL1Contig836	12	0
14.1496	CL1Contig2585	13	7
14.1485	CL1Contig11364	11	7
14.1379	CL1Contig8789	2	13
14.1266	CL8Contig13	4	8
14.1156	CL1Contig3334	16	7
14.1097	CL1Contig129	19	4
14.0936	CL1Contig4093	0	0
14.0936	CL1Contig4153	0	0
14.0936	CL1Contig4848	0	0
14.0936	CL1Contig4991	0	0
14.0936	CL458Contig1	0	0
14.0936	CL1429Contig1	0	0
14.0889	CL1Contig3952	0	0
14.0889	CL1Contig6012	0	0
14.0889	CL25Contig11	0	0
14.0829	CL4Contig7	14	12
14.0812	CL1Contig3214	2	7
14.0746	CL1Contig3480	9	8
14.0583	CL1Contig678	8	25
14.0467	CL1Contig8948	20	8
14.0124	CL1Contig2141	11	1
13.9701	CL1Contig1950	7	14
13.97	CL1Contig10004	0	0
13.967	CL384Contig3	0	0
13.9551	CL1Contig7497	11	14
13.9415	CL1Contig6409	0	10
13.9415	CL1Contig7856	0	10
13.9415	CL1Contig8928	0	10
13.9347	CL1Contig5597	0	0
13.9347	CL1Contig10026	0	0
13.9317	CL1Contig7845	8	11
13.9274	CL1Contig11290	8	9
13.9185	CL1Contig6940	6	13
13.8846	CL1Contig2408	6	12
13.8846	CL1Contig9113	6	12
13.8771	CL1Contig2514	1	12
13.8752	CL1Contig3910	0	0
13.8752	CL109Contig1	0	0
13.869	CL1Contig7281	1	13
13.8651	CL1Contig3564	0	0
13.8651	CL1Contig3688	0	0
13.8651	CL1Contig3762	0	0
13.8651	CL1Contig4772	0	0
13.8651	CL1Contig5349	0	0
13.8651	CL1Contig6168	0	0
13.8651	CL2377Contig1	0	0
13.8651	CL93Contig4	0	0
13.8651	CL1747Contig1	0	0
13.8651	CL29Contig10	0	0
13.8651	CL34Contig9	0	0
13.8651	CL1718Contig1	0	0
13.8651	CL2404Contig1	0	0
13.8651	CL2742Contig1	0	0
13.8651	CL2792Contig1	0	0
13.8539	CL1Contig995	13	11
13.8161	CL345Contig2	3	0
13.8056	CL1Contig23	12	0
13.8056	CL1Contig958	12	0
13.8042	CL1Contig3693	8	0
13.7872	CL1Contig2708	2	7
13.7734	CL1Contig1929	12	1
13.7734	CL81Contig4	12	1
13.7734	CL389Contig2	12	1
13.7631	CL1Contig6647	15	9
13.7582	CL1Contig9188	0	7
13.7379	CL1Contig7385	0	12
13.7362	CL1Contig3066	16	1
13.698	CL1Contig7292	3	10
13.6975	CL1Contig1561	2	12
13.6975	CL1Contig8644	2	12
13.6975	CL1Contig9248	2	12
13.6972	CL113Contig4	0	5
13.6713	CL1Contig5064	14	0
13.6544	CL1Contig8529	1	5
13.6501	CL1Contig4397	0	0
13.637	CL1Contig3818	0	0
13.637	CL1Contig5277	0	0
13.637	CL76Contig4	0	0
13.6352	CL1Contig2096	6	14
13.6274	CL1Contig10966	12	13
13.6269	CL1Contig6836	2	13
13.6121	CL1Contig6743	6	8
13.6024	CL1Contig4937	1	0
13.5844	CL190Contig2	1	0
13.5743	CL1Contig7623	0	9
13.5743	CL1Contig9363	0	9
13.5577	CL1Contig9625	1	0
13.5527	CL1Contig8821	2	10
13.5509	CL1Contig6341	2	1
13.5436	CL1Contig9714	3	23
13.5362	CL1Contig2240	13	5
13.533	CL1Contig10314	22	3
13.5279	CL1Contig9175	3	11
13.5199	CL1Contig9552	0	8
13.5116	CL1Contig6534	0	14
13.48	CL1Contig752	21	13
13.4671	CL1Contig3458	14	1
13.4547	CL1Contig1135	14	2
13.4547	CL1Contig3478	14	2
13.4521	CL1Contig7491	5	11
13.4472	CL1Contig9123	5	7
13.4368	CL1Contig8000	15	9
13.4277	CL1Contig809	7	10
13.4236	CL1Contig6926	1	10
13.4205	CL52Contig3	1	0
13.3956	CL1Contig6724	0	10
13.3767	CL1Contig3824	0	1
13.3654	CL1801Contig1	0	9
13.3654	CL22Contig13	0	9
13.3654	CL78Contig11	0	9
13.3654	CL2198Contig1	0	9
13.3512	CL1Contig5314	1	2
13.349	CL1Contig7708	4	14
13.3281	CL1Contig4205	0	4
13.3126	CL1Contig671	12	9
13.3114	CL1Contig9330	6	7
13.2807	CL1Contig189	11	7
13.2644	CL1Contig9848	0	0
13.2537	CL1Contig9058	7	14
13.2356	CL1Contig7969	0	4
13.2356	CL1Contig8926	0	4
13.2347	CL1Contig516	6	11
13.217	CL1Contig1070	8	14
13.2119	CL1Contig3747	0	0
13.2095	CL1Contig3956	1	0
13.207	CL1Contig3497	13	1
13.1926	CL5Contig27	1	6
13.1782	CL1Contig564	10	0
13.1782	CL105Contig2	10	0
13.1782	CL14Contig1	10	0
13.1782	CL579Contig2	10	0
13.1782	CL913Contig1	10	0
13.1782	CL1972Contig1	10	0
13.1771	CL1Contig9169	0	10
13.1715	CL1Contig3609	3	8
13.158	CL1Contig252	16	10
13.1176	CL1Contig271	5	4
13.1155	CL594Contig3	0	2
13.0941	CL1Contig3252	11	8
13.0698	CL1Contig8151	1	12
13.0671	CL1Contig6591	7	12
13.0581	CL1Contig3218	15	4
13.0538	CL1Contig2232	15	7
13.0442	CL1Contig7291	3	7
13.0423	CL1Contig2297	12	2
13.0423	CL1Contig2579	12	2
13.0189	CL1Contig9495	6	9
13.0048	CL1Contig7167	0	6
13.0048	CL1Contig9184	0	6
13.0048	CL1Contig9525	0	6
12.9966	CL1Contig347	3	13
12.9929	CL1Contig4426	2	0
12.9914	CL1Contig4827	1	0
12.9819	CL1Contig9233	1	9
12.9819	CL3Contig50	1	9
12.9654	CL1Contig2848	6	27
12.9261	CL1Contig8573	18	6
12.926	CL1Contig3209	10	7
12.9207	CL277Contig1	11	0
12.9012	CL1Contig4447	1	0
12.8997	CL404Contig3	0	2
12.8834	CL1Contig10942	2	14
12.8733	CL1Contig10120	4	0
12.8628	CL1Contig3511	11	7
12.85	CL1Contig11362	14	2
12.834	CL1Contig8996	10	11
12.8146	CL1Contig7613	5	10
12.8124	CL1Contig10058	0	4
12.8081	CL1Contig6593	0	9
12.8081	CL1Contig6811	0	9
12.8081	CL1Contig8335	0	9
12.807	CL1Contig2146	13	5
12.8002	CL103Contig2	11	0
12.7995	CL1Contig2897	14	7
12.7853	CL1Contig1250	9	10
12.7801	CL1Contig30	10	11
12.7773	CL1Contig7527	3	9
12.7714	CL1Contig9754	1	5
12.7598	CL1Contig2281	3	10
12.7598	CL1Contig8892	3	10
12.7448	CL1Contig8905	1	5
12.7391	CL1Contig4082	0	0
12.7287	CL1Contig8797	5	8
12.7239	CL1Contig9791	0	0
12.715	CL1Contig49	3	11
12.6932	CL1Contig8275	10	8
12.6907	CL1Contig676	5	12
12.6907	CL1Contig6822	5	12
12.684	CL1Contig2816	5	1
12.6807	CL1Contig7763	1	11
12.6807	CL1Contig8992	1	11
12.6711	CL297Contig2	0	0
12.6624	CL1Contig6828	11	8
12.6614	CL1Contig1745	9	12
12.6584	CL1Contig5803	0	0
12.6584	CL223Contig5	0	0
12.6482	CL1Contig555	11	0
12.6467	CL1Contig9483	2	12
12.6422	CL1Contig6513	2	10
12.6344	CL1Contig7503	9	7
12.6314	CL1Contig3722	2	1
12.6314	CL12Contig6	2	1
12.6231	CL1Contig6913	0	7
12.6231	CL1Contig6992	0	7
12.6231	CL1Contig7650	0	7
12.6231	CL1Contig9289	0	7
12.6181	CL1Contig11226	10	9
12.6152	CL1Contig11300	9	11
12.6121	CL1Contig6245	5	0
12.6071	CL292Contig3	0	3
12.593	CL1Contig11119	6	8
12.5923	CL1Contig5699	0	0
12.5873	CL7Contig17	2	7
12.583	CL1Contig7233	7	8
12.5759	CL3Contig75	0	8
12.5585	CL1Contig5429	0	0
12.5525	CL1Contig9408	1	11
12.5523	CL1Contig7270	0	8
12.5523	CL1Contig10794	0	8
12.5377	CL1Contig8473	13	10
12.5293	CL1Contig9489	4	9
12.525	CL1Contig846	14	3
12.5133	CL1Contig7540	6	12
12.5133	CL1Contig9575	6	12
12.4982	CL1Contig2796	8	13
12.4869	CL1Contig3990	0	0
12.4869	CL1Contig9637	0	0
12.4737	CL1Contig4081	0	3
12.4719	CL1Contig3768	0	0
12.4719	CL1Contig3954	0	0
12.4719	CL1Contig4868	0	0
12.4719	CL1Contig5423	0	0
12.4719	CL1Contig5584	0	0
12.4719	CL341Contig1	0	0
12.4719	CL1914Contig1	0	0
12.4627	CL1Contig7206	0	1
12.46	CL1Contig10087	0	0
12.4586	CL1Contig9871	2	0
12.4522	CL988Contig1	13	1
12.4519	CL1Contig3950	1	0
12.4417	CL1Contig3998	0	1
12.4317	CL1Contig9037	1	4
12.4312	CL1Contig9644	0	1
12.4257	CL1Contig4175	1	0
12.4118	CL1Contig10623	2	6
12.406	CL1Contig5702	3	0
12.4037	CL1Contig1982	4	12
12.4037	CL1Contig2135	4	12
12.3996	CL1Contig1347	2	12
12.3927	CL1Contig6805	2	12
12.3767	CL1Contig2035	13	10
12.3548	CL1Contig9275	3	12
12.3536	CL1Contig5115	0	0
12.3536	CL1Contig5271	0	0
12.3536	CL1Contig5793	0	0
12.3536	CL163Contig2	0	0
12.3507	CL1Contig2390	10	1
12.3476	CL1Contig6464	14	5
12.3418	CL1Contig6840	0	5
12.3418	CL1Contig7111	0	5
12.3418	CL1Contig11241	0	5
12.3054	CL2Contig60	1	11
12.3053	CL1Contig1911	14	8
12.2984	CL8Contig9	13	2
12.2955	CL1Contig10413	1	0
12.282	CL1Contig3169	11	1
12.2807	CL1Contig1100	11	9
12.2655	CL1Contig6794	13	9
12.2634	CL1Contig10791	2	1
12.2629	CL1Contig425	3	4
12.2277	CL1Contig4976	0	1
12.2277	CL1Contig5583	0	1
12.2277	CL1Contig7730	0	1
12.2277	CL76Contig7	0	1
12.2243	CL19Contig9	14	3
12.2237	CL1Contig9879	0	0
12.2237	CL1Contig10182	0	0
12.2237	CL1Contig10380	0	0
12.2175	CL1Contig6952	0	9
12.2175	CL306Contig4	0	9
12.2134	CL2Contig90	1	10
12.2106	CL1Contig4378	0	1
12.2106	CL1Contig5348	0	1
12.2031	CL1Contig6387	1	11
12.2031	CL1Contig7522	1	11
12.1821	CL1Contig2715	8	0
12.1606	CL1Contig7134	1	8
12.1606	CL1Contig7300	1	8
12.1606	CL1Contig8866	1	8
12.1591	CL1Contig4869	0	5
12.1577	CL1Contig10535	7	21
12.1573	CL1Contig9931	8	21
12.146	CL1Contig551	14	4
12.1412	CL1Contig2857	8	0
12.132	CL1Contig4190	0	0
12.132	CL1Contig4311	0	0
12.132	CL1Contig4593	0	0
12.132	CL1Contig4953	0	0
12.132	CL1Contig5386	0	0
12.132	CL1Contig5579	0	0
12.132	CL1645Contig1	0	0
12.132	CL2317Contig1	0	0
12.132	CL2686Contig1	0	0
12.132	CL2803Contig1	0	0
12.132	CL3046Contig1	0	0
12.132	CL3279Contig1	0	0
12.132	CL68Contig7	0	0
12.132	CL163Contig1	0	0
12.132	CL626Contig2	0	0
12.132	CL1120Contig1	0	0
12.132	CL1366Contig2	0	0
12.132	CL1812Contig1	0	0
12.132	CL2146Contig1	0	0
12.132	CL2301Contig1	0	0
12.132	CL2600Contig1	0	0
12.132	CL2856Contig1	0	0
12.132	CL2900Contig1	0	0
12.132	CL3305Contig1	0	0
12.132	CL29Contig8	0	0
12.132	CL89Contig5	0	0
12.132	CL118Contig5	0	0
12.132	CL1727Contig2	0	0
12.132	CL1949Contig2	0	0
12.132	CL2425Contig1	0	0
12.132	CL2602Contig1	0	0
12.132	CL2922Contig1	0	0
12.1118	CL1Contig7894	0	11
12.0963	CL173Contig6	2	9
12.0948	CL1Contig6180	2	5
12.0935	CL1Contig9035	2	6
12.09	CL1Contig742	7	9
12.0867	CL1Contig481	14	4
12.0831	CL1Contig1734	14	7
12.0831	CL1Contig9358	14	7
12.07	CL1Contig8086	0	3
12.0578	CL1Contig174	8	12
12.0578	CL1Contig8690	8	12
12.0516	CL1Contig4837	1	5
12.0512	CL1Contig3837	15	6
12.0476	CL1Contig6356	1	9
12.0442	CL1Contig7600	3	9
12.0405	CL1Contig3390	13	9
12.0395	CL94Contig5	0	4
12.0374	CL1Contig8137	4	5
12.0286	CL1Contig4521	1	3
12.0179	CL1Contig4806	3	1
12.0095	CL1Contig2237	13	9
12.0085	CL4Contig30	7	5
11.9813	CL1Contig8128	0	9
11.9813	CL67Contig11	0	9
11.9813	CL1310Contig2	0	9
11.9785	CL1Contig11071	10	5
11.9785	CL1Contig11348	10	5
11.9785	CL113Contig2	10	5
11.9727	CL1Contig7441	4	8
11.9654	CL1Contig9431	5	10
11.9564	CL1Contig7498	3	12
11.946	CL1Contig4125	0	0
11.946	CL1Contig6040	0	0
11.946	CL1Contig10181	0	0
11.9406	CL1Contig4368	3	1
11.929	CL1Contig261	13	3
11.929	CL1Contig843	13	3
11.9271	CL1Contig6598	1	6
11.9182	CL1Contig4644	0	1
11.9182	CL18Contig2	0	1
11.9066	CL1Contig6194	0	0
11.9066	CL380Contig2	0	0
11.8992	CL1Contig1326	3	10
11.8975	CL1Contig8113	9	12
11.8918	CL1Contig2832	5	10
11.8849	CL1Contig3341	11	2
11.8849	CL1200Contig1	11	2
11.8833	CL1Contig7277	0	9
11.8804	CL1Contig6385	0	8
11.8804	CL1Contig6603	0	8
11.8804	CL1737Contig1	0	8
11.8804	CL1848Contig2	0	8
11.8804	CL2262Contig1	0	8
11.8804	CL343Contig2	0	8
11.8804	CL73Contig11	0	8
11.8804	CL2682Contig1	0	8
11.8804	CL2688Contig1	0	8
11.8804	CL2754Contig1	0	8
11.8702	CL1Contig7907	5	4
11.8702	CL1Contig10744	5	4
11.8604	CL1Contig248	9	0
11.8604	CL1Contig413	9	0
11.8604	CL1Contig498	9	0
11.8604	CL1Contig2564	9	0
11.8604	CL1635Contig1	9	0
11.8604	CL2253Contig1	9	0
11.8604	CL2236Contig1	9	0
11.8604	CL2310Contig1	9	0
11.8604	CL720Contig1	9	0
11.8604	CL1292Contig3	9	0
11.8604	CL1554Contig2	9	0
11.8566	CL1Contig6200	0	1
11.8477	CL1Contig6308	0	9
11.8438	CL1Contig6600	3	12
11.8426	CL1Contig474	14	0
11.824	CL1Contig8715	2	9
11.8223	CL1Contig7590	2	10
11.8122	CL1Contig2704	2	0
11.805	CL1Contig8268	2	12
11.7968	CL1Contig8276	0	4
11.7968	CL1Contig10891	0	4
11.7968	CL1Contig11198	0	4
11.7968	CL21Contig18	0	4
11.7958	CL1Contig1522	14	6
11.7927	CL1Contig6390	0	6
11.7927	CL1Contig10870	0	6
11.7927	CL2Contig72	0	6
11.7927	CL21Contig10	0	6
11.7813	CL40Contig8	3	10
11.781	CL1Contig6375	10	10
11.781	CL1Contig8753	10	10
11.7574	CL19Contig2	12	0
11.7556	CL1Contig10824	10	0
11.751	CL1Contig2661	1	0
11.7488	CL1Contig10146	0	4
11.7363	CL8Contig15	12	9
11.735	CL88Contig2	10	0
11.709	CL131Contig5	0	8
11.677	CL61Contig6	11	3
11.6752	CL1Contig1449	6	0
11.6621	CL1Contig738	13	8
11.6469	CL1Contig9261	4	10
11.6441	CL1Contig11110	9	1
11.6323	CL1Contig10734	6	8
11.6188	CL1Contig6611	0	3
11.6167	CL1Contig372	12	1
11.6167	CL1Contig531	12	1
11.6167	CL1Contig2313	12	1
11.6161	CL1518Contig1	0	9
11.5983	CL1Contig2574	9	6
11.5785	CL1Contig6605	0	7
11.5785	CL1Contig7048	0	7
11.5668	CL30Contig6	9	5
11.5641	CL1Contig6145	0	0
11.5603	CL1Contig3428	10	0
11.5586	CL1Contig6713	0	10
11.5561	CL1Contig7179	0	1
11.551	CL1Contig5358	0	0
11.5489	CL40Contig7	4	12
11.5389	CL1Contig11258	7	1
11.5368	CL1Contig6402	8	15
11.5174	CL1Contig10578	2	10
11.4968	CL1Contig458	8	7
11.4967	CL1458Contig1	2	0
11.4619	CL2Contig7	2	4
11.4588	CL1Contig2688	3	6
11.4588	CL1Contig8987	3	6
11.4432	CL1Contig7094	2	7
11.4432	CL1Contig8429	2	7
11.4419	CL1Contig4478	3	4
11.4353	CL1Contig4785	1	1
11.4134	CL1Contig7383	0	3
11.4134	CL1Contig8701	0	3
11.4134	CL1Contig10985	0	3
11.4134	CL1Contig11105	0	3
11.4126	CL1Contig10753	1	5
11.4126	CL1Contig11210	1	5
11.4027	CL1Contig4457	5	1
11.402	CL1Contig1387	1	7
11.3825	CL1Contig4386	1	2
11.3693	CL1Contig10699	8	11
11.3444	CL1Contig1137	6	2
11.3391	CL70Contig5	13	4
11.3389	CL1Contig3513	14	2
11.3308	CL1Contig8287	3	10
11.3222	CL1Contig748	10	9
11.318	CL1Contig9349	10	7
11.3122	CL1Contig612	10	1
11.303	CL1Contig1861	9	0
11.2915	CL1Contig408	1	6
11.2892	CL1Contig11008	11	10
11.2824	CL105Contig10	7	9
11.2697	CL1Contig8173	0	2
11.2697	CL1Contig8855	0	2
11.2697	CL1Contig11112	0	2
11.2621	CL1Contig4083	0	0
11.2621	CL1Contig4852	0	0
11.2621	CL1Contig5346	0	0
11.2589	CL1Contig4617	2	0
11.2507	CL1Contig2699	6	9
11.2475	CL1Contig8261	0	3
11.2466	CL1Contig9608	6	7
11.2419	CL1Contig8169	1	10
11.2182	CL1Contig8839	1	9
11.2066	CL1Contig11111	5	2
11.2061	CL1Contig8995	2	7
11.2002	CL1Contig10943	0	0
11.2002	CL1Contig11278	0	0
11.2002	CL2640Contig1	0	0
11.2002	CL1044Contig3	0	0
11.2002	CL3749Contig1	0	0
11.1994	CL253Contig1	13	1
11.1979	CL1Contig10999	5	10
11.1835	CL1Contig48	14	0
11.1786	CL1Contig8386	13	3
11.1786	CL1Contig9348	13	3
11.1771	CL315Contig2	6	9
11.1607	CL1Contig9234	10	6
11.142	CL1Contig5388	0	1
11.1415	CL1Contig2928	11	0
11.1374	CL1Contig2804	7	10
11.1372	CL1Contig389	13	0
11.1337	CL1Contig11260	3	9
11.1324	CL1Contig11182	3	5
11.1146	CL1Contig8043	12	2
11.098	CL387Contig6	0	0
11.0944	CL1Contig7625	8	13
11.0921	CL1Contig4606	1	1
11.0892	CL1Contig936	16	5
11.0803	CL1Contig5550	0	0
11.0786	CL1Contig4050	2	4
11.0763	CL1Contig10576	0	0
11.0567	CL1Contig10227	1	0
11.0463	CL1Contig6445	0	5
11.0385	CL1Contig3114	17	3
11.035	CL1Contig6552	0	8
11.035	CL1Contig6640	0	8
11.035	CL1Contig7646	0	8
11.0298	CL1Contig227	13	6
11.0085	CL1Contig6469	11	1
11.0079	CL203Contig4	11	0
10.9906	CL1Contig3275	9	10
10.9695	CL1Contig6958	1	10
10.9695	CL1Contig7512	1	10
10.9587	CL1Contig7297	6	6
10.9469	CL1Contig8857	3	11
10.9427	CL184Contig9	0	0
10.9296	CL629Contig3	2	0
10.9226	CL144Contig6	0	0
10.9115	CL1Contig220	1	5
10.9094	CL1Contig411	13	5
10.8955	CL1Contig11155	1	0
10.8905	CL1Contig11314	2	6
10.889	CL1Contig6523	12	3
10.8873	CL1Contig1244	12	8
10.8761	CL1Contig9917	0	0
10.8665	CL1Contig10991	1	2
10.864	CL1Contig4613	0	0
10.864	CL1Contig4903	0	0
10.864	CL1Contig5137	0	0
10.864	CL539Contig2	0	0
10.864	CL508Contig4	0	0
10.864	CL512Contig2	0	0
10.864	CL1772Contig1	0	0
10.8618	CL1Contig6242	0	4
10.8571	CL1Contig4228	0	0
10.8571	CL1Contig5089	0	0
10.8571	CL1Contig5565	0	0
10.8571	CL1989Contig1	0	0
10.8571	CL18Contig9	0	0
10.8395	CL1Contig5661	3	0
10.8309	CL68Contig3	1	2
10.8191	CL1Contig9217	1	3
10.8133	CL1Contig3576	3	0
10.8083	CL1Contig11282	1	12
10.7906	CL1Contig828	6	5
10.7881	CL1Contig6281	0	10
10.7864	CL1Contig6629	5	8
10.7841	CL236Contig8	2	1
10.7834	CL1Contig9385	8	11
10.7635	CL1Contig3084	7	11
10.7545	CL1Contig1313	18	2
10.7476	CL1Contig2084	6	11
10.7452	CL1Contig4754	0	1
10.7426	CL1Contig1218	10	4
10.7415	CL1Contig3059	10	2
10.7415	CL278Contig6	10	2
10.7305	CL57Contig1	4	9
10.7289	CL1Contig8184	4	10
10.7289	CL1Contig10955	4	10
10.7287	CL1Contig577	10	3
10.7199	CL5Contig1	3	11
10.7125	CL1Contig2906	4	4
10.7084	CL1Contig2055	10	1
10.6963	CL1Contig6051	11	1
10.696	CL1Contig8823	0	8
10.6799	CL1Contig4136	0	0
10.6799	CL1Contig6326	0	0
10.6799	CL1Contig9905	0	0
10.6703	CL1Contig11070	5	4
10.6655	CL1Contig3673	6	6
10.6647	CL1Contig6966	0	6
10.6647	CL1Contig7760	0	6
10.6647	CL1Contig8445	0	6
10.6593	CL1Contig3553	1	0
10.6593	CL1Contig3739	1	0
10.6593	CL506Contig2	1	0
10.6537	CL1Contig4971	0	0
10.6537	CL1Contig5311	0	0
10.6537	CL667Contig2	0	0
10.6524	CL1Contig4121	0	1
10.6524	CL1228Contig1	0	1
10.6518	CL1Contig6898	0	7
10.6518	CL1Contig7749	0	7
10.6476	CL1Contig7120	8	7
10.6343	CL73Contig3	0	8
10.6191	CL1Contig6662	9	10
10.6097	CL1Contig6456	0	8
10.6097	CL1Contig6507	0	8
10.6097	CL1Contig6982	0	8
10.6097	CL1Contig7164	0	8
10.6097	CL1Contig7245	0	8
10.6076	CL1Contig6555	0	8
10.6076	CL1Contig6563	0	8
10.6076	CL1Contig6698	0	8
10.6076	CL1Contig8868	0	8
10.6028	CL506Contig1	0	1
10.5687	CL1Contig9706	0	3
10.5585	CL1Contig9469	7	9
10.5503	CL16Contig13	0	0
10.5425	CL1Contig134	8	0
10.5425	CL1Contig698	8	0
10.5425	CL1Contig970	8	0
10.5425	CL1Contig1224	8	0
10.5425	CL1Contig1624	8	0
10.5425	CL1Contig1635	8	0
10.5425	CL1Contig2255	8	0
10.5425	CL1Contig2459	8	0
10.5425	CL1Contig2610	8	0
10.5425	CL1Contig2787	8	0
10.5425	CL2734Contig1	8	0
10.5425	CL2756Contig1	8	0
10.5425	CL82Contig2	8	0
10.5425	CL107Contig1	8	0
10.5425	CL203Contig1	8	0
10.5425	CL333Contig1	8	0
10.5425	CL345Contig1	8	0
10.5425	CL1437Contig1	8	0
10.5425	CL2263Contig1	8	0
10.5425	CL2765Contig1	8	0
10.5425	CL1295Contig1	8	0
10.5425	CL1625Contig1	8	0
10.5425	CL1661Contig2	8	0
10.5425	CL1904Contig1	8	0
10.5425	CL2401Contig1	8	0
10.5425	CL2539Contig1	8	0
10.5425	CL2721Contig1	8	0
10.5425	CL2740Contig1	8	0
10.5388	CL1Contig5606	1	0
10.5341	CL861Contig1	1	0
10.53	CL1Contig6786	5	9
10.5284	CL1Contig2528	5	10
10.5284	CL1Contig8935	5	10
10.5274	CL1Contig10070	1	0
10.5234	CL20Contig12	1	9
10.4876	CL1Contig4356	0	1
10.4816	CL1Contig8869	6	10
10.4809	CL1Contig9841	1	1
10.4775	CL1Contig10047	0	0
10.4775	CL1Contig10115	0	0
10.4775	CL3756Contig1	0	0
10.4762	CL1Contig594	9	0
10.4762	CL1Contig1544	9	0
10.4762	CL6Contig15	9	0
10.4742	CL1Contig3203	11	1
10.474	CL530Contig3	0	8
10.4672	CL1Contig4637	1	0
10.4654	CL1Contig4428	0	0
10.4654	CL1Contig5053	0	0
10.4654	CL1Contig9695	0	0
10.458	CL1Contig7836	4	7
10.4519	CL1Contig2690	10	9
10.446	CL1Contig735	5	11
10.4356	CL1Contig450	1	0
10.4206	CL1Contig1830	2	10
10.4206	CL1Contig8593	2	10
10.4103	CL1Contig7408	0	4
10.4103	CL1Contig7546	0	4
10.4103	CL5Contig13	0	4
10.4103	CL44Contig9	0	4
10.4051	CL1Contig7507	8	6
10.4047	CL1Contig2971	9	10
10.4006	CL74Contig8	3	0
10.3988	CL1Contig3769	0	0
10.3988	CL1Contig3926	0	0
10.3988	CL1Contig3960	0	0
10.3988	CL1Contig4008	0	0
10.3988	CL1Contig4129	0	0
10.3988	CL1Contig4169	0	0
10.3988	CL1Contig4198	0	0
10.3988	CL1Contig4442	0	0
10.3988	CL1Contig4456	0	0
10.3988	CL1Contig4598	0	0
10.3988	CL1Contig4761	0	0
10.3988	CL1Contig4793	0	0
10.3988	CL1Contig5197	0	0
10.3988	CL1Contig5543	0	0
10.3988	CL622Contig3	0	0
10.3988	CL1370Contig2	0	0
10.3988	CL1404Contig1	0	0
10.3988	CL2100Contig1	0	0
10.3988	CL2649Contig1	0	0
10.3988	CL2959Contig1	0	0
10.3988	CL3148Contig1	0	0
10.3988	CL3211Contig1	0	0
10.3988	CL4108Contig1	0	0
10.3988	CL4126Contig1	0	0
10.3988	CL76Contig5	0	0
10.3988	CL584Contig1	0	0
10.3988	CL1118Contig2	0	0
10.3988	CL1144Contig1	0	0
10.3988	CL1384Contig3	0	0
10.3988	CL1456Contig2	0	0
10.3988	CL1575Contig2	0	0
10.3988	CL2491Contig1	0	0
10.3988	CL2777Contig1	0	0
10.3988	CL3338Contig1	0	0
10.3988	CL3410Contig1	0	0
10.3988	CL3892Contig1	0	0
10.3988	CL4036Contig1	0	0
10.3988	CL25Contig8	0	0
10.3988	CL25Contig9	0	0
10.3988	CL218Contig3	0	0
10.3988	CL376Contig5	0	0
10.3988	CL922Contig3	0	0
10.3988	CL1730Contig2	0	0
10.3988	CL2111Contig1	0	0
10.3988	CL2528Contig1	0	0
10.3988	CL2904Contig1	0	0
10.3988	CL3324Contig1	0	0
10.3988	CL3508Contig1	0	0
10.3988	CL3726Contig1	0	0
10.3988	CL3965Contig1	0	0
10.3953	CL1Contig6433	0	7
10.3953	CL1Contig7400	0	7
10.3953	CL1Contig8776	0	7
10.3953	CL3243Contig1	0	7
10.3953	CL2251Contig1	0	7
10.3953	CL156Contig5	0	7
10.3953	CL1382Contig1	0	7
10.3953	CL2060Contig1	0	7
10.3953	CL2810Contig1	0	7
10.3953	CL3057Contig1	0	7
10.3859	CL1Contig5850	18	3
10.3782	CL1Contig1281	9	0
10.3712	CL1Contig2007	8	0
10.3712	CL4Contig14	8	0
10.3655	CL1Contig6622	2	7
10.3558	CL1015Contig1	9	0
10.3558	CL1742Contig1	9	0
10.3509	CL1Contig4120	1	0
10.3509	CL1Contig9957	1	0
10.3427	CL1Contig1503	9	0
10.3427	CL49Contig1	9	0
10.3427	CL1009Contig1	9	0
10.3385	CL1Contig7170	1	7
10.3385	CL1Contig8185	1	7
10.3347	CL1Contig4119	0	2
10.3204	CL1Contig5262	1	0
10.3204	CL1Contig5531	1	0
10.3204	CL150Contig2	1	0
10.3138	CL1Contig8378	3	9
10.3102	CL1Contig9567	9	15
10.3083	CL1Contig51	6	7
10.3075	CL1Contig3283	5	7
10.3073	CL1Contig5371	3	0
10.3028	CL1Contig882	1	4
10.2776	CL1Contig2391	1	1
10.2692	CL1Contig9722	2	9
10.2676	CL1Contig8689	1	8
10.2594	CL1Contig5478	0	1
10.243	CL1Contig6370	0	9
10.2154	CL1Contig8426	12	4
10.2111	CL1Contig9277	12	4
10.1963	CL1Contig5176	1	1
10.1816	CL1Contig8103	2	9
10.1734	CL1Contig2374	2	10
10.1578	CL1Contig4902	0	2
10.1491	CL56Contig7	11	2
10.1491	CL363Contig3	11	2
10.1342	CL1Contig1123	1	5
10.1291	CL1Contig465	4	10
10.1219	CL1Contig6801	17	11
10.1106	CL1Contig1163	11	1
10.1067	CL1Contig4948	2	5
10.1059	CL772Contig1	2	0
10.1002	CL1Contig7880	7	10
10.0946	CL1Contig2668	9	1
10.0946	CL56Contig4	9	1
10.0946	CL32Contig5	9	1
10.0842	CL1Contig7800	4	12
10.0763	CL1Contig1577	4	8
10.0763	CL1Contig11295	4	8
10.0757	CL1Contig10664	0	0
10.0711	CL1Contig7679	2	10
10.0587	CL1Contig7243	1	8
10.0556	CL58Contig1	0	11
10.0455	CL1Contig7609	3	10
10.0322	CL1Contig4705	0	3
10.0261	CL1Contig7406	6	13
10.0197	CL1Contig3485	4	6
10.0124	CL1Contig3679	2	0
10.0112	CL1Contig3426	13	2
10.0099	CL3Contig60	1	9
10.0094	CL1Contig2473	8	5
10.0076	CL1Contig2221	3	0
10.0069	CL1Contig69	13	10
10.0004	CL1Contig10808	0	6
9.99772	CL1Contig7446	2	3
9.98899	CL1Contig5406	0	1
9.97864	CL5Contig22	5	10
9.97303	CL1Contig984	7	5
9.97296	CL1Contig2357	3	10
9.96144	CL1Contig1594	10	3
9.9387	CL1Contig6472	4	10
9.92673	CL1Contig6474	0	3
9.92673	CL1Contig9142	0	3
9.92673	CL1Contig9242	0	3
9.92673	CL2Contig34	0	3
9.92673	CL97Contig12	0	3
9.91668	CL1Contig6493	0	8
9.91145	CL1Contig2320	11	6
9.91145	CL1Contig2348	11	6
9.90893	CL1Contig3680	0	0
9.90893	CL1Contig3943	0	0
9.90893	CL1Contig5768	0	0
9.90893	CL667Contig1	0	0
9.90893	CL2010Contig1	0	0
9.90893	CL323Contig4	0	0
9.90893	CL575Contig3	0	0
9.89195	CL1Contig1811	2	0
9.88678	CL1Contig7510	0	7
9.88678	CL1Contig7842	0	7
9.88678	CL1Contig8660	0	7
9.88678	CL1Contig10827	0	7
9.88039	CL1Contig2937	9	1
9.87868	CL1Contig2332	4	10
9.86349	CL9Contig1	11	4
9.86113	CL1Contig10784	9	5
9.85051	CL1Contig7411	11	7
9.83049	CL30Contig8	3	2
9.82727	CL1Contig10636	0	5
9.82727	CL1Contig10748	0	5
9.82727	CL1Contig10903	0	5
9.82727	CL97Contig6	0	5
9.82727	CL559Contig4	0	5
9.82727	CL1230Contig2	0	5
9.82623	CL440Contig2	1	1
9.82427	CL1Contig2732	11	4
9.82176	CL159Contig5	1	0
9.82176	CL218Contig9	1	0
9.81445	CL1Contig10634	0	1
9.81445	CL1Contig10686	0	1
9.81297	CL1Contig11097	6	3
9.81284	CL1Contig9347	5	9
9.80761	CL1Contig1581	13	3
9.79942	CL1Contig6436	7	10
9.78965	CL1Contig6702	3	7
9.78965	CL1Contig9052	3	7
9.77068	CL1Contig9590	5	14
9.77068	CL182Contig1	5	14
9.76508	CL1Contig4975	0	2
9.75907	CL2Contig5	1	9
9.75276	CL1Contig487	3	3
9.74995	CL1Contig9700	1	9
9.74009	CL1Contig2317	7	0
9.7369	CL1Contig3029	10	1
9.72858	CL1Contig1373	12	1
9.72552	CL1Contig960	10	4
9.72309	CL1Contig10536	14	25
9.71614	CL1Contig11194	1	1
9.71614	CL232Contig7	1	1
9.71279	CL1Contig3730	2	0
9.70592	CL1Contig6616	0	9
9.69652	CL1Contig5194	0	2
9.69628	CL1Contig750	8	9
9.69628	CL1Contig2997	8	9
9.68529	CL10Contig26	6	4
9.67691	CL1Contig660	15	3
9.67163	CL1Contig10774	0	2
9.67163	CL79Contig9	0	2
9.66992	CL1Contig10545	0	0
9.66868	CL43Contig1	10	12
9.66133	CL5Contig11	6	0
9.66012	CL1Contig1614	3	10
9.64722	CL1Contig2188	1	0
9.64722	CL43Contig8	1	0
9.64697	CL1Contig6551	0	6
9.64697	CL1Contig8841	0	6
9.64697	CL1Contig8964	0	6
9.64697	CL2Contig14	0	6
9.64697	CL3Contig66	0	6
9.64697	CL1194Contig1	0	6
9.64557	CL1Contig4732	8	0
9.63354	CL2133Contig1	0	0
9.63354	CL1246Contig2	0	0
9.63354	CL2420Contig1	0	0
9.62262	CL1Contig6918	3	3
9.6201	CL1Contig10522	0	2
9.60916	CL984Contig1	12	1
9.60708	CL919Contig1	0	1
9.59397	CL1Contig5259	0	1
9.59381	CL1Contig8586	0	4
9.59126	CL1Contig5189	0	0
9.59066	CL1Contig11276	8	3
9.58508	CL5Contig29	1	6
9.58023	CL1Contig9522	5	10
9.57896	CL1Contig602	10	0
9.56748	CL81Contig1	9	3
9.56694	CL1Contig9334	10	6
9.5536	CL1Contig2203	2	9
9.55134	CL1Contig6452	3	8
9.54513	CL1Contig3738	1	0
9.52543	CL1Contig8940	0	6
9.51498	CL1Contig1486	11	6
9.51346	CL1Contig6369	4	8
9.51346	CL14Contig7	4	8
9.51197	CL1Contig2864	2	8
9.51016	CL1Contig4465	0	2
9.50955	CL1Contig2215	4	4
9.5093	CL167Contig3	7	2
9.50304	CL1Contig7467	34	9
9.50136	CL1Contig6592	1	8
9.50136	CL1Contig7298	1	8
9.50136	CL2Contig95	1	8
9.49638	CL1Contig1660	13	4
9.49474	CL1Contig1377	4	7
9.49474	CL1Contig9370	4	7
9.49474	CL122Contig7	4	7
9.48124	CL6Contig7	7	0
9.48113	CL1Contig5369	0	0
9.47841	CL99Contig7	0	8
9.47413	CL1Contig1847	11	4
9.47162	CL1Contig10241	10	0
9.46802	CL1Contig4252	0	0
9.46802	CL1Contig5731	0	0
9.46802	CL1Contig5782	0	0
9.46802	CL1Contig5843	0	0
9.46802	CL1Contig6318	0	0
9.46802	CL1Contig10280	0	0
9.46802	CL1212Contig1	0	0
9.46528	CL1Contig3166	5	1
9.46444	CL1Contig9206	10	1
9.45254	CL1Contig10142	2	0
9.44854	CL1Contig5703	0	1
9.44507	CL1Contig5203	0	0
9.44507	CL1Contig5650	0	0
9.44507	CL1Contig9976	0	0
9.43985	CL328Contig2	1	0
9.42407	CL1Contig9177	4	10
9.41608	CL11Contig17	3	1
9.39692	CL1Contig9015	5	7
9.39552	CL1Contig3686	0	8
9.39471	CL1Contig3800	0	0
9.39471	CL1Contig4506	0	0
9.39471	CL410Contig4	0	0
9.39461	CL1Contig9626	2	5
9.39263	CL1Contig3782	0	0
9.39263	CL1Contig4238	0	0
9.39263	CL1Contig4736	0	0
9.39263	CL1Contig4820	0	0
9.39263	CL1Contig5237	0	0
9.39263	CL1Contig5647	0	0
9.39263	CL866Contig2	0	0
9.39263	CL2607Contig1	0	0
9.39263	CL810Contig2	0	0
9.38024	CL1Contig2776	1	3
9.38024	CL2Contig59	1	3
9.38024	CL2Contig63	1	3
9.37743	CL1Contig3636	5	1
9.37497	CL1Contig5178	0	0
9.37497	CL1Contig10343	0	0
9.37087	CL1Contig8321	1	7
9.37087	CL1Contig9160	1	7
9.36864	CL1Contig6414	2	7
9.36864	CL1Contig7208	2	7
9.36137	CL1Contig6584	0	7
9.36137	CL1Contig6609	0	7
9.36137	CL1Contig6765	0	7
9.36137	CL1Contig7320	0	7
9.36137	CL1Contig7676	0	7
9.36137	CL1Contig7956	0	7
9.36137	CL1Contig8116	0	7
9.36137	CL1Contig8451	0	7
9.36107	CL1Contig8215	4	4
9.35056	CL1Contig9651	0	5
9.34714	CL1Contig1510	14	2
9.3398	CL1Contig10276	0	0
9.3398	CL1363Contig2	0	0
9.33769	CL1Contig3804	3	0
9.33718	CL1Contig10817	2	0
9.33352	CL1Contig10728	0	0
9.33352	CL1Contig10767	0	0
9.33352	CL1Contig10868	0	0
9.33352	CL1Contig10926	0	0
9.33352	CL1Contig10945	0	0
9.33352	CL1Contig11116	0	0
9.33352	CL971Contig4	0	0
9.33352	CL6Contig34	0	0
9.33352	CL1771Contig2	0	0
9.33352	CL4813Contig1	0	0
9.33352	CL5281Contig1	0	0
9.33352	CL154Contig13	0	0
9.33352	CL2542Contig2	0	0
9.33352	CL2718Contig2	0	0
9.33075	CL1Contig4717	7	0
9.32981	CL1Contig6491	6	7
9.32938	CL1Contig6649	0	7
9.32916	CL1Contig3556	1	10
9.32916	CL42Contig11	1	10
9.31328	CL1Contig3094	11	4
9.31202	CL1Contig6707	9	6
9.31044	CL1Contig3400	9	3
9.31044	CL1Contig11141	9	3
9.29981	CL17Contig11	8	9
9.29774	CL1Contig7439	10	7
9.29687	CL1Contig7673	11	5
9.29553	CL319Contig2	0	2
9.28826	CL1Contig9797	0	1
9.28564	CL1Contig9826	2	0
9.28436	CL1Contig3851	3	0
9.28058	CL1Contig8828	7	6
9.27975	CL65Contig19	0	0
9.27425	CL1Contig4416	0	0
9.27425	CL1Contig5121	0	0
9.27425	CL54Contig10	0	0
9.27425	CL1997Contig1	0	0
9.27425	CL298Contig1	0	0
9.27425	CL2676Contig1	0	0
9.27193	CL1Contig887	8	0
9.27193	CL1Contig2714	8	0
9.27193	CL721Contig3	8	0
9.27193	CL1842Contig1	8	0
9.26976	CL1Contig53	8	0
9.26976	CL6Contig2	8	0
9.26976	CL8Contig1	8	0
9.24987	CL1Contig5738	9	1
9.24786	CL1Contig6920	0	7
9.24786	CL1Contig7109	0	7
9.24786	CL1Contig7890	0	7
9.24786	CL22Contig14	0	7
9.24786	CL156Contig9	0	7
9.24062	CL9Contig5	12	2
9.23752	CL1Contig3958	10	1
9.23699	CL1Contig2073	3	6
9.23699	CL7Contig22	3	6
9.23394	CL1Contig2608	8	12
9.22887	CL1Contig3313	1	0
9.22746	CL1Contig7171	11	4
9.22473	CL1Contig325	7	0
9.22473	CL1Contig423	7	0
9.22473	CL1Contig655	7	0
9.22473	CL1Contig1017	7	0
9.22473	CL1Contig1029	7	0
9.22473	CL1487Contig1	7	0
9.22473	CL2217Contig1	7	0
9.22473	CL2287Contig1	7	0
9.22473	CL2374Contig1	7	0
9.22473	CL2935Contig1	7	0
9.22473	CL3049Contig1	7	0
9.22473	CL3217Contig1	7	0
9.22473	CL35Contig5	7	0
9.22473	CL90Contig5	7	0
9.22473	CL149Contig2	7	0
9.22473	CL581Contig1	7	0
9.22473	CL912Contig1	7	0
9.22473	CL926Contig1	7	0
9.22473	CL1001Contig3	7	0
9.22473	CL1147Contig1	7	0
9.22473	CL1198Contig1	7	0
9.22473	CL1714Contig1	7	0
9.22473	CL1967Contig1	7	0
9.22473	CL2116Contig1	7	0
9.22473	CL2334Contig1	7	0
9.22473	CL2924Contig1	7	0
9.22473	CL2966Contig1	7	0
9.22473	CL3314Contig1	7	0
9.22473	CL304Contig1	7	0
9.22473	CL1467Contig1	7	0
9.22473	CL1531Contig1	7	0
9.22473	CL1682Contig1	7	0
9.22473	CL2473Contig1	7	0
9.22473	CL2849Contig1	7	0
9.22473	CL2931Contig1	7	0
9.22473	CL3018Contig1	7	0
9.22473	CL3084Contig1	7	0
9.22473	CL3123Contig1	7	0
9.22473	CL3244Contig1	7	0
9.22473	CL3342Contig1	7	0
9.22177	CL1780Contig1	0	1
9.21099	CL1Contig1564	10	2
9.21018	CL1Contig6865	2	9
9.2096	CL1Contig4100	0	1
9.18173	CL1Contig6466	10	5
9.17659	CL1Contig3982	1	1
9.17091	CL568Contig1	4	1
9.17082	CL48Contig9	0	1
9.16942	CL30Contig10	2	1
9.1694	CL1Contig4463	0	0
9.16408	CL1Contig7484	0	3
9.15277	CL1Contig3107	1	2
9.14931	CL1Contig574	8	0
9.13971	CL1Contig2860	8	8
9.13545	CL1Contig218	13	3
9.1274	CL2154Contig1	0	7
9.12576	CL1Contig1940	10	4
9.12103	CL1Contig10183	1	0
9.11429	CL1Contig7709	0	7
9.1115	CL1Contig6569	2	9
9.1115	CL1Contig6809	2	9
9.1115	CL1Contig7991	2	9
9.108	CL1Contig4569	1	2
9.10582	CL1Contig9926	0	4
9.09171	CL1Contig7827	0	1
9.09169	CL1Contig9952	0	5
9.09131	CL1Contig4742	0	1
9.09104	CL1Contig6498	0	4
9.09104	CL1Contig6841	0	4
9.09104	CL1Contig7107	0	4
9.09104	CL1Contig7212	0	4
9.09104	CL1Contig7624	0	4
9.09104	CL1Contig8209	0	4
[truncated: 29 more rows]
