# Supplementary material for: Genome wide expression profiling of two accession of G. herbaceum L. in response to drought
Source: BMC Genomics. 2012 Mar 16;13:94. doi: 10.1186/1471-2164-13-94 (PMC3320563; doi:10.1186/1471-2164-13-94)
Supplement: Additional file 15 — Fold change gene analysis by digital transcriptome of both the accessions. Excel file containing short description and fold change of both the accessions. Worksheet 1 showed up-regulated contigs, and worksheet 2 showed down-regulated contigs in Vagad compared with RAHS-14. [file 1471-2164-13-94-S15.XLS]

## Sheet: Additional file 15,sheet 1
Additional file 15,worksheet 1: Digital analyse of fold change expression in leaf tissue,(up regulated) contigs in (Vagad)drought tolerant genotype.
contig	Description	Vagad leaf vs RAHS-14 leaf
CL363Contig3	50S ribosomal protein L3 [Arabidopsis thaliana]	2.66756
CL1Contig2704	60S ribosomal protein L13a, putative [Ricinus communis]	4.55016
CL1Contig9965	actin 6 [Populus trichocarpa]	4.55016
CL1Contig4318	alcohol dehydrogenase [Gossypium klotzschianum]	4.55016
CL1Contig4447	alcohol dehydrogenase A [Gossypioides kirkii]	3.55016
CL1Contig4685	alcohol dehydrogenase A [Gossypium raimondii]	3.55016
CL1Contig5912	alcohol dehydrogenase A [Gossypium raimondii]	3.55016
CL1Contig4556	alcohol dehydrogenase A [Gossypium raimondii]	3.55016
CL1Contig10413	alcohol dehydrogenase A [Gossypium raimondii]	3.55016
CL1Contig10227	alcohol dehydrogenase A [Gossypium raimondii]	3.55016
CL1Contig3029	auxin-induced putative CP12 domain-containing protein [Arachis hypogaea]	2.53005
CL1Contig3313	cinnamyl alcohol dehydrogenase [Populus trichocarpa]	3.55016
CL217Contig4	conserved hypothetical protein [Ricinus communis]	8.00959
CL1Contig10070	conserved hypothetical protein [Ricinus communis]	3.55016
CL56Contig7	conserved hypothetical protein [Ricinus communis]	2.66756
CL1Contig10314	Cucumis sativus cyclophilin (M2) mRNA, complete cds	3.66756
CL1Contig3066	cysteine protease 1 [Plantago major]	3.20813
CL1Contig7182	cytochrome c oxidase subunit I [Beta vulgaris]	2.79309
CL19Contig2	cytochrome P450, putative [Ricinus communis]	2.79309
CL203Contig4	DNA-binding protein RAV1, putative [Ricinus communis]	7.00959
CL1Contig10120	DnaJ homolog protein [Salix gilgiana]	5.55016
CL1Contig450	ethylene response factor 1 [Gossypium barbadense]	3.55016
CL1742Contig1	exocyst complex component sec6, putative [Ricinus communis]	6.72009
CL1Contig137	G.hirsutum Lea5 gene for late embryogenesis abundant protein	7.55016
CL1Contig10241	G.hirsutum Lea5 gene for late embryogenesis abundant protein	6.87209
CL1Contig574	G.hirsutum Lea5 gene for late embryogenesis abundant protein	6.55016
CL1Contig4617	G.hirsutum Lea5 gene for late embryogenesis abundant protein	4.55016
CL1Contig3653	G.hirsutum Lea5 gene for late embryogenesis abundant protein	3.55016
CL1Contig9871	G.hirsutum metallothionein-like gene	4.55016
CL1Contig498	G.hirsutum rbcS gene for ribulose-1,5-bisphosphate carboxylase, small subunit	6.72009
CL1Contig1135	G.hirsutum rbcS gene for ribulose-1,5-bisphosphate carboxylase, small subunit	3.01548
CL1Contig2580	G.hirsutum rbcS gene for ribulose-1,5-bisphosphate carboxylase, small subunit	2.42314
CL1Contig2255	GLP3 [Gossypium barbadense]	6.55016
CL1Contig1560	GLP3 [Gossypium barbadense]	3.45605
CL82Contig2	Glycine max cDNA, clone: GMFL01-49-H02	6.55016
CL1Contig349	Gonystylus bancanus chloroplast, partial genome	3.29559
CL1Contig10272	Gossypium arboreum alcohol dehydrogenase A gene, partial cds; transposon putative copia-like and myosin pseudogene, complete sequence; putative FAD-dependent oxidoreductase, putative protein disulfide isomerase, and putative integral membrane protein genes, complete cds; retrotransposon putative gypsy, complete sequence; putative caffeic acid methyltransferase gene, complete cds; transposon, retr…	4.55016
CL1Contig5531	Gossypium arboreum alcohol dehydrogenase A gene, partial cds; transposon putative copia-like and myosin pseudogene, complete sequence; putative FAD-dependent oxidoreductase, putative protein disulfide isomerase, and putative integral membrane protein genes, complete cds; retrotransposon putative gypsy, complete sequence; putative caffeic acid methyltransferase gene, complete cds; transposon, retr…	3.55016
CL1Contig836	Gossypium barbadense chloroplast DNA, complete genome	2.79309
CL1Contig1544	Gossypium barbadense GLP1 mRNA, partial cds	2.37805
CL2765Contig1	Gossypium barbadense MRP-like ABC transporter protein mRNA, partial cds	6.55016
CL1Contig48	Gossypium hirsutum 18S ribosomal RNA gene, partial sequence	2.01548
CL1Contig248	Gossypium hirsutum actin (ACT12) mRNA, complete cds	6.72009
CL1Contig3341	Gossypium hirsutum auxin binding protein mRNA, complete cds	7.00959
CL1Contig466	Gossypium hirsutum auxin binding protein mRNA, complete cds	2.53005
CL1Contig594	Gossypium hirsutum auxin binding protein mRNA, complete cds	2.37805
CL1Contig1422	Gossypium hirsutum carbonic anhydrase isoform 1 (CA1) mRNA, partial cds; nuclear gene for plastid product	2.53005
CL1Contig3059	Gossypium hirsutum chloroplast photosystem II chlorophyll A/B-binding protein gene, complete cds	6.87209
CL1Contig3478	Gossypium hirsutum clone GhfLTP-3 lipid transfer protein mRNA, complete cds	3.01548
CL1Contig418	Gossypium hirsutum clone GhfLTP-3 lipid transfer protein mRNA, complete cds	2.01548
CL1Contig698	Gossypium hirsutum cultivar coker 310 FR chloroplast, complete genome	6.55016
CL1Contig1635	Gossypium hirsutum cultivar coker 310 FR chloroplast, complete genome	6.55016
CL1Contig6245	Gossypium hirsutum late embryogenesis-abundant protein (Lea5-A) mRNA, complete cds	5.87209
CL1Contig3804	Gossypium hirsutum late embryogenesis-abundant protein (Lea5-A) mRNA, complete cds	5.13512
CL1Contig4620	Gossypium hirsutum late embryogenesis-abundant protein (Lea5-A) mRNA, complete cds	4.55016
CL1Contig6042	Gossypium hirsutum late embryogenesis-abundant protein (Lea5-A) mRNA, complete cds	4.55016
CL1Contig3730	Gossypium hirsutum late embryogenesis-abundant protein (Lea5-A) mRNA, complete cds	4.55016
CL1Contig3569	Gossypium hirsutum late embryogenesis-abundant protein (Lea5-A) mRNA, complete cds	3.55016
CL1Contig5661	Gossypium hirsutum late embryogenesis-abundant protein (Lea5-D) mRNA, complete cds	5.13512
CL1Contig4091	Gossypium hirsutum late embryogenesis-abundant protein (Lea5-D) mRNA, complete cds	4.55016
CL1Contig4328	Gossypium hirsutum late embryogenesis-abundant protein (Lea5-D) mRNA, complete cds	4.55016
CL1Contig10142	Gossypium hirsutum late embryogenesis-abundant protein (Lea5-D) mRNA, complete cds	4.55016
CL1Contig1081	Gossypium hirsutum late embryogenesis-abundant protein (Lea5-D) mRNA, complete cds	3.55016
CL1Contig5062	Gossypium hirsutum late embryogenesis-abundant protein (Lea5-D) mRNA, complete cds	3.55016
CL1Contig5360	Gossypium hirsutum late embryogenesis-abundant protein (Lea5-D) mRNA, complete cds	3.55016
CL1Contig5523	Gossypium hirsutum Lea5-A late embryogenesis-abundant protein (Lea5-A) gene, complete cds	7.79809
CL1Contig2525	Gossypium hirsutum lipid transfer protein precursor (FSltp3) gene, complete cds	7.35752
CL1Contig708	Gossypium hirsutum metallothionein-like mRNA, complete cds	8.13512
CL1Contig8043	Gossypium hirsutum metallothionein-like mRNA, complete cds	7.13512
CL1Contig3958	Gossypium hirsutum metallothionein-like mRNA, complete cds	6.87209
CL1Contig3801	Gossypium hirsutum truncated cellulose synthase mRNA, complete cds	3.55016
CL1Contig2459	Gossypium hirsutum ultraviolet-B-repressible protein mRNA, partial cds	6.55016
CL1Contig8728	Gossypium hirsutum ultraviolet-B-repressible protein mRNA, partial cds	2.26702
CL32Contig5	Gossypium hirsutum vacuolar H+-ATPase proteolipid (16 kDa) subunit (cva16-2) mRNA, complete cds	6.72009
CL1Contig3956	granule bound starch synthase [Brassica rapa subsp. pekinensis]	3.55016
CL1Contig9625	Hibiscus syriacus putative alcohol dehydrogenase mRNA, complete cds	3.55016
CL1Contig11144	hypothetical protein [Camellia sinensis]	2.53005
CL1Contig202	lipid transfer protein precursor [Gossypium hirsutum]	7.94248
CL1Contig1624	Lotus japonicus genomic DNA, chromosome 2, clone: LjT10O06, TM1744a, complete sequence	6.55016
CL1Contig660	maturase [Gossypium longicalyx]	2.11502
CL1Contig2610	maturase [Gossypium trilobum]	6.55016
CL1Contig3497	maturase [Gossypium trilobum]	2.90857
CL3018Contig1	Medicago truncatula clone mth2-142i4, complete sequence	6.35752
CL1Contig1029	N.plumbaginifolia mRNA for 40S ribosomal protein S5	6.35752
CL1Contig2263	Nicotiana tabacum photosystem I reaction center subunit X psaK mRNA, complete cds; nuclear gene for chloroplast product	2.53005
CL1Contig1733	no_hit	8.75961
CL1Contig2398	no_hit	7.79809
CL1Contig428	no_hit	7.72009
CL759Contig1	no_hit	7.72009
CL927Contig1	no_hit	7.63762
CL796Contig1	no_hit	7.55016
CL1076Contig1	no_hit	7.45705
CL143Contig8	no_hit	7.45705
CL1Contig3670	no_hit	7.35752
CL1Contig584	no_hit	7.2506
CL1Contig307	no_hit	7.13512
CL1Contig731	no_hit	7.13512
CL1Contig2716	no_hit	7.13512
CL1546Contig1	no_hit	7.13512
CL1Contig1929	no_hit	7.13512
CL81Contig4	no_hit	7.13512
CL1Contig2297	no_hit	7.13512
CL1Contig1373	no_hit	7.13512
CL1Contig863	no_hit	7.00959
CL1660Contig1	no_hit	7.00959
CL66Contig2	no_hit	7.00959
CL288Contig5	no_hit	7.00959
CL103Contig2	no_hit	7.00959
CL1Contig3203	no_hit	7.00959
CL1Contig564	no_hit	6.87209
CL105Contig2	no_hit	6.87209
CL14Contig1	no_hit	6.87209
CL579Contig2	no_hit	6.87209
CL913Contig1	no_hit	6.87209
CL1972Contig1	no_hit	6.87209
CL1Contig3428	no_hit	6.87209
CL1Contig2564	no_hit	6.72009
CL1635Contig1	no_hit	6.72009
CL2253Contig1	no_hit	6.72009
CL2236Contig1	no_hit	6.72009
CL2310Contig1	no_hit	6.72009
CL720Contig1	no_hit	6.72009
CL1292Contig3	no_hit	6.72009
CL1554Contig2	no_hit	6.72009
CL1Contig1503	no_hit	6.72009
CL49Contig1	no_hit	6.72009
CL56Contig4	no_hit	6.72009
CL1Contig2857	no_hit	6.55016
CL1Contig1224	no_hit	6.55016
CL1Contig2787	no_hit	6.55016
CL2734Contig1	no_hit	6.55016
CL2756Contig1	no_hit	6.55016
CL107Contig1	no_hit	6.55016
CL203Contig1	no_hit	6.55016
CL345Contig1	no_hit	6.55016
CL1437Contig1	no_hit	6.55016
CL2263Contig1	no_hit	6.55016
CL1295Contig1	no_hit	6.55016
CL1625Contig1	no_hit	6.55016
CL1904Contig1	no_hit	6.55016
CL2401Contig1	no_hit	6.55016
CL2539Contig1	no_hit	6.55016
CL1Contig4732	no_hit	6.55016
CL344Contig1	no_hit	6.55016
CL1Contig353	no_hit	6.55016
CL1Contig5672	no_hit	6.35752
CL1Contig325	no_hit	6.35752
CL1Contig423	no_hit	6.35752
CL1Contig1017	no_hit	6.35752
CL1487Contig1	no_hit	6.35752
CL2217Contig1	no_hit	6.35752
CL2287Contig1	no_hit	6.35752
CL2374Contig1	no_hit	6.35752
CL3049Contig1	no_hit	6.35752
CL3217Contig1	no_hit	6.35752
CL149Contig2	no_hit	6.35752
CL581Contig1	no_hit	6.35752
CL912Contig1	no_hit	6.35752
CL1001Contig3	no_hit	6.35752
CL1198Contig1	no_hit	6.35752
CL1967Contig1	no_hit	6.35752
CL2116Contig1	no_hit	6.35752
CL2334Contig1	no_hit	6.35752
CL2966Contig1	no_hit	6.35752
CL3314Contig1	no_hit	6.35752
CL304Contig1	no_hit	6.35752
CL1467Contig1	no_hit	6.35752
CL1531Contig1	no_hit	6.35752
CL1682Contig1	no_hit	6.35752
CL2473Contig1	no_hit	6.35752
CL2849Contig1	no_hit	6.35752
CL2931Contig1	no_hit	6.35752
CL3123Contig1	no_hit	6.35752
CL3244Contig1	no_hit	6.35752
CL3342Contig1	no_hit	6.35752
CL1Contig10176	no_hit	6.13512
CL1Contig2816	no_hit	5.87209
CL1Contig3030	no_hit	5.55016
CL1Contig2299	no_hit	5.13512
CL345Contig2	no_hit	5.13512
CL1Contig5702	no_hit	5.13512
CL18Contig11	no_hit	4.55016
CL190Contig1	no_hit	4.55016
CL1Contig9760	no_hit	4.55016
CL1Contig4426	no_hit	4.55016
CL1458Contig1	no_hit	4.55016
CL629Contig3	no_hit	4.55016
CL1Contig1811	no_hit	4.55016
CL662Contig2	no_hit	3.55016
CL1Contig5854	no_hit	3.55016
CL1Contig5404	no_hit	3.55016
CL52Contig5	no_hit	3.55016
CL274Contig4	no_hit	3.55016
CL1Contig4748	no_hit	3.55016
CL190Contig2	no_hit	3.55016
CL1Contig3950	no_hit	3.55016
CL1Contig4175	no_hit	3.55016
CL1Contig5606	no_hit	3.55016
CL861Contig1	no_hit	3.55016
CL1Contig4120	no_hit	3.55016
CL1Contig9957	no_hit	3.55016
CL1Contig5262	no_hit	3.55016
CL150Contig2	no_hit	3.55016
CL159Contig5	no_hit	3.55016
CL218Contig9	no_hit	3.55016
CL1Contig3659	no_hit	3.55016
CL1Contig6122	no_hit	3.55016
CL1023Contig1	no_hit	3.55016
CL1Contig1409	no_hit	3.33741
CL543Contig1	no_hit	3.20813
CL1Contig5064	no_hit	3.01548
CL1Contig3513	no_hit	3.01548
CL9Contig5	no_hit	2.79309
CL1Contig2681	no_hit	2.79309
CL1Contig1034	no_hit	2.73169
CL1Contig216	no_hit	2.73169
CL1Contig2405	no_hit	2.53005
CL6Contig15	no_hit	2.37805
CL1Contig3212	no_hit	2.37805
CL1Contig1313	no_hit	2.37805
CL1Contig53	no_hit	2.20813
CL6Contig2	no_hit	2.20813
CL8Contig1	no_hit	2.20813
CL333Contig1	Nramp metal transporter homolog [Thlaspi japonicum]	6.55016
CL1Contig2928	phosphoethanolamine N-methyltransferase [Gossypium hirsutum]	2.66756
CL1714Contig1	Populus EST from mild drought-stressed leaves	6.35752
CL1Contig134	Populus EST from severe drought-stressed leaves	6.55016
CL1Contig144	Populus trichocarpa light-harvesting complex I protein Lhca1 (Lhca1-2), mRNA	2.79309
CL1Contig2579	Populus trichocarpa predicted protein, mRNA	7.13512
CL1Contig612	Populus trichocarpa predicted protein, mRNA	6.87209
CL2721Contig1	Populus trichocarpa predicted protein, mRNA	6.55016
CL1Contig655	Populus trichocarpa predicted protein, mRNA	6.35752
CL2935Contig1	Populus trichocarpa predicted protein, mRNA	6.35752
CL1Contig2539	Populus trichocarpa predicted protein, mRNA	3.55016
CL1Contig602	Populus trichocarpa predicted protein, mRNA	2.53005
CL1Contig1510	Populus trichocarpa predicted protein, mRNA	2.01548
CL1200Contig1	predicted protein [Populus trichocarpa]	7.00959
CL278Contig6	predicted protein [Populus trichocarpa]	6.87209
CL1015Contig1	predicted protein [Populus trichocarpa]	6.72009
CL1Contig3576	predicted protein [Populus trichocarpa]	5.13512
CL1Contig3851	predicted protein [Populus trichocarpa]	5.13512
CL1Contig4937	predicted protein [Populus trichocarpa]	3.55016
CL1Contig10183	predicted protein [Populus trichocarpa]	3.55016
CL1Contig5850	predicted protein [Populus trichocarpa]	3.37805
CL253Contig1	predicted protein [Populus trichocarpa]	2.90857
CL1Contig1955	PREDICTED: hypothetical protein [Vitis vinifera]	7.45705
CL1Contig3458	PREDICTED: hypothetical protein [Vitis vinifera]	7.35752
CL88Contig2	PREDICTED: hypothetical protein [Vitis vinifera]	6.87209
CL1Contig413	PREDICTED: hypothetical protein [Vitis vinifera]	6.72009
CL1009Contig1	PREDICTED: hypothetical protein [Vitis vinifera]	6.72009
CL1661Contig2	PREDICTED: hypothetical protein [Vitis vinifera]	6.55016
CL2740Contig1	PREDICTED: hypothetical protein [Vitis vinifera]	6.55016
CL35Contig5	PREDICTED: hypothetical protein [Vitis vinifera]	6.35752
CL772Contig1	PREDICTED: hypothetical protein [Vitis vinifera]	4.55016
CL1Contig2661	PREDICTED: hypothetical protein [Vitis vinifera]	3.55016
CL277Contig1	PREDICTED: hypothetical protein [Vitis vinifera]	2.66756
CL1Contig1119	PREDICTED: hypothetical protein [Vitis vinifera]	2.20813
CL90Contig5	PREDICTED: hypothetical protein isoform 1 [Vitis vinifera]	6.35752
CL197Contig3	PREDICTED: similar to chloroplast post-illumination chlorophyll fluorescence increase protein isoform 1 [Vitis vinifera]	2.01548
CL1Contig5889	PREDICTED: similar to HSC70-1 (heat shock cognate 70 kDa protein 1); ATP binding isoform 1 [Vitis vinifera]	3.55016
CL988Contig1	PREDICTED: Vitis vinifera hypothetical protein LOC100249863 (LOC100249863), mRNA	7.2506
CL1Contig2668	PREDICTED: Vitis vinifera hypothetical protein LOC100257120 (LOC100257120), mRNA	6.72009
CL3084Contig1	PREDICTED: Vitis vinifera hypothetical protein LOC100260506, transcript variant 1 (LOC100260506), mRNA	6.35752
CL2924Contig1	PREDICTED: Vitis vinifera hypothetical protein LOC100264475 (LOC100264475), mRNA	6.35752
CL1Contig5663	RecName: Full=Granule-bound starch synthase 1, chloroplastic/amyloplastic; AltName: Full=Granule-bound starch synthase I; Short=GBSS-I; Flags: Precursor	4.55016
CL1Contig4347	RecName: Full=Granule-bound starch synthase 1, chloroplastic/amyloplastic; AltName: Full=Granule-bound starch synthase I; Short=GBSS-I; Flags: Precursor	3.55016
CL1Contig5511	RecName: Full=Late embryogenesis abundant protein Lea5-D	4.55016
CL386Contig2	Stem-specific protein TSJT1, putative [Ricinus communis]	7.2506
CL1Contig4412	sucrose synthase [Gossypium hirsutum]	3.55016
CL1Contig970	thiamine biosynthetic enzyme [Picrorhiza kurrooa]	6.55016
CL1147Contig1	trans-cinnamic acid hydroxylase [Pisum sativum]	6.35752
CL1Contig2317	unknown [Picea sitchensis]	6.35752
CL328Contig2	unnamed protein product [Arabidopsis thaliana]	3.55016
CL389Contig2	unnamed protein product [Vitis vinifera]	7.13512
CL926Contig1	unnamed protein product [Vitis vinifera]	6.35752

## Sheet:  Additional file 15,sheet 2
Additional file 15,worksheet 2: Fold change expression in leaf tissue,(down regulated) contigs in (Vagad)drought tolerant genotype.
contig	Description	Vagad leaf vs RAHS-14 leaf
CL1Contig9160	aldolase	-3.1138
CL1Contig6625	At2g34430 [Arabidopsis thaliana]	-3.79187
CL1Contig8621	AT5g13630/MSH12_9 [Arabidopsis thaliana]	-6.66396
CL1Contig8307	ATP synthase CF1 alpha subunit [Gonystylus bancanus]	-6.66396
CL1Contig6840	ATP synthase CF1 alpha subunit [Gossypium hirsutum]	-7.14939
CL1Contig7212	ATP synthase CF1 alpha subunit [Trifolium subterraneum]	-6.66396
CL20Contig12	ATP-dependent clp protease, putative [Ricinus communis]	-2.79187
CL5Contig13	Capsicum annuum mRNA for partial glyceraldehyde-3-phosphate dehydrogenase, subunit GapB	-6.927
CL1Contig8642	carbonic anhydrase [Gossypium hirsutum]	-7.51196
CL1Contig6765	Chain F, The Structure Of A Plant Photosystem I Supercomplex At 3.4 Angstrom Resolution	-5.34203
CL1Contig7385	chalcone synthase [Gossypium hirsutum]	-4.34203
CL1Contig10983	chlorophyll a/b binding protein [Solanum tuberosum]	-3.49231
CL1Contig200	chlorophyll a/b binding protein [Solanum tuberosum]	-3.49231
CL1Contig8821	chlorophyll A/B binding protein, putative [Ricinus communis]	-2.79187
CL1Contig2708	chlorophyll A/B binding protein, putative [Ricinus communis]	-3.1138
CL1Contig8868	chlorophyll A/B binding protein, putative [Ricinus communis]	-4.34203
CL1Contig9061	chlorophyll A/B binding protein, putative [Ricinus communis]	-6.927
CL1Contig10774	chlorophyll A/B binding protein, putative [Ricinus communis]	-6.927
CL1Contig8856	chlorophyll A/B binding protein, putative [Ricinus communis]	-7.927
CL1Contig7094	chlorophyll a/b-binding protein CP24 precursor [Vigna radiata]	-2.79187
CL1Contig8350	chlorophyll a/b-binding protein type I [Malus x domestica]	-7.14939
CL1Contig6423	chloroplast chlorophyll A/B binding protein [Manihot esculenta]	-5.927
CL1Contig9175	chloroplast ferredoxin [Capsicum annuum]	-2.20691
CL1Contig7170	chloroplast ribulose-1,5-bisphosphate carboxylase/oxygenase activase large protein isoform [Acer rubrum]	-3.37684
CL1Contig8224	chloroplast ribulose-1,5-bisphosphate carboxylase/oxygenase activase small protein isoform [Acer rubrum]	-3.49231
CL173Contig6	cinnamate-4-hydroxylase [Gossypium arboreum]	-3.25131
CL1Contig9525	Contains similarity to acid phosphatase from Lupinus albus gb	-7.14939
CL94Contig5	Cu/Zn superoxide dismutase [Gossypium arboreum]	-7.51196
CL1Contig8774	cytochrome b559	-3.59923
CL1Contig7985	cytochrome b559	-6.34203
CL1Contig8669	cytochrome b559	-8.73435
CL1Contig11094	cytochrome b6/f complex subunit IV [Monsonia vanderietiae]	-4.1138
CL1Contig9300	cytochrome P450 [Populus trichocarpa]	-5.927
CL2Contig95	D1 protein [Non-geniculate coralline algae NZC0780]	-2.79187
CL2Contig87	D1 protein [Non-geniculate coralline algae NZC0780]	-7.34203
CL2Contig56	D1 reaction center protein of photosystem II [Chara vulgaris]	-7.51196
CL2Contig80	D1 reaction center protein of photosystem II [Stigeoclonium helveticum]	-4.79187
CL2Contig13	D1/32 kD photosystem II reaction center protein [uncultured Trebouxia photobiont]	-5.0398
CL156Contig9	dehydration-induced protein RD22-like protein 2 [Gossypium arboreum]	-4.34203
CL1Contig3214	Durio zibethinus 26S ribosomal RNA gene, complete sequence	-3.25131
CL1Contig4332	Durio zibethinus 26S ribosomal RNA gene, complete sequence	-7.34203
CL67Contig11	ferric-chelate reductase, putative [Ricinus communis]	-4.34203
CL3Contig66	fiber protein Fb9 [Gossypium barbadense]	-6.34203
CL1Contig11422	fructose-bisphosphate aldolase, putative [Ricinus communis]	-4.59923
CL1Contig7546	fructose-bisphosphate aldolase, putative [Ricinus communis]	-6.927
CL1Contig9120	G.hirsutum mRNA for ribosomal protein 41, large subunit (RL41)	-4.34203
CL1Contig7480	G.hirsutum rbcS gene for ribulose-1,5-bisphosphate carboxylase, small subunit	-2.9618
CL1Contig8185	G.hirsutum rbcS gene for ribulose-1,5-bisphosphate carboxylase, small subunit	-3.37684
CL1Contig1711	G.hirsutum rbcS gene for ribulose-1,5-bisphosphate carboxylase, small subunit	-3.59923
CL1Contig769	G.hirsutum rbcS gene for ribulose-1,5-bisphosphate carboxylase, small subunit	-5.39674
CL1Contig10634	G.hirsutum rbcS gene for ribulose-1,5-bisphosphate carboxylase, small subunit	-6.927
CL1Contig7664	G.hirsutum rbcS gene for ribulose-1,5-bisphosphate carboxylase, small subunit	-7.14939
CL1Contig6650	G.hirsutum rbcS gene for ribulose-1,5-bisphosphate carboxylase, small subunit	-7.34203
CL1Contig7230	G.hirsutum rbcS gene for ribulose-1,5-bisphosphate carboxylase, small subunit	-7.51196
CL99Contig7	galactolipid galactosyltransferase, putative [Ricinus communis]	-4.34203
CL1Contig6456	Glycine max cDNA, clone: GMFL01-02-L11	-5.34203
CL1Contig408	Glycine max cDNA, clone: GMFL01-21-C10	-4.1138
CL1Contig7165	Gossypium barbadense chloroplast DNA, complete genome	-2.37684
CL1Contig6622	Gossypium barbadense chloroplast DNA, complete genome	-2.59923
CL2Contig42	Gossypium barbadense chloroplast DNA, complete genome	-3.79187
CL2Contig3	Gossypium barbadense chloroplast DNA, complete genome	-3.87934
CL1Contig8504	Gossypium barbadense chloroplast DNA, complete genome	-4.34203
CL2Contig94	Gossypium barbadense chloroplast DNA, complete genome	-4.43573
CL1Contig10937	Gossypium barbadense chloroplast DNA, complete genome	-5.07728
CL1Contig7320	Gossypium barbadense chloroplast DNA, complete genome	-5.34203
CL1Contig6640	Gossypium barbadense chloroplast DNA, complete genome	-5.927
CL2Contig22	Gossypium barbadense chloroplast DNA, complete genome	-6.34203
CL1Contig6409	Gossypium barbadense chloroplast DNA, complete genome	-6.34203
CL1Contig6928	Gossypium barbadense chloroplast DNA, complete genome	-6.66396
CL1Contig6498	Gossypium barbadense chloroplast DNA, complete genome	-6.66396
CL1Contig7322	Gossypium barbadense chloroplast DNA, complete genome	-6.927
CL1Contig7924	Gossypium barbadense chloroplast DNA, complete genome	-7.14939
CL1Contig7025	Gossypium barbadense chloroplast DNA, complete genome	-7.14939
CL1Contig7111	Gossypium barbadense chloroplast DNA, complete genome	-7.14939
CL2Contig92	Gossypium barbadense chloroplast DNA, complete genome	-7.80147
CL2Contig36	Gossypium barbadense chloroplast DNA, complete genome	-9.38643
CL1Contig4121	Gossypium hirsutum Al-induced protein mRNA, complete cds	-4.34203
CL1Contig6509	Gossypium hirsutum carbonic anhydrase isoform 1 (CA1) mRNA, partial cds; nuclear gene for plastid product	-7.14939
CL1Contig6552	Gossypium hirsutum chloroplast photosystem II chlorophyll A/B-binding protein gene, complete cds	-5.927
CL1Contig7646	Gossypium hirsutum chloroplast photosystem II chlorophyll A/B-binding protein gene, complete cds	-5.927
CL1Contig8764	Gossypium hirsutum chloroplast photosystem II chlorophyll A/B-binding protein gene, complete cds	-6.34203
CL1Contig8928	Gossypium hirsutum chloroplast photosystem II chlorophyll A/B-binding protein gene, complete cds	-6.34203
CL1Contig6898	Gossypium hirsutum chloroplast photosystem II chlorophyll A/B-binding protein gene, complete cds	-6.34203
CL1Contig6751	Gossypium hirsutum chloroplast photosystem II chlorophyll A/B-binding protein gene, complete cds	-7.80147
CL1Contig7852	Gossypium hirsutum chloroplast photosystem II chlorophyll A/B-binding protein gene, complete cds	-7.927
CL1Contig6604	Gossypium hirsutum chloroplast photosystem II chlorophyll A/B-binding protein gene, complete cds	-8.34203
CL1Contig10827	Gossypium hirsutum chloroplast photosystem II chlorophyll A/B-binding protein gene, exons 01-Mar	-5.927
CL1Contig10903	Gossypium hirsutum chloroplast photosystem II chlorophyll A/B-binding protein gene, exons 01-Mar	-6.66396
CL1Contig6583	Gossypium hirsutum clone GhfLTP-3 lipid transfer protein mRNA, complete cds	-2.37684
CL1Contig6698	Gossypium hirsutum clone GhfLTP-3 lipid transfer protein mRNA, complete cds	-4.34203
CL2Contig1	Gossypium hirsutum cultivar coker 310 FR chloroplast, complete genome	-4.45484
CL1Contig9142	Gossypium hirsutum cultivar coker 310 FR chloroplast, complete genome	-6.927
CL1Contig7811	Gossypium hirsutum gland development related protein 87-like mRNA, complete sequence	-2.98452
CL1Contig8354	Gossypium hirsutum gland development related protein 87-like mRNA, complete sequence	-4.25131
CL1Contig6584	Gossypium hirsutum gland development related protein 87-like mRNA, complete sequence	-5.34203
CL1Contig4262	Gossypium hirsutum late embryogenesis-abundant protein (Lea5-D) mRNA, complete cds	-4.34203
CL1Contig5076	Gossypium hirsutum metallothionein-like protein mRNA, complete cds	-3.37684
CL1Contig10126	Gossypium hirsutum metallothionein-like protein mRNA, complete cds	-6.66396
CL1Contig7624	Gossypium hirsutum ORF1 for hypothetical protein, strain c.v. Coker 201	-6.66396
CL1Contig6960	Gossypium hirsutum ORF1 for hypothetical protein, strain c.v. Coker 201	-7.51196
CL1Contig9248	Gossypium hirsutum proline-rich protein (PRP3) mRNA, complete cds	-2.37684
CL1Contig7300	Gossypium hirsutum ribulose-1,5-bisphosphate carboxylase/oxygenase activase 1 mRNA, complete cds	-3.59923
CL1Contig3495	Gossypium hirsutum ribulose-1,5-bisphosphate carboxylase/oxygenase activase 1 mRNA, complete cds	-4.87934
CL1Contig7277	Gossypium hirsutum ribulose-1,5-bisphosphate carboxylase/oxygenase activase 1 mRNA, complete cds	-5.34203
CL1Contig8896	Gossypium hirsutum ribulose-1,5-bisphosphate carboxylase/oxygenase activase 1 mRNA, complete cds	-7.34203
CL1Contig8530	Gossypium hirsutum ribulose-1,5-bisphosphate carboxylase/oxygenase activase 2 mRNA, partial cds	-2.85077
CL1Contig8855	Gossypium hirsutum ribulose-1,5-bisphosphate carboxylase/oxygenase activase 2 mRNA, partial cds	-7.14939
CL1Contig10146	Gossypium hirsutum ubiquitin-conjugating enzyme E2 (UBC1) mRNA, complete cds	-5.34203
CL1Contig10870	Gossypium hirsutum ultraviolet-B-repressible protein (UVB) mRNA, complete cds	-6.927
CL1Contig7042	heat shock protein 70 [Camellia sinensis]	-4.34203
CL3Contig50	heat shock protein 90 [Nicotiana tabacum]	-3.59923
CL3Contig75	heat shock protein 90 [Nicotiana tabacum]	-7.14939
CL1Contig10522	heat shock protein, putative [Ricinus communis]	-4.34203
CL1Contig4854	Hevea brasiliensis DnaJ protein mRNA, complete cds	-4.1138
CL1Contig6311	Hevea brasiliensis translationally controlled tumor protein (TCTP) mRNA, complete cds	-4.34203
CL1Contig6592	homologous to plastidic aldolases [Solanum tuberosum]	-2.79187
CL1Contig9313	hypothetical protein [Vitis vinifera]	-4.34203
CL1Contig7510	hypothetical protein [Vitis vinifera]	-5.927
CL1Contig11241	hypothetical protein [Vitis vinifera]	-7.14939
CL1Contig6649	hypothetical protein [Zea mays]	-6.66396
CL1Contig10917	hypothetical protein OsJ_10668 [Oryza sativa Japonica Group]	-7.51196
CL1Contig7132	hypothetical protein POPTRDRAFT_712066 [Populus trichocarpa]	-3.37684
CL1Contig10897	hypothetical protein POPTRDRAFT_716206 [Populus trichocarpa]	-2.45484
CL1Contig8321	hypothetical protein POPTRDRAFT_726168 [Populus trichocarpa]	-3.1138
CL1Contig9363	hypothetical protein POPTRDRAFT_818640 [Populus trichocarpa]	-6.66396
CL1Contig6513	hypothetical protein RCOM_0923760 [Ricinus communis]	-2.59923
CL1Contig8960	hypothetical protein TSTA_040370 [Talaromyces stipitatus ATCC 10500]	-2.63987
CL1Contig1123	L-asparaginase, putative / L-asparagine amidohydrolase, putative [Arabidopsis thaliana]	-3.59923
CL1Contig6598	light-harvesting complex I protein Lhca1 [Populus trichocarpa]	-3.79187
CL1Contig7842	light-harvesting complex I protein Lhca1 [Populus trichocarpa]	-5.927
CL1Contig7358	light-harvesting complex II protein Lhcb1 [Populus trichocarpa]	-2.49231
CL1Contig6982	Light-regulated protein precursor, putative [Ricinus communis]	-5.34203
CL7Contig17	lipoxygenase [Citrus jambhiri]	-2.9618
CL1Contig7940	magnesium chelatase subunit [Glycine max]	-3.25131
CL1Contig6841	Magnesium-chelatase subunit H, putative [Ricinus communis]	-6.66396
CL1Contig3031	Mangifera indica inverted repeat region, partial sequence; chloroplast	-2.1138
CL1Contig4079	metallothionein-like protein [Gossypium hirsutum]	-4.34203
CL1Contig7488	methionine synthase [Carica papaya]	-3.59923
CL3Contig60	Nicotiana benthamiana molecular chaperone Hsp90-2 mRNA, complete cds	-2.37684
CL1Contig6616	Nicotiana tabacum mitochondrial DNA, complete genome	-6.66396
CL1Contig4902	nitrogen fixation protein nifu, putative [Ricinus communis]	-5.34203
CL1Contig2887	no_hit	-2.37684
CL1Contig500	no_hit	-2.37684
CL1Contig7208	no_hit	-2.37684
CL1Contig7915	no_hit	-2.59923
CL1Contig84	no_hit	-2.59923
CL1Contig1442	no_hit	-2.79187
CL1Contig8992	no_hit	-2.79187
CL1Contig8429	no_hit	-2.79187
CL1Contig3180	no_hit	-3.1138
CL1Contig8886	no_hit	-3.1138
CL1Contig6356	no_hit	-3.37684
CL1Contig6643	no_hit	-3.59923
CL1Contig7960	no_hit	-3.59923
CL1Contig1387	no_hit	-3.59923
CL1Contig8404	no_hit	-3.9618
CL1Contig4837	no_hit	-4.1138
CL1Contig4718	no_hit	-4.34203
CL1Contig9644	no_hit	-4.34203
CL1Contig8128	no_hit	-4.34203
CL1Contig5388	no_hit	-4.34203
CL1Contig4754	no_hit	-4.34203
CL1228Contig1	no_hit	-4.34203
CL1Contig4705	no_hit	-4.34203
CL1Contig4465	no_hit	-4.34203
CL1Contig6920	no_hit	-4.34203
CL1Contig7109	no_hit	-4.34203
CL1Contig7890	no_hit	-4.34203
CL22Contig14	no_hit	-4.34203
CL1Contig7484	no_hit	-4.34203
CL1Contig7479	no_hit	-4.37684
CL1Contig2389	no_hit	-4.59923
CL1Contig4387	no_hit	-5.34203
CL1Contig6534	no_hit	-5.34203
CL1Contig9169	no_hit	-5.34203
CL292Contig3	no_hit	-5.34203
CL1Contig6611	no_hit	-5.34203
CL1Contig7164	no_hit	-5.34203
CL1Contig7245	no_hit	-5.34203
CL1Contig6609	no_hit	-5.34203
CL1Contig7676	no_hit	-5.34203
CL1Contig7956	no_hit	-5.34203
CL1Contig8116	no_hit	-5.34203
CL1Contig7105	no_hit	-5.927
CL1Contig6952	no_hit	-5.927
CL1Contig7537	no_hit	-6.34203
CL1Contig8335	no_hit	-6.34203
CL1Contig6551	no_hit	-6.34203
CL48Contig9	no_hit	-6.34203
CL1Contig11438	no_hit	-6.66396
CL1Contig7270	no_hit	-6.66396
CL1Contig6966	no_hit	-6.66396
CL1Contig10636	no_hit	-6.66396
CL97Contig6	no_hit	-6.66396
CL1Contig10656	no_hit	-6.66396
CL1Contig9552	no_hit	-6.927
CL1Contig6992	no_hit	-6.927
CL1Contig7650	no_hit	-6.927
CL1Contig6390	no_hit	-6.927
CL1Contig6445	no_hit	-6.927
CL1Contig9242	no_hit	-6.927
CL97Contig12	no_hit	-6.927
CL1Contig10686	no_hit	-6.927
CL1Contig8489	no_hit	-7.14939
CL1Contig7577	no_hit	-7.14939
CL1Contig6458	no_hit	-7.14939
CL1Contig9184	no_hit	-7.14939
CL1Contig10891	no_hit	-7.14939
CL1Contig10985	no_hit	-7.14939
CL1Contig8173	no_hit	-7.14939
CL1Contig11112	no_hit	-7.14939
CL1Contig7969	no_hit	-7.34203
CL1Contig8926	no_hit	-7.34203
CL1Contig8261	no_hit	-7.34203
CL1Contig6947	no_hit	-7.51196
CL1Contig6682	no_hit	-7.66396
CL1Contig6546	no_hit	-7.66396
CL1Contig10879	no_hit	-7.66396
CL1Contig6439	no_hit	-7.80147
CL1Contig6761	no_hit	-7.80147
CL1Contig10625	no_hit	-8.24893
CL1Contig9714	Ochroma pyramidale 26S ribosomal RNA gene, complete sequence	-2.37684
CL1Contig3503	Ochroma pyramidale 26S ribosomal RNA gene, complete sequence	-2.59923
CL1Contig8268	Ochroma pyramidale 26S ribosomal RNA gene, complete sequence	-2.59923
CL1Contig7873	Ochroma pyramidale 26S ribosomal RNA gene, complete sequence	-2.71787
CL1Contig8529	Ochroma pyramidale 26S ribosomal RNA gene, complete sequence	-2.79187
CL1Contig6793	Ochroma pyramidale 26S ribosomal RNA gene, complete sequence	-3.05491
CL1Contig1347	Ochroma pyramidale 26S ribosomal RNA gene, complete sequence	-3.49231
CL1Contig10127	Ochroma pyramidale 26S ribosomal RNA gene, complete sequence	-3.70941
CL1Contig6926	Ochroma pyramidale 26S ribosomal RNA gene, complete sequence	-3.79187
CL1Contig882	Ochroma pyramidale 26S ribosomal RNA gene, complete sequence	-3.79187
CL1Contig11282	Ochroma pyramidale 26S ribosomal RNA gene, complete sequence	-3.9618
CL1Contig10537	Ochroma pyramidale 26S ribosomal RNA gene, complete sequence	-4.37684
CL1Contig7281	Ochroma pyramidale 26S ribosomal RNA gene, complete sequence	-4.37684
CL1Contig687	Ochroma pyramidale 26S ribosomal RNA gene, complete sequence	-4.49231
CL1Contig2531	Ochroma pyramidale 26S ribosomal RNA gene, complete sequence	-4.69876
CL1Contig9488	Ochroma pyramidale 26S ribosomal RNA gene, complete sequence	-4.87934
CL1Contig8330	Ochroma pyramidale 26S ribosomal RNA gene, complete sequence	-4.9618
CL1Contig1067	Ochroma pyramidale 26S ribosomal RNA gene, complete sequence	-4.9618
CL1Contig7962	Ochroma pyramidale 26S ribosomal RNA gene, complete sequence	-5.43573
CL1Contig7894	Ochroma pyramidale 26S ribosomal RNA gene, complete sequence	-5.927
CL1Contig10389	Ochroma pyramidale 26S ribosomal RNA gene, complete sequence	-6.25131
CL1Contig9952	Ochroma pyramidale 26S ribosomal RNA gene, complete sequence	-6.34203
CL1Contig8586	Ochroma pyramidale 26S ribosomal RNA gene, complete sequence	-6.927
CL1Contig7179	Ochroma pyramidale 26S ribosomal RNA gene, complete sequence	-7.34203
CL1Contig9837	Ochroma pyramidale 26S ribosomal RNA gene, complete sequence	-7.51196
CL1Contig10058	Ochroma pyramidale 26S ribosomal RNA gene, complete sequence	-7.51196
CL1Contig7660	Ochroma pyramidale 26S ribosomal RNA gene, complete sequence	-7.66396
CL1Contig9499	Ochroma pyramidale 26S ribosomal RNA gene, complete sequence	-7.927
CL1Contig11307	Ochroma pyramidale 26S ribosomal RNA gene, complete sequence	-7.927
CL1Contig6017	Ochroma pyramidale 26S ribosomal RNA gene, complete sequence	-8.80147
CL1Contig10482	Ochroma pyramidale 26S ribosomal RNA gene, complete sequence	-8.8656
CL1Contig9926	Oenothera berteriana mitochondrial gene for 26S ribosomal RNA	-5.34203
CL1Contig9706	Os02g0261100 [Oryza sativa (japonica cultivar-group)]	-7.14939
CL1Contig8789	Os11g0171300 [Oryza sativa (japonica cultivar-group)]	-2.1138
CL1Contig5577	Os11g0703900 [Oryza sativa (japonica cultivar-group)]	-5.927
CL1Contig7229	Oxygen-evolving enhancer protein 1, chloroplast precursor, putative [Ricinus communis]	-2.66634
CL1Contig8644	PGK1 (PHOSPHOGLYCERATE KINASE 1); phosphoglycerate kinase [Arabidopsis thaliana]	-2.37684
CL1Contig2671	phosphoglycerate kinase, putative [Ricinus communis]	-2.37684
CL1Contig8329	phosphoglycerate kinase, putative [Ricinus communis]	-6.66396
CL1Contig6516	phosphoglycerate kinase, putative [Ricinus communis]	-7.14939
CL1Contig7561	phosphoribulokinase [Acer grandidentatum]	-6.927
CL1Contig7053	phosphoribulose kinase, putative [Ricinus communis]	-7.34203
CL1Contig7618	Photosystem I reaction center subunit II, chloroplast precursor, putative [Ricinus communis]	-2.25131
CL1Contig1561	Photosystem I reaction center subunit XI, chloroplast precursor, putative [Ricinus communis]	-2.37684
CL1Contig7298	photosystem I subunit XI [Nicotiana attenuata]	-2.79187
CL2Contig12	photosystem II 32 kDa protein [Archilejeunea parviflora]	-4.1138
CL2Contig14	photosystem II 32 kDa protein [Brachiolejeunea laxifolia]	-6.34203
CL2Contig49	photosystem II 32 kDa protein [Cephalozia bicuspidata]	-3.59923
CL2Contig60	photosystem II 32 kDa protein [Gongylanthus ericetorum]	-2.37684
CL2Contig82	photosystem II 32 kDa protein [Marchesinia brachiata]	-3.37684
CL2Contig74	photosystem II 32 kDa protein [Metzgeria liebmanniana]	-7.80147
CL2Contig41	photosystem II 32 kDa protein [Petalophyllum ralfsii]	-7.51196
CL2Contig30	photosystem II 32 kDa protein [Pluvianthus squarrosus]	-7.34203
CL2Contig37	photosystem II 32 kDa protein [Takakia lepidozioides]	-4.49231
CL2Contig79	photosystem II 32 kDa protein [Taxilejeunea sp. Gradstein 10172]	-7.66396
CL2Contig53	photosystem II 32 kDa protein [Treubia pygmaea]	-7.80147
CL2Contig46	photosystem II 32 kDa protein [Xenothallus vulcanicola]	-7.51196
CL1Contig6913	photosystem II CP47 chlorophyll apoprotein [Carica papaya]	-6.927
CL1Contig9049	photosystem II CP47 chlorophyll apoprotein [Ixerba brexioides]	-6.927
CL1Contig9442	photosystem II CP47 protein [Hydrastis canadensis]	-7.80147
CL2Contig25	photosystem II protein [Anomobryum humillimum]	-8.14939
CL2Contig90	photosystem II protein D1 [Festuca arundinacea]	-3.1138
CL2Contig47	photosystem II protein D1 [Geranium carolinianum]	-7.927
CL2Contig72	photosystem II protein D1 [Gracilaria tenuistipitata var. liui]	-6.927
CL2Contig81	photosystem II protein D1 [Gymnochlora stellata]	-8.04247
CL2Contig45	photosystem II protein D1 [Monsonia vanderietiae]	-2.52884
CL2Contig18	photosystem II protein D1 [Monsonia vanderietiae]	-2.99351
CL2Contig28	photosystem II protein D1 [Phalaris minor]	-7.51196
CL2Contig68	photosystem II protein D1 [Phalaris minor]	-8.34203
CL2Contig23	photosystem II protein D1 [Phaseolus vulgaris]	-3.59923
CL2Contig9	photosystem II protein D1 [Phaseolus vulgaris]	-4.25131
CL2Contig8	photosystem II protein D1 [Phaseolus vulgaris]	-5.74607
CL2Contig31	photosystem II protein D1 [Phaseolus vulgaris]	-7.05866
CL2Contig57	photosystem II reaction center protein D1 [Glaucocystis nostochinearum]	-6.66396
CL2Contig34	Photosystem Q(B) protein, putative [Ricinus communis]	-6.927
CL2Contig58	Photosystem Q(B) protein, putative [Ricinus communis]	-7.66396
CL1Contig6811	plasma membrane H+-ATPase [Sesbania rostrata]	-6.34203
CL1Contig4975	plasma membrane intrinsic protein 1 [Populus alba x Populus tremula var. glandulosa]	-4.34203
CL1Contig8904	plastid fructose 1,6 bisphosphate aldolase class 1 [Gossypium arboreum]	-4.59923
CL1Contig11356	plastid fructose 1,6 bisphosphate aldolase class 1 [Gossypium arboreum]	-7.51196
CL1Contig7590	plastidic aldolase [Nicotiana paniculata]	-2.37684
CL1Contig8701	plastidic aldolase [Nicotiana paniculata]	-7.14939
CL1Contig9467	Plastocyanin A, chloroplast precursor, putative [Ricinus communis]	-5.927
CL1Contig8412	Populus EST from mild drought-stressed leaves	-6.66396
CL5Contig29	Populus EST from severe drought-stressed leaves	-3.37684
CL1Contig5478	Populus EST from severe drought-stressed leaves	-4.34203
CL1Contig7097	Populus trichocarpa hypothetical protein, mRNA	-5.927
CL1Contig8445	Populus trichocarpa hypothetical protein, mRNA	-6.66396
CL1Contig8839	Populus trichocarpa light-harvesting complex I protein Lhca4 (Lhca4), mRNA	-3.1138
CL1Contig6473	Populus trichocarpa light-harvesting complex II protein Lhcb2 (Lhcb2-1), mRNA	-3.9618
CL1Contig8660	Populus trichocarpa light-harvesting complex II protein Lhcb2 (Lhcb2-1), mRNA	-5.927
CL1Contig10805	Populus trichocarpa light-harvesting complex II protein Lhcb2 (Lhcb2-1), mRNA	-6.927
CL1Contig6570	Populus trichocarpa light-harvesting complex II protein Lhcb2 (Lhcb2-1), mRNA	-7.14939
CL1Contig8209	Populus trichocarpa light-harvesting complex II protein Lhcb5 (Lhcb5), mRNA	-6.66396
CL1Contig1722	Populus trichocarpa predicted protein, mRNA	-2.66634
CL1Contig7201	Populus trichocarpa predicted protein, mRNA	-2.79187
CL44Contig10	Populus trichocarpa predicted protein, mRNA	-2.90735
CL1Contig6563	Populus trichocarpa predicted protein, mRNA	-4.34203
CL1Contig6713	Populus trichocarpa predicted protein, mRNA	-5.927
CL1Contig6556	Populus trichocarpa predicted protein, mRNA	-6.66396
CL1Contig7207	Populus trichocarpa x Populus deltoides clone WS0132_G18 unknown mRNA	-5.927
CL1Contig6605	Populus trichocarpa x Populus deltoides clone WS0137_K08 unknown mRNA	-6.66396
CL113Contig4	precursor of protein cell division protease ftsh-like protein [Populus trichocarpa]	-7.34203
CL1Contig6821	predicted protein [Populus trichocarpa]	-2.37684
CL1Contig8608	predicted protein [Populus trichocarpa]	-3.1138
CL1Contig11121	predicted protein [Populus trichocarpa]	-3.37684
CL1Contig8082	predicted protein [Populus trichocarpa]	-3.69876
CL1Contig11210	predicted protein [Populus trichocarpa]	-3.79187
CL5Contig27	predicted protein [Populus trichocarpa]	-3.9618
CL1Contig8905	predicted protein [Populus trichocarpa]	-3.9618
CL1Contig9037	predicted protein [Populus trichocarpa]	-3.9618
CL1Contig10936	predicted protein [Populus trichocarpa]	-4.87934
CL1Contig4205	predicted protein [Populus trichocarpa]	-5.34203
CL1Contig8451	predicted protein [Populus trichocarpa]	-5.34203
CL1Contig8179	predicted protein [Populus trichocarpa]	-6.34203
CL1Contig8964	predicted protein [Populus trichocarpa]	-6.34203
CL1194Contig1	predicted protein [Populus trichocarpa]	-6.34203
CL559Contig4	predicted protein [Populus trichocarpa]	-6.66396
CL1Contig9188	predicted protein [Populus trichocarpa]	-7.14939
CL1Contig7383	predicted protein [Populus trichocarpa]	-7.14939
CL1Contig6685	predicted protein [Populus trichocarpa]	-7.80147
CL1Contig3284	PREDICTED: hypothetical protein [Vitis vinifera]	-2.01427
CL1Contig8578	PREDICTED: hypothetical protein [Vitis vinifera]	-2.1138
CL1Contig7813	PREDICTED: hypothetical protein [Vitis vinifera]	-2.59923
CL1Contig8715	PREDICTED: hypothetical protein [Vitis vinifera]	-2.59923
CL1Contig6778	PREDICTED: hypothetical protein [Vitis vinifera]	-2.66634
CL1Contig7763	PREDICTED: hypothetical protein [Vitis vinifera]	-2.79187
CL1Contig9235	PREDICTED: hypothetical protein [Vitis vinifera]	-3.1138
CL1Contig6613	PREDICTED: hypothetical protein [Vitis vinifera]	-4.1138
CL1310Contig2	PREDICTED: hypothetical protein [Vitis vinifera]	-4.34203
CL1Contig10930	PREDICTED: hypothetical protein [Vitis vinifera]	-4.49231
CL67Contig1	PREDICTED: hypothetical protein [Vitis vinifera]	-5.34203
CL1Contig4143	PREDICTED: hypothetical protein [Vitis vinifera]	-5.34203
CL306Contig4	PREDICTED: hypothetical protein [Vitis vinifera]	-5.927
CL58Contig1	PREDICTED: hypothetical protein [Vitis vinifera]	-5.927
CL1Contig7402	PREDICTED: hypothetical protein [Vitis vinifera]	-6.34203
CL131Contig5	PREDICTED: hypothetical protein [Vitis vinifera]	-6.34203
CL1230Contig2	PREDICTED: hypothetical protein [Vitis vinifera]	-6.66396
CL1Contig8749	PREDICTED: hypothetical protein [Vitis vinifera]	-6.66396
CL44Contig9	PREDICTED: hypothetical protein [Vitis vinifera]	-6.927
CL1Contig10808	PREDICTED: hypothetical protein [Vitis vinifera]	-6.927
CL1Contig7397	PREDICTED: hypothetical protein [Vitis vinifera]	-7.14939
CL5Contig32	PREDICTED: hypothetical protein isoform 2 [Vitis vinifera]	-7.80147
CL1Contig7107	PREDICTED: Vitis vinifera hypothetical protein LOC100246378 (LOC100246378), mRNA	-6.66396
CL1Contig11105	PREDICTED: Vitis vinifera hypothetical protein LOC100261762 (LOC100261762), mRNA	-7.14939
CL1Contig7749	PREDICTED: Vitis vinifera hypothetical protein LOC100265177 (LOC100265177), mRNA	-6.34203
CL79Contig9	PREDICTED: Vitis vinifera hypothetical protein LOC100267479 (LOC100267479), mRNA	-6.927
CL1Contig9989	PREDICTED: Vitis vinifera similar to HSC70-1 (heat shock cognate 70 kDa protein 1); ATP binding, transcript variant 2 (LOC100259551), mRNA	-4.34203
CL1Contig8995	probable cytochrome P450 monooxygenase - maize (fragment)	-3.25131
CL1Contig7408	probable cytochrome P450 monooxygenase - maize (fragment)	-6.927
CL1Contig10184	probable cytochrome P450 monooxygenase - maize (fragment)	-8.34203
CL1Contig6281	proline-rich protein [Gossypium hirsutum]	-4.34203
CL1Contig7048	PSAG [Arabidopsis thaliana]	-6.66396
CL1Contig9257	PSI reaction center subunit III [Citrus sinensis]	-8.24893
CL1Contig6724	PSI type III chlorophyll a/b-binding protein [Arabidopsis thaliana]	-6.927
CL2Contig19	PSII 32 kDa protein [Vitis vinifera]	-3.9618
CL2Contig67	PSII D1 protein [Prunus campanulata]	-3.79187
CL2Contig4	PSII D1 protein [Prunus serrulata var. spontanea]	-4.18419
CL2Contig2	PSII D1 protein [Prunus subhirtella var. ascendens]	-3.25131
CL2Contig15	PSII D1 protein [Prunus subhirtella var. ascendens]	-7.34203
CL2Contig97	PSII D1 protein [Prunus x yedoensis]	-7.51196
CL2Contig10	PSII DI protein [Actinidia chinensis]	-2.86226
CL2Contig70	PSII DI protein [Actinidia kolomikta]	-8.4295
CL1Contig10942	putative chloroplast nucleoid DNA-binding protein [Arabidopsis thaliana]	-2.1138
CL1Contig7623	putative fructose bisphosphate aldolase [Trifolium pratense]	-6.66396
CL46Contig8	putative glycosyltransferase [Clitoria ternatea]	-5.34203
CL21Contig8	putative photosystem II protein [Gossypioides kirkii]	-2.79187
CL21Contig10	putative photosystem II protein [Gossypioides kirkii]	-6.927
CL21Contig18	putative photosystem II protein [Gossypium hirsutum]	-7.14939
CL2Contig76	putative photosystem II protein [Tectona grandis]	-7.927
CL1Contig7941	putative senescence-associated protein [Cupressus sempervirens]	-2.37684
CL1Contig8352	putative senescence-associated protein [Pisum sativum]	-2.05491
CL1Contig2315	putative senescence-associated protein [Pisum sativum]	-2.28664
CL1Contig7708	putative senescence-associated protein [Pisum sativum]	-2.37684
CL1Contig7186	putative senescence-associated protein [Pisum sativum]	-2.49231
CL1Contig10520	putative senescence-associated protein [Pisum sativum]	-2.9618
CL1Contig10578	putative senescence-associated protein [Pisum sativum]	-3.1138
CL1Contig6689	putative senescence-associated protein [Pisum sativum]	-3.25131
CL1Contig8151	putative senescence-associated protein [Pisum sativum]	-3.79187
CL1Contig2187	putative senescence-associated protein [Pisum sativum]	-4.29437
CL1Contig10499	putative senescence-associated protein [Pisum sativum]	-4.31544
CL1Contig10093	putative senescence-associated protein [Pisum sativum]	-4.9618
CL1Contig5337	putative senescence-associated protein [Pisum sativum]	-5.25131
CL1Contig6365	putative senescence-associated protein [Pisum sativum]	-6.4643
CL1Contig8940	putative senescence-associated protein [Pisum sativum]	-6.927
CL1Contig9415	putative senescence-associated protein [Pisum sativum]	-7.01427
CL1Contig8120	putative senescence-associated protein [Pisum sativum]	-7.14939
CL1Contig8866	RecName: Full=Chlorophyll a-b binding protein 151, chloroplastic; AltName: Full=LHCII type II CAB-151; Short=LHCP; Flags: Precursor	-3.59923
CL1Contig8841	RecName: Full=Chlorophyll a-b binding protein 50, chloroplastic; AltName: Full=LHCII type I CAB-50; Short=LHCP; Flags: Precursor	-6.34203
CL1Contig6431	RecName: Full=Ferredoxin-1, chloroplastic; AltName: Full=Ferredoxin I; Flags: Precursor	-7.927
CL1Contig9500	RecName: Full=Glyceraldehyde-3-phosphate dehydrogenase A, chloroplastic; AltName: Full=NADP-dependent glyceraldehydephosphate dehydrogenase subunit A; Flags: Precursor	-7.34203
CL1Contig1700	RecName: Full=Glycerate dehydrogenase; Short=GDH; AltName: Full=NADH-dependent hydroxypyruvate reductase; Short=HPR	-2.1138
CL1Contig8060	RecName: Full=Glycine dehydrogenase [decarboxylating], mitochondrial; AltName: Full=Glycine decarboxylase; AltName: Full=Glycine cleavage system P-protein; Flags: Precursor	-7.14939
CL1Contig3529	RecName: Full=Oxygen-evolving enhancer protein 1, chloroplastic; Short=OEE1; AltName: Full=33 kDa subunit of oxygen evolving system of photosystem II; AltName: Full=OEC 33 kDa subunit; AltName: Full=33 kDa thylakoid membrane protein; Flags: Precursor	-2.05491
CL1Contig8331	RecName: Full=Photosystem II 5 kDa protein, chloroplastic; Short=PSII-T; AltName: Full=Light-regulated unknown 11 kDa protein; Flags: Precursor	-7.80147
CL1Contig8472	RecName: Full=Photosystem II 5 kDa protein, chloroplastic; Short=PSII-T; AltName: Full=Light-regulated unknown 11 kDa protein; Flags: Precursor	-8.58996
CL1Contig49	RecName: Full=Ribulose bisphosphate carboxylase small chain, chloroplastic; Short=RuBisCO small subunit; Flags: Precursor	-2.01427
CL1Contig1054	RecName: Full=Ribulose bisphosphate carboxylase small chain, chloroplastic; Short=RuBisCO small subunit; Flags: Precursor	-2.52884
CL1Contig536	RecName: Full=Ribulose bisphosphate carboxylase small chain, chloroplastic; Short=RuBisCO small subunit; Flags: Precursor	-2.59923
CL1Contig7127	RecName: Full=Ribulose bisphosphate carboxylase/oxygenase activase, chloroplastic; Short=RuBisCO activase; Short=RA; Flags: Precursor	-6.927
CL1Contig6493	ribosomal protein S11 [Solanum lycopersicum]	-6.34203
CL1Contig6474	ribulose 1,5-bisphosphate carboxylase activase isoform 1 [Hordeum vulgare subsp. vulgare]	-6.927
CL1Contig8697	Ribulose bisphosphate carboxylase/oxygenase activase 1, chloroplast precursor, putative [Ricinus communis]	-2.59923
CL1Contig6414	ribulose-1,5-bisphosphate carboxylase small subunit R2 [Flaveria ramosissima]	-2.37684
CL1Contig2724	ribulose-1,5-bisphosphate carboxylase/oxygenase activase 1 [Gossypium hirsutum]	-2.07198
CL1Contig6447	ribulose-1,5-bisphosphate carboxylase/oxygenase activase 1 [Gossypium hirsutum]	-2.1138
CL1Contig6923	ribulose-1,5-bisphosphate carboxylase/oxygenase activase 1 [Gossypium hirsutum]	-2.86226
CL1Contig7472	ribulose-1,5-bisphosphate carboxylase/oxygenase activase 1 [Gossypium hirsutum]	-3.01427
CL1Contig7192	ribulose-1,5-bisphosphate carboxylase/oxygenase activase 1 [Gossypium hirsutum]	-3.1138
CL1Contig8689	ribulose-1,5-bisphosphate carboxylase/oxygenase activase 1 [Gossypium hirsutum]	-3.1138
CL1Contig8874	ribulose-1,5-bisphosphate carboxylase/oxygenase activase 1 [Gossypium hirsutum]	-3.25131
CL1Contig8716	ribulose-1,5-bisphosphate carboxylase/oxygenase activase 1 [Gossypium hirsutum]	-4.1138
CL1Contig10620	ribulose-1,5-bisphosphate carboxylase/oxygenase activase 1 [Gossypium hirsutum]	-4.49231
CL1Contig6507	ribulose-1,5-bisphosphate carboxylase/oxygenase activase 1 [Gossypium hirsutum]	-5.34203
CL1Contig6593	ribulose-1,5-bisphosphate carboxylase/oxygenase activase 1 [Gossypium hirsutum]	-6.34203
CL1Contig6988	ribulose-1,5-bisphosphate carboxylase/oxygenase activase 1 [Gossypium hirsutum]	-6.66396
CL1Contig7760	ribulose-1,5-bisphosphate carboxylase/oxygenase activase 1 [Gossypium hirsutum]	-6.66396
CL1Contig11047	ribulose-1,5-bisphosphate carboxylase/oxygenase activase 1 [Gossypium hirsutum]	-6.66396
CL1Contig8276	ribulose-1,5-bisphosphate carboxylase/oxygenase activase 1 [Gossypium hirsutum]	-7.14939
CL1Contig6996	ribulose-1,5-bisphosphate carboxylase/oxygenase activase 1 [Gossypium hirsutum]	-7.34203
CL1Contig6659	ribulose-1,5-bisphosphate carboxylase/oxygenase activase 1 [Gossypium hirsutum]	-7.51196
CL1Contig9163	ribulose-1,5-bisphosphate carboxylase/oxygenase activase 2 [Gossypium hirsutum]	-2.37684
CL1Contig9051	ribulose-1,5-bisphosphate carboxylase/oxygenase activase 2 [Gossypium hirsutum]	-2.37684
CL1Contig7213	ribulose-1,5-bisphosphate carboxylase/oxygenase activase 2 [Gossypium hirsutum]	-2.79187
CL1Contig6520	ribulose-1,5-bisphosphate carboxylase/oxygenase activase 2 [Gossypium hirsutum]	-2.79187
CL1Contig7134	ribulose-1,5-bisphosphate carboxylase/oxygenase activase 2 [Gossypium hirsutum]	-3.59923
CL1Contig10753	ribulose-1,5-bisphosphate carboxylase/oxygenase activase 2 [Gossypium hirsutum]	-3.79187
CL1Contig7856	ribulose-1,5-bisphosphate carboxylase/oxygenase activase 2 [Gossypium hirsutum]	-6.34203
CL1Contig10794	ribulose-1,5-bisphosphate carboxylase/oxygenase activase 2 [Gossypium hirsutum]	-6.66396
CL1Contig6967	ribulose-1,5-bisphosphate carboxylase/oxygenase activase 2 [Gossypium hirsutum]	-8.58996
CL1Contig10748	ribulose-1,5-bisphosphate carboxylase/oxygenase activase alpha 2 [Gossypium hirsutum]	-6.66396
CL1Contig9289	ribulose-1,5-bisphosphate carboxylase/oxygenase activase alpha 2 [Gossypium hirsutum]	-6.927
CL1Contig9233	ribulose-1,5-bisphosphate carboxylase/oxygenase large subunit [Gossypium hirsutum]	-3.59923
CL1Contig6637	ribulose-1,5-bisphosphate carboxylase/oxygenase large subunit [Gossypium hirsutum]	-4.49231
CL1Contig567	ribulose-bisphosphate carboxylase activase (EC 6.3.4.-) A short form precursor - barley	-4.1138
CL1Contig10777	RuBisCO activase small isoform precursor [Oryza sativa Japonica Group]	-6.927
CL1Contig7256	RuBisCo large subunit [Cucumis sativus]	-8.34203
CL1Contig6740	serine hydroxymethyltransferase, putative [Ricinus communis]	-2.01427
CL1Contig6772	serine-glyoxylate aminotransferase [Spirodela polyrrhiza]	-2.01427
CL1Contig10729	Sterculia apetala 26S ribosomal RNA gene, complete sequence	-3.59923
CL1Contig11380	subunit of photosystem I [Cucumis sativus]	-4.1138
CL1Contig6555	thioredoxin/transketolase fusion protein [synthetic construct]	-4.34203
CL1Contig8127	tonoplast intrinsic protein [Sinapis arvensis]	-4.34203
CL1Contig6380	type III chlorophyll a/b-binding protein [Lycoris aurea]	-3.25131
CL1Contig9043	ultraviolet-B-repressible protein [Gossypium hirsutum]	-2.20691
CL1Contig7820	unknown [Medicago truncatula]	-3.54676
CL2Contig73	unknown [Medicago truncatula]	-4.87934
CL2Contig66	unknown [Medicago truncatula]	-5.1138
CL1Contig9651	unknown [Medicago truncatula]	-6.927
CL1Contig7017	unknown [Populus trichocarpa x Populus deltoides]	-4.49231
CL1Contig8823	unknown [Populus trichocarpa x Populus deltoides]	-6.66396
CL1Contig3017	unknown [Populus trichocarpa]	-2.37684
CL1Contig7878	unknown [Populus trichocarpa]	-3.9618
CL1780Contig1	unknown [Populus trichocarpa]	-4.34203
CL404Contig3	unknown [Populus trichocarpa]	-7.34203
CL1Contig5194	unknown [Zea mays]	-5.927
CL2Contig52	unnamed protein product [Nicotiana tabacum]	-5.64985
CL1Contig8103	unnamed protein product [Vitis vinifera]	-2.1138
CL1Contig11198	Vacuolar cation/proton exchanger 1a, putative [Ricinus communis]	-7.14939
CL1Contig9853	Vitis vinifera complete mitochondrial genome, cultivar Pinot noir clone ENTAV115	-3.9618
CL1Contig9700	Vitis vinifera complete mitochondrial genome, cultivar Pinot noir clone ENTAV115	-4.1138
CL1Contig10471	Vitis vinifera complete mitochondrial genome, cultivar Pinot noir clone ENTAV115	-7.34203
CL1Contig7167	VTC2-like protein [Actinidia chinensis]	-7.14939
