# Supplementary material for: Genome wide expression profiling of two accession of G. herbaceum L. in response to drought
Source: BMC Genomics. 2012 Mar 16;13:94. doi: 10.1186/1471-2164-13-94 (PMC3320563; doi:10.1186/1471-2164-13-94)
Supplement: Additional file 17 — Annotation analysis of 167 gene obtained in correlation analysis of microarray and transcriptomic contigs. Excel file contacting detail analysis of differentially expressed genes obtained in microarray correlated with transcriptomic contigs. [file 1471-2164-13-94-S17.XLS]

## Sheet: Sheet1
Additional file 17: Correlation between microarray and transcriptomic contigs
		FC_microarray	FC_digital_Transcriptomics
Vagad_under Drought Condition
CL1Contig6961%	GraAffx.27366.1.S1_at	0.402519	1.20813	P5CS2 (DELTA 1-PYRROLINE-5-CARBOXYLATE SYNTHASE 2
CL1Contig483%	GhiAffx.12880.1.S1_at	1.47525	1.11502	ATPase, coupled to transmembrane movement of substances
CL1Contig7411%	GhiAffx.62078.1.S1_at	0.759582	1.0826	elprotein disulfide oxidoreductase
CL1Contig7673%	GhiAffx.16827.2.S1_a_at	0.759582	1.0826	transketolase family protein
CL1Contig1486%	GraAffx.33115.2.S1_s_at	0.519327	1.0826	isoflavone reductase
CL1Contig1522%	Gra.2958.1.A1_s_at	0.191593	1.01548	phosphoglycerate kinase
CL1Contig7657%	GhiAffx.15772.1.A1_s_at	0.0995099	1.01548	subtilase family protein
CL1Contig628%	Ghi.10505.1.S1_s_at	0.290072	1.01548	2-dehydro-3-deoxyphosphoheptonate aldolase
CL6Contig25%	Gra.398.2.S1_s_at	0.466691	0.973661	ubiquitin-protein ligase
CL1Contig10824%	GhiAffx.25583.1.A1_s_at	0.0360901	0.945092	pyruvate kinase
CL1Contig851%	Ghi.7834.2.S1_s_at	0	0.924333	potassium ion transmembrane transporter
CL6Contig9%	Ghi.1138.1.S1_at	0.466691	0.908566	ribulose-1,5-bisphosphate carboxylase/oxygenase activator
CL7Contig7%	Gra.664.1.S1_s_at	0.141995	0.871091	omega-3 fatty acid desaturase
CL1Contig8279%	Gra.1563.2.S1_s_at	0	0.838177	EXPANSIN A6
CL1Contig2295%	GhiAffx.60440.1.S1_s_at	0.0995099	0.832617	ralf-like 23); signal transducer
CL1Contig1849%	GhiAffx.40609.1.S1_at	-0.0940595	0.793089	myb
CL1Contig8426%	Ghi.10476.2.S1_s_at	0.0899573	0.793089	pectinacetylesterase
CL1Contig10566%	Ghi.8189.2.S1_s_at	0.0333015	0.793089	adenosine kinase/ copper ion binding / kinase
CL1Contig1244%	Ghi.4260.1.S1_s_at	0	0.793089	unknown protein
CL1Contig546%	Ghi.7199.1.A1_at	-0.074906	0.793089	MEB5.2 gene
CL1Contig3266%	Ghi.1326.1.S1_s_at	0.0995099	0.793089	BASIC HELIX-LOOP-HELIX 32); DNA binding / transcription factor
CL1Contig8113%	Ghi.7484.1.S1_s_at	0.131739	0.793089	nucleic acid binding / oxidoreductase
CL1Contig4478%	Ghi.4855.1.A1_at	1.13365	0.793089	Ca2+-binding protein 1
CL1Contig5371%	GhiAffx.25024.1.S1_at	0.323426	0.793089	disease resistance protein
CL1Contig1382%	GhiAffx.40568.1.A1_s_at	0	0.793089	pyruvate kinase
CL1Contig7609%	Ghi.459.1.S1_at	-0.0601396	0.793089	MLP-LIKE PROTEIN 423
CL1Contig1714%	GhiAffx.4614.1.S1_at	0.191593	0.793089	nitrate transporter
CL1Contig8459%	GhiAffx.61812.1.S1_at	0.0995099	0.648699	ERD4 (early-responsive to dehydration 4)
CL1Contig734%	Ghi.1410.1.A1_s_at	-0.218572	0.623164	DT052327
CL17Contig11%	Ghi.6412.1.S1_at	0.117238	0.623164	transporter-related
CL1Contig9385%	Ghi.9834.1.S1_s_at	-0.218572	0.623164	HSP81-2 (HEAT SHOCK PROTEIN 81-2)
CL70Contig5%	Ghi.9535.1.S1_s_at	0.541923	0.586638	inositol
CL1Contig738%	GraAffx.28538.1.S1_s_at	0.43234	0.586638	unknown
CL1Contig2237%	GhiAffx.42439.1.S1_at	-0.324405	0.586638	PGR5 (proton gradient regulation 5)
CL1Contig8573%	GhiAffx.30132.1.S1_s_at	0.212674	0.570696	MPK9 (MAP KINASE 9)
CL1Contig345%	GhiAffx.12340.1.S1_at	0.0995099	0.570696	DW503675.1
CL1Contig3636%	GraAffx.28297.1.S1_at	0.428898	0.530054	glutaredoxin family protein
CL1Contig7439%	Gra.2239.1.S1_s_at	0.247631	0.530054	pal1 (Phe ammonia lyase 1); phenylalanine ammonia-lyase
CL1Contig7626%	Ghi.6236.2.S1_s_at	-0.383457	0.530054	xyloglucosyl transferase
CL1Contig2232%	GhiAffx.61831.1.S1_at	-0.218572	0.530054	starch synthase, putative
CL1Contig1085%	GhiAffx.24789.1.S1_at	-0.218572	-0.502367	SMALL AUXIN UPREGULATED
CL1Contig6867%	GhiAffx.43557.1.S1_at	0.0708691	-0.528839	mitochondrion; contain interPro domain
CL1Contig2084%	Gra.2902.1.A1_s_at	-0.154224	-0.528839	dicarboxylate transporter 1
CL1Contig10953%	Ghi.1456.1.S1_x_at	-0.913369	-0.528839	fructose-bisphosphate aldolase
CL1Contig7203%	Ghi.6277.3.S1_a_at	-1.13149	-0.528839	CO498559
CL1Contig773%	GraAffx.11285.1.A1_s_at	1.3267	-0.543946	PLASMA MEMBRANE INTRINSIC PROTEIN
CL1Contig10755%	Ghi.7630.1.S1_at	-1.06547	-0.557408	mid1-complementing activity 1
CL1Contig785%	GhiAffx.6438.1.S1_at	-0.218572	-0.560548	nodulin family protein
CL1Contig412%	Ghi.249.1.A1_at	0.191593	-0.599229	ARABIDOPSIS THALIANA EXPANSIN A8
CL1Contig11276%	GhiAffx.22436.1.S1_at	-0.958326	-0.599229	small heat shock protein
CL1Contig2473%	Ghi.395.1.S1_s_at	-1.02445	-0.599229	NOD26-LIKE INTRINSIC PROTEIN
CL1Contig6653%	GraAffx.8958.1.S1_s_at	-0.218572	-0.599229	xyloglucosyl transferase
CL1Contig598%	GhiAffx.2109.1.A1_at	-0.0559287	-0.599229	LOB DOMAIN-CONTAINING PROTEIN
CL1Contig5738%	Ghi.6877.1.A1_at	-0.0318113	-0.621949	NONPHOTOCHEMICAL QUENCHING
CL1Contig11226%	Ghi.9697.1.A1_s_at	0.0995099	-0.639871	coumarate-CoA ligase
CL1Contig1159%	GhiAffx.6006.1.S1_at	0.0899573	-0.639871	LP1; calmodulin binding
CL1Contig11071%	Ghi.5238.1.A1_at	0.0571139	-0.639871	STEROL-4ALPHA-METHYL OXIDASE 1
CL1Contig189%	Ghi.9164.1.S1_s_at	0.0995099	-0.65437	ABRE BINDING FACTOR 4
CL1Contig7888%	Ghi.7719.1.S1_s_at	0.0369946	-0.666343	CBS domain-containing protein
CL1Contig10878%	Ghi.7853.1.S1_at	-0.903341	-0.666343	phosphoglyceride transfer protein
CL1Contig2572%	GhiAffx.3523.1.S1_at	0.144972	-0.676396	unknown protein
CL1Contig920%	Gra.2250.1.A1_s_at	0.90782	-0.684958	quinone reductase family protein
CL1Contig8682%	GhiAffx.20670.1.S1_at	-0.903341	-0.698764	ABNORMAL FLORAL ORGANS
CL1Contig9409%	Gra.2448.1.A1_at	-2.34235	-1.79187	structural constituent of cytoskeleton
CL1Contig9052%	Gra.147.1.A1_s_at	-2.34235	-2.01427	structural constituent of cytoskeleton
CL1Contig193%	Gra.147.1.A1_s_at	-2.34235	-2.07198	structural constituent of cytoskeleton
CL1Contig6457%	Gra.147.1.A1_s_at	-2.34235	-2.15444	structural constituent of cytoskeleton
CL1Contig2281%	Gra.147.1.A1_s_at	-2.34235	-2.20691	structural constituent of cytoskeleton
CL1Contig729%	Gra.147.1.A1_s_at	-2.34235	-2.20691	structural constituent of cytoskeleton
CL1Contig7292%	Gra.147.1.A1_s_at	-2.34235	-2.37684	structural constituent of cytoskeleton
CL1Contig500%	Gra.147.1.A1_s_at	-2.34235	-2.37684	structural constituent of cytoskeleton
CL1Contig6414%	Gra.147.1.A1_s_at	-2.34235	-2.37684	structural constituent of cytoskeleton
CL1Contig1054%	Gra.147.1.A1_s_at	-2.34235	-2.52884	structural constituent of cytoskeleton
CL1Contig536%	Gra.147.1.A1_s_at	-2.34235	-2.59923	structural constituent of cytoskeleton
CL1Contig10857%	Gra.147.1.A1_s_at	-2.34235	-2.66634	structural constituent of cytoskeleton
CL1Contig6531%	Gra.147.1.A1_s_at	-2.34235	-2.79187	structural constituent of cytoskeleton
CL1Contig8886%	Gra.147.1.A1_s_at	-2.34235	-3.1138	structural constituent of cytoskeleton
CL1Contig7245%	GhiAffx.16827.2.S1_a_at	-6.23789	-5.34203	transketolase family protein
CL1Contig9552%	GhiAffx.62078.1.S1_at	-6.23789	-6.927	elprotein disulfide oxidoreductase
Vagad_under irrigated condition
CL1Contig9277%	Gra.1540.1.S1_s_at	0.940343	1.79309	ketol-acid reductoisomerase
CL1Contig11369%	Ghi.1654.1.S1_x_at	0.940343	1.37805	glycosyl hydrolase family 3 protein
CL100Contig1%	Ghi.3138.1.A1_at	0.462599	1.37805	serine O-acetyltransferase
CL6Contig6%	GhiAffx.64269.1.S1_at	0.466691	1.20813	unknown protein
CL1Contig887%	Ghi.3138.1.A1_at	0.366755	1.20813	serine O-acetyltransferase
CL1Contig6472%	Gra.2791.2.S1_x_at	1.12774	1.20813	glyceraldehyde-3-phosphate dehydrogenase
CL1Contig10783%	GhiAffx.53145.1.A1_s_at	-0.154224	0.731688	calcium:cation antiporter/ calcium:hydrogen antiporter/
CL1Contig1365%	GhiAffx.3815.1.A1_s_at	0.0480672	0.7227	HEAT SHOCK PROTEIN
CL1Contig6801%	Ghi.7206.1.S1_s_at	0.161691	0.710627	Unknown
CL1Contig6749%	GhiAffx.3475.1.S1_at	0.0995099	0.710627	glycerate dehydrogenase
CL1Contig1734%	GhiAffx.60203.1.S1_at	0.543433	0.693553	transcription regulator
CL1Contig846%	Gra.2970.2.A1_at	0.0995099	0.693553	transferase, transferring acyl groups other than amino-acyl groups
CL1Contig9358%	GhiAffx.22725.1.S1_at	-0.200758	0.693553	protein homodimerization
CL1Contig6353%	Ghi.9839.1.S1_at	-0.200758	0.682058	UDP-4-keto-6-deoxy-glucose-3,5-epimerase
CL1Contig11008%	GhiAffx.41982.1.S1_s_at	0.543433	0.667558	serine proteases
RAHS-14 Under Irrigated condition
CL1Contig749%	Ghi.6521.1.S1_at	0.0360901	-0.709411	chitinase
CL1Contig9303%	Ghi.885.1.S1_s_at	0.0995099	-0.713871	remorin family protein
CL1Contig9554%	GhiAffx.7865.1.S1_at	-0.913369	-0.730473	AP2 domain-containing transcription factor family protein
CL1Contig8828%	Ghi.490.1.S1_s_at	0.978602	-0.791874	disease resistance protein
CL1Contig2804%	Ghi.1436.1.A1_s_at	-0.0434755	-0.791874	asparagine synthase
CL1Contig1950%	Gra.20.2.S1_at	-0.0619942	-0.791874	WLIM1; transcription factor/ zinc ion binding
CL1Contig6532%	Ghi.6308.1.S1_s_at	-0.163267	-0.791874	unknown
CL1Contig9469%	Ghi.5042.1.A1_s_at	-0.218572	-0.791874	hydrolyzing O-glycosyl compounds / xylan 1,4-beta-xylosidase
CL1Contig1030%	GhiAffx.53494.1.S1_s_at	0.328763	-0.791874	translation initiation factor
CL1Contig813%	Ghi.3204.1.S1_at	0.0995099	-0.791874	ethylene binding / glycogen synthase kinase
CL1Contig7120%	Ghi.3600.1.A1_at	-0.152843	-0.791874	monooxygenase
CL1Contig7507%	GhiAffx.50233.1.A1_at	-0.192315	-0.791874	armadillo/beta-catenin repeat family protein
CL1Contig3468%	GhiAffx.9860.1.A1_at	0.0995099	-0.791874	TETRATRICOPETIDE-REPEAT THIOREDOXIN
CL1Contig5839%	GhiAffx.61810.1.S1_at	0.876549	-0.791874	NADH dehydrogenase
CL1Contig6836%	Ghi.2271.1.S1_at	-0.152843	-0.791874	sequence-specific DNA binding / transcription factor
CL1Contig4339%	Ghi.1185.1.A1_at	-0.397156	-0.791874	SNF1-RELATED PROTEIN KINASE REGULATORY SUBUNIT GAMMA 1
CL1Contig2221%	Ghi.440.1.S1_s_at	-0.258358	-0.791874	3-chloroallyl aldehyde dehydrogenase/ ATP binding / aldehyde dehydrogenase (NAD)
CL1Contig6974%	Ghi.2060.1.S1_s_at	0.0995099	-0.791874	structural constituent of cell wall
CL1Contig2574%	GhiAffx.16921.1.A1_at	-0.218572	-0.791874	unknown protein
CL30Contig6%	GhiAffx.43317.1.A1_s_at	-0.755473	-0.791874	hydrolase
CL506Contig2%	GhiAffx.7472.1.A1_at	0.190802	-0.791874	leucine-rich repeat protein kinase
CL1Contig5581%	Ghi.8584.1.S1_at	0.056896	-0.791874	transaldolase
CL1Contig4637%	Ghi.5057.1.S1_s_at	0.0307674	-0.791874	oxidoreductase
CL1Contig4827%	GhiAffx.6043.1.A1_at	0.0307674	-0.791874	lipoxygenase
RAHS-14 Under drought condition
CL1Contig9841%	Ghi.743.1.S1_at	0.0307674	-0.791874	senescence-associated protein
CL440Contig2%	Ghi.9193.2.A1_at	0.0342601	-0.791874	WRKY70; transcription factor
CL1Contig3738%	GhiAffx.7054.1.S1_at	-0.645743	-0.791874	zinc finger (C3HC4-type RING finger) family protein
CL1Contig3553%	Ghi.3673.1.S1_at	-0.697471	-0.791874	AP2 domain-containing transcription factor
CL1Contig3739%	Ghi.10747.1.S1_at	-0.861338	-0.791874	ETHYLENE RESPONSIVE ELEMENT BINDING FACTOR
CL1Contig8039%	GhiAffx.22242.1.S1_at	0.131739	-0.791874	unknown
CL1Contig3209%	GhiAffx.42518.1.S1_at	-1.06547	-0.791874	auxin-responsive protein-related
CL1Contig2096%	Ghi.7994.2.S1_at	0.0995099	-0.791874	Beta galactosidase 1); beta-galactosidase
CL1Contig8869%	GhiAffx.2752.1.S1_at	-0.194262	-0.791874	ARABIDOPSIS THALIANA GLUTATHIONE S-TRANSFERASE TAU
CL1Contig2869%	Ghi.9720.1.S1_at	0.0943201	-0.907351	REDOX RESPONSIVE TRANSCRIPTION FACTOR 1
CL1Contig1208%	GhiAffx.15721.1.S1_at	-0.0308253	-0.917405	glutaredoxin family protein
CL1Contig7187%	Ghi.6704.1.S1_at	-0.890381	-0.917405	zinc finger (C2H2 type) family protein
CL1Contig6580%	Ghi.5565.2.S1_a_at	-0.218572	-0.929377	ATPase, coupled to transmembrane movement of substances
CL1Contig7503%	GhiAffx.7865.1.S1_at	-0.0525866	-0.943877	AP2 domain-containing transcription factor family protein
CL1Contig7680%	Ghi.8880.1.S1_s_at	-0.218572	-0.943877	epsin N-terminal homology (ENTH) domain-containing protein
CL1Contig6817%	GhiAffx.44794.1.S1_at	-0.249044	-0.943877	SCARECROW-LIKE 14; transcription factor
CL1Contig2947%	Ghi.3122.2.S1_at	-0.903341	-0.972446	encodes a chloroplast ribosomal protein L2
CL105Contig10%	GhiAffx.63923.1.S1_s_at	0.976302	-0.984519	WD-40 repeat family protein
CL1Contig2506%	Ghi.9959.1.S1_s_at	-0.193733	-1.01427	ERF DOMAIN PROTEIN 9; DNA binding / transcription factor/
CL1Contig10725%	Ghi.9153.1.S1_x_at	-0.245412	-1.01427	heavy-metal-associated domain-containing protein
CL1Contig2658%	Ghi.8749.1.S1_at	-0.955761	-1.03288	ETHYLENE RESPONSIVE ELEMENT BINDING FACTOR
CL1Contig11207%	GhiAffx.48934.1.S1_at	-0.218572	-1.07198	unknown protein
CL1Contig2421%	Ghi.6438.1.S1_at	-0.152843	-1.1138	acidic endochitinase (CHIB1)
CL1Contig2640%	Gra.2660.1.A1_s_at	-0.245412	-1.1138	THIC (ThiaminC); ADP-ribose pyrophosphohydrolase
CL1Contig465%	Gra.1971.1.A1_at	-0.218572	-1.1138	acetyltransferase/ alpha-ketoacid dehydrogenase
CL1Contig2358%	GraAffx.15881.1.S1_s_at	-0.163267	-1.13291	almodulin binding / transcription factor
CL1Contig11309%	Ghi.3652.1.S1_s_at	-0.283908	-1.17039	AMINO ACID TRANSPORTER 1); L-glutamate transmembrane transporter
CL1Contig10989%	GhiAffx.6556.1.S1_at	-0.218572	-1.20691	pectate lyase family protein
CL1Contig11097%	Ghi.9196.2.A1_at	-1.13149	-1.20691	zinc finger (C3HC4-type RING finger) family protein
CL1Contig7498%	GhiAffx.47722.1.A1_at	-0.611553	-1.20691	heavy-metal-associated domain-containing protein
CL1Contig2357%	GhiAffx.21096.1.S1_at	-0.822615	-1.20691	lipase, putative
CL1Contig9351%	GraAffx.17659.1.A1_s_at	-1.06547	-1.20691	ethylene response 2); ethylene binding
CL1Contig2995%	Ghi.1032.2.S1_x_at	-2.34235	-1.37684	oxophytodienoate reductase
CL1Contig10734%	GhiAffx.59727.1.S1_s_at	-0.767454	-1.37684	C2 domain-containing protein
CL1Contig828%	GhiAffx.21497.1.S1_at	-0.903341	-1.37684	VQ motif-containing protein
CL1Contig7297%	Ghi.8854.1.S1_at	-0.955761	-1.37684	cation transmembrane transporter/ metal ion transmembrane transporter
CL1Contig9113%	GhiAffx.63150.1.S1_at	-1.13149	-1.37684	heavy-metal-associated domain-containing protein
CL1Contig11406%	GhiAffx.52399.3.S1_at	-0.903341	-1.4199	PATATIN-LIKE PROTEIN 6; nutrient reservoir
CL1Contig7157%	Gra.602.1.S1_s_at	-2.34235	-1.4293	ETHYLENE INSENSITIVE 2; transporter
CL1Contig9590%	Gra.425.1.A1_s_at	-0.611553	-1.46995	NADP-dependent oxidoreductase
CL1Contig11138%	Ghi.3278.1.A1_s_at	-2.34235	-1.46995	alcohol dehydrogenase
CL1Contig9353%	Ghi.5444.1.S1_at	-0.692464	-1.50237	auxin-responsive family protein
CL1Contig11119%	GraAffx.10900.2.A1_s_at	-0.903341	-1.52884	dynein light chain
CL1Contig2325%	Ghi.9165.1.S1_s_at	-2.34235	-1.52884	BRASSINAZOLE-RESISTANT
CL1Contig8729%	Ghi.9501.1.S1_at	-1.13149	-1.59923	ERF DOMAIN PROTEIN 12
CL1Contig8991%	Ghi.3038.1.A1_s_at	-0.903341	-1.62837	catalytic/ protein serine/threonine phosphatase
CL1Contig8615%	Ghi.6615.1.S1_s_at	-2.34235	-1.63987	transferase family protein
CL1Contig7347%	Gra.1989.1.S1_at	-1.52482	-1.79187	AUXIN RESPONSE FACTOR
CL1Contig6958%	Gra.147.1.A1_s_at	-2.34235	-1.79187	ribonucleoprotein, chloroplastbinding protein

## Sheet: Sheet4
0.940343	1.37805
0.462599	1.37805
0.466691	1.20813
0.366755	1.20813
1.12774	1.20813
0.402519	1.20813
1.47525	1.11502
0.759582	1.0826
0.759582	1.0826
0.519327	1.0826
0.191593	1.01548
0.0995099	1.01548
0.290072	1.01548
0.466691	0.973661
0.0360901	0.945092
0	0.924333
0.466691	0.908566
0.141995	0.871091
0	0.838177
0.0995099	0.832617
-0.0940595	0.793089
0.0899573	0.793089
0.0333015	0.793089
0	0.793089
-0.074906	0.793089
0.0995099	0.793089
0.131739	0.793089
1.13365	0.793089
0.323426	0.793089
0	0.793089
-0.0601396	0.793089
0.191593	0.793089
-0.154224	0.731688
0.0480672	0.7227
0.161691	0.710627
0.0995099	0.710627
0.543433	0.693553
0.0995099	0.693553
-0.200758	0.693553
-0.200758	0.682058
0.543433	0.667558
0.0995099	0.648699
-0.218572	0.623164
0.117238	0.623164
-0.218572	0.623164
0.541923	0.586638
0	0.586638
-0.324405	0.586638
0.212674	0.570696
0.0995099	0.570696
0.428898	0.530054
0.247631	0.530054
-0.383457	0.530054
-0.218572	0.530054
-0.218572	-0.502367
0.0708691	-0.528839
-0.154224	-0.528839
-0.913369	-0.528839
-1.13149	-0.528839
0	-0.543946
-1.06547	-0.557408
-0.218572	-0.560548
0.191593	-0.599229
-0.958326	-0.599229
-1.02445	-0.599229
-0.218572	-0.599229
-0.0559287	-0.599229
-0.0318113	-0.621949
0.0995099	-0.639871
0.0899573	-0.639871
0.0571139	-0.639871
0.0995099	-0.65437
0.0369946	-0.666343
-0.903341	-0.666343
0.144972	-0.676396
0	-0.684958
-0.903341	-0.698764
0.0360901	-0.709411
0.0995099	-0.713871
-0.913369	-0.730473
0	-0.791874
-0.0434755	-0.791874
-0.0619942	-0.791874
-0.163267	-0.791874
-0.218572	-0.791874
0	-0.791874
0.0995099	-0.791874
-0.152843	-0.791874
-0.192315	-0.791874
0.0995099	-0.791874
0	-0.791874
-0.152843	-0.791874
-0.397156	-0.791874
-0.258358	-0.791874
0.0995099	-0.791874
-0.218572	-0.791874
-0.755473	-0.791874
0.190802	-0.791874
0.056896	-0.791874
0.0307674	-0.791874
0.0307674	-0.791874
0.0307674	-0.791874
0	-0.791874
-0.645743	-0.791874
-0.697471	-0.791874
-0.861338	-0.791874
0.131739	-0.791874
-1.06547	-0.791874
0.0995099	-0.791874
-0.194262	-0.791874
0	-0.907351
-0.0308253	-0.917405
-0.890381	-0.917405
-0.218572	-0.929377
-0.0525866	-0.943877
-0.218572	-0.943877
-0.249044	-0.943877
-0.903341	-0.972446
0	-0.984519
-0.193733	-1.01427
-0.245412	-1.01427
-0.955761	-1.03288
-0.218572	-1.07198
-0.152843	-1.1138
-0.245412	-1.1138
-0.218572	-1.1138
-0.163267	-1.13291
-0.283908	-1.17039
-0.218572	-1.20691
-1.13149	-1.20691
-0.611553	-1.20691
-0.822615	-1.20691
-1.06547	-1.20691
-2.34235	-1.37684
-0.767454	-1.37684
-0.903341	-1.37684
-0.955761	-1.37684
-1.13149	-1.37684
-0.903341	-1.4199
-2.34235	-1.4293
-0.611553	-1.46995
-2.34235	-1.46995
-0.692464	-1.50237
-0.903341	-1.52884
-2.34235	-1.52884
-1.13149	-1.59923
-0.903341	-1.62837
-2.34235	-1.63987
-1.52482	-1.79187
-2.34235	-1.79187
-2.34235	-1.79187
-2.34235	-2.01427
-2.34235	-2.07198
-2.34235	-2.15444
-2.34235	-2.20691
-2.34235	-2.20691
-2.34235	-2.37684
-2.34235	-2.37684
-2.34235	-2.37684
-2.34235	-2.52884
-2.34235	-2.59923
-2.34235	-2.66634
-2.34235	-2.79187
-2.34235	-3.1138
-6.23789	-5.34203
-6.23789	-6.927

## Sheet: Corr.
	XLSTAT 7.5.2 - Correlation Tests - 11/23/2011 at 12:24:39 PM
	Variable 1: workbook = supplementary table_correlation.xls / sheet = Sheet1 / range = $C$3:$C$169 / 167 rows and 1 column
	Variable 2: workbook = supplementary table_correlation.xls / sheet = Sheet1 / range = $D$3:$D$169 / 167 rows and 1 column
	Significance level: 0.05
	Pearson's correlation coefficient test (parametric test):
	Observed value	0.844548
	Two-tailed p-value	< 0.0001
	Alpha	0.05
	Conclusion:
	At the level of significance Alpha=0.050 the decision is to reject the null hypothesis of absence of correlation.
	In other words, the correlation is significant.

## Sheet: Sheet6
0.940343	1.79309
0.940343	1.37805
0.462599	1.37805
0.466691	1.20813
0.366755	1.20813
1.12774	1.20813
0.402519	1.20813
1.47525	1.11502
0.759582	1.0826
0.759582	1.0826
0.519327	1.0826
0.191593	1.01548
0.0995099	1.01548
0.290072	1.01548
0.466691	0.973661
0.0360901	0.945092
0	0.924333
0.466691	0.908566
0.141995	0.871091
0	0.838177
0.0995099	0.832617
-0.0940595	0.793089
0.0899573	0.793089
0.0333015	0.793089
0	0.793089
-0.074906	0.793089
0.0995099	0.793089
0.131739	0.793089
1.13365	0.793089
0.323426	0.793089
0	0.793089
-0.0601396	0.793089
0.191593	0.793089
-0.154224	0.731688
0.0480672	0.7227
0.161691	0.710627
0.0995099	0.710627
0.543433	0.693553
0.0995099	0.693553
-0.200758	0.693553
-0.200758	0.682058
0.543433	0.667558
0.0995099	0.648699
-0.218572	0.623164
0.117238	0.623164
-0.218572	0.623164
0.541923	0.586638
0	0.586638
-0.324405	0.586638
0.212674	0.570696
0.0995099	0.570696
0.428898	0.530054
0.247631	0.530054
-0.383457	0.530054
-0.218572	0.530054
-0.218572	-0.502367
0.0708691	-0.528839
-0.154224	-0.528839
-0.913369	-0.528839
-1.13149	-0.528839
0	-0.543946
-1.06547	-0.557408
-0.218572	-0.560548
0.191593	-0.599229
-0.958326	-0.599229
-1.02445	-0.599229
-0.218572	-0.599229
-0.0559287	-0.599229
-0.0318113	-0.621949
0.0995099	-0.639871
0.0899573	-0.639871
0.0571139	-0.639871
0.0995099	-0.65437
0.0369946	-0.666343
-0.903341	-0.666343
0.144972	-0.676396
0	-0.684958
-0.903341	-0.698764
0.0360901	-0.709411
0.0995099	-0.713871
-0.913369	-0.730473
0	-0.791874
-0.0434755	-0.791874
-0.0619942	-0.791874
-0.163267	-0.791874
-0.218572	-0.791874
0	-0.791874
0.0995099	-0.791874
-0.152843	-0.791874
-0.192315	-0.791874
0.0995099	-0.791874
0	-0.791874
-0.152843	-0.791874
-0.397156	-0.791874
-0.258358	-0.791874
0.0995099	-0.791874
-0.218572	-0.791874
-0.755473	-0.791874
0.190802	-0.791874
0.056896	-0.791874
0.0307674	-0.791874
0.0307674	-0.791874
0.0307674	-0.791874
0	-0.791874
-0.645743	-0.791874
-0.697471	-0.791874
-0.861338	-0.791874
0.131739	-0.791874
-1.06547	-0.791874
0.0995099	-0.791874
-0.194262	-0.791874
0	-0.907351
-0.0308253	-0.917405
-0.890381	-0.917405
-0.218572	-0.929377
-0.0525866	-0.943877
-0.218572	-0.943877
-0.249044	-0.943877
-0.903341	-0.972446
0	-0.984519
-0.193733	-1.01427
-0.245412	-1.01427
-0.955761	-1.03288
-0.218572	-1.07198
-0.152843	-1.1138
-0.245412	-1.1138
-0.218572	-1.1138
-0.163267	-1.13291
-0.283908	-1.17039
-0.218572	-1.20691
-1.13149	-1.20691
-0.611553	-1.20691
-0.822615	-1.20691
-1.06547	-1.20691
-2.34235	-1.37684
-0.767454	-1.37684
-0.903341	-1.37684
-0.955761	-1.37684
-1.13149	-1.37684
-0.903341	-1.4199
-2.34235	-1.4293
-0.611553	-1.46995
-2.34235	-1.46995
-0.692464	-1.50237
-0.903341	-1.52884
-2.34235	-1.52884
-1.13149	-1.59923
-0.903341	-1.62837
-2.34235	-1.63987
-1.52482	-1.79187
-2.34235	-1.79187
-2.34235	-1.79187
-2.34235	-2.01427
-2.34235	-2.07198
-2.34235	-2.15444
-2.34235	-2.20691
-2.34235	-2.20691
-2.34235	-2.37684
-2.34235	-2.37684
-2.34235	-2.37684
-2.34235	-2.52884
-2.34235	-2.59923
-2.34235	-2.66634
-2.34235	-2.79187
-2.34235	-3.1138
-6.23789	-5.34203
-6.23789	-6.927
